# Supplementary material for: Dissecting the early steps of MLL induced leukaemogenic transformation using a mouse model of AML
Source: Nat Commun. 2020 Mar 16;11:1407. doi: 10.1038/s41467-020-15220-0 (PMC7075888; doi:10.1038/s41467-020-15220-0)
Supplement: Supplementary file 4 — Supplementary Data 1 [file 41467_2020_15220_MOESM4_ESM.xlsx]

## Sheet: Sheet1
Chr	Pos	Samples	ENSID	GENE	Consequence	Ref	Alt	HGVSc	HGVSp	cDNA_position	CDS_position	Protein_position	Amino_acids	Codons	CANONICAL	SIFT
1	20566826	FC1.3	ENSMUSG00000043760	Pkhd1	missense_variant	T	G	ENSMUST00000088448.11:c.1159A>C	ENSMUSP00000085794.5:p.Thr387Pro	1395	1159	387	T/P	Aca/Cca	YES	NA
1	25112190	FC1.3	ENSMUSG00000033569	Adgrb3	missense_variant	C	T	ENSMUST00000151309.7:c.3274G>A	ENSMUSP00000116231.1:p.Ala1092Thr	3535	3274	1092	A/T	Gcc/Acc	YES	0.25
1	28777931	FC1.1	ENSMUSG00000048411	Gm597	missense_variant	G	A	ENSMUST00000059937.4:c.1019C>T	ENSMUSP00000058140.3:p.Ala340Val	1073	1019	340	A/V	gCt/gTt	YES	0.28
1	36472941	FC1.1,FC1.3,FC1.5	ENSMUSG00000037408	Cnnm4	missense_variant	A	T	ENSMUST00000153128.1:c.1250A>T	ENSMUSP00000121317.1:p.Asp417Val	1323	1250	417	D/V	gAt/gTt	YES	NA
1	89928739	FC1.3	ENSMUSG00000034486	Gbx2	missense_variant	C	T	ENSMUST00000036954.8:c.928G>A	ENSMUSP00000048508.7:p.Ala310Thr	1352	928	310	A/T	Gcc/Acc	YES	0.14
1	111861098	FC1.1	ENSMUSG00000038702	Dsel	missense_variant	A	C	ENSMUST00000035462.6:c.1706T>G	ENSMUSP00000043570.5:p.Leu569Arg	3367	1706	569	L/R	cTt/cGt	YES	NA
1	126025075	FC1.3	ENSMUSG00000049690	Nckap5	missense_variant	G	T	ENSMUST00000112583.7:c.3943C>A	ENSMUSP00000108202.1:p.Gln1315Lys	4319	3943	1315	Q/K	Cag/Aag	YES	0.16
1	130159607	ME-Transformed	ENSMUSG00000042581	Thsd7b	missense_variant	C	T	ENSMUST00000073527.12:c.3460C>T	ENSMUSP00000073220.6:p.Arg1154Trp	3751	3460	1154	R/W	Cgg/Tgg	YES	0.01
1	131753161	FC1.3	ENSMUSG00000042268	Slc26a9	missense_variant	G	A	ENSMUST00000049027.9:c.307G>A	ENSMUSP00000036916.3:p.Gly103Ser	417	307	103	G/S	Ggt/Agt	YES	NA
1	132523035	FC1.3	ENSMUSG00000053024	Cntn2	missense_variant	G	A	ENSMUST00000086521.10:c.1601C>T	ENSMUSP00000083707.4:p.Ala534Val	1903	1601	534	A/V	gCc/gTc	YES	0.15
1	136091746	FC1.3	ENSMUSG00000026407	Cacna1s	missense_variant	G	A	ENSMUST00000112064.7:c.2276G>A	ENSMUSP00000107695.1:p.Arg759His	2276	2276	759	R/H	cGc/cAc	YES	NA
1	138064733	FC1.5	ENSMUSG00000026395	Ptprc	missense_variant	C	T	ENSMUST00000183301.7:c.3655G>A	ENSMUSP00000138350.1:p.Ala1219Thr	3754	3655	1219	A/T	Gcc/Acc	YES	0.02
1	139550957	FC1.1	ENSMUSG00000057037	Cfhr1	missense_variant	T	C	ENSMUST00000023965.7:c.674A>G	ENSMUSP00000023965.5:p.Asp225Gly	788	674	225	D/G	gAc/gGc	YES	0.03
1	150599615	ME-Transformed	ENSMUSG00000066842	Hmcn1	missense_variant	G	A	ENSMUST00000074783.11:c.13958C>T	ENSMUSP00000074340.5:p.Ala4653Val	13958	13958	4653	A/V	gCg/gTg	YES	0.1
1	174836897	FC1.3	ENSMUSG00000050069	Grem2	missense_variant	T	G	ENSMUST00000055294.3:c.385A>C	ENSMUSP00000049640.3:p.Thr129Pro	633	385	129	T/P	Acc/Ccc	YES	0.01
2	37790425	ME-Transformed	ENSMUSG00000035403	Crb2	missense_variant	G	T	ENSMUST00000050372.9:c.1364G>T	ENSMUSP00000058007.7:p.Gly455Val	1456	1364	455	G/V	gGa/gTa	YES	0.57
2	66684096	FC1.1	ENSMUSG00000034810	Scn7a	missense_variant	T	A	ENSMUST00000042792.6:c.3333A>T	ENSMUSP00000042405.6:p.Leu1111Phe	3552	3333	1111	L/F	ttA/ttT	YES	0.51
2	76746367	FC1.1	ENSMUSG00000051747	Ttn	missense_variant	T	G	ENSMUST00000111846.8:c.68943A>C	ENSMUSP00000107477.2:p.Glu22981Asp	68943	68943	22981	E/D	gaA/gaC	YES	NA
2	82991483	FC1.5	ENSMUSG00000075249	Fsip2	missense_variant	G	T	ENSMUST00000143764.8:c.17559G>T	ENSMUSP00000120314.2:p.Glu5853Asp	17627	17559	5853	E/D	gaG/gaT	YES	NA
2	86047369	FC1.1	ENSMUSG00000102091	Olfr1034	missense_variant	A	G	ENSMUST00000213496.1:c.886A>G	ENSMUSP00000150150.1:p.Lys296Glu	1509	886	296	K/E	Aaa/Gaa	YES	NA
2	87903091	ME-Transformed	ENSMUSG00000075146	Olfr1154	missense_variant	T	G	ENSMUST00000215017.1:c.584A>C	ENSMUSP00000149078.1:p.Asp195Ala	1082	584	195	D/A	gAc/gCc	YES	NA
2	89978383	FC1.3	ENSMUSG00000042894	Olfr1260	missense_variant	G	A	ENSMUST00000111512.9:c.604G>A	ENSMUSP00000107137.1:p.Gly202Arg	1023	604	202	G/R	Ggg/Agg	YES	NA
2	112825914	FC1.1,FC1.3,FC1.5	ENSMUSG00000057378	Ryr3	missense_variant	T	C	ENSMUST00000208290.1:c.5735A>G	ENSMUSP00000147250.1:p.Glu1912Gly	5832	5735	1912	E/G	gAa/gGa	YES	0.24
2	112926805	FC1.3	ENSMUSG00000057378	Ryr3	missense_variant	T	G	ENSMUST00000208290.1:c.1144A>C	ENSMUSP00000147250.1:p.Lys382Gln	1241	1144	382	K/Q	Aag/Cag	YES	0.04
2	121207962	FC1.1,FC1.3	ENSMUSG00000043909	Trp53bp1	stop_gained	G	A	ENSMUST00000110648.7:c.4393C>T	ENSMUSP00000106278.1:p.Gln1465Ter	4522	4393	1465	Q/*	Cag/Tag	YES	NA
2	144389285	FC1.5	ENSMUSG00000027425	Kat14	missense_variant	T	A	ENSMUST00000028911.14:c.611T>A	ENSMUSP00000028911.8:p.Leu204His	1192	611	204	L/H	cTt/cAt	YES	NA
2	144527880	FC1.5	ENSMUSG00000027427	Polr3f	missense_variant	T	C	ENSMUST00000028914.8:c.17T>C	ENSMUSP00000028914.2:p.Val6Ala	163	17	6	V/A	gTc/gCc	YES	NA
2	150473290	FC1.1,FC1.3,FC1.5	ENSMUSG00000074731	Zfp345	missense_variant	C	A	ENSMUST00000109914.1:c.325G>T	ENSMUSP00000105540.1:p.Gly109Cys	434	325	109	G/C	Ggt/Tgt	YES	0.01
2	156143425	FC1.1	ENSMUSG00000027618	Nfs1	missense_variant	G	A	ENSMUST00000029147.15:c.155C>T	ENSMUSP00000029147.9:p.Ser52Leu	201	155	52	S/L	tCa/tTa	YES	0.03
2	157150740	FC1.1	ENSMUSG00000027641	Rbl1	missense_variant	G	A	ENSMUST00000029170.7:c.2950C>T	ENSMUSP00000029170.7:p.Pro984Ser	3007	2950	984	P/S	Cca/Tca	YES	0.02
2	167434821	ME-Transformed	ENSMUSG00000039463	Slc9a8	missense_variant	G	A	ENSMUST00000047815.12:c.233G>A	ENSMUSP00000044185.6:p.Arg78His	273	233	78	R/H	cGc/cAc	YES	0.32
2	181588300	FC1.5	ENSMUSG00000000823	Zfp512b	missense_variant	C	T	ENSMUST00000108789.8:c.1543G>A	ENSMUSP00000104417.2:p.Glu515Lys	1928	1543	515	E/K	Gaa/Aaa	YES	NA
3	29979710	FC1.1	ENSMUSG00000027684	Mecom	missense_variant	T	G	ENSMUST00000172694.7:c.844A>C	ENSMUSP00000134303.1:p.Asn282His	1648	844	282	N/H	Aac/Cac	YES	NA
3	37456806	ME-Transformed	ENSMUSG00000027722	Spata5	missense_variant	A	C	ENSMUST00000108112.9:c.2111A>C	ENSMUSP00000103747.3:p.Glu704Ala	2556	2111	704	E/A	gAa/gCa	YES	NA
3	46446346	ME-Transformed	ENSMUSG00000090919	Pabpc4l	missense_variant	G	A	ENSMUST00000192793.5:c.862C>T	ENSMUSP00000141300.1:p.Arg288Cys	1103	862	288	R/C	Cgt/Tgt	YES	0.01
3	53503356	FC1.1	ENSMUSG00000027744	Stoml3	missense_variant	G	A	ENSMUST00000029307.3:c.490G>A	ENSMUSP00000029307.3:p.Ala164Thr	556	490	164	A/T	Gca/Aca	YES	0.04
3	53535850	ME-Transformed	ENSMUSG00000037016	Frem2	missense_variant	A	G	ENSMUST00000091137.5:c.7492T>C	ENSMUSP00000088670.4:p.Cys2498Arg	7763	7492	2498	C/R	Tgt/Cgt	YES	NA
3	59075899	ME-Transformed	ENSMUSG00000056476	Med12l	missense_variant	C	T	ENSMUST00000199659.4:c.1172C>T	ENSMUSP00000142903.1:p.Ser391Leu	1687	1172	391	S/L	tCg/tTg	YES	0.72
3	89344121	FC1.1,FC1.3	ENSMUSG00000028041	Adam15	missense_variant	C	T	ENSMUST00000029676.11:c.1415G>A	ENSMUSP00000029676.5:p.Cys472Tyr	1524	1415	472	C/Y	tGc/tAc	YES	NA
3	103993772	ME-Transformed	ENSMUSG00000058388	Phtf1	missense_variant	A	C	ENSMUST00000063717.13:c.1136A>C	ENSMUSP00000066607.7:p.Asp379Ala	1697	1136	379	D/A	gAt/gCt	YES	NA
3	107037482	FC1.1	ENSMUSG00000047959	Kcna3	missense_variant	C	T	ENSMUST00000052718.4:c.1060C>T	ENSMUSP00000050680.3:p.Leu354Phe	1314	1060	354	L/F	Ctc/Ttc	YES	0.03
3	122103435	FC1.1,FC1.3	ENSMUSG00000028125	Abca4	missense_variant	A	G	ENSMUST00000013995.12:c.1763A>G	ENSMUSP00000013995.8:p.Tyr588Cys	1867	1763	588	Y/C	tAc/tGc	YES	NA
3	135242271	ME-Transformed	ENSMUSG00000045328	Cenpe	missense_variant	G	A	ENSMUST00000062893.11:c.3590G>A	ENSMUSP00000057938.7:p.Arg1197Lys	3712	3590	1197	R/K	aGa/aAa	YES	0.15
3	146001728	ME-Transformed	ENSMUSG00000036863	Syde2	missense_variant	A	G	ENSMUST00000039517.10:c.2222A>G	ENSMUSP00000041897.6:p.Tyr741Cys	2351	2222	741	Y/C	tAc/tGc	YES	NA
4	42850954	FC1.1,FC1.3	ENSMUSG00000078721	Fam205a1	missense_variant	A	T	ENSMUST00000107979.1:c.1200T>A	ENSMUSP00000103613.1:p.His400Gln	1262	1200	400	H/Q	caT/caA	YES	0.21
4	52611753	FC1.1	ENSMUSG00000028314	Toporsl	missense_variant	A	C	ENSMUST00000107671.1:c.1645A>C	ENSMUSP00000103298.1:p.Ser549Arg	2025	1645	549	S/R	Agc/Cgc	YES	NA
4	65205152	FC1.5	ENSMUSG00000028370	Pappa	missense_variant	C	T	ENSMUST00000084501.3:c.2723C>T	ENSMUSP00000081545.3:p.Thr908Met	3091	2723	908	T/M	aCg/aTg	YES	0.24
4	73401193	ME-Transformed	ENSMUSG00000066137	Gm11487	missense_variant	G	A	ENSMUST00000084480.5:c.1045C>T	ENSMUSP00000081520.4:p.Pro349Ser	1162	1045	349	P/S	Ccg/Tcg	YES	0.08
4	85115292	FC1.1,FC1.3	ENSMUSG00000038070	Cntln	missense_variant	T	C	ENSMUST00000169371.8:c.3854T>C	ENSMUSP00000130491.2:p.Val1285Ala	3854	3854	1285	V/A	gTc/gCc	YES	0.01
4	98778959	ME-Transformed	ENSMUSG00000035407	Kank4	missense_variant	A	G	ENSMUST00000102790.3:c.1250T>C	ENSMUSP00000099851.3:p.Val417Ala	1429	1250	417	V/A	gTg/gCg	YES	NA
4	137514683	FC1.1	ENSMUSG00000028763	Hspg2	missense_variant	C	T	ENSMUST00000171332.1:c.1727C>T	ENSMUSP00000131316.1:p.Ala576Val	1786	1727	576	A/V	gCc/gTc	YES	0.14
4	143726167	FC1.1	ENSMUSG00000046435	Gm13078	missense_variant	T	C	ENSMUST00000078695.4:c.167T>C	ENSMUSP00000077761.4:p.Val56Ala	248	167	56	V/A	gTg/gCg	YES	0.01
4	148470619	ME-Transformed	ENSMUSG00000028991	Mtor	missense_variant	C	G	ENSMUST00000103221.9:c.2697C>G	ENSMUSP00000099510.3:p.His899Gln	2788	2697	899	H/Q	caC/caG	YES	NA
4	149655452	ME-Transformed	ENSMUSG00000039936	Pik3cd	missense_variant	C	T	ENSMUST00000105690.8:c.1573G>A	ENSMUSP00000101315.2:p.Glu525Lys	1878	1573	525	E/K	Gaa/Aaa	YES	NA
5	43237508	FC1.5	ENSMUSG00000039782	Cpeb2	missense_variant	C	T	ENSMUST00000169035.7:c.1828C>T	ENSMUSP00000125857.1:p.Pro610Ser	2121	1828	610	P/S	Cca/Tca	YES	0.14
5	81465276	FC1.1,FC1.3,FC1.5	ENSMUSG00000037605	Adgrl3	missense_variant	G	A	ENSMUST00000072521.10:c.556G>A	ENSMUSP00000072336.4:p.Glu186Lys	556	556	186	E/K	Gaa/Aaa	YES	0.01
5	103533277	FC1.3	ENSMUSG00000034573	Ptpn13	missense_variant	A	C	ENSMUST00000048957.10:c.2342A>C	ENSMUSP00000048119.9:p.Lys781Thr	2383	2342	781	K/T	aAg/aCg	YES	NA
5	104517729	FC1.3	ENSMUSG00000079065	BC005561	missense_variant	G	A	ENSMUST00000096452.5:c.116G>A	ENSMUSP00000130629.1:p.Arg39Gln	527	116	39	R/Q	cGa/cAa	YES	0.64
5	110236424	FC1.1,FC1.3	ENSMUSG00000029501	Ankle2	missense_variant	C	G	ENSMUST00000197188.4:c.814C>G	ENSMUSP00000143044.1:p.Pro272Ala	1047	814	272	P/A	Ccc/Gcc	YES	0.55
5	110325113	ME-Transformed	ENSMUSG00000007080	Pole	missense_variant	C	T	ENSMUST00000007296.11:c.4979C>T	ENSMUSP00000007296.5:p.Pro1660Leu	5061	4979	1660	P/L	cCg/cTg	YES	NA
5	116467504	FC1.3	ENSMUSG00000063919	Srrm4	missense_variant	G	C	ENSMUST00000076124.6:c.693C>G	ENSMUSP00000075488.5:p.Ser231Arg	1046	693	231	S/R	agC/agG	YES	NA
5	136993272	FC1.1	ENSMUSG00000004846	Plod3	missense_variant	G	A	ENSMUST00000004968.10:c.1756G>A	ENSMUSP00000004968.4:p.Glu586Lys	2423	1756	586	E/K	Gaa/Aaa	YES	0.02
5	149566418	FC1.5	ENSMUSG00000029658	Wdr95	missense_variant	G	A	ENSMUST00000110502.6:c.154G>A	ENSMUSP00000106128.1:p.Ala52Thr	546	154	52	A/T	Gcc/Acc	YES	0.08
6	29955600	FC1.1	ENSMUSG00000039629	Strip2	missense_variant	C	T	ENSMUST00000046028.11:c.2248C>T	ENSMUSP00000036477.6:p.Arg750Cys	2310	2248	750	R/C	Cgc/Tgc	YES	NA
6	34419426	FC1.5	ENSMUSG00000052131	Akr1b7	missense_variant	C	T	ENSMUST00000007449.8:c.571C>T	ENSMUSP00000007449.7:p.Leu191Phe	647	571	191	L/F	Ctc/Ttc	YES	0.06
6	41376942	FC1.1,FC1.3,FC1.5	ENSMUSG00000071519	Prss3	missense_variant	T	A	ENSMUST00000096003.6:c.65A>T	ENSMUSP00000093702.5:p.Asp22Val	146	65	22	D/V	gAc/gTc	YES	NA
6	42642865	FC1.3	ENSMUSG00000029851	Tcaf2	missense_variant	G	A	ENSMUST00000031879.4:c.227C>T	ENSMUSP00000031879.3:p.Pro76Leu	616	227	76	P/L	cCt/cTt	YES	0.12
6	43217806	FC1.3	ENSMUSG00000059411	Olfr434	missense_variant	G	C	ENSMUST00000216562.2:c.892G>C	ENSMUSP00000149678.2:p.Gly298Arg	1011	892	298	G/R	Ggc/Cgc	YES	0.04
6	58215735	ME-Transformed	ENSMUSG00000071428	Vmn1r27	missense_variant	A	T	ENSMUST00000228530.1:c.283T>A	ENSMUSP00000154236.1:p.Cys95Ser	471	283	95	C/S	Tgc/Agc	YES	0.07
6	58856814	ME-Transformed	ENSMUSG00000029804	Herc3	missense_variant	G	T	ENSMUST00000041401.10:c.685G>T	ENSMUSP00000040025.8:p.Asp229Tyr	786	685	229	D/Y	Gac/Tac	YES	NA
6	90072111	FC1.1	ENSMUSG00000095932	Vmn1r49	missense_variant	A	C	ENSMUST00000226368.1:c.908T>G	ENSMUSP00000154456.1:p.Ile303Ser	6058	908	303	I/S	aTt/aGt	YES	NA
6	128334518	FC1.1	ENSMUSG00000001521	Tulp3	missense_variant	C	T	ENSMUST00000001562.8:c.173G>A	ENSMUSP00000001562.6:p.Arg58Gln	246	173	58	R/Q	cGa/cAa	YES	0.08
6	132572118	ME-Transformed	ENSMUSG00000059934	Prh1	missense_variant	C	G	ENSMUST00000177523.7:c.587C>G	ENSMUSP00000135877.1:p.Ala196Gly	620	587	196	A/G	gCa/gGa	YES	0.54
7	3169119	ME-Transformed	ENSMUSG00000054753	AU018091	missense_variant	A	G	ENSMUST00000171749.2:c.11T>C	ENSMUSP00000126800.1:p.Val4Ala	85	11	4	V/A	gTc/gCc	YES	NA
7	6514677	FC1.5	ENSMUSG00000048067	Olfr1349	missense_variant	C	T	ENSMUST00000213504.1:c.751G>A	ENSMUSP00000151168.1:p.Ala251Thr	3527	751	251	A/T	Gcc/Acc	YES	0.01
7	19305124	ME-Transformed	ENSMUSG00000003545	Fosb	missense_variant	G	A	ENSMUST00000003640.3:c.734C>T	ENSMUSP00000003640.2:p.Thr245Ile	1354	734	245	T/I	aCa/aTa	YES	0.46
7	24140386	FC1.1	ENSMUSG00000047603	Zfp235	missense_variant	A	G	ENSMUST00000056549.8:c.229A>G	ENSMUSP00000050803.7:p.Thr77Ala	518	229	77	T/A	Aca/Gca	YES	0.19
7	28102862	FC1.1	ENSMUSG00000047730	Fcgbp	missense_variant	A	G	ENSMUST00000076648.7:c.4214A>G	ENSMUSP00000075945.7:p.Asp1405Gly	4233	4214	1405	D/G	gAc/gGc	YES	NA
7	29162138	FC1.1,FC1.3	ENSMUSG00000037239	Spred3	missense_variant	G	T	ENSMUST00000048923.6:c.614C>A	ENSMUSP00000046216.6:p.Ala205Asp	746	614	205	A/D	gCt/gAt	YES	0.04
7	44708899	FC1.1	ENSMUSG00000066500	Izumo2	missense_variant	G	A	ENSMUST00000085422.3:c.157G>A	ENSMUSP00000082543.2:p.Ala53Thr	158	157	53	A/T	Gcg/Acg	YES	0.02
7	48795943	FC1.3	ENSMUSG00000030471	Zdhhc13	stop_gained	C	T	ENSMUST00000118927.7:c.70C>T	ENSMUSP00000112498.1:p.Arg24Ter	178	70	24	R/*	Cga/Tga	YES	NA
7	80285577	ME-Transformed	ENSMUSG00000030534	Vps33b	missense_variant	T	C	ENSMUST00000032749.11:c.1052T>C	ENSMUSP00000032749.5:p.Ile351Thr	1387	1052	351	I/T	aTc/aCc	YES	NA
7	81333506	FC1.3	ENSMUSG00000025584	Pde8a	missense_variant	G	A	ENSMUST00000026672.7:c.2456G>A	ENSMUSP00000026672.7:p.Arg819His	2775	2456	819	R/H	cGc/cAc	YES	NA
7	84916694	FC1.5	ENSMUSG00000116179	Olfr290	missense_variant	T	G	ENSMUST00000073468.4:c.914T>G	ENSMUSP00000073172.2:p.Val305Gly	914	914	305	V/G	gTt/gGt	YES	0.03
7	85151445	ME-Transformed	ENSMUSG00000095664	Vmn2r67	missense_variant	T	C	ENSMUST00000168730.2:c.1282A>G	ENSMUSP00000126007.1:p.Lys428Glu	1378	1282	428	K/E	Aag/Gag	YES	0.01
7	97537929	FC1.3	ENSMUSG00000025133	Ints4	missense_variant	G	A	ENSMUST00000026126.9:c.2625G>A	ENSMUSP00000026126.8:p.Met875Ile	2766	2625	875	M/I	atG/atA	YES	0.41
7	100890446	FC1.3	ENSMUSG00000032875	Arhgef17	missense_variant	A	C	ENSMUST00000107032.2:c.3224T>G	ENSMUSP00000102647.1:p.Val1075Gly	3592	3224	1075	V/G	gTg/gGg	YES	0.01
7	102680150	FC1.1,FC1.3,FC1.5	ENSMUSG00000073968	Trim68	missense_variant	G	A	ENSMUST00000082175.6:c.769C>T	ENSMUSP00000080813.5:p.Arg257Cys	994	769	257	R/C	Cgc/Tgc	YES	0.06
7	102955557	FC1.3	ENSMUSG00000066269	Olfr575	missense_variant	A	C	ENSMUST00000084812.2:c.64T>G	ENSMUSP00000081873.2:p.Phe22Val	64	64	22	F/V	Ttc/Gtc	YES	0.02
7	105314546	ME-Transformed	ENSMUSG00000073907	Olfr689	missense_variant	C	T	ENSMUST00000215413.1:c.541C>T	ENSMUSP00000151049.1:p.His181Tyr	703	541	181	H/Y	Cac/Tac	YES	0.03
7	140400512	FC1.1,FC1.3	ENSMUSG00000062712	Olfr531	missense_variant	G	A	ENSMUST00000217167.1:c.532C>T	ENSMUSP00000149942.1:p.Pro178Ser	2406	532	178	P/S	Ccc/Tcc	YES	0.07
8	27197980	FC1.1,FC1.3,FC1.5	ENSMUSG00000039720	Got1l1	missense_variant	G	A	ENSMUST00000038174.7:c.1019C>T	ENSMUSP00000041337.6:p.Ser340Leu	1080	1019	340	S/L	tCg/tTg	YES	NA
8	43626971	ME-Transformed	ENSMUSG00000050190	Gm5346	missense_variant	T	A	ENSMUST00000056023.4:c.215A>T	ENSMUSP00000058858.3:p.His72Leu	306	215	72	H/L	cAc/cTc	YES	0.01
8	48236055	FC1.3	ENSMUSG00000031561	Tenm3	missense_variant	G	A	ENSMUST00000033965.13:c.6496C>T	ENSMUSP00000033965.6:p.Arg2166Trp	6545	6496	2166	R/W	Cgg/Tgg	YES	NA
8	54159299	ME-Transformed	ENSMUSG00000031520	Vegfc	missense_variant	A	T	ENSMUST00000033919.5:c.356A>T	ENSMUSP00000033919.4:p.Asp119Val	529	356	119	D/V	gAt/gTt	YES	0.05
8	62064229	ME-Transformed	ENSMUSG00000031635	Anxa10	missense_variant	T	G	ENSMUST00000034052.13:c.618A>C	ENSMUSP00000034052.6:p.Gln206His	706	618	206	Q/H	caA/caC	YES	1
8	67719925	FC1.1,FC1.3	ENSMUSG00000030465	Psd3	missense_variant	G	T	ENSMUST00000098696.9:c.2629C>A	ENSMUSP00000096293.3:p.Pro877Thr	3040	2629	877	P/T	Cca/Aca	YES	NA
8	70115350	FC1.1,FC1.3,FC1.5	ENSMUSG00000002341	Ncan	missense_variant	C	T	ENSMUST00000002412.8:c.110G>A	ENSMUSP00000002412.8:p.Arg37His	263	110	37	R/H	cGc/cAc	YES	1
8	79343893	FC1.5	ENSMUSG00000031681	Smad1	missense_variant	C	T	ENSMUST00000066091.13:c.1015G>A	ENSMUSP00000071035.7:p.Val339Ile	1462	1015	339	V/I	Gtt/Att	YES	1
8	93275356	ME-Transformed	ENSMUSG00000031725	Ces1f	missense_variant	G	A	ENSMUST00000034178.8:c.143C>T	ENSMUSP00000034178.8:p.Ala48Val	190	143	48	A/V	gCc/gTc	YES	0.31
8	95366302	FC1.1	ENSMUSG00000031790	Mmp15	missense_variant	A	G	ENSMUST00000034243.6:c.308A>G	ENSMUSP00000034243.5:p.Lys103Arg	909	308	103	K/R	aAg/aGg	YES	0.34
8	105476443	FC1.3	ENSMUSG00000039199	Zdhhc1	missense_variant	C	T	ENSMUST00000212303.1:c.733G>A	ENSMUSP00000148381.1:p.Ala245Thr	1156	733	245	A/T	Gcc/Acc	YES	0.01
9	14751291	ME-Transformed	ENSMUSG00000049307	Fut4	missense_variant	G	A	ENSMUST00000061498.6:c.706C>T	ENSMUSP00000053027.5:p.Leu236Phe	1103	706	236	L/F	Ctc/Ttc	YES	0.03
9	19318902	FC1.1	ENSMUSG00000049229	Olfr844	missense_variant	T	G	ENSMUST00000220268.1:c.385T>G	ENSMUSP00000153910.1:p.Tyr129Asp	491	385	129	Y/D	Tat/Gat	YES	NA
9	19319419	FC1.1,FC1.3	ENSMUSG00000049229	Olfr844	missense_variant	A	C	ENSMUST00000220268.1:c.903A>C	ENSMUSP00000153910.1:p.Lys301Asn	1009	903	301	K/N	aaA/aaC	YES	0.02
9	19361243	FC1.1,FC1.3	ENSMUSG00000058692	Olfr846	missense_variant	A	G	ENSMUST00000214810.1:c.110T>C	ENSMUSP00000150672.1:p.Val37Ala	163	110	37	V/A	gTc/gCc	YES	0.04
9	36476592	FC1.3	ENSMUSG00000090710	Gm9513	missense_variant	A	C	ENSMUST00000165591.3:c.173A>C	ENSMUSP00000129404.1:p.Lys58Thr	173	173	58	K/T	aAa/aCa	YES	0.18
9	38848866	ME-Transformed	ENSMUSG00000062103	Olfr924	missense_variant	T	C	ENSMUST00000217350.1:c.751T>C	ENSMUSP00000149849.1:p.Ser251Pro	802	751	251	S/P	Tca/Cca	YES	NA
9	55002427	ME-Transformed	ENSMUSG00000035594	Chrna5	missense_variant	A	G	ENSMUST00000093844.4:c.244A>G	ENSMUSP00000091365.3:p.Asn82Asp	461	244	82	N/D	Aat/Gat	YES	0.51
9	55030200	FC1.3	ENSMUSG00000035200	Chrnb4	missense_variant	A	G	ENSMUST00000034854.7:c.1393T>C	ENSMUSP00000034854.6:p.Phe465Leu	1677	1393	465	F/L	Ttc/Ctc	YES	0.01
9	70457865	FC1.1,FC1.3,FC1.5	ENSMUSG00000032217	Rnf111	missense_variant	C	T	ENSMUST00000034739.11:c.1318G>A	ENSMUSP00000034739.5:p.Ala440Thr	1667	1318	440	A/T	Gct/Act	YES	0.23
9	80404764	ME-Transformed	ENSMUSG00000032343	Impg1	missense_variant	G	T	ENSMUST00000113250.9:c.536C>A	ENSMUSP00000108876.2:p.Thr179Asn	728	536	179	T/N	aCt/aAt	YES	0.53
9	110834736	FC1.1	ENSMUSG00000047257	Prss45	missense_variant	T	G	ENSMUST00000011391.11:c.103T>G	ENSMUSP00000011391.7:p.Leu35Val	149	103	35	L/V	Tta/Gta	YES	1
9	111482729	FC1.3	ENSMUSG00000032500	Dclk3	missense_variant	C	T	ENSMUST00000111879.4:c.2038C>T	ENSMUSP00000107510.3:p.Pro680Ser	2222	2038	680	P/S	Cct/Tct	YES	NA
10	18646272	FC1.3	ENSMUSG00000019852	Arfgef3	missense_variant	C	T	ENSMUST00000215836.1:c.2005G>A	ENSMUSP00000149210.1:p.Ala669Thr	2329	2005	669	A/T	Gcc/Acc	YES	0.01
10	78788983	FC1.1	ENSMUSG00000005357	Slc1a6	missense_variant	G	A	ENSMUST00000005490.9:c.221G>A	ENSMUSP00000005490.8:p.Arg74His	414	221	74	R/H	cGc/cAc	YES	0.01
10	99109279	FC1.1	ENSMUSG00000090035	Galnt4	missense_variant	G	A	ENSMUST00000161240.3:c.865G>A	ENSMUSP00000125315.2:p.Val289Ile	1121	865	289	V/I	Gtc/Atc	YES	0.69
10	121296808	ME-Transformed	ENSMUSG00000052302	Tbc1d30	missense_variant	T	C	ENSMUST00000064107.6:c.650A>G	ENSMUSP00000070488.5:p.Asn217Ser	1039	650	217	N/S	aAt/aGt	YES	0.17
10	127887422	FC1.3	ENSMUSG00000040134	Rdh7	missense_variant	G	A	ENSMUST00000047199.4:c.563C>T	ENSMUSP00000039252.4:p.Ser188Phe	767	563	188	S/F	tCc/tTc	YES	0.02
10	128577230	FC1.5	ENSMUSG00000018166	Erbb3	missense_variant	C	T	ENSMUST00000082059.6:c.1678G>A	ENSMUSP00000080716.6:p.Glu560Lys	1829	1678	560	E/K	Gag/Aag	YES	0.26
11	16872917	ME-Transformed	ENSMUSG00000020122	Egfr	missense_variant	C	T	ENSMUST00000020329.12:c.1279C>T	ENSMUSP00000020329.6:p.Arg427Cys	1551	1279	427	R/C	Cgt/Tgt	YES	0.01
11	16893042	FC1.3	ENSMUSG00000020122	Egfr	missense_variant	T	G	ENSMUST00000020329.12:c.2225T>G	ENSMUSP00000020329.6:p.Ile742Ser	2497	2225	742	I/S	aTc/aGc	YES	NA
11	26407550	FC1.3	ENSMUSG00000004018	Fancl	missense_variant	A	C	ENSMUST00000004120.8:c.276A>C	ENSMUSP00000004120.2:p.Glu92Asp	1356	276	92	E/D	gaA/gaC	YES	0.06
11	29578151	FC1.3	ENSMUSG00000020461	Clhc1	missense_variant	T	C	ENSMUST00000020753.3:c.1711T>C	ENSMUSP00000020753.3:p.Ser571Pro	1984	1711	571	S/P	Tcc/Ccc	YES	NA
11	35910259	FC1.5	ENSMUSG00000018849	Wwc1	missense_variant	T	G	ENSMUST00000018993.6:c.350A>C	ENSMUSP00000018993.6:p.Lys117Thr	788	350	117	K/T	aAg/aCg	YES	NA
11	54661018	ME-Transformed	ENSMUSG00000037533	Rapgef6	missense_variant	A	C	ENSMUST00000207429.1:c.2711A>C	ENSMUSP00000147135.1:p.His904Pro	2815	2711	904	H/P	cAc/cCc	YES	0.08
11	58501923	ME-Transformed	ENSMUSG00000058807	Olfr331	missense_variant	A	G	ENSMUST00000081743.2:c.650T>C	ENSMUSP00000080440.2:p.Ile217Thr	650	650	217	I/T	aTc/aCc	YES	0.02
11	73453972	FC1.3	ENSMUSG00000072709	Olfr380	missense_variant	T	C	ENSMUST00000121209.2:c.239A>G	ENSMUSP00000112462.1:p.Lys80Arg	583	239	80	K/R	aAg/aGg	YES	0.02
11	83943317	FC1.1,FC1.3,FC1.5	ENSMUSG00000020677	Ddx52	missense_variant	G	A	ENSMUST00000049257.7:c.163G>A	ENSMUSP00000048802.7:p.Val55Ile	279	163	55	V/I	Gtc/Atc	YES	0.41
11	94483653	FC1.1	ENSMUSG00000020867	Spata20	missense_variant	C	T	ENSMUST00000041705.7:c.887G>A	ENSMUSP00000042572.7:p.Arg296Gln	949	887	296	R/Q	cGa/cAa	YES	0.25
11	103502552	FC1.1	ENSMUSG00000078632	Lrrc37a	missense_variant	C	T	ENSMUST00000153273.1:c.2046G>A	ENSMUSP00000121903.1:p.Met682Ile	2046	2046	682	M/I	atG/atA	YES	0.12
11	104170510	FC1.1	ENSMUSG00000018634	Crhr1	missense_variant	C	T	ENSMUST00000093925.4:c.740C>T	ENSMUSP00000091455.4:p.Ala247Val	957	740	247	A/V	gCc/gTc	YES	0.05
11	104721317	FC1.1	ENSMUSG00000040838	Gm11639	missense_variant	T	C	ENSMUST00000212287.1:c.1984T>C	ENSMUSP00000148433.1:p.Ser662Pro	2222	1984	662	S/P	Tca/Cca	YES	0.35
12	61840741	FC1.3	ENSMUSG00000035653	Lrfn5	missense_variant	A	T	ENSMUST00000055815.13:c.1314A>T	ENSMUSP00000051546.7:p.Gln438His	2392	1314	438	Q/H	caA/caT	YES	0.06
12	98435087	FC1.1	ENSMUSG00000033854	Kcnk10	missense_variant	T	G	ENSMUST00000221240.1:c.1328A>C	ENSMUSP00000152473.1:p.Lys443Thr	1810	1328	443	K/T	aAg/aCg	YES	NA
12	99854664	FC1.3	ENSMUSG00000021176	Efcab11	missense_variant	G	A	ENSMUST00000046485.4:c.356C>T	ENSMUSP00000044808.3:p.Ala119Val	442	356	119	A/V	gCg/gTg	YES	0.14
12	104132995	ME-Transformed	ENSMUSG00000066364	Serpina3b	missense_variant	G	T	ENSMUST00000085052.2:c.768G>T	ENSMUSP00000082127.2:p.Glu256Asp	859	768	256	E/D	gaG/gaT	YES	0.13
12	109593015	ME-Transformed	ENSMUSG00000085925	Rtl1	missense_variant	C	T	ENSMUST00000149046.3:c.2389G>A	ENSMUSP00000115957.2:p.Ala797Thr	2536	2389	797	A/T	Gca/Aca	YES	0.09
12	118190821	FC1.3	ENSMUSG00000018581	Dnah11	missense_variant	T	G	ENSMUST00000084806.6:c.723A>C	ENSMUSP00000081867.6:p.Lys241Asn	934	723	241	K/N	aaA/aaC	YES	0.04
13	15725076	FC1.1,FC1.3,FC1.5	ENSMUSG00000021318	Gli3	missense_variant	G	T	ENSMUST00000110510.3:c.3048G>T	ENSMUSP00000106137.3:p.Met1016Ile	3221	3048	1016	M/I	atG/atT	YES	0.21
13	21313679	FC1.1	ENSMUSG00000004341	Gpx6	missense_variant	T	A	ENSMUST00000004453.8:c.119T>A	ENSMUSP00000004453.7:p.Val40Asp	252	119	40	V/D	gTc/gAc	YES	NA
13	23757049	FC1.1	ENSMUSG00000069266	Hist1h4b	missense_variant	G	A	ENSMUST00000102965.3:c.29G>A	ENSMUSP00000100030.2:p.Gly10Asp	37	29	10	G/D	gGc/gAc	YES	0.05
13	60853132	FC1.1	ENSMUSG00000050345	4930486L24Rik	missense_variant	C	T	ENSMUST00000091569.6:c.589G>A	ENSMUSP00000089157.5:p.Ala197Thr	754	589	197	A/T	Gca/Aca	YES	NA
13	69627162	FC1.3	ENSMUSG00000021595	Nsun2	stop_gained	C	T	ENSMUST00000109699.10:c.1222C>T	ENSMUSP00000105321.4:p.Arg408Ter	1299	1222	408	R/*	Cga/Tga	YES	NA
13	99429217	ME-Transformed	ENSMUSG00000052727	Map1b	missense_variant	G	A	ENSMUST00000064762.5:c.6995C>T	ENSMUSP00000068374.4:p.Thr2332Met	7048	6995	2332	T/M	aCg/aTg	YES	0.05
13	104207226	FC1.5	ENSMUSG00000021713	Ppwd1	missense_variant	A	C	ENSMUST00000022226.5:c.1670T>G	ENSMUSP00000022226.4:p.Ile557Arg	1691	1670	557	I/R	aTa/aGa	YES	NA
14	4639736	FC1.3	ENSMUSG00000094258	Gm8159	missense_variant	A	G	ENSMUST00000170546.7:c.688A>G	ENSMUSP00000127748.1:p.Ser230Gly	693	688	230	S/G	Agc/Ggc	YES	0.11
14	49086305	FC1.3	ENSMUSG00000036291	Ap5m1	missense_variant	C	T	ENSMUST00000037473.5:c.1451C>T	ENSMUSP00000046536.4:p.Thr484Ile	1747	1451	484	T/I	aCa/aTa	YES	0.17
14	55681419	FC1.3	ENSMUSG00000007589	Tinf2	stop_gained	C	A	ENSMUST00000007733.7:c.163G>T	ENSMUSP00000007733.6:p.Glu55Ter	402	163	55	E/*	Gaa/Taa	YES	NA
14	56232797	ME-Transformed	ENSMUSG00000079186	Gzmc	missense_variant	T	G	ENSMUST00000015585.3:c.242A>C	ENSMUSP00000015585.2:p.Lys81Thr	316	242	81	K/T	aAg/aCg	YES	0.16
14	56480788	FC1.3	ENSMUSG00000000365	Rnf17	missense_variant	G	A	ENSMUST00000095793.2:c.2651G>A	ENSMUSP00000093469.1:p.Gly884Asp	2771	2651	884	G/D	gGc/gAc	YES	0.47
14	70522658	FC1.3	ENSMUSG00000022097	Sftpc	missense_variant	G	A	ENSMUST00000022692.4:c.158C>T	ENSMUSP00000022692.3:p.Ala53Val	196	158	53	A/V	gCt/gTt	YES	0.79
15	36175391	FC1.5	ENSMUSG00000045996	Polr2k	missense_variant	C	A	ENSMUST00000057177.6:c.192C>A	ENSMUSP00000051968.5:p.His64Gln	259	192	64	H/Q	caC/caA	YES	0.48
15	78849396	FC1.3	ENSMUSG00000049521	Cdc42ep1	missense_variant	C	T	ENSMUST00000059619.2:c.695C>T	ENSMUSP00000060930.1:p.Ser232Leu	1059	695	232	S/L	tCa/tTa	YES	NA
15	85820107	FC1.3	ENSMUSG00000052496	Pkdrej	missense_variant	T	C	ENSMUST00000064370.5:c.1627A>G	ENSMUSP00000086352.2:p.Thr543Ala	1628	1627	543	T/A	Aca/Gca	YES	1
15	88985626	FC1.1	ENSMUSG00000015365	Mov10l1	missense_variant	T	G	ENSMUST00000015509.10:c.53T>G	ENSMUSP00000015509.4:p.Leu18Arg	180	53	18	L/R	cTt/cGt	YES	0.19
15	89281938	FC1.3	ENSMUSG00000036561	Ppp6r2	missense_variant	C	T	ENSMUST00000228284.1:c.2144C>T	ENSMUSP00000154087.1:p.Ala715Val	2551	2144	715	A/V	gCg/gTg	YES	0.12
15	93420446	FC1.1,FC1.3,FC1.5	ENSMUSG00000036167	Pphln1	missense_variant	G	A	ENSMUST00000049122.15:c.236G>A	ENSMUSP00000042762.8:p.Arg79His	321	236	79	R/H	cGc/cAc	YES	0.04
15	96420280	ME-Transformed	ENSMUSG00000033228	Scaf11	missense_variant	T	G	ENSMUST00000047835.7:c.1402A>C	ENSMUSP00000044898.6:p.Asn468His	1665	1402	468	N/H	Aat/Cat	YES	0.54
15	100406349	FC1.3	ENSMUSG00000023030	Slc11a2	missense_variant	G	A	ENSMUST00000023774.11:c.467C>T	ENSMUSP00000023774.5:p.Ala156Val	599	467	156	A/V	gCa/gTa	YES	NA
15	101461016	FC1.5	ENSMUSG00000067615	Krt81	missense_variant	A	G	ENSMUST00000061185.7:c.854T>C	ENSMUSP00000056525.6:p.Ile285Thr	908	854	285	I/T	aTt/aCt	YES	0.04
16	17350802	ME-Transformed	ENSMUSG00000041720	Pi4ka	missense_variant	C	G	ENSMUST00000232232.1:c.2063G>C	ENSMUSP00000156049.1:p.Arg688Thr	2341	2063	688	R/T	aGa/aCa	YES	NA
16	35658508	FC1.1,FC1.3	ENSMUSG00000052133	Sema5b	missense_variant	G	A	ENSMUST00000050625.14:c.1702G>A	ENSMUSP00000057494.8:p.Gly568Arg	1784	1702	568	G/R	Gga/Aga	YES	NA
16	58675459	FC1.1	ENSMUSG00000022742	Cpox	missense_variant	C	T	ENSMUST00000060077.6:c.1138C>T	ENSMUSP00000055455.5:p.Arg380Trp	1274	1138	380	R/W	Cgg/Tgg	YES	NA
16	94424078	FC1.5	ENSMUSG00000040785	Ttc3	missense_variant	A	C	ENSMUST00000232660.1:c.1907A>C	ENSMUSP00000156151.1:p.Lys636Thr	2922	1907	636	K/T	aAg/aCg	YES	0.02
17	3178258	FC1.1,FC1.3,FC1.5	ENSMUSG00000046201	Scaf8	missense_variant	G	A	ENSMUST00000076734.7:c.1331G>A	ENSMUSP00000076024.6:p.Arg444His	1741	1331	444	R/H	cGc/cAc	YES	NA
17	15545173	FC1.1	ENSMUSG00000051977	Prdm9	missense_variant	G	C	ENSMUST00000233295.1:c.1344C>G	ENSMUSP00000156841.1:p.Asn448Lys	1366	1344	448	N/K	aaC/aaG	YES	0.33
17	18914478	FC1.1	ENSMUSG00000091491	Vmn2r97	missense_variant	T	G	ENSMUST00000168710.2:c.157T>G	ENSMUSP00000129313.1:p.Tyr53Asp	179	157	53	Y/D	Tac/Gac	YES	0.03
17	19589094	ME-Transformed	ENSMUSG00000094892	Vmn2r101	missense_variant	A	G	ENSMUST00000171914.2:c.484A>G	ENSMUSP00000131583.1:p.Thr162Ala	488	484	162	T/A	Aca/Gca	YES	0.24
17	20574365	ME-Transformed	ENSMUSG00000091259	Vmn2r110	missense_variant	T	C	ENSMUST00000169559.2:c.2041A>G	ENSMUSP00000129347.1:p.Thr681Ala	2205	2041	681	T/A	Acc/Gcc	YES	0.01
17	28167553	FC1.1,FC1.3	ENSMUSG00000038677	Scube3	missense_variant	G	A	ENSMUST00000043503.10:c.2446G>A	ENSMUSP00000038366.3:p.Glu816Lys	2831	2446	816	E/K	Gag/Aag	YES	NA
17	33886671	FC1.1	ENSMUSG00000079553	Kifc1	missense_variant	C	T	ENSMUST00000173492.8:c.161G>A	ENSMUSP00000134572.1:p.Arg54Gln	327	161	54	R/Q	cGg/cAg	YES	0.01
17	34137267	ME-Transformed	ENSMUSG00000037649	H2-DMa	missense_variant	G	A	ENSMUST00000042121.10:c.242G>A	ENSMUSP00000037088.9:p.Arg81Gln	834	242	81	R/Q	cGa/cAa	YES	0.08
17	34688635	FC1.5	ENSMUSG00000033327	Tnxb	missense_variant	C	T	ENSMUST00000168533.7:c.3652C>T	ENSMUSP00000127487.1:p.Pro1218Ser	3652	3652	1218	P/S	Cca/Tca	YES	0.29
17	35157935	FC1.1	ENSMUSG00000024393	Prrc2a	missense_variant	C	T	ENSMUST00000025253.11:c.2198G>A	ENSMUSP00000025253.5:p.Arg733Gln	2424	2198	733	R/Q	cGg/cAg	YES	NA
17	37795804	FC1.1	ENSMUSG00000045202	Olfr123	missense_variant	G	A	ENSMUST00000214770.2:c.359G>A	ENSMUSP00000150780.1:p.Arg120His	553	359	120	R/H	cGc/cAc	YES	0.01
17	66354344	FC1.5	ENSMUSG00000052105	Mtcl1	missense_variant	G	T	ENSMUST00000086693.11:c.3571C>A	ENSMUSP00000083899.5:p.Leu1191Met	3976	3571	1191	L/M	Ctg/Atg	YES	0.12
17	78866333	FC1.1	ENSMUSG00000024079	Eif2ak2	missense_variant	C	T	ENSMUST00000024884.4:c.815G>A	ENSMUSP00000024884.4:p.Arg272His	1005	815	272	R/H	cGc/cAc	YES	NA
17	90704103	FC1.5	ENSMUSG00000024109	Nrxn1	missense_variant	G	T	ENSMUST00000160844.9:c.1097C>A	ENSMUSP00000125407.3:p.Ala366Asp	2449	1097	366	A/D	gCc/gAc	YES	0.24
18	20326693	FC1.1	ENSMUSG00000069441	Dsg1a	missense_variant	A	T	ENSMUST00000077146.3:c.590A>T	ENSMUSP00000076393.3:p.Lys197Met	797	590	197	K/M	aAg/aTg	YES	NA
18	25339724	FC1.5	ENSMUSG00000033632	AW554918	missense_variant	A	T	ENSMUST00000097643.9:c.584A>T	ENSMUSP00000095248.3:p.Lys195Met	596	584	195	K/M	aAg/aTg	YES	NA
18	82393881	FC1.5	ENSMUSG00000024553	Galr1	missense_variant	C	T	ENSMUST00000065224.7:c.859G>A	ENSMUSP00000066381.6:p.Ala287Thr	1486	859	287	A/T	Gcc/Acc	YES	0.01
19	13633782	ME-Transformed	ENSMUSG00000045678	Olfr1489	missense_variant	T	G	ENSMUST00000217182.2:c.670T>G	ENSMUSP00000149711.1:p.Leu224Val	935	670	224	L/V	Ttg/Gtg	YES	0.01
19	16999994	FC1.3	ENSMUSG00000039126	Prune2	missense_variant	A	C	ENSMUST00000087689.4:c.92A>C	ENSMUSP00000084977.4:p.Asp31Ala	231	92	31	D/A	gAc/gCc	YES	NA
19	38043286	FC1.1	ENSMUSG00000048612	Myof	missense_variant	G	A	ENSMUST00000041475.15:c.38C>T	ENSMUSP00000045036.8:p.Pro13Leu	292	38	13	P/L	cCt/cTt	YES	0.03
19	58799798	ME-Transformed	ENSMUSG00000025092	Hspa12a	missense_variant	G	A	ENSMUST00000066285.5:c.1591C>T	ENSMUSP00000066860.4:p.Arg531Cys	1686	1591	531	R/C	Cgc/Tgc	YES	NA
X	7892474	FC1.5	ENSMUSG00000031156	Slc35a2	missense_variant	A	G	ENSMUST00000115663.9:c.761A>G	ENSMUSP00000111327.3:p.Glu254Gly	860	761	254	E/G	gAg/gGg	YES	NA
X	53796182	ME-Transformed	ENSMUSG00000054626	Xlr	missense_variant	T	C	ENSMUST00000067763.9:c.31A>G	ENSMUSP00000068044.3:p.Met11Val	152	31	11	M/V	Atg/Gtg	YES	0.27
X	56197516	ME-Transformed	ENSMUSG00000073177	Gm773	missense_variant	T	C	ENSMUST00000101561.7:c.275A>G	ENSMUSP00000099097.1:p.Asp92Gly	367	275	92	D/G	gAc/gGc	YES	0.01
X	74410631	FC1.1	ENSMUSG00000031400	G6pdx	missense_variant	C	T	ENSMUST00000004327.10:c.1316G>A	ENSMUSP00000004327.4:p.Arg439His	1696	1316	439	R/H	cGc/cAc	YES	NA
X	84848689	FC1.1,FC1.3,FC1.5	ENSMUSG00000045103	Dmd	missense_variant	C	T	ENSMUST00000114000.7:c.8959C>T	ENSMUSP00000109633.1:p.Arg2987Cys	9173	8959	2987	R/C	Cgt/Tgt	YES	0.18
X	106930350	FC1.3	ENSMUSG00000049929	Lpar4	missense_variant	A	T	ENSMUST00000060576.7:c.139A>T	ENSMUSP00000053986.7:p.Ser47Cys	688	139	47	S/C	Agt/Tgt	YES	NA
X	134595318	ME-Transformed	ENSMUSG00000031266	Gla	missense_variant	C	G	ENSMUST00000033621.6:c.415G>C	ENSMUSP00000033621.6:p.Val139Leu	603	415	139	V/L	Gtt/Ctt	YES	0.45
