# Supplementary material for: Dissecting the early steps of MLL induced leukaemogenic transformation using a mouse model of AML
Source: Nat Commun. 2020 Mar 16;11:1407. doi: 10.1038/s41467-020-15220-0 (PMC7075888; doi:10.1038/s41467-020-15220-0)
Supplement: Supplementary file 5 — Supplementary Data 2 [file 41467_2020_15220_MOESM5_ESM.xlsx]

## Sheet: DE_ IL3_MLLENL1vsParental
	Gene Name	baseMean	log2FoldChange	lfcSE	stat	pvalue	p-adjusted (Benjamini-Hochberg )
ENSMUSG00000057729	Prtn3	1938.82	10.7704	0.368507	29.2271	8.76854e-188	9.52526e-184
ENSMUSG00000020125	Elane	3822.64	11.8495	0.455328	26.024	2.64848e-149	1.43852e-145
ENSMUSG00000036594	H2-Aa	19180.5	-10.4279	0.419534	-24.8559	2.2338e-136	8.08859e-133
ENSMUSG00000068129	Cst7	270.573	8.70694	0.354889	24.5343	6.36102e-133	1.72749e-129
ENSMUSG00000073421	H2-Ab1	26128.4	-10.4986	0.429942	-24.4187	1.08294e-131	2.3528e-128
ENSMUSG00000060586	H2-Eb1	15787.1	-10.6839	0.440664	-24.245	7.47142e-130	1.3527e-126
ENSMUSG00000040314	Ctsg	2128.69	8.3027	0.345832	24.0079	2.29942e-127	3.56838e-124
ENSMUSG00000022180	Slc7a8	98.4341	-26.9031	1.26352	-21.2922	1.34188e-100	1.8221e-97
ENSMUSG00000024681	Ms4a3	886.097	10.2729	0.496714	20.6818	5.04872e-95	6.09381e-92
ENSMUSG00000009350	Mpo	3290.54	11.1343	0.615866	18.0791	4.65636e-73	5.0582e-70
ENSMUSG00000007872	Id3	1505.4	-11.176	0.650606	-17.1778	3.89258e-66	3.8441e-63
ENSMUSG00000069662	Marcks	28.9467	-24.6773	1.47675	-16.7106	1.09776e-62	9.93747e-60
ENSMUSG00000021575	Ahrr	39.4193	-25.6302	1.57433	-16.28	1.3678e-59	1.14295e-56
ENSMUSG00000101389	Ms4a4a	1223.08	-10.876	0.688163	-15.8043	2.90396e-56	2.25327e-53
ENSMUSG00000038227	Hoxa9	143.456	8.8925	0.562827	15.7997	3.12637e-56	2.26412e-53
ENSMUSG00000040552	C3ar1	1097.98	-10.6394	0.67697	-15.7163	1.17e-55	7.94356e-53
ENSMUSG00000040809	Chil3	1912.24	11.4687	0.731956	15.6685	2.48293e-55	1.58659e-52
ENSMUSG00000049723	Mmp12	3420.03	-9.83993	0.655471	-15.012	6.12814e-51	3.69833e-48
ENSMUSG00000030084	Plxna1	38.6512	-25.6252	1.7115	-14.9724	1.11265e-50	6.36142e-48
ENSMUSG00000024610	Cd74	33117.7	-6.71539	0.45631	-14.7167	5.03584e-49	2.73522e-46
ENSMUSG00000060802	B2m	14757	-2.16961	0.151022	-14.3662	8.43794e-47	4.36483e-44
ENSMUSG00000061666	Gdpd1	50.5709	-25.8811	1.85871	-13.9242	4.51594e-44	2.22985e-41
ENSMUSG00000019986	Ahi1	11.7756	-23.9884	1.75092	-13.7005	1.00865e-42	4.7639e-40
ENSMUSG00000038179	Slamf7	323.135	-10.4267	0.768616	-13.5656	6.40711e-42	2.90002e-39
ENSMUSG00000017754	Pltp	657.116	-10.732	0.797297	-13.4604	2.67355e-41	1.11703e-38
ENSMUSG00000024661	Fth1	33020.4	-4.02867	0.299245	-13.4628	2.5893e-41	1.11703e-38
ENSMUSG00000025743	Sdc3	323.307	-10.7623	0.802988	-13.4029	5.81703e-41	2.34039e-38
ENSMUSG00000003779	Kif20a	158.133	9.79044	0.741803	13.1982	8.98905e-40	3.36717e-37
ENSMUSG00000038642	Ctss	22493.5	-4.58033	0.346997	-13.1999	8.78535e-40	3.36717e-37
ENSMUSG00000084289	Gm6977	1375.26	-4.06461	0.308781	-13.1634	1.4249e-39	5.15955e-37
ENSMUSG00000019982	Myb	78.7818	7.91057	0.612397	12.9174	3.59141e-38	1.2585e-35
ENSMUSG00000053398	Phgdh	68.0439	9.33601	0.745119	12.5295	5.14556e-36	1.74676e-33
ENSMUSG00000016024	Lbp	165.456	10.4495	0.845723	12.3557	4.53741e-35	1.49363e-32
ENSMUSG00000032946	Rasgrp2	66.1273	9.06495	0.769396	11.7819	4.83819e-32	1.5458e-29
ENSMUSG00000021939	Ctsb	18180.2	-3.64211	0.309616	-11.7633	6.03133e-32	1.87195e-29
ENSMUSG00000032359	Ctsh	1783.91	-5.81613	0.496641	-11.7109	1.12042e-31	3.38088e-29
ENSMUSG00000030147	Clec4b1	153.069	-9.54081	0.819277	-11.6454	2.42178e-31	7.11022e-29
ENSMUSG00000026358	Rgs1	829.185	-11.2501	0.96706	-11.6333	2.79233e-31	7.9824e-29
ENSMUSG00000020549	Elac2	72.1472	9.42113	0.814199	11.571	5.77765e-31	1.6093e-28
ENSMUSG00000078763	Slfn1	288.169	-11.1764	0.968457	-11.5404	8.25211e-31	2.24107e-28
ENSMUSG00000024654	Asrgl1	77.2819	8.8136	0.765146	11.5189	1.06012e-30	2.80879e-28
ENSMUSG00000021569	Trip13	84.3008	9.48846	0.829141	11.4437	2.52823e-30	6.53909e-28
ENSMUSG00000044734	Serpinb1a	739.481	6.85643	0.605206	11.3291	9.41759e-30	2.37915e-27
ENSMUSG00000041754	Trem3	145.104	10.5078	0.940057	11.1778	5.23566e-29	1.29261e-26
ENSMUSG00000024672	Ms4a7	725.958	-10.9212	0.980961	-11.1332	8.65207e-29	2.08861e-26
ENSMUSG00000061232	H2-K1	8084.14	-2.22725	0.200223	-11.1238	9.60425e-29	2.26806e-26
ENSMUSG00000074896	Ifit3	443.226	-10.5679	0.957688	-11.0349	2.59466e-28	5.99697e-26
ENSMUSG00000067341	H2-Eb2	20.4699	-8.08488	0.755274	-10.7046	9.68786e-27	2.19248e-24
ENSMUSG00000102051	I830127L07Rik	1443.54	6.0207	0.565058	10.655	1.65214e-26	3.6627e-24
ENSMUSG00000025473	Adam8	458.35	-8.52947	0.803807	-10.6113	2.63926e-26	5.73405e-24
ENSMUSG00000034906	Ncaph	112.24	7.63788	0.720239	10.6046	2.83572e-26	6.04007e-24
ENSMUSG00000016194	Hsd11b1	112.104	10.4513	0.989984	10.557	4.71255e-26	9.8447e-24
ENSMUSG00000049775	Tmsb4x	18014.9	-2.19305	0.208943	-10.4959	9.01814e-26	1.84838e-23
human_MLLENL	human_MLLENL	58.1121	8.37502	0.800692	10.4597	1.32242e-25	2.66026e-23
ENSMUSG00000036768	Kif15	72.8224	8.22495	0.793525	10.3651	3.57485e-25	7.06065e-23
ENSMUSG00000036905	C1qb	1569.86	-11.9572	1.16229	-10.2876	8.01395e-25	1.55456e-22
ENSMUSG00000026049	Tex30	108.639	8.10709	0.790388	10.2571	1.09965e-24	2.09569e-22
ENSMUSG00000028238	Atp6v0d2	713.609	-10.8226	1.05704	-10.2385	1.33218e-24	2.49509e-22
ENSMUSG00000021453	Gadd45g	206.927	-10.2555	1.00674	-10.1868	2.27123e-24	4.18176e-22
ENSMUSG00000003882	Il7r	252.454	-9.49883	0.934311	-10.1667	2.79298e-24	5.0567e-22
ENSMUSG00000095788	Sirpb1a	93.7199	-9.55579	0.946117	-10.1	5.52366e-24	9.83665e-22
ENSMUSG00000030342	Cd9	1174.39	-5.67016	0.563003	-10.0713	7.40149e-24	1.29681e-21
ENSMUSG00000073411	H2-D1	14071.8	-2.28953	0.227609	-10.0591	8.379e-24	1.44478e-21
ENSMUSG00000027199	Gatm	125.304	11.5107	1.14609	10.0435	9.81523e-24	1.66598e-21
ENSMUSG00000091649	Phf11b	183.4	-10.0996	1.01479	-9.95242	2.46124e-23	4.1133e-21
ENSMUSG00000035835	Lppr3	90.3943	8.58956	0.865641	9.92277	3.31429e-23	5.45502e-21
ENSMUSG00000036469	March1	256.464	-9.44113	0.951883	-9.91837	3.46358e-23	5.61564e-21
ENSMUSG00000050410	Tcf19	96.6038	12.4857	1.26427	9.87582	5.29958e-23	8.46608e-21
ENSMUSG00000101431	Gm7901	26.9846	8.31501	0.848327	9.80165	1.10762e-22	1.74378e-20
ENSMUSG00000050931	Sgms2	148.699	11.1438	1.14229	9.75567	1.74447e-22	2.70717e-20
ENSMUSG00000056091	St3gal5	165.621	-8.96039	0.923433	-9.70334	2.91777e-22	4.46419e-20
ENSMUSG00000049037	Clec4a1	565.306	-6.26293	0.646506	-9.68734	3.41306e-22	5.14946e-20
ENSMUSG00000030223	Ptpro	202.329	-10.0627	1.04525	-9.62713	6.1422e-22	9.14009e-20
ENSMUSG00000028678	Kif2c	68.1089	9.27376	0.964022	9.61986	6.59231e-22	9.67733e-20
ENSMUSG00000024056	Ndc80	90.6922	8.44126	0.879861	9.59385	8.48556e-22	1.21288e-19
ENSMUSG00000024222	Fkbp5	49.757	8.18041	0.852658	9.59402	8.47207e-22	1.21288e-19
ENSMUSG00000030747	Dgat2	112.627	10.6926	1.11689	9.57356	1.03289e-21	1.45718e-19
ENSMUSG00000084202	Gm5398	22.9164	-5.86877	0.615283	-9.53833	1.45157e-21	2.02159e-19
ENSMUSG00000026622	Nek2	68.8141	9.05457	0.95354	9.49575	2.18639e-21	3.00642e-19
ENSMUSG00000034438	Gbp8	138.082	-10.8026	1.13857	-9.48787	2.358e-21	3.20186e-19
ENSMUSG00000039208	Metrnl	193.784	-10.8441	1.16171	-9.33454	1.01429e-20	1.36028e-18
ENSMUSG00000004668	Abca13	77.6069	10.5567	1.14079	9.25382	2.16606e-20	2.8695e-18
ENSMUSG00000009687	Fxyd5	4917.19	-1.78367	0.193225	-9.23104	2.68018e-20	3.50781e-18
ENSMUSG00000037275	Gemin5	67.8454	9.49129	1.0285	9.22832	2.749e-20	3.55505e-18
ENSMUSG00000056973	Ces1d	80.5077	10.8633	1.17755	9.22539	2.82518e-20	3.61058e-18
ENSMUSG00000048612	Myof	87.5141	-10.5736	1.14642	-9.22313	2.88541e-20	3.64467e-18
ENSMUSG00000028270	Gbp2	554.898	-10.3523	1.12363	-9.21329	3.16266e-20	3.94897e-18
ENSMUSG00000031722	Hp	682.192	7.05737	0.775447	9.10103	8.94768e-20	1.09986e-17
ENSMUSG00000036777	Anln	96.6853	10.0902	1.10878	9.10027	9.01107e-20	1.09986e-17
ENSMUSG00000044162	Tnip3	406.473	-8.80801	0.972381	-9.05818	1.32643e-19	1.601e-17
ENSMUSG00000002055	Spag5	56.1971	9.61506	1.06613	9.0187	1.90335e-19	2.2307e-17
ENSMUSG00000035373	Ccl7	246.983	-10.0538	1.11482	-9.01833	1.90974e-19	2.2307e-17
ENSMUSG00000050708	Ftl1	2586.16	-2.08618	0.231322	-9.01853	1.90622e-19	2.2307e-17
ENSMUSG00000026822	Lcn2	73.8838	9.61416	1.06928	8.99125	2.44426e-19	2.82164e-17
ENSMUSG00000040026	Saa3	61.4854	9.27022	1.03115	8.99021	2.4676e-19	2.82164e-17
ENSMUSG00000001986	Gria3	55.0068	8.10154	0.902458	8.9772	2.77748e-19	3.14289e-17
ENSMUSG00000082301	Gm14032	145.851	-3.44639	0.385819	-8.93267	4.15848e-19	4.65707e-17
ENSMUSG00000089672	Gp49a	2190.81	-3.91942	0.439011	-8.92783	4.34431e-19	4.81553e-17
ENSMUSG00000019813	Cep57l1	44.1326	8.70885	0.979413	8.89191	6.00685e-19	6.59115e-17
ENSMUSG00000060962	Dmkn	85.034	10.2083	1.14846	8.88869	6.18358e-19	6.71722e-17
ENSMUSG00000027624	Epb4.1l1	88.4737	-9.32819	1.04985	-8.88526	6.37687e-19	6.85861e-17
ENSMUSG00000006763	Saal1	53.2945	8.98381	1.01159	8.88089	6.63249e-19	7.0636e-17
ENSMUSG00000040213	Ccbl2	33.9248	8.40953	0.950237	8.84993	8.75755e-19	9.23624e-17
ENSMUSG00000079547	H2-DMb1	1842.12	-5.47297	0.623546	-8.77716	1.67649e-18	1.75113e-16
ENSMUSG00000026483	Fam129a	129.503	-10.6061	1.20957	-8.7685	1.81063e-18	1.85719e-16
ENSMUSG00000044811	AF251705	1074.35	-4.51885	0.515356	-8.7684	1.81222e-18	1.85719e-16
ENSMUSG00000054675	Tmem119	50.9655	9.23461	1.05363	8.7646	1.87434e-18	1.90289e-16
ENSMUSG00000027955	Fam198b	122.87	-9.88108	1.13023	-8.74257	2.27874e-18	2.29203e-16
ENSMUSG00000028459	Cd72	289.714	-7.4696	0.85762	-8.70968	3.04722e-18	3.03688e-16
ENSMUSG00000092193	Cd9-ps	133.533	-6.02031	0.691895	-8.70119	3.28434e-18	3.24344e-16
ENSMUSG00000047735	Samd9l	191.047	-6.29142	0.723727	-8.69309	3.5272e-18	3.45189e-16
ENSMUSG00000059108	Ifitm6	91.6438	-9.07894	1.04514	-8.68681	3.72757e-18	3.61541e-16
ENSMUSG00000054203	Ifi205	114.183	-9.58614	1.1071	-8.65879	4.76807e-18	4.58368e-16
ENSMUSG00000026888	Grb14	43.1925	9.23099	1.06637	8.65649	4.86498e-18	4.63581e-16
ENSMUSG00000078521	Aunip	38.9898	8.61154	0.996205	8.64434	5.41151e-18	5.11176e-16
ENSMUSG00000079339	Gm14446	442.942	-11.1455	1.29302	-8.61975	6.70987e-18	6.28356e-16
ENSMUSG00000048779	P2ry6	485.697	-6.94167	0.80834	-8.58757	8.88313e-18	8.24764e-16
ENSMUSG00000020644	Id2	2008.08	-5.60571	0.653503	-8.57794	9.65915e-18	8.89215e-16
ENSMUSG00000025044	Msr1	758.77	-5.70837	0.66945	-8.52696	1.50246e-17	1.37153e-15
ENSMUSG00000030579	Tyrobp	5511.79	-1.6172	0.189714	-8.52439	1.53617e-17	1.39061e-15
ENSMUSG00000067212	H2-T23	749.588	-3.64587	0.428305	-8.51232	1.70487e-17	1.53057e-15
ENSMUSG00000023349	Clec4n	3593.29	-5.48257	0.644722	-8.50378	1.83522e-17	1.6341e-15
ENSMUSG00000027901	Dennd2d	67.4071	9.87324	1.17484	8.40391	4.31872e-17	3.81417e-15
ENSMUSG00000040675	Mthfd1l	49.1379	9.02514	1.07421	8.40162	4.40361e-17	3.85777e-15
ENSMUSG00000041995	Zbed3	35.3999	7.99168	0.955373	8.36499	6.01212e-17	5.22477e-15
ENSMUSG00000022824	Muc13	47.4651	8.97401	1.07392	8.35629	6.47208e-17	5.57986e-15
ENSMUSG00000000938	Hoxa10	41.3917	8.55134	1.02394	8.3514	6.74561e-17	5.76989e-15
ENSMUSG00000031669	Gins3	59.4163	10.8153	1.29562	8.34762	6.96521e-17	5.91118e-15
ENSMUSG00000021242	Npc2	5892.51	-1.78722	0.214877	-8.3174	8.99157e-17	7.57174e-15
ENSMUSG00000035783	Acta2	43.7287	6.25832	0.753445	8.30627	9.87601e-17	8.25255e-15
ENSMUSG00000055435	Maf	100.001	-10.2763	1.23757	-8.30362	1.00984e-16	8.37393e-15
ENSMUSG00000006360	Crip1	1015.61	-4.3294	0.521538	-8.30122	1.03048e-16	8.48039e-15
ENSMUSG00000106734	RP24-328P2.5	56.6767	-7.60391	0.916611	-8.29568	1.07963e-16	8.81807e-15
ENSMUSG00000025283	Sat1	2466.38	-2.31802	0.281632	-8.23068	1.86147e-16	1.50904e-14
ENSMUSG00000022504	Ciita	105.177	-9.55559	1.16211	-8.22264	1.99071e-16	1.60186e-14
ENSMUSG00000026955	Sapcd2	36.9268	8.13563	0.992182	8.19974	2.40908e-16	1.92426e-14
ENSMUSG00000085295	4930430E12Rik	81.1332	-10.0063	1.22212	-8.18766	2.66349e-16	2.11194e-14
ENSMUSG00000081886	Gm6175	20.3724	-6.0799	0.742961	-8.18335	2.76069e-16	2.17314e-14
ENSMUSG00000018585	Atox1	618.758	-2.07147	0.253187	-8.18159	2.8013e-16	2.18924e-14
ENSMUSG00000034459	Ifit1	260.177	-9.86037	1.21079	-8.14373	3.83297e-16	2.97411e-14
ENSMUSG00000050335	Lgals3	7474.34	-4.65212	0.57296	-8.11946	4.68273e-16	3.6077e-14
ENSMUSG00000027074	Slc43a3	130.267	6.8363	0.843043	8.10908	5.1006e-16	3.90196e-14
ENSMUSG00000029097	Trmt44	40.2128	12.2206	1.5109	8.08833	6.04867e-16	4.59488e-14
ENSMUSG00000036106	Prr5	36.6152	8.75611	1.08353	8.08113	6.41711e-16	4.80752e-14
ENSMUSG00000036896	C1qc	443.807	-12.4395	1.53918	-8.0819	6.37635e-16	4.80752e-14
ENSMUSG00000051748	Wfdc21	72.5093	9.97839	1.2378	8.06141	7.54195e-16	5.61152e-14
ENSMUSG00000017652	Cd40	71.0579	-11.8212	1.46914	-8.04635	8.52995e-16	6.30346e-14
ENSMUSG00000029919	Hpgds	261.073	-6.26087	0.778561	-8.04159	8.86776e-16	6.50881e-14
ENSMUSG00000021190	Lgmn	2621.77	-5.48625	0.683658	-8.02484	1.01655e-15	7.41127e-14
ENSMUSG00000084956	Gm16194	25.7407	8.56212	1.06787	8.01791	1.0756e-15	7.78952e-14
ENSMUSG00000000682	Cd52	1396.94	-2.74012	0.341974	-8.01265	1.12267e-15	8.07655e-14
ENSMUSG00000015880	Ncapg	95.8882	7.11715	0.888364	8.01152	1.13299e-15	8.09716e-14
ENSMUSG00000026628	Atf3	826.648	-5.95043	0.743429	-8.00403	1.20413e-15	8.5493e-14
ENSMUSG00000040016	Ptger3	220.751	-10.1056	1.26415	-7.99402	1.30609e-15	9.21299e-14
ENSMUSG00000037649	H2-DMa	3118.05	-2.97586	0.373131	-7.97537	1.51931e-15	1.06479e-13
ENSMUSG00000075602	Ly6a	2336.4	-6.20627	0.780457	-7.9521	1.83379e-15	1.27695e-13
ENSMUSG00000029816	Gpnmb	5662.89	-6.35644	0.800402	-7.94155	1.99665e-15	1.38151e-13
ENSMUSG00000026712	Mrc1	553.935	-6.23825	0.786395	-7.93272	2.14401e-15	1.47407e-13
ENSMUSG00000039126	Prune2	70.2361	-8.82392	1.11404	-7.92065	2.36281e-15	1.61429e-13
ENSMUSG00000056054	S100a8	227.752	7.56055	0.956282	7.90619	2.65387e-15	1.80181e-13
ENSMUSG00000030220	Arhgdib	5600.14	1.43097	0.181199	7.89722	2.852e-15	1.92431e-13
ENSMUSG00000015396	Cd83	150.858	-9.68891	1.23395	-7.85194	4.09646e-15	2.7469e-13
ENSMUSG00000039748	Exo1	84.4755	7.82231	0.997638	7.84083	4.47583e-15	2.98288e-13
ENSMUSG00000025492	Ifitm3	4842.5	-1.58728	0.203558	-7.79767	6.3063e-15	4.17715e-13
ENSMUSG00000017400	Stac2	67.9142	-11.7192	1.50413	-7.79134	6.63044e-15	4.36524e-13
ENSMUSG00000043832	Clec4a3	1143.43	-4.49558	0.57718	-7.78886	6.76151e-15	4.42472e-13
ENSMUSG00000045658	Pid1	149.249	-10.8726	1.39623	-7.7871	6.85659e-15	4.43352e-13
ENSMUSG00000062488	Ifit3b	38.8675	-10.0894	1.29565	-7.78716	6.85348e-15	4.43352e-13
ENSMUSG00000031262	Cenpi	40.8175	8.83518	1.13753	7.76699	8.03759e-15	5.16641e-13
ENSMUSG00000037474	Dtl	79.3843	7.68628	0.991329	7.75351	8.93837e-15	5.71162e-13
ENSMUSG00000073409	H2-Q6	41.2606	-7.03748	0.908243	-7.74845	9.30214e-15	5.90931e-13
ENSMUSG00000004207	Psap	22640.6	-1.82181	0.235813	-7.72568	1.11259e-14	7.02676e-13
ENSMUSG00000030208	Emp1	178.822	-8.14032	1.05622	-7.70702	1.28793e-14	8.08713e-13
ENSMUSG00000029413	Naaa	1417.37	-4.17045	0.542311	-7.69014	1.4697e-14	9.17552e-13
ENSMUSG00000062127	Cttnbp2nl	90.3745	-10.5411	1.37467	-7.66815	1.74502e-14	1.08321e-12
ENSMUSG00000032841	Prr5l	88.7174	-9.21372	1.20466	-7.64838	2.03529e-14	1.25622e-12
ENSMUSG00000041431	Ccnb1	135.737	6.67817	0.873802	7.64265	2.12788e-14	1.30594e-12
ENSMUSG00000027323	Rad51	47.6245	7.42921	0.972231	7.64141	2.14863e-14	1.31127e-12
ENSMUSG00000040562	Gstm2	29.8469	8.45861	1.10754	7.63726	2.21895e-14	1.34318e-12
ENSMUSG00000068245	Phf11d	90.606	-10.3101	1.35005	-7.63687	2.22565e-14	1.34318e-12
ENSMUSG00000007891	Ctsd	16496.3	-3.00878	0.394258	-7.63149	2.32052e-14	1.3927e-12
ENSMUSG00000005672	Kit	24.414	6.55985	0.863245	7.59906	2.98286e-14	1.78037e-12
ENSMUSG00000057113	Npm1	525.638	1.82918	0.241268	7.58154	3.41481e-14	2.02705e-12
ENSMUSG00000079017	Ifi27l2a	2479.21	-3.21757	0.424473	-7.58016	3.45134e-14	2.03761e-12
ENSMUSG00000000594	Gm2a	3256.1	-2.18614	0.288993	-7.56468	3.88829e-14	2.28316e-12
ENSMUSG00000001025	S100a6	1375.89	-2.5007	0.331028	-7.55433	4.2102e-14	2.4589e-12
ENSMUSG00000028690	Mmachc	44.3458	8.05405	1.07266	7.50849	5.98139e-14	3.47464e-12
ENSMUSG00000021306	Gpr137b	34.6665	-8.69833	1.15905	-7.50474	6.15523e-14	3.55661e-12
ENSMUSG00000042757	Tmem108	41.4811	9.32934	1.24353	7.50232	6.26977e-14	3.60362e-12
ENSMUSG00000097769	Snhg4	24.3598	8.3242	1.10983	7.50043	6.36076e-14	3.63668e-12
ENSMUSG00000027635	Dsn1	32.0494	8.79946	1.17816	7.46885	8.09009e-14	4.58934e-12
ENSMUSG00000032220	Myo1e	117.356	-10.4837	1.40373	-7.4685	8.11151e-14	4.58934e-12
ENSMUSG00000015568	Lpl	3457.01	-6.04984	0.811562	-7.45455	9.01721e-14	5.07533e-12
ENSMUSG00000024781	Lipa	1880	-3.81397	0.512395	-7.44343	9.81048e-14	5.49336e-12
ENSMUSG00000042106	Fam212a	30.305	8.13128	1.09359	7.43543	1.0423e-13	5.80644e-12
ENSMUSG00000061787	Rps17	12.791	3.75874	0.506531	7.42057	1.16621e-13	6.46356e-12
ENSMUSG00000005054	Cstb	3126.58	-2.37986	0.320952	-7.415	1.21624e-13	6.70658e-12
ENSMUSG00000072812	Ahnak2	131.003	-11.0655	1.49307	-7.41124	1.25123e-13	6.86468e-12
ENSMUSG00000031090	Nadsyn1	37.9101	11.024	1.48831	7.40707	1.29116e-13	7.0482e-12
ENSMUSG00000078452	Raet1d	78.1441	9.29357	1.25688	7.39416	1.42306e-13	7.72937e-12
ENSMUSG00000053687	Dpep2	2116.93	-3.86809	0.523336	-7.39122	1.45484e-13	7.86266e-12
ENSMUSG00000106558	RP24-224N3.8	242.314	-2.26377	0.306718	-7.3806	1.57574e-13	8.47387e-12
ENSMUSG00000093748	Gm19031	1.93152	4.8197	0.654393	7.36515	1.76953e-13	9.46919e-12
ENSMUSG00000044201	Cdc25c	37.9744	8.72645	1.18643	7.35523	1.90597e-13	1.01493e-11
ENSMUSG00000021880	Rnase6	296.062	-5.73591	0.781093	-7.34344	2.08172e-13	1.10311e-11
ENSMUSG00000016526	Dyrk3	34.4687	9.76218	1.33657	7.3039	2.79537e-13	1.47409e-11
ENSMUSG00000040711	Sh3pxd2b	103.017	-7.61085	1.0459	-7.27687	3.41653e-13	1.79294e-11
ENSMUSG00000046879	Irgm1	508.214	-4.77808	0.656916	-7.2735	3.50282e-13	1.82938e-11
ENSMUSG00000058715	Fcer1g	4653.35	-1.69537	0.233285	-7.26737	3.66552e-13	1.90519e-11
ENSMUSG00000039850	Endov	14.2329	10.741	1.47966	7.25911	3.89648e-13	2.01559e-11
ENSMUSG00000020439	Smtn	19.633	9.22183	1.27388	7.23917	4.5145e-13	2.32422e-11
ENSMUSG00000005370	Msh6	15.4329	6.95337	0.962346	7.22543	4.99502e-13	2.55947e-11
ENSMUSG00000039153	Runx2	14.1341	7.14154	0.990035	7.21342	5.45653e-13	2.78283e-11
ENSMUSG00000044485	Klk1b11	246.493	-8.18236	1.135	-7.20912	5.63129e-13	2.85854e-11
ENSMUSG00000035692	Isg15	71.0704	-7.46285	1.0367	-7.19865	6.08121e-13	3.07257e-11
ENSMUSG00000022386	Trmu	29.0776	8.34423	1.1607	7.18894	6.52948e-13	3.28378e-11
ENSMUSG00000030177	Ccdc77	21.816	9.32286	1.30094	7.16626	7.70748e-13	3.85836e-11
ENSMUSG00000034652	Cd300a	1462.05	-2.68628	0.375909	-7.14609	8.92858e-13	4.42882e-11
ENSMUSG00000039715	Wdr34	20.6865	9.6849	1.3552	7.14648	8.90288e-13	4.42882e-11
ENSMUSG00000029298	Gbp9	35.8823	-9.96491	1.39496	-7.1435	9.09852e-13	4.4926e-11
ENSMUSG00000075010	AW112010	88.7979	-9.45429	1.32523	-7.13409	9.743e-13	4.78906e-11
ENSMUSG00000069792	Wfdc17	4137.06	-3.48457	0.489023	-7.12558	1.03641e-12	5.07138e-11
ENSMUSG00000030789	Itgax	148.069	-8.43797	1.18472	-7.12234	1.06108e-12	5.16883e-11
ENSMUSG00000042489	Clspn	29.4418	8.28338	1.16322	7.1211	1.07072e-12	5.19251e-11
ENSMUSG00000053007	Creb5	34.5962	-10.8036	1.5177	-7.11836	1.09217e-12	5.27299e-11
ENSMUSG00000020974	Pole2	24.2728	8.004	1.12481	7.11584	1.11234e-12	5.32305e-11
ENSMUSG00000079293	Clec7a	1701.52	-3.13569	0.440661	-7.11589	1.11197e-12	5.32305e-11
ENSMUSG00000028692	Akr1a1	6115.85	-1.72773	0.242981	-7.11054	1.1559e-12	5.50727e-11
ENSMUSG00000035929	H2-Q4	8.77387	-2.71913	0.382774	-7.10376	1.21412e-12	5.75936e-11
ENSMUSG00000020641	Rsad2	131.293	-9.47946	1.33601	-7.09534	1.29037e-12	6.09447e-11
ENSMUSG00000022885	St6gal1	122.599	-10.2976	1.45477	-7.0785	1.45721e-12	6.85268e-11
ENSMUSG00000003992	Ssbp2	83.7589	5.85392	0.827348	7.07552	1.48893e-12	6.97167e-11
ENSMUSG00000074874	Ctla2b	69.5945	-9.37341	1.33127	-7.04096	1.90914e-12	8.90087e-11
ENSMUSG00000022422	Dscc1	29.8115	8.31316	1.18387	7.02202	2.18676e-12	1.01516e-10
ENSMUSG00000002068	Ccne1	27.889	8.32343	1.18712	7.01146	2.35851e-12	1.09023e-10
ENSMUSG00000021127	Zfp36l1	366.264	-5.16982	0.737577	-7.0092	2.39686e-12	1.09861e-10
ENSMUSG00000021392	Nol8	17.3872	7.52178	1.07309	7.00945	2.39258e-12	1.09861e-10
ENSMUSG00000004612	Nkg7	8.09301	4.82561	0.688539	7.00848	2.40919e-12	1.09962e-10
ENSMUSG00000032113	Chek1	26.828	8.63346	1.23266	7.00391	2.4892e-12	1.13139e-10
ENSMUSG00000034488	Edil3	55.6967	-11.5003	1.64357	-6.99718	2.61158e-12	1.18207e-10
ENSMUSG00000052751	Repin1	24.9281	8.04271	1.15149	6.98458	2.85703e-12	1.2878e-10
ENSMUSG00000000028	Cdc45	169.861	5.91463	0.851068	6.94965	3.66194e-12	1.64379e-10
ENSMUSG00000002343	Armc6	28.2308	8.4582	1.21826	6.94285	3.84266e-12	1.71781e-10
ENSMUSG00000027322	Siglec1	75.9657	-9.97084	1.43665	-6.94036	3.91103e-12	1.7341e-10
ENSMUSG00000073489	Ifi204	473.015	-5.15552	0.742794	-6.94071	3.90144e-12	1.7341e-10
ENSMUSG00000028587	Orc1	30.7101	8.65922	1.24819	6.93742	3.99326e-12	1.76336e-10
ENSMUSG00000006519	Cyba	4376.15	-1.27613	0.18417	-6.92908	4.23579e-12	1.86289e-10
ENSMUSG00000017009	Sdc4	152.584	-8.01679	1.15851	-6.91992	4.51891e-12	1.97144e-10
ENSMUSG00000029561	Oasl2	941.883	-4.62841	0.668827	-6.92018	4.51063e-12	1.97144e-10
ENSMUSG00000038236	Hoxa7	99.7027	6.28994	0.909846	6.91319	4.73883e-12	2.05912e-10
ENSMUSG00000043587	Pxylp1	26.4523	8.74215	1.26733	6.89808	5.27103e-12	2.28124e-10
ENSMUSG00000053219	Raet1e	39.2089	10.3055	1.49798	6.87961	6.00154e-12	2.58709e-10
ENSMUSG00000042787	Exog	31.2903	9.86466	1.43534	6.87271	6.29945e-12	2.70478e-10
ENSMUSG00000026748	Plxdc2	94.9484	-10.7428	1.56326	-6.87208	6.32736e-12	2.70607e-10
ENSMUSG00000060063	Alox5ap	2225.23	-1.57352	0.229047	-6.86984	6.42721e-12	2.73799e-10
ENSMUSG00000002289	Angptl4	27.2802	9.22993	1.34383	6.8684	6.49256e-12	2.75503e-10
ENSMUSG00000106820	RP24-544J6.4	16.7271	7.37848	1.07487	6.86453	6.67125e-12	2.81984e-10
ENSMUSG00000020787	P2rx1	27.2547	10.2034	1.48699	6.86181	6.79919e-12	2.86278e-10
ENSMUSG00000054836	Elp6	41.1206	9.08063	1.32518	6.85236	7.26422e-12	3.04676e-10
ENSMUSG00000053931	Cnn3	15.2271	4.73101	0.690483	6.85174	7.29593e-12	3.04829e-10
ENSMUSG00000001930	Vwf	80.0615	-9.93121	1.44959	-6.85106	7.33039e-12	3.05096e-10
ENSMUSG00000022034	Esco2	24.5084	8.49075	1.23966	6.84924	7.4244e-12	3.07829e-10
ENSMUSG00000028773	Fabp3	31.7201	-9.63522	1.4094	-6.83639	8.12115e-12	3.35437e-10
ENSMUSG00000051517	Arhgef39	35.911	8.31821	1.21844	6.82696	8.67325e-12	3.56884e-10
ENSMUSG00000006641	Slc5a6	24.3484	10.5003	1.5394	6.82105	9.03781e-12	3.70482e-10
ENSMUSG00000028581	Laptm5	4838	-1.20553	0.176773	-6.81967	9.12507e-12	3.72653e-10
ENSMUSG00000039899	Fgl2	358.295	-6.44066	0.945848	-6.80941	9.80022e-12	3.98726e-10
ENSMUSG00000022500	Litaf	2792.72	-2.95319	0.433735	-6.80874	9.84593e-12	3.99091e-10
ENSMUSG00000022123	Scel	117.125	-8.32939	1.22506	-6.79916	1.05231e-11	4.24952e-10
ENSMUSG00000032263	Bckdhb	28.7111	10.1186	1.48881	6.79645	1.07231e-11	4.31425e-10
ENSMUSG00000032202	Rab27a	37.3135	9.2549	1.36286	6.7908	1.11512e-11	4.46993e-10
ENSMUSG00000058163	Gm5431	44.2725	-8.18106	1.20574	-6.78511	1.15995e-11	4.63254e-10
ENSMUSG00000000983	Wfdc18	19.5874	-6.8467	1.01154	-6.76859	1.30039e-11	5.17442e-10
ENSMUSG00000034773	BC030867	33.1644	9.0064	1.33168	6.7632	1.34974e-11	5.33171e-10
ENSMUSG00000046591	Ticrr	25.7633	9.52285	1.408	6.7634	1.34786e-11	5.33171e-10
ENSMUSG00000028926	Cdk14	33.9355	-8.37735	1.23957	-6.75827	1.39651e-11	5.49648e-10
ENSMUSG00000035165	Kcne3	19.7013	9.10926	1.35029	6.74615	1.51822e-11	5.95394e-10
ENSMUSG00000059639	Clec4a4	17.2236	-5.40368	0.801907	-6.73854	1.59981e-11	6.25133e-10
ENSMUSG00000024118	1600002H07Rik	27.9728	8.83949	1.313	6.73228	1.67028e-11	6.5033e-10
ENSMUSG00000017861	Mybl2	53.7101	6.82296	1.01432	6.7266	1.7367e-11	6.73779e-10
ENSMUSG00000021250	Fos	1460.81	-4.91339	0.732973	-6.70337	2.03673e-11	7.87368e-10
ENSMUSG00000038295	Atg9b	16.1055	8.02235	1.19897	6.69106	2.21562e-11	8.53487e-10
ENSMUSG00000044786	Zfp36	701.15	-2.99397	0.449681	-6.65798	2.77607e-11	1.0656e-09
ENSMUSG00000034714	Ttyh2	85.684	-7.40972	1.11441	-6.64902	2.95044e-11	1.12854e-09
ENSMUSG00000025086	Trub1	19.4314	8.64213	1.30196	6.63777	3.18455e-11	1.20957e-09
ENSMUSG00000053168	9030619P08Rik	5.23	6.17186	0.92977	6.63805	3.17863e-11	1.20957e-09
ENSMUSG00000028121	Bcar3	57.1452	-9.85683	1.48669	-6.63004	3.35602e-11	1.27026e-09
ENSMUSG00000027959	Sass6	17.6267	8.01484	1.20925	6.62794	3.40402e-11	1.28395e-09
ENSMUSG00000015243	Abca1	91.7021	-9.60703	1.45068	-6.62243	3.53349e-11	1.32818e-09
ENSMUSG00000026238	Ptma	264.129	1.65833	0.250612	6.61712	3.66268e-11	1.37199e-09
ENSMUSG00000034285	Nipsnap1	14.2431	7.08076	1.07055	6.61414	3.73711e-11	1.39506e-09
ENSMUSG00000032436	Cmtm7	1736.97	2.47837	0.374808	6.61239	3.78175e-11	1.40689e-09
ENSMUSG00000026536	Mnda	113.557	-4.9768	0.753502	-6.6049	3.97788e-11	1.4748e-09
ENSMUSG00000066677	Pydc3	34.1989	-8.18051	1.23955	-6.59957	4.12351e-11	1.5236e-09
ENSMUSG00000027331	Knstrn	184.729	5.86117	0.889202	6.5915	4.35405e-11	1.59333e-09
ENSMUSG00000027353	Mcm8	22.5851	9.08211	1.37787	6.59143	4.35623e-11	1.59333e-09
ENSMUSG00000035314	Gdpd5	56.2091	-11.4701	1.74004	-6.59188	4.3429e-11	1.59333e-09
ENSMUSG00000022748	Cmss1	27.5928	7.33791	1.11334	6.59088	4.37241e-11	1.59387e-09
ENSMUSG00000048621	Gm6377	85.6319	-10.4535	1.58702	-6.58688	4.49151e-11	1.63182e-09
ENSMUSG00000020160	Meis1	19.0147	6.44037	0.978199	6.5839	4.58253e-11	1.65933e-09
ENSMUSG00000024640	Psat1	470.904	4.24804	0.645334	6.5827	4.61989e-11	1.66731e-09
ENSMUSG00000022106	Rcbtb2	1099.04	-3.66703	0.557721	-6.57502	4.86455e-11	1.74979e-09
ENSMUSG00000026170	Cyp27a1	80.5102	-9.65888	1.47009	-6.57024	5.02328e-11	1.80092e-09
ENSMUSG00000008348	Ubc	1297.94	-1.26115	0.192079	-6.56578	5.17597e-11	1.84956e-09
ENSMUSG00000044469	Tnfaip8l1	25.8891	10.0951	1.53889	6.56	5.38084e-11	1.91646e-09
ENSMUSG00000038936	Sccpdh	24.2243	8.84149	1.35234	6.53792	6.23808e-11	2.21452e-09
ENSMUSG00000002602	Axl	287.752	-6.24898	0.95611	-6.53584	6.32541e-11	2.23821e-09
ENSMUSG00000073491	Pydc4	45.9837	-9.19558	1.40927	-6.52507	6.79719e-11	2.39733e-09
ENSMUSG00000025232	Hexa	3320.13	-1.31166	0.201233	-6.51809	7.1206e-11	2.50327e-09
ENSMUSG00000062382	Gm10116	22.2702	-2.21087	0.340075	-6.50114	7.97115e-11	2.79325e-09
ENSMUSG00000026791	Slc2a8	86.6985	-8.85816	1.36781	-6.47616	9.40872e-11	3.2864e-09
ENSMUSG00000030610	Det1	18.1079	8.05153	1.24363	6.47424	9.52914e-11	3.31779e-09
ENSMUSG00000091561	Gm6665	11.9318	7.60979	1.17989	6.44958	1.12158e-10	3.89258e-09
ENSMUSG00000001403	Ube2c	477.726	5.15872	0.800547	6.44399	1.16369e-10	4.02585e-09
ENSMUSG00000033355	Rtp4	781.741	-4.1805	0.64881	-6.44333	1.16878e-10	4.03062e-09
ENSMUSG00000094215	Gm6489	1.59711	4.42169	0.687266	6.43374	1.24505e-10	4.28004e-09
ENSMUSG00000049307	Fut4	10.4476	9.31561	1.45287	6.41185	1.43764e-10	4.92653e-09
ENSMUSG00000006398	Cdc20	464.757	5.21126	0.812997	6.40993	1.45583e-10	4.97318e-09
ENSMUSG00000022385	Gtse1	50.7447	7.68035	1.20074	6.39635	1.59134e-10	5.41903e-09
ENSMUSG00000041420	Meis3	72.4024	-10.8539	1.69889	-6.38884	1.67152e-10	5.6743e-09
ENSMUSG00000040613	Apobec1	762.334	-4.49599	0.704116	-6.3853	1.71061e-10	5.78889e-09
ENSMUSG00000045404	Kcnk13	68.5317	-9.08959	1.42448	-6.38101	1.75925e-10	5.935e-09
ENSMUSG00000026395	Ptprc	1363.07	-2.00594	0.315254	-6.36295	1.97913e-10	6.65611e-09
ENSMUSG00000031245	Hmgn5	7.68598	6.09357	0.957859	6.36165	1.99592e-10	6.69186e-09
ENSMUSG00000081999	Gm13461	330.683	2.39225	0.376771	6.34936	2.16213e-10	7.22684e-09
ENSMUSG00000027907	S100a11	564.194	-1.82114	0.28774	-6.32911	2.46577e-10	8.21646e-09
ENSMUSG00000022793	B4galt4	51.3851	-7.12708	1.1262	-6.32846	2.47626e-10	8.22617e-09
ENSMUSG00000078238	Gm12854	105.164	-1.95473	0.308931	-6.32741	2.49305e-10	8.2567e-09
ENSMUSG00000014496	Ankrd28	7.9473	9.7335	1.53923	6.32361	2.55523e-10	8.43691e-09
ENSMUSG00000045799	Gm9800	132.195	1.72646	0.273068	6.32246	2.57438e-10	8.47438e-09
ENSMUSG00000024030	Abcg1	835.72	-3.78221	0.599171	-6.31241	2.74732e-10	9.01636e-09
ENSMUSG00000029430	Ran	618.1	2.30872	0.366075	6.30669	2.85063e-10	9.32722e-09
ENSMUSG00000005447	Pafah1b3	48.8511	-8.90493	1.41361	-6.29942	2.98757e-10	9.74594e-09
ENSMUSG00000019863	Qrsl1	14.0182	7.20371	1.14505	6.29116	3.15112e-10	1.02487e-08
ENSMUSG00000028037	Ifi44	67.7111	-10.4756	1.66873	-6.2776	3.43834e-10	1.11494e-08
ENSMUSG00000030528	Blm	21.887	8.26027	1.31713	6.27141	3.57785e-10	1.15673e-08
ENSMUSG00000025810	Nrp1	223.317	-5.66378	0.903844	-6.26633	3.69664e-10	1.19159e-08
ENSMUSG00000047767	Atg16l2	6.76857	8.75995	1.40108	6.2523	4.04457e-10	1.29989e-08
ENSMUSG00000056071	S100a9	20.5727	7.85546	1.25793	6.24476	4.24456e-10	1.36014e-08
ENSMUSG00000042345	Ubash3a	26.9437	8.6048	1.37824	6.24332	4.28367e-10	1.36863e-08
ENSMUSG00000030522	Mtmr10	35.6594	-9.15491	1.47008	-6.22751	4.739e-10	1.50967e-08
ENSMUSG00000062593	Lilrb4	4435.11	-2.25404	0.362164	-6.2238	4.85263e-10	1.54135e-08
ENSMUSG00000038963	Slco4a1	26.3065	8.5605	1.37618	6.22048	4.9564e-10	1.56972e-08
ENSMUSG00000091313	Fth-ps2	4.40409	-4.68176	0.752819	-6.21897	5.00418e-10	1.58024e-08
ENSMUSG00000026657	Frmd4a	11.5349	7.32289	1.1777	6.21798	5.03594e-10	1.58567e-08
ENSMUSG00000046805	Mpeg1	1828.43	-2.90535	0.467351	-6.21663	5.07938e-10	1.59472e-08
ENSMUSG00000020576	Nbas	16.0184	7.71753	1.24988	6.17462	6.63217e-10	2.07623e-08
ENSMUSG00000029752	Asns	264.217	6.01506	0.97451	6.1724	6.72628e-10	2.09964e-08
ENSMUSG00000069515	Lyz1	64.5942	-3.07093	0.49842	-6.16133	7.21374e-10	2.24535e-08
ENSMUSG00000092056	Gm7289	11.9281	1.99086	0.323189	6.16005	7.2721e-10	2.25705e-08
ENSMUSG00000027639	Samhd1	1204.26	-3.10322	0.503826	-6.1593	7.30668e-10	2.26132e-08
ENSMUSG00000037243	Zfp692	22.9522	9.02614	1.46559	6.1587	7.33426e-10	2.26341e-08
ENSMUSG00000036202	Rif1	68.9527	5.7605	0.93542	6.1582	7.35781e-10	2.26425e-08
ENSMUSG00000030929	Eri2	11.3884	7.0641	1.1472	6.15769	7.38147e-10	2.26511e-08
ENSMUSG00000018567	Gabarap	1791.24	-1.41612	0.230224	-6.15108	7.69591e-10	2.34833e-08
ENSMUSG00000032221	Mns1	15.0524	7.62677	1.23989	6.15118	7.69083e-10	2.34833e-08
ENSMUSG00000002944	Cd36	125.135	-8.22543	1.33757	-6.14954	7.77075e-10	2.36453e-08
ENSMUSG00000037725	Ckap2	81.4498	6.26417	1.01959	6.14381	8.05667e-10	2.44468e-08
ENSMUSG00000081603	Gm14681	129.012	1.77547	0.289457	6.13378	8.58175e-10	2.59676e-08
ENSMUSG00000015702	Anxa9	20.6834	9.07798	1.48164	6.12697	8.95698e-10	2.70277e-08
ENSMUSG00000033752	Mnd1	7.57901	6.87559	1.12425	6.11573	9.61158e-10	2.89226e-08
ENSMUSG00000026315	Serpinb8	59.3409	-8.02805	1.31305	-6.11405	9.71366e-10	2.9149e-08
ENSMUSG00000056366	Fabp3-ps1	29.5897	-8.17704	1.33821	-6.11041	9.93774e-10	2.97393e-08
ENSMUSG00000085761	4930455G09Rik	27.6757	-8.22877	1.34693	-6.10925	1.00098e-09	2.98726e-08
ENSMUSG00000040177	2310057M21Rik	15.7386	7.5307	1.23448	6.10032	1.05854e-09	3.14687e-08
ENSMUSG00000081865	Gm15484	11.3872	2.03029	0.332832	6.10006	1.06026e-09	3.14687e-08
ENSMUSG00000001739	Cldn15	37.1988	9.72927	1.59509	6.0995	1.06403e-09	3.14948e-08
ENSMUSG00000003123	Lipe	11.1548	8.7896	1.44172	6.09659	1.08355e-09	3.19854e-08
ENSMUSG00000030144	Clec4d	1226.28	-3.93968	0.647092	-6.08829	1.14122e-09	3.35964e-08
ENSMUSG00000026202	Tuba4a	1318.68	3.95529	0.64984	6.08656	1.15364e-09	3.38703e-08
ENSMUSG00000001518	Itfg2	12.9215	8.29427	1.3638	6.08172	1.18899e-09	3.48139e-08
ENSMUSG00000022844	Pdia5	14.7838	8.34527	1.37259	6.07994	1.20231e-09	3.51093e-08
ENSMUSG00000078773	Rad54b	21.5509	8.30579	1.36637	6.07873	1.21135e-09	3.52787e-08
ENSMUSG00000020482	Ccdc117	35.2508	6.07683	1.00001	6.07677	1.22626e-09	3.56171e-08
ENSMUSG00000046997	Spsb4	25.1729	8.60831	1.41703	6.07489	1.24075e-09	3.59421e-08
ENSMUSG00000037902	Sirpa	1738.12	-2.59312	0.427044	-6.07225	1.26127e-09	3.64394e-08
ENSMUSG00000014361	Mertk	77.3493	-8.96747	1.4778	-6.06812	1.29414e-09	3.72897e-08
ENSMUSG00000063628	Gm7665	78.3884	-1.87873	0.309722	-6.06586	1.31249e-09	3.77184e-08
ENSMUSG00000063450	Syne2	27.3979	8.25956	1.36251	6.062	1.34441e-09	3.8534e-08
ENSMUSG00000082292	Gm12250	53.8151	-9.84108	1.62422	-6.05894	1.37021e-09	3.91701e-08
ENSMUSG00000032399	Rpl4	3926.65	1.07828	0.178111	6.05401	1.41283e-09	4.02412e-08
ENSMUSG00000043909	Trp53bp1	8.97197	4.85752	0.802399	6.05375	1.41509e-09	4.02412e-08
ENSMUSG00000018920	Cxcl16	30.0914	-9.34995	1.54547	-6.04993	1.44911e-09	4.11011e-08
ENSMUSG00000036887	C1qa	28.1133	-10.5826	1.75436	-6.03217	1.61769e-09	4.57628e-08
ENSMUSG00000025130	P4hb	3452.3	1.47081	0.243886	6.03071	1.63241e-09	4.60593e-08
ENSMUSG00000036225	Kctd1	16.4814	7.75925	1.28686	6.02958	1.64388e-09	4.62627e-08
ENSMUSG00000038379	Ttk	59.2254	8.09529	1.34656	6.01184	1.83424e-09	5.14868e-08
ENSMUSG00000028702	Rad54l	49.4229	6.50994	1.08301	6.01097	1.84416e-09	5.16317e-08
ENSMUSG00000027167	Elp4	12.7885	7.56022	1.25842	6.00769	1.88191e-09	5.25531e-08
ENSMUSG00000048574	Gm5593	15.8232	5.92447	0.987355	6.00035	1.96898e-09	5.48438e-08
ENSMUSG00000040963	Asgr2	19.0305	-9.95205	1.65885	-5.99936	1.98091e-09	5.50348e-08
ENSMUSG00000060470	Adgrg3	256.398	4.72739	0.788116	5.99834	1.99341e-09	5.51002e-08
ENSMUSG00000081656	Gm11246	0.977747	3.56338	0.594043	5.99852	1.99123e-09	5.51002e-08
ENSMUSG00000019214	Chtf18	43.245	8.7313	1.45583	5.99749	2.00385e-09	5.52483e-08
ENSMUSG00000040653	Ppp1r14c	28.0384	8.0506	1.34461	5.98731	2.13346e-09	5.8673e-08
ENSMUSG00000038871	Bpgm	12.8377	8.5741	1.43316	5.98264	2.19551e-09	6.02268e-08
ENSMUSG00000030413	Pglyrp1	24.7499	8.66645	1.4493	5.97974	2.23493e-09	6.11454e-08
ENSMUSG00000040229	Gpr34	63.3493	-8.90008	1.48847	-5.97935	2.24025e-09	6.11454e-08
ENSMUSG00000094392	Gm3788	38.5904	-2.29488	0.384877	-5.96265	2.48187e-09	6.75703e-08
ENSMUSG00000036006	Fam65b	33.5013	6.37467	1.06957	5.96	2.52231e-09	6.84996e-08
ENSMUSG00000102028	Gm3142	1.72645	4.36611	0.734399	5.94514	2.76222e-09	7.48278e-08
ENSMUSG00000018927	Ccl6	4087.88	-3.5814	0.603605	-5.93335	2.96816e-09	8.02068e-08
ENSMUSG00000020717	Pecam1	8.68367	6.58811	1.11212	5.9239	3.14397e-09	8.47468e-08
ENSMUSG00000060591	Ifitm2	1378.57	-1.29951	0.219591	-5.91786	3.2615e-09	8.76973e-08
ENSMUSG00000069833	Ahnak	663.557	-3.30104	0.558314	-5.91251	3.36938e-09	9.03742e-08
ENSMUSG00000071713	Csf2rb	960.877	-2.37173	0.402227	-5.89648	3.71327e-09	9.93529e-08
ENSMUSG00000027654	Fam83d	30.3837	8.87868	1.50696	5.89179	3.82039e-09	1.01968e-07
ENSMUSG00000035385	Ccl2	1092.1	-5.65889	0.960672	-5.89055	3.84906e-09	1.02481e-07
ENSMUSG00000027712	Anxa5	3380.58	-1.63799	0.278142	-5.88905	3.88433e-09	1.03167e-07
ENSMUSG00000054717	Hmgb2	190.696	3.67811	0.62469	5.8879	3.91145e-09	1.03634e-07
ENSMUSG00000040396	Abhd13	19.2371	8.2654	1.40513	5.88232	4.04563e-09	1.06929e-07
ENSMUSG00000018861	Fdxr	28.2347	7.28696	1.23921	5.88034	4.09429e-09	1.07952e-07
ENSMUSG00000024621	Csf1r	2170.37	-2.33097	0.396484	-5.8791	4.1251e-09	1.08501e-07
ENSMUSG00000038578	Susd1	39.7439	7.73022	1.31513	5.8779	4.15499e-09	1.08761e-07
ENSMUSG00000064147	Rab44	226.45	5.87433	0.999367	5.87805	4.15134e-09	1.08761e-07
ENSMUSG00000058542	Gm15590	16.8048	-2.1213	0.360959	-5.87683	4.18204e-09	1.09206e-07
ENSMUSG00000039356	Exosc2	83.5368	5.58578	0.95139	5.87118	4.32709e-09	1.12722e-07
ENSMUSG00000091955	Gm9844	12.6282	-2.34798	0.400202	-5.86699	4.43768e-09	1.15327e-07
ENSMUSG00000085611	Ap3s1-ps1	10.0779	2.85857	0.487493	5.86381	4.52362e-09	1.1728e-07
ENSMUSG00000030752	Kdm8	16.8223	8.96767	1.53021	5.86041	4.61728e-09	1.19423e-07
ENSMUSG00000027115	Kif18a	23.1204	8.27604	1.41353	5.85488	4.77368e-09	1.23175e-07
ENSMUSG00000044340	Phlpp1	21.1353	-10.1075	1.72684	-5.85314	4.82368e-09	1.2417e-07
ENSMUSG00000024011	Pi16	52.4656	7.74316	1.32441	5.84651	5.01994e-09	1.28916e-07
ENSMUSG00000062687	Cks1brt	6.55312	3.72121	0.636966	5.84209	5.15513e-09	1.32076e-07
ENSMUSG00000093327	Mir5107	9.56069	-6.98451	1.19567	-5.8415	5.17333e-09	1.3223e-07
ENSMUSG00000000184	Ccnd2	6.39131	3.9939	0.684432	5.83535	5.36772e-09	1.36877e-07
ENSMUSG00000081880	Gm5385	1.77658	4.86585	0.834224	5.83279	5.45069e-09	1.38667e-07
ENSMUSG00000021990	Spata13	26.3116	7.51962	1.29062	5.82639	5.66406e-09	1.43759e-07
ENSMUSG00000040658	Dnph1	63.5038	5.77819	0.991812	5.82589	5.68093e-09	1.43851e-07
ENSMUSG00000020493	Prr11	16.5151	7.44359	1.27863	5.82156	5.83024e-09	1.47288e-07
ENSMUSG00000060550	H2-Q7	28.161	-5.20721	0.897929	-5.79914	6.66577e-09	1.68005e-07
ENSMUSG00000067586	S1pr3	12.0812	8.56119	1.47982	5.78528	7.23907e-09	1.82032e-07
ENSMUSG00000028175	Depdc1a	4.85489	6.31281	1.09422	5.76922	7.96403e-09	1.998e-07
ENSMUSG00000022369	Mtbp	11.0757	7.16823	1.24705	5.74813	9.02334e-09	2.2545e-07
ENSMUSG00000034311	Kif4	11.9092	7.2087	1.25411	5.74805	9.02795e-09	2.2545e-07
ENSMUSG00000058818	Pirb	771.092	-2.89282	0.503643	-5.7438	9.25746e-09	2.30651e-07
ENSMUSG00000024151	Msh2	7.71805	5.40186	0.941514	5.73741	9.61342e-09	2.38972e-07
ENSMUSG00000038535	Zfp280d	14.7806	7.36101	1.28337	5.73569	9.71178e-09	2.40866e-07
ENSMUSG00000037868	Egr2	37.56	-9.41539	1.64916	-5.7092	1.13506e-08	2.80868e-07
ENSMUSG00000038147	Cd84	724.57	-4.37295	0.766098	-5.70808	1.14258e-08	2.82086e-07
ENSMUSG00000090164	BC035044	367.228	4.55679	0.799387	5.70036	1.19556e-08	2.94499e-07
ENSMUSG00000033446	Lpar6	409.002	-3.95508	0.694012	-5.69887	1.20606e-08	2.96413e-07
ENSMUSG00000097715	Gpr137b-ps	103.114	-5.04386	0.886265	-5.69114	1.26194e-08	3.09446e-07
ENSMUSG00000053040	Aph1c	154.077	-4.5177	0.795955	-5.67582	1.38028e-08	3.37702e-07
ENSMUSG00000024480	Ap3s1	189.303	2.66574	0.469985	5.67196	1.4117e-08	3.44614e-07
ENSMUSG00000039242	B3galnt2	5.518	6.0927	1.07446	5.67049	1.42388e-08	3.46807e-07
ENSMUSG00000055612	Cdca7	121.25	4.82581	0.851554	5.66707	1.45264e-08	3.5302e-07
ENSMUSG00000069516	Lyz2	87482	-2.18258	0.385193	-5.66619	1.46011e-08	3.54044e-07
ENSMUSG00000020534	Shmt1	98.5711	5.10354	0.901016	5.6642	1.47711e-08	3.56575e-07
ENSMUSG00000031355	Arhgap6	51.4206	-7.76828	1.37139	-5.66452	1.47434e-08	3.56575e-07
ENSMUSG00000045664	Cdc42ep2	67.8903	-10.1384	1.79053	-5.66224	1.49407e-08	3.59868e-07
ENSMUSG00000038126	Mphosph9	11.3658	8.39836	1.48335	5.66175	1.49835e-08	3.60102e-07
ENSMUSG00000020023	Tmcc3	9.31467	-8.82438	1.55976	-5.65753	1.53564e-08	3.68248e-07
ENSMUSG00000024675	Ms4a4c	2086.79	-3.43024	0.606398	-5.65676	1.54261e-08	3.69106e-07
ENSMUSG00000073490	AI607873	502.595	-3.6362	0.643145	-5.65378	1.56961e-08	3.7474e-07
ENSMUSG00000031934	Panx1	5.99026	5.37945	0.951674	5.65262	1.58019e-08	3.76439e-07
ENSMUSG00000031391	L1cam	54.894	-8.77797	1.55461	-5.64643	1.63815e-08	3.89118e-07
ENSMUSG00000038967	Pdk2	56.3794	-9.07562	1.60739	-5.64617	1.64058e-08	3.89118e-07
ENSMUSG00000018102	Hist1h2bc	385.994	-3.99502	0.708335	-5.64001	1.70042e-08	4.02433e-07
ENSMUSG00000096755	Gm20746	6.52421	-2.31714	0.410986	-5.638	1.72034e-08	4.06263e-07
ENSMUSG00000020781	Tsen54	31.7058	7.04303	1.24961	5.63619	1.7385e-08	4.09659e-07
ENSMUSG00000056130	Ticam2	20.1169	6.36056	1.13107	5.62348	1.87148e-08	4.40042e-07
ENSMUSG00000008450	Nutf2	36.2104	3.98416	0.710322	5.60895	2.03561e-08	4.77598e-07
ENSMUSG00000022667	Cd200r1	528.189	-4.09093	0.7297	-5.60632	2.06671e-08	4.8385e-07
ENSMUSG00000027698	Nceh1	677.173	-3.65641	0.652323	-5.60522	2.07996e-08	4.85906e-07
ENSMUSG00000026455	Klhl12	25.784	7.43797	1.32771	5.60211	2.11754e-08	4.93624e-07
ENSMUSG00000018995	Nars2	22.5072	7.15833	1.2791	5.59637	2.18884e-08	5.0915e-07
ENSMUSG00000026082	Rev1	7.97078	6.70614	1.19859	5.595	2.20616e-08	5.09905e-07
ENSMUSG00000069607	Cd300lh	8.21308	-6.76197	1.20853	-5.5952	2.20373e-08	5.09905e-07
ENSMUSG00000081723	Gm15931	42.4898	-3.76971	0.67373	-5.59529	2.20254e-08	5.09905e-07
ENSMUSG00000040084	Bub1b	109.426	5.4824	0.980175	5.59329	2.22806e-08	5.13874e-07
ENSMUSG00000026779	Mastl	11.0497	7.01727	1.25498	5.59152	2.25088e-08	5.18037e-07
ENSMUSG00000006281	Tep1	874.469	-2.73946	0.490767	-5.582	2.37774e-08	5.46075e-07
ENSMUSG00000001016	Ilf2	255.218	4.26244	0.763759	5.58087	2.39324e-08	5.48476e-07
ENSMUSG00000030091	Nup210	61.7324	5.17407	0.927292	5.57976	2.40845e-08	5.508e-07
ENSMUSG00000082878	Gm12583	7.26034	1.87871	0.336847	5.57735	2.44213e-08	5.5733e-07
ENSMUSG00000057135	Scimp	58.5516	-8.82122	1.58252	-5.57415	2.48742e-08	5.66475e-07
ENSMUSG00000041571	Sepw1	606.601	-1.91896	0.344381	-5.5722	2.51538e-08	5.7045e-07
ENSMUSG00000078812	Eif5a	3494.13	1.33436	0.239454	5.57251	2.51097e-08	5.7045e-07
ENSMUSG00000038252	Ncapd2	97.6234	5.29603	0.952694	5.559	2.71324e-08	6.1404e-07
ENSMUSG00000000753	Serpinf1	570.088	4.72527	0.85144	5.54974	2.86095e-08	6.46122e-07
ENSMUSG00000029798	Herc6	89.7994	-7.15688	1.28995	-5.54816	2.88686e-08	6.50622e-07
ENSMUSG00000034947	Tmem106a	592.746	-3.68439	0.664765	-5.5424	2.9835e-08	6.71011e-07
ENSMUSG00000096544	Gm4617	163.053	1.58527	0.286146	5.54008	3.0234e-08	6.78578e-07
ENSMUSG00000025498	Irf7	1041.44	-4.15952	0.751055	-5.53823	3.0554e-08	6.84346e-07
ENSMUSG00000023044	Csad	57.2921	-9.41222	1.70563	-5.51832	3.42264e-08	7.65022e-07
ENSMUSG00000027514	Zbp1	266.484	-4.647	0.844055	-5.50557	3.67983e-08	8.20822e-07
ENSMUSG00000006442	Srm	557.192	3.48376	0.633461	5.49956	3.80742e-08	8.47541e-07
ENSMUSG00000031112	Stk26	5.2362	6.01114	1.09398	5.49475	3.91262e-08	8.69178e-07
ENSMUSG00000037466	4930427A07Rik	11.2435	6.88267	1.254	5.48857	4.05212e-08	8.9833e-07
ENSMUSG00000018548	Trim37	45.544	5.84062	1.06427	5.48791	4.0672e-08	8.99836e-07
ENSMUSG00000040620	Dhx33	7.32123	6.58072	1.20543	5.45924	4.78169e-08	1.05576e-06
ENSMUSG00000010307	Tmem86a	370.456	-4.77707	0.875152	-5.45855	4.80027e-08	1.05771e-06
ENSMUSG00000101795	Gm5835	911.095	1.05156	0.192675	5.45768	4.82399e-08	1.06079e-06
ENSMUSG00000028873	Cdca8	433.954	4.47925	0.821127	5.45501	4.89709e-08	1.07469e-06
ENSMUSG00000094447	9430069I07Rik	4.83198	6.30679	1.1568	5.45194	4.98229e-08	1.09118e-06
ENSMUSG00000035049	Rrp12	7.82635	7.39387	1.35669	5.44994	5.03874e-08	1.10133e-06
ENSMUSG00000029771	Irf5	1073.2	-2.78787	0.513019	-5.43424	5.5029e-08	1.20036e-06
ENSMUSG00000035105	Egln3	23.4601	7.70064	1.41755	5.43234	5.56199e-08	1.21082e-06
ENSMUSG00000057726	Serpinb9g	13.4162	8.78073	1.61995	5.42036	5.94775e-08	1.29221e-06
ENSMUSG00000074604	Mgst2	174.592	5.25372	0.970444	5.41372	6.17278e-08	1.33842e-06
ENSMUSG00000026608	Kctd3	16.3516	8.69207	1.60589	5.41262	6.21093e-08	1.34134e-06
ENSMUSG00000082280	Gm5847	1.06351	4.12636	0.762328	5.41284	6.20342e-08	1.34134e-06
ENSMUSG00000025647	Shisa5	1509.41	-1.66766	0.308136	-5.41207	6.23003e-08	1.34279e-06
ENSMUSG00000041959	S100a10	2214	-1.61265	0.298211	-5.40777	6.38159e-08	1.37274e-06
ENSMUSG00000033949	Trim36	17.2234	-8.84777	1.63648	-5.4066	6.42311e-08	1.37894e-06
ENSMUSG00000078920	Ifi47	494.367	-4.8031	0.888865	-5.40363	6.53048e-08	1.39922e-06
ENSMUSG00000063193	Cd300lb	258.092	-4.93211	0.913149	-5.40121	6.61927e-08	1.41545e-06
ENSMUSG00000046324	Ermp1	11.2829	7.21029	1.33726	5.39184	6.97404e-08	1.48839e-06
ENSMUSG00000028044	Cks1b	338.067	3.70503	0.687333	5.39044	7.02847e-08	1.49706e-06
ENSMUSG00000062248	Cks2	45.5581	4.47258	0.830153	5.38766	7.13803e-08	1.51446e-06
ENSMUSG00000090334	Gm17149	32.4193	2.8135	0.522181	5.38798	7.12558e-08	1.51446e-06
ENSMUSG00000019773	Fbxo5	80.9017	6.80519	1.26466	5.38103	7.406e-08	1.56825e-06
ENSMUSG00000025169	Ogfod3	6.33182	7.9341	1.47518	5.37841	7.51479e-08	1.58819e-06
ENSMUSG00000029994	Anxa4	2206.15	-2.30889	0.429639	-5.37403	7.69942e-08	1.62308e-06
ENSMUSG00000097971	Gm26917	1348.15	1.99455	0.371162	5.37379	7.70973e-08	1.62308e-06
ENSMUSG00000081578	Gm12611	13.947	4.33029	0.806018	5.37245	7.76719e-08	1.63201e-06
ENSMUSG00000040747	Cd53	2800.34	-1.33294	0.248357	-5.36706	8.00314e-08	1.67511e-06
ENSMUSG00000043873	Chil5	5.17652	6.32169	1.17779	5.3674	7.98789e-08	1.67511e-06
ENSMUSG00000003038	Hmgn2	206.478	2.60104	0.485115	5.36169	8.24452e-08	1.72231e-06
ENSMUSG00000051504	Siglech	1.64483	3.59289	0.67154	5.35022	8.78495e-08	1.83169e-06
ENSMUSG00000031584	Gsr	578.359	3.69941	0.692052	5.34557	9.0135e-08	1.87215e-06
ENSMUSG00000079523	Tmsb10	53.5213	-1.98336	0.371022	-5.34566	9.00875e-08	1.87215e-06
ENSMUSG00000027259	Adal	16.2918	7.63982	1.42979	5.34333	9.12546e-08	1.89179e-06
ENSMUSG00000020652	Cenpo	16.1249	6.66351	1.24775	5.34044	9.27225e-08	1.91856e-06
ENSMUSG00000038811	Gngt2	342.988	-3.10309	0.581552	-5.33587	9.50888e-08	1.96378e-06
ENSMUSG00000023004	Tuba1b	510.867	2.11654	0.396723	5.33505	9.55205e-08	1.96896e-06
ENSMUSG00000089639	Gm2862	2.96848	4.03528	0.756897	5.33134	9.74882e-08	2.00571e-06
ENSMUSG00000051341	Zfp52	41.4454	-9.03324	1.69805	-5.31976	1.03902e-07	2.13362e-06
ENSMUSG00000039834	Zfp335	9.66849	7.40281	1.39445	5.30879	1.10356e-07	2.26189e-06
ENSMUSG00000061175	Fnip2	68.4371	-5.36456	1.01168	-5.30264	1.1414e-07	2.33503e-06
ENSMUSG00000102915	Gm32460	5.77699	3.46058	0.653616	5.29451	1.19333e-07	2.43668e-06
ENSMUSG00000049932	H2afx	425.539	3.83362	0.724446	5.2918	1.21116e-07	2.46845e-06
ENSMUSG00000028479	Gne	6.56346	6.08905	1.15266	5.28259	1.27373e-07	2.59111e-06
ENSMUSG00000030536	Iqgap1	1265.73	-1.69639	0.321319	-5.27947	1.2956e-07	2.63068e-06
ENSMUSG00000030089	Slc41a3	78.4195	-11.0252	2.09038	-5.27426	1.33291e-07	2.70137e-06
ENSMUSG00000015745	Plekho1	138.025	-4.27978	0.811697	-5.27263	1.3448e-07	2.7204e-06
ENSMUSG00000089662	Gm14057	2.61339	4.9873	0.945971	5.27215	1.34834e-07	2.7225e-06
ENSMUSG00000026575	Nme7	7.45435	7.15027	1.35878	5.26229	1.42275e-07	2.86742e-06
ENSMUSG00000035293	G2e3	12.7183	7.54306	1.43392	5.26045	1.43701e-07	2.89078e-06
ENSMUSG00000063779	Chil4	37.7079	7.97585	1.51722	5.2569	1.46507e-07	2.94179e-06
ENSMUSG00000034641	Cd300ld	279.422	-4.42963	0.842831	-5.25566	1.47494e-07	2.95614e-06
ENSMUSG00000060950	Trmt61a	12.1971	6.69208	1.27439	5.25122	1.51096e-07	3.02275e-06
ENSMUSG00000022150	Dab2	530.045	-4.09883	0.782073	-5.24099	1.59721e-07	3.18942e-06
ENSMUSG00000009406	Elk1	20.1207	-9.07998	1.73295	-5.23962	1.60908e-07	3.20724e-06
ENSMUSG00000083505	Gm7541	2.34821	-3.44539	0.657665	-5.23882	1.61605e-07	3.21523e-06
ENSMUSG00000042284	Itga1	118.167	5.78416	1.10447	5.23704	1.63175e-07	3.24053e-06
ENSMUSG00000028010	Gar1	13.1225	5.20903	0.995497	5.23259	1.67155e-07	3.31351e-06
ENSMUSG00000081251	Gm12164	12.9066	-2.18938	0.418577	-5.23052	1.6903e-07	3.34458e-06
ENSMUSG00000064128	Cenpj	8.52702	6.80367	1.30343	5.21983	1.79092e-07	3.53723e-06
ENSMUSG00000034707	Gns	589.239	-2.89351	0.55628	-5.20153	1.97653e-07	3.89674e-06
ENSMUSG00000024985	Tcf7l2	68.1629	-6.41502	1.23389	-5.19903	2.00328e-07	3.94233e-06
ENSMUSG00000035024	Ncapd3	79.5898	5.51788	1.06238	5.19388	2.0596e-07	4.04582e-06
ENSMUSG00000062510	Nsl1	5.80812	7.18221	1.3838	5.19022	2.10046e-07	4.11865e-06
ENSMUSG00000035234	Fam175a	6.64221	6.66178	1.28665	5.1776	2.24754e-07	4.3991e-06
ENSMUSG00000022833	Ccdc14	10.4799	7.46264	1.44219	5.17453	2.28485e-07	4.46408e-06
ENSMUSG00000043019	Edem3	13.1157	-9.32752	1.80614	-5.16433	2.41304e-07	4.70609e-06
ENSMUSG00000024397	Aif1	284.537	-5.10262	0.988606	-5.16143	2.45072e-07	4.771e-06
ENSMUSG00000035547	Capn5	23.9836	-7.56934	1.46766	-5.15742	2.50375e-07	4.86552e-06
ENSMUSG00000050138	Kcnk12	13.0607	7.02118	1.36345	5.14957	2.61082e-07	5.06453e-06
ENSMUSG00000007029	Vars	211.625	3.70351	0.719974	5.14394	2.69029e-07	5.20938e-06
ENSMUSG00000025278	Flnb	7.20959	4.70336	0.914512	5.14303	2.7035e-07	5.22564e-06
ENSMUSG00000078853	Igtp	233.946	-5.35944	1.04282	-5.13938	2.75647e-07	5.31857e-06
ENSMUSG00000046994	Mars2	9.57521	8.37163	1.6298	5.13659	2.79776e-07	5.38866e-06
ENSMUSG00000083377	Gm12653	1.09592	3.98492	0.776178	5.13403	2.83604e-07	5.45273e-06
ENSMUSG00000056737	Capg	3538.17	-2.10954	0.411102	-5.13144	2.87539e-07	5.51862e-06
ENSMUSG00000100954	Gm10138	6.9324	6.66659	1.29963	5.12959	2.90368e-07	5.56308e-06
ENSMUSG00000027776	Il12a	8.63737	5.78078	1.12822	5.12382	2.994e-07	5.72602e-06
ENSMUSG00000028673	Fuca1	1190.72	-2.19956	0.429615	-5.11985	3.05778e-07	5.83773e-06
ENSMUSG00000084133	Gm12856	18.2482	5.52145	1.07981	5.11335	3.165e-07	6.03182e-06
ENSMUSG00000019122	Ccl9	3894.79	-1.52053	0.297481	-5.11137	3.19827e-07	6.08456e-06
ENSMUSG00000091083	Gm4535	2.08079	4.54553	0.88959	5.10969	3.2269e-07	6.1283e-06
ENSMUSG00000050732	Vamp8	776.862	-1.37282	0.268828	-5.1067	3.27827e-07	6.21498e-06
ENSMUSG00000030256	Bhlhe41	30.0584	-9.60141	1.88131	-5.10357	3.33297e-07	6.30768e-06
ENSMUSG00000038650	Rnh1	2441.55	-2.03194	0.398364	-5.10071	3.38374e-07	6.39262e-06
ENSMUSG00000024677	Ms4a6b	1016.27	-3.26981	0.641937	-5.09367	3.51202e-07	6.62345e-06
ENSMUSG00000026858	Fam73b	7.06434	7.1463	1.40552	5.08444	3.68721e-07	6.94179e-06
ENSMUSG00000006678	Pola1	59.1474	5.49323	1.08127	5.08037	3.76705e-07	7.07984e-06
ENSMUSG00000028691	Prdx1	1573.83	-1.46685	0.288819	-5.07879	3.7985e-07	7.12661e-06
ENSMUSG00000020899	Pfas	63.3871	5.11801	1.00792	5.0778	3.81822e-07	7.15127e-06
ENSMUSG00000058470	Gm8369	1.69282	-3.51674	0.692639	-5.0773	3.82828e-07	7.15776e-06
ENSMUSG00000033952	Aspm	7.40744	6.7581	1.33276	5.07075	3.96257e-07	7.39611e-06
ENSMUSG00000029291	Rufy3	53.3815	-6.67514	1.31771	-5.06572	4.06868e-07	7.58115e-06
ENSMUSG00000020593	Lpin1	53.1908	-6.58721	1.30286	-5.05596	4.28238e-07	7.96567e-06
ENSMUSG00000061132	Blnk	243.191	-5.373	1.06314	-5.05388	4.32929e-07	8.03915e-06
ENSMUSG00000025001	Hells	88.3645	5.06024	1.00138	5.05326	4.3434e-07	8.0516e-06
ENSMUSG00000054619	Mettl7a1	19.0984	-7.23677	1.43405	-5.04638	4.50254e-07	8.33238e-06
ENSMUSG00000021470	Ercc6l2	12.2632	7.92554	1.57359	5.03661	4.73843e-07	8.754e-06
ENSMUSG00000026581	Sell	595.524	5.24996	1.04287	5.03413	4.80029e-07	8.85323e-06
ENSMUSG00000053774	Ubxn7	13.3419	7.0203	1.39593	5.02912	4.92727e-07	9.07202e-06
ENSMUSG00000037443	Cep85	4.84907	5.90182	1.1747	5.02411	5.0578e-07	9.2966e-06
ENSMUSG00000042842	Serpinb6b	46.7651	-7.7487	1.54624	-5.01133	5.40538e-07	9.91869e-06
ENSMUSG00000037960	1110007C09Rik	550.785	-2.38444	0.476839	-5.00052	5.71757e-07	1.04739e-05
ENSMUSG00000051727	Kctd14	23.005	-6.00968	1.20221	-4.99886	5.7671e-07	1.05468e-05
ENSMUSG00000044199	S1pr4	7.08715	7.65501	1.53159	4.99808	5.79044e-07	1.05717e-05
ENSMUSG00000021238	Aldh6a1	12.1458	7.16172	1.43345	4.99614	5.84893e-07	1.06606e-05
ENSMUSG00000025364	Pa2g4	457.37	3.0812	0.617133	4.99276	5.95216e-07	1.08305e-05
ENSMUSG00000027699	Ect2	44.4295	5.7801	1.16004	4.98266	6.27173e-07	1.1393e-05
ENSMUSG00000078771	Evi2a	1033.82	-2.35059	0.472231	-4.97764	6.43644e-07	1.16726e-05
ENSMUSG00000083536	Gm15808	10.7689	1.83343	0.368596	4.97409	6.55555e-07	1.18688e-05
ENSMUSG00000028874	Fgr	141.117	-6.00787	1.2082	-4.97259	6.60658e-07	1.19215e-05
ENSMUSG00000041528	Rnf123	4.01428	4.79031	0.963294	4.97285	6.59768e-07	1.19215e-05
ENSMUSG00000082092	Gm14665	1.11761	2.62321	0.528234	4.96601	6.83459e-07	1.23125e-05
ENSMUSG00000106373	RP23-191E1.1	8.55479	6.56205	1.32435	4.95491	7.23654e-07	1.3015e-05
ENSMUSG00000030978	Rrm1	600.253	3.65997	0.738766	4.95417	7.26397e-07	1.30427e-05
ENSMUSG00000105124	RP24-506B15.2	91.6958	3.35445	0.677176	4.95359	7.28582e-07	1.30604e-05
ENSMUSG00000036908	Unc93b1	2885.53	-1.45285	0.293603	-4.94837	7.4837e-07	1.3393e-05
ENSMUSG00000075122	Cd80	28.4924	-8.5032	1.71859	-4.94778	7.50649e-07	1.34117e-05
ENSMUSG00000036752	Tubb4b	588.858	2.69347	0.544754	4.94437	7.63905e-07	1.36261e-05
ENSMUSG00000092528	Nlrp1c-ps	13.6287	-8.42749	1.70473	-4.9436	7.66936e-07	1.36577e-05
ENSMUSG00000050777	Tmem37	284.211	-6.95418	1.40707	-4.94231	7.72013e-07	1.37257e-05
ENSMUSG00000045868	Gvin1	2.76745	-5.05098	1.02302	-4.93733	7.9199e-07	1.40578e-05
ENSMUSG00000034218	Atm	25.6304	7.62798	1.54546	4.93572	7.98545e-07	1.41511e-05
ENSMUSG00000094530	Gm21399	694.412	-1.48623	0.301441	-4.93044	8.20461e-07	1.45158e-05
ENSMUSG00000041702	Btbd7	2.95653	5.42582	1.10072	4.92935	8.25055e-07	1.45733e-05
ENSMUSG00000081406	Rps6-ps4	55.0355	1.33545	0.270964	4.9285	8.28617e-07	1.46124e-05
ENSMUSG00000034833	Tespa1	3.68327	4.11002	0.835277	4.92055	8.63021e-07	1.51945e-05
ENSMUSG00000060777	Gm10087	5.34804	3.98466	0.810081	4.91885	8.7056e-07	1.53024e-05
ENSMUSG00000017417	Plxdc1	34.4832	-8.96983	1.82632	-4.91142	9.04213e-07	1.58683e-05
ENSMUSG00000079109	Pms2	8.38172	6.36517	1.29822	4.90301	9.43787e-07	1.65361e-05
ENSMUSG00000026073	Il1r2	247.482	-5.30367	1.08222	-4.90072	9.54868e-07	1.67033e-05
ENSMUSG00000071632	2510002D24Rik	5.69327	6.87129	1.40244	4.89952	9.60705e-07	1.67784e-05
ENSMUSG00000001020	S100a4	895.877	-2.36069	0.482021	-4.89748	9.70745e-07	1.69265e-05
ENSMUSG00000062866	Phactr2	25.9328	-7.25573	1.48175	-4.89673	9.74426e-07	1.69635e-05
ENSMUSG00000032515	Csrnp1	32.7942	-8.49938	1.73743	-4.89194	9.98482e-07	1.73544e-05
ENSMUSG00000027650	Tti1	4.46466	5.15433	1.05388	4.89081	1.00422e-06	1.74262e-05
ENSMUSG00000052837	Junb	779.17	-2.22444	0.454973	-4.88917	1.01262e-06	1.7544e-05
ENSMUSG00000069844	Sco1	5.70694	6.13957	1.25763	4.88185	1.05093e-06	1.81788e-05
ENSMUSG00000021023	1110008L16Rik	6.65129	7.07523	1.45041	4.87808	1.07121e-06	1.85001e-05
ENSMUSG00000024190	Dusp1	1274.54	-3.80795	0.780888	-4.87643	1.08023e-06	1.86263e-05
ENSMUSG00000031004	Mki67	327.74	4.25616	0.873829	4.87071	1.11199e-06	1.91436e-05
ENSMUSG00000042628	Zfyve1	14.763	-7.53818	1.54926	-4.86567	1.1407e-06	1.96067e-05
ENSMUSG00000095028	Sirpb1b	80.2365	-4.52796	0.930782	-4.86468	1.1464e-06	1.96736e-05
ENSMUSG00000026646	Suv39h2	31.2124	6.56306	1.34995	4.86169	1.16387e-06	1.99418e-05
ENSMUSG00000051220	Ercc6l	40.4185	5.88409	1.21323	4.84992	1.23512e-06	2.11292e-05
ENSMUSG00000037313	Tacc3	400.737	3.92493	0.809969	4.84578	1.26118e-06	2.15412e-05
ENSMUSG00000036160	Surf6	22.4155	6.77143	1.39776	4.8445	1.26929e-06	2.16457e-05
ENSMUSG00000055116	Arntl	5.58763	5.44406	1.12449	4.84137	1.28949e-06	2.19557e-05
ENSMUSG00000003134	Tbc1d8	5.12891	8.31967	1.72081	4.83473	1.33327e-06	2.26635e-05
ENSMUSG00000024835	Coro1b	2129.35	-1.34305	0.277809	-4.83444	1.33523e-06	2.26635e-05
ENSMUSG00000080242	Gm15487	422.259	-1.21792	0.252576	-4.822	1.42129e-06	2.40865e-05
ENSMUSG00000045273	Cenph	80.9899	4.80993	0.998839	4.81552	1.4682e-06	2.48427e-05
ENSMUSG00000029060	Mib2	121.656	-9.12593	1.89769	-4.80896	1.51715e-06	2.5631e-05
ENSMUSG00000023505	Cdca3	316.506	4.11757	0.857348	4.80268	1.56554e-06	2.64076e-05
ENSMUSG00000015846	Rxra	29.1621	-8.32176	1.73602	-4.79359	1.63819e-06	2.75475e-05
ENSMUSG00000021485	Mxd3	4.8662	6.52001	1.36014	4.79362	1.63799e-06	2.75475e-05
ENSMUSG00000025217	Btrc	4.48144	5.95028	1.24213	4.79038	1.66464e-06	2.78629e-05
ENSMUSG00000036371	Serbp1	1056.18	2.15061	0.4489	4.79085	1.66076e-06	2.78629e-05
ENSMUSG00000082674	Gm11914	3.39918	5.62839	1.1749	4.79054	1.66336e-06	2.78629e-05
ENSMUSG00000029330	Cds1	24.4914	-9.29188	1.94139	-4.78619	1.69979e-06	2.84074e-05
ENSMUSG00000059878	Zfp422	144.758	3.68783	0.77071	4.78498	1.71004e-06	2.85349e-05
ENSMUSG00000033318	Gstt2	6.15014	7.03496	1.47036	4.78451	1.71407e-06	2.85583e-05
ENSMUSG00000082457	Gm13776	3.19637	4.00341	0.836991	4.7831	1.72613e-06	2.87151e-05
ENSMUSG00000105987	RP23-110C17.2	258.736	3.56142	0.745907	4.77461	1.80052e-06	2.99069e-05
ENSMUSG00000047747	Rnf150	12.0814	-8.30699	1.73998	-4.77419	1.80433e-06	2.99243e-05
ENSMUSG00000094257	Ap3s1-ps2	29.8133	2.46443	0.516317	4.7731	1.81411e-06	3.00406e-05
ENSMUSG00000039501	Znfx1	223.431	-5.64033	1.18181	-4.77261	1.8185e-06	3.00675e-05
ENSMUSG00000056529	Ptafr	693.303	-2.87267	0.602309	-4.76942	1.84757e-06	3.05017e-05
ENSMUSG00000016256	Ctsz	6326.32	-1.03175	0.21639	-4.768	1.86066e-06	3.06713e-05
ENSMUSG00000074677	Sirpb1c	101.065	-4.59546	0.964512	-4.76454	1.89281e-06	3.11539e-05
ENSMUSG00000038523	1700003F12Rik	12.773	-7.25629	1.52534	-4.75715	1.96344e-06	3.22676e-05
ENSMUSG00000008845	Cd163	17.7323	-7.69715	1.61946	-4.75291	2.00506e-06	3.29017e-05
ENSMUSG00000017057	Il13ra1	87.621	-6.21394	1.30765	-4.75198	2.01429e-06	3.30034e-05
ENSMUSG00000026718	Stam	40.9009	4.89134	1.03013	4.74828	2.05156e-06	3.35634e-05
ENSMUSG00000031016	Wee1	19.6545	6.02271	1.26907	4.74578	2.07704e-06	3.39291e-05
ENSMUSG00000092837	Rpph1	70.0384	4.97231	1.04804	4.74438	2.09148e-06	3.41137e-05
ENSMUSG00000044533	Rps2	477.167	0.971139	0.205147	4.73387	2.2028e-06	3.58756e-05
ENSMUSG00000083220	Gm12919	1.04739	3.08889	0.652978	4.73047	2.24e-06	3.64268e-05
ENSMUSG00000015837	Sqstm1	2043.01	-1.70834	0.361668	-4.72352	2.31794e-06	3.7638e-05
ENSMUSG00000074227	Spint2	4.52494	5.71616	1.21023	4.72318	2.32181e-06	3.76445e-05
ENSMUSG00000031976	Urb2	2.9625	5.21097	1.10786	4.70362	2.55583e-06	4.13512e-05
ENSMUSG00000036478	Btg1	321.908	-2.65487	0.564452	-4.70345	2.55804e-06	4.13512e-05
ENSMUSG00000028249	Sdcbp	4023.24	-1.52301	0.323991	-4.70077	2.59177e-06	4.18342e-05
ENSMUSG00000027447	Cst3	8992.9	-1.16027	0.247583	-4.6864	2.78049e-06	4.47789e-05
ENSMUSG00000034708	Grn	6504.32	-1.15002	0.245403	-4.68626	2.78245e-06	4.47789e-05
ENSMUSG00000082809	Gm14150	30.7353	1.76094	0.376022	4.68307	2.82607e-06	4.54136e-05
ENSMUSG00000030653	Pde2a	94.3562	5.19439	1.10957	4.68143	2.84886e-06	4.57122e-05
ENSMUSG00000087701	Gm13493	2.62435	1.81298	0.387677	4.67653	2.91764e-06	4.67029e-05
ENSMUSG00000090222	Gm16340	9.39493	-5.9321	1.26851	-4.67642	2.9192e-06	4.67029e-05
ENSMUSG00000043618	Eif5al3-ps	116.321	1.29794	0.277617	4.67528	2.93556e-06	4.68956e-05
ENSMUSG00000024352	Spata24	4.74715	5.95446	1.27408	4.67355	2.96032e-06	4.72217e-05
ENSMUSG00000057596	Trim30d	114.763	-4.36414	0.934277	-4.67115	2.9952e-06	4.77079e-05
ENSMUSG00000023909	Paqr4	17.9275	7.70053	1.65199	4.66138	3.141e-06	4.99571e-05
ENSMUSG00000041406	BC055324	4.85541	5.81783	1.24859	4.65951	3.16965e-06	5.03391e-05
ENSMUSG00000084301	Gm7856	49.5208	5.03175	1.08093	4.65502	3.23947e-06	5.13728e-05
ENSMUSG00000047407	Tgif1	237.938	-4.17208	0.897001	-4.65115	3.30097e-06	5.22717e-05
ENSMUSG00000004730	Adgre1	1144.6	-2.73506	0.588345	-4.64874	3.33968e-06	5.28077e-05
ENSMUSG00000032375	Aph1b	14.1733	-4.31156	0.928216	-4.645	3.40078e-06	5.36529e-05
ENSMUSG00000080950	Gm7278	0.824086	2.86445	0.616692	4.64486	3.403e-06	5.36529e-05
ENSMUSG00000048164	Gm7204	2.22726	-2.65669	0.57243	-4.64108	3.46595e-06	5.4566e-05
ENSMUSG00000070348	Ccnd1	166.944	-4.75808	1.02638	-4.63578	3.55587e-06	5.59008e-05
ENSMUSG00000003363	Pld3	2501.72	-2.30948	0.498515	-4.63272	3.60888e-06	5.65704e-05
ENSMUSG00000034317	Trim59	64.9661	5.62758	1.21471	4.63287	3.60635e-06	5.65704e-05
ENSMUSG00000037849	Gm4955	210.451	-5.05436	1.09201	-4.62848	3.68355e-06	5.76576e-05
ENSMUSG00000026683	Nuf2	167.271	4.62686	1.00082	4.62306	3.78122e-06	5.91013e-05
ENSMUSG00000038949	Cnst	8.69303	6.6849	1.44659	4.62116	3.81608e-06	5.95605e-05
ENSMUSG00000028412	Slc44a1	44.7551	-6.70086	1.45045	-4.61987	3.83989e-06	5.98462e-05
ENSMUSG00000046718	Bst2	747.829	-1.99131	0.431093	-4.61922	3.85194e-06	5.99479e-05
ENSMUSG00000030107	Usp18	570.744	-3.67847	0.797391	-4.61313	3.96646e-06	6.16418e-05
ENSMUSG00000099775	Gm5960	96.0872	5.74873	1.24734	4.60879	4.05012e-06	6.2852e-05
ENSMUSG00000033166	Dis3	81.995	4.97646	1.08039	4.60615	4.10189e-06	6.35647e-05
ENSMUSG00000027134	Lpcat4	2.3283	4.5516	0.988867	4.60284	4.16769e-06	6.44005e-05
ENSMUSG00000090602	Gm5611	4.31636	1.94817	0.423251	4.60287	4.16715e-06	6.44005e-05
ENSMUSG00000041143	Tmco4	5.20138	5.6563	1.22905	4.60218	4.18095e-06	6.45137e-05
ENSMUSG00000104488	Gm38062	7.55527	6.86947	1.49455	4.59635	4.29948e-06	6.62487e-05
ENSMUSG00000026489	Adck3	3.86139	5.72955	1.24764	4.59231	4.38376e-06	6.74516e-05
ENSMUSG00000036427	Gpi1	995.134	1.83215	0.399203	4.58952	4.44257e-06	6.82597e-05
ENSMUSG00000042265	Trem1	7.3941	6.33698	1.38094	4.58888	4.45633e-06	6.83745e-05
ENSMUSG00000031563	Wwc2	16.9355	-8.08346	1.76314	-4.58471	4.54616e-06	6.96544e-05
ENSMUSG00000039062	Anpep	157.271	-4.47179	0.976193	-4.58085	4.63095e-06	7.08535e-05
ENSMUSG00000091705	H2-Q2	2.56705	-4.18802	0.914519	-4.57948	4.66136e-06	7.12185e-05
ENSMUSG00000037253	Mex3c	23.3897	-7.74558	1.69169	-4.5786	4.68106e-06	7.14191e-05
ENSMUSG00000038174	Fam126b	4.97606	5.60265	1.22419	4.5766	4.72595e-06	7.20028e-05
ENSMUSG00000020471	Pold2	155.156	3.85768	0.84315	4.57532	4.75492e-06	7.23426e-05
ENSMUSG00000081793	5730416F02Rik	88.1904	-2.04581	0.447491	-4.57174	4.83697e-06	7.34881e-05
ENSMUSG00000030137	Tuba8	6.78027	8.61401	1.88496	4.56986	4.88051e-06	7.40461e-05
ENSMUSG00000026701	Prdx6	1021.32	2.17173	0.475296	4.5692	4.8958e-06	7.41744e-05
ENSMUSG00000003970	Rpl8	1752.32	0.929614	0.203468	4.56884	4.90421e-06	7.41983e-05
ENSMUSG00000025393	Atp5b	4482.8	1.44229	0.315767	4.56759	4.9337e-06	7.44372e-05
ENSMUSG00000026234	Ncl	1144.21	2.25316	0.493286	4.56764	4.93239e-06	7.44372e-05
ENSMUSG00000020739	Nup85	268.272	3.85491	0.844098	4.5669	4.9499e-06	7.4578e-05
ENSMUSG00000023992	Trem2	1417.57	-3.2071	0.704425	-4.55279	5.29386e-06	7.96498e-05
ENSMUSG00000040548	Tex2	136.511	4.7522	1.04475	4.54864	5.39939e-06	8.11253e-05
ENSMUSG00000084353	Gm15452	4.79927	3.18458	0.700667	4.54507	5.49161e-06	8.23969e-05
ENSMUSG00000018819	Lsp1	3092.49	-2.72125	0.599014	-4.54288	5.5492e-06	8.31462e-05
ENSMUSG00000032046	Abhd12	821.034	-2.80264	0.617234	-4.54064	5.60826e-06	8.39154e-05
ENSMUSG00000100319	Gm5256	40.7935	1.21826	0.268344	4.53991	5.6277e-06	8.40903e-05
ENSMUSG00000039384	Dusp10	21.0825	-8.39352	1.84932	-4.53871	5.65989e-06	8.44552e-05
ENSMUSG00000039109	F13a1	831.238	2.89247	0.63763	4.53627	5.72566e-06	8.52989e-05
ENSMUSG00000050890	Pdik1l	32.7521	5.41299	1.19333	4.53604	5.73214e-06	8.52989e-05
ENSMUSG00000074305	Peak1	28.935	-8.52504	1.8799	-4.53482	5.76516e-06	8.5673e-05
ENSMUSG00000040296	Ddx58	161.056	-4.74623	1.04669	-4.53452	5.77351e-06	8.56799e-05
ENSMUSG00000032397	Tipin	330.379	3.24449	0.715697	4.53333	5.80615e-06	8.59295e-05
ENSMUSG00000038685	Rtel1	6.16412	6.25853	1.3805	4.53351	5.80109e-06	8.59295e-05
ENSMUSG00000059791	Nrm	115.917	3.81409	0.841482	4.53258	5.82664e-06	8.61153e-05
ENSMUSG00000043140	Tmem186	4.83853	5.64283	1.24547	4.53067	5.87976e-06	8.67823e-05
ENSMUSG00000041954	Tnfrsf18	4.45967	5.943	1.31187	4.53018	5.89323e-06	8.68632e-05
ENSMUSG00000059498	Fcgr3	4254.67	-1.77918	0.39279	-4.52959	5.90973e-06	8.69883e-05
ENSMUSG00000030203	Dusp16	21.1622	-8.41741	1.85944	-4.52686	5.98673e-06	8.80025e-05
ENSMUSG00000104602	RP24-207A18.2	16.8201	1.41671	0.31326	4.52246	6.1124e-06	8.97284e-05
ENSMUSG00000084081	Gm12057	12.9194	2.63372	0.583259	4.51552	6.31615e-06	9.25943e-05
ENSMUSG00000022108	Itm2b	9022.65	-1.04567	0.231589	-4.51521	6.32549e-06	9.26061e-05
ENSMUSG00000081158	Gm13521	2.86788	2.44158	0.541049	4.51268	6.40145e-06	9.35922e-05
ENSMUSG00000080866	Gm5687	2.85782	2.6756	0.5933	4.50969	6.49215e-06	9.47907e-05
ENSMUSG00000048120	Entpd1	465.14	-4.19759	0.932216	-4.50281	6.70607e-06	9.77826e-05
ENSMUSG00000025150	Cbr2	19.5727	-7.90942	1.76085	-4.49182	7.06165e-06	0.000102829
ENSMUSG00000057541	Pus7	51.5176	4.91078	1.0935	4.4909	7.09232e-06	0.000103138
ENSMUSG00000079737	3110001I22Rik	12.0875	7.30415	1.62664	4.49031	7.11179e-06	0.000103283
ENSMUSG00000027737	Slc7a11	16.2059	-5.21893	1.16327	-4.48643	7.24275e-06	0.000105044
ENSMUSG00000033313	Fbxl8	7.16582	6.93458	1.54621	4.4849	7.29472e-06	0.000105657
ENSMUSG00000082111	Gm12479	2.05459	3.65767	0.815929	4.48283	7.36585e-06	0.000106545
ENSMUSG00000080840	Gm11349	0.994038	2.9119	0.650576	4.47588	7.6097e-06	0.000109926
ENSMUSG00000047652	Pea15b	1.32386	-3.52869	0.788709	-4.47401	7.67667e-06	0.000110746
ENSMUSG00000026107	Nabp1	343.277	-3.74077	0.836244	-4.4733	7.70225e-06	0.000110968
ENSMUSG00000023944	Hsp90ab1	4475.74	1.08278	0.242103	4.47238	7.73554e-06	0.000111152
ENSMUSG00000029470	P2rx4	968.305	-2.87967	0.643875	-4.4724	7.73476e-06	0.000111152
ENSMUSG00000024338	Psmb8	1207.4	-1.12961	0.252747	-4.46934	7.84599e-06	0.000112559
ENSMUSG00000030154	Klrb1f	4.34566	4.83795	1.08253	4.46912	7.85414e-06	0.000112559
ENSMUSG00000029283	Cdc7	32.2191	6.2491	1.39849	4.46845	7.87868e-06	0.000112762
ENSMUSG00000000740	Rpl13	153.61	0.800254	0.179226	4.46505	8.00486e-06	0.000114417
ENSMUSG00000056116	H2-T22	254.363	-3.75355	0.840846	-4.46402	8.04368e-06	0.000114821
ENSMUSG00000024696	Lpxn	749.784	-3.05144	0.684964	-4.45489	8.39375e-06	0.000119661
ENSMUSG00000030867	Plk1	222.472	4.52257	1.01663	4.4486	8.64317e-06	0.000123055
ENSMUSG00000028639	Ybx1	680.059	1.53574	0.345332	4.44714	8.70222e-06	0.000123733
ENSMUSG00000043192	Gm1840	761.277	1.86007	0.418329	4.44644	8.73053e-06	0.000123974
ENSMUSG00000019087	Atp6ap1	1988.34	-1.49823	0.337348	-4.44121	8.94549e-06	0.000126736
ENSMUSG00000054766	Set	249.104	2.55461	0.575215	4.44114	8.94839e-06	0.000126736
ENSMUSG00000058729	Lin9	4.06231	5.01249	1.12923	4.43885	9.04393e-06	0.000127922
ENSMUSG00000050114	Prdx6b	26.343	2.29512	0.517396	4.43592	9.16818e-06	0.000129511
ENSMUSG00000086507	Adap2os	7.43871	-6.18463	1.39525	-4.43264	9.30858e-06	0.000131324
ENSMUSG00000005410	Mcm5	567.727	3.4621	0.781352	4.43091	9.38365e-06	0.000132211
ENSMUSG00000030148	Clec4a2	751.472	-2.10258	0.474621	-4.43001	9.42303e-06	0.000132594
ENSMUSG00000029516	Cit	27.788	4.84777	1.09495	4.42737	9.53871e-06	0.000134048
ENSMUSG00000022881	Rfc4	136.925	3.88077	0.876831	4.42591	9.60388e-06	0.000134674
ENSMUSG00000024659	Anxa1	4987.61	-1.87005	0.422533	-4.42581	9.60805e-06	0.000134674
ENSMUSG00000079469	Pigb	23.4246	6.39857	1.44796	4.41901	9.91519e-06	0.0001388
ENSMUSG00000028614	Ndc1	181.883	4.13941	0.936881	4.41828	9.94874e-06	0.00013909
ENSMUSG00000022587	Ly6e	7612.9	-1.14405	0.258961	-4.41784	9.96942e-06	0.0001392
ENSMUSG00000031403	Dkc1	314.572	3.85457	0.872713	4.41677	1.00186e-05	0.000139707
ENSMUSG00000043633	Fam221b	85.8038	-1.2833	0.290614	-4.41582	1.00629e-05	0.000140145
ENSMUSG00000007080	Pole	4.66271	5.73153	1.29907	4.41203	1.02404e-05	0.000142434
ENSMUSG00000021461	Fancc	50.4459	6.14325	1.3954	4.4025	1.0701e-05	0.000148651
ENSMUSG00000021182	Ccdc88c	6.20933	6.33243	1.43921	4.39994	1.08278e-05	0.000150221
ENSMUSG00000029592	Usp30	25.6819	-7.78748	1.77004	-4.3996	1.08452e-05	0.00015027
ENSMUSG00000086583	Gm15500	38.4098	1.17437	0.267084	4.39701	1.09755e-05	0.000151881
ENSMUSG00000015340	Cybb	1743.22	-2.41848	0.550527	-4.39302	1.11788e-05	0.000154344
ENSMUSG00000015749	Anp32e	432.637	2.86923	0.653142	4.39296	1.11818e-05	0.000154344
ENSMUSG00000029322	Plac8	1519.87	2.94189	0.670031	4.39068	1.12999e-05	0.000155578
ENSMUSG00000090272	Mndal	293.135	-2.4194	0.551011	-4.39084	1.12911e-05	0.000155578
ENSMUSG00000040010	Slc7a5	22.6155	5.41304	1.23511	4.38264	1.17247e-05	0.000161223
ENSMUSG00000003518	Dusp3	370.19	-3.25327	0.742618	-4.38081	1.1824e-05	0.000162382
ENSMUSG00000025949	Pikfyve	71.9133	-5.23371	1.19553	-4.37772	1.19927e-05	0.000164283
ENSMUSG00000030432	Rpl28	9.50014	2.70173	0.617153	4.37773	1.19921e-05	0.000164283
ENSMUSG00000039254	Pomt1	6.4081	6.10448	1.39714	4.36926	1.24668e-05	0.000170562
ENSMUSG00000021936	Mapk8	11.5893	6.04334	1.38335	4.36863	1.25027e-05	0.000170839
ENSMUSG00000001750	Tcirg1	1591.61	-1.97387	0.45232	-4.36389	1.27771e-05	0.000174369
ENSMUSG00000027405	Nop56	403.847	3.10314	0.711226	4.36309	1.28237e-05	0.000174566
ENSMUSG00000054715	Zscan22	7.98663	6.57859	1.50774	4.3632	1.28175e-05	0.000174566
ENSMUSG00000038943	Prc1	136.377	4.79239	1.09857	4.36241	1.2864e-05	0.000174895
ENSMUSG00000092998	Mir5099	56.9587	2.49577	0.572713	4.35779	1.31379e-05	0.000178397
ENSMUSG00000028952	Zbtb48	5.63035	6.00459	1.37811	4.35713	1.31779e-05	0.000178717
ENSMUSG00000031432	Prps1	169.321	4.02956	0.925666	4.35315	1.34196e-05	0.000181767
ENSMUSG00000030057	Cnbp	2036.11	1.36645	0.313936	4.35263	1.34515e-05	0.000181972
ENSMUSG00000099997	Tubb4b-ps2	4.29815	2.70434	0.621696	4.34994	1.36173e-05	0.000183985
ENSMUSG00000074476	Spc24	123.669	3.95148	0.90853	4.34931	1.36567e-05	0.000184288
ENSMUSG00000026974	Zmynd19	9.48812	5.86344	1.34997	4.34339	1.40303e-05	0.000189095
ENSMUSG00000027333	Smox	237.878	-4.50059	1.03706	-4.33975	1.42648e-05	0.000192018
ENSMUSG00000052713	Zfp608	3.03952	5.16621	1.19061	4.33912	1.43052e-05	0.000192323
ENSMUSG00000016319	Slc25a5	1015.84	1.05268	0.24283	4.33502	1.45745e-05	0.000195702
ENSMUSG00000026605	Cenpf	82.8194	4.62795	1.06775	4.33432	1.46213e-05	0.000196088
ENSMUSG00000064373	Sepp1	1921.04	-2.65705	0.613255	-4.3327	1.47295e-05	0.000197295
ENSMUSG00000020798	Spns3	2.48129	4.5525	1.05091	4.33196	1.47789e-05	0.000197713
ENSMUSG00000018189	Uchl5	285.719	2.91155	0.672358	4.33036	1.48867e-05	0.000198911
ENSMUSG00000045826	Ptprcap	1.37864	3.72135	0.859516	4.32958	1.49393e-05	0.000199368
ENSMUSG00000078134	Gm12355	15.8184	2.13222	0.493117	4.32396	1.53255e-05	0.000204271
ENSMUSG00000097327	E030030I06Rik	36.9644	6.92223	1.60337	4.3173	1.57947e-05	0.000210267
ENSMUSG00000027469	Tpx2	208.787	4.08517	0.946435	4.31638	1.58611e-05	0.000210893
ENSMUSG00000020525	Ppm1d	8.06213	6.44029	1.49228	4.31574	1.59072e-05	0.000211246
ENSMUSG00000057829	Gm5278	3.00083	-2.51087	0.582091	-4.31353	1.60668e-05	0.000213105
ENSMUSG00000026988	Wdsub1	21.9082	5.12495	1.1884	4.31249	1.61427e-05	0.000213852
ENSMUSG00000017760	Ctsa	3538.98	-1.32813	0.308122	-4.3104	1.62959e-05	0.000215617
ENSMUSG00000029173	Sepsecs	17.4317	6.52489	1.51705	4.30104	1.70002e-05	0.000224663
ENSMUSG00000021131	Erh	61.6066	1.75764	0.4088	4.29952	1.71166e-05	0.000225926
ENSMUSG00000082896	Gm5844	38.9792	1.78255	0.415067	4.2946	1.7501e-05	0.00023072
ENSMUSG00000072082	Ccnf	176.46	4.65915	1.08502	4.29407	1.75429e-05	0.000230992
ENSMUSG00000027715	Ccna2	441.421	3.57445	0.832481	4.29373	1.75692e-05	0.000231059
ENSMUSG00000024350	Dnajc18	18.7648	-7.9317	1.84829	-4.29138	1.77568e-05	0.000233244
ENSMUSG00000028333	Anp32b	459.556	2.2619	0.527184	4.29053	1.78244e-05	0.000233849
ENSMUSG00000028641	P3h1	7.07497	8.14704	1.89932	4.28946	1.79111e-05	0.000234702
ENSMUSG00000020808	Fam64a	75.0926	5.32418	1.24261	4.28469	1.82992e-05	0.000238923
ENSMUSG00000054434	Tmem120b	42.2367	-7.27452	1.69759	-4.2852	1.82573e-05	0.000238923
ENSMUSG00000071041	Gm15210	113.524	3.19509	0.74569	4.28475	1.82945e-05	0.000238923
ENSMUSG00000047676	Rpsa-ps10	30.6946	1.19135	0.278157	4.28301	1.84378e-05	0.000240444
ENSMUSG00000049285	Mblac1	21.5521	5.05716	1.18265	4.27612	1.90175e-05	0.000247706
ENSMUSG00000079057	Cyp4v3	120.743	-5.70188	1.33411	-4.27392	1.9207e-05	0.000249875
ENSMUSG00000032554	Trf	69.358	-3.86086	0.903414	-4.27363	1.92312e-05	0.000249891
ENSMUSG00000032059	Alg9	4.2177	4.45355	1.04396	4.26604	1.98975e-05	0.00025824
ENSMUSG00000082016	Pgam1-ps2	10.2731	1.69461	0.397602	4.26207	2.02543e-05	0.000262556
ENSMUSG00000047180	Neurl3	404.688	-3.71839	0.873352	-4.2576	2.06631e-05	0.000267536
ENSMUSG00000006728	Cdk4	959.425	2.28153	0.536514	4.25251	2.1139e-05	0.000273373
ENSMUSG00000028964	Park7	589.835	1.80137	0.424704	4.24148	2.22056e-05	0.000286824
ENSMUSG00000040212	Emp3	1428.43	-0.780069	0.183989	-4.23976	2.23757e-05	0.000288678
ENSMUSG00000027454	Gins1	122.281	2.70151	0.638524	4.23086	2.32802e-05	0.000299992
ENSMUSG00000066362	Rps13-ps1	3.92407	1.68378	0.39816	4.2289	2.34838e-05	0.000302256
ENSMUSG00000045763	Basp1	12.1325	-7.17725	1.69899	-4.22442	2.39557e-05	0.000307966
ENSMUSG00000060675	Pla2g16	16.178	-7.63483	1.8083	-4.22209	2.42044e-05	0.000310795
ENSMUSG00000061436	Hipk2	82.9898	-4.46921	1.05974	-4.21728	2.4727e-05	0.00031713
ENSMUSG00000098905	Zfp953	6.15191	8.61508	2.04386	4.21511	2.49653e-05	0.000319809
ENSMUSG00000015189	Casd1	8.07842	6.17131	1.46555	4.21093	2.54326e-05	0.000325412
ENSMUSG00000059291	Rpl11	26.6144	2.38936	0.567756	4.20842	2.57159e-05	0.000328649
ENSMUSG00000082473	Kif22-ps	1.68013	3.59115	0.853541	4.20735	2.58379e-05	0.00032982
ENSMUSG00000094790	Gm6625	11.8799	1.87873	0.446728	4.20554	2.60457e-05	0.000332083
ENSMUSG00000021270	Hsp90aa1	341.73	1.50174	0.357123	4.20509	2.60974e-05	0.000332352
ENSMUSG00000018765	Fxr2	7.3644	-6.46408	1.53783	-4.20336	2.62979e-05	0.000334121
ENSMUSG00000028243	Ubxn2b	3.12425	4.91249	1.16868	4.20345	2.62882e-05	0.000334121
ENSMUSG00000026020	Nop58	285.029	3.31347	0.788864	4.20031	2.66553e-05	0.000337888
ENSMUSG00000044141	E130201H02Rik	8.1655	1.74495	0.415435	4.2003	2.66565e-05	0.000337888
ENSMUSG00000062995	Ica1	87.3259	5.96464	1.4202	4.19987	2.67073e-05	0.000338137
ENSMUSG00000059658	Gm16379	10.2256	1.75897	0.418893	4.19908	2.67997e-05	0.000338912
ENSMUSG00000031570	Ppapdc1b	174.837	4.07387	0.970506	4.19768	2.69663e-05	0.000340622
ENSMUSG00000022864	D16Ertd472e	31.7677	4.93077	1.17646	4.19119	2.77496e-05	0.000350109
ENSMUSG00000019088	Dnase1l1	582.168	-2.6075	0.622319	-4.18996	2.78999e-05	0.000351597
ENSMUSG00000075256	Cerkl	3.212	-4.20797	1.00455	-4.1889	2.80307e-05	0.000352836
ENSMUSG00000044150	A830080D01Rik	1.86227	4.10999	0.98178	4.18626	2.83586e-05	0.00035655
ENSMUSG00000026655	Fam107b	500.335	3.21425	0.769271	4.17831	2.93681e-05	0.000368815
ENSMUSG00000010048	Ifrd2	38.1758	3.75165	0.899378	4.17138	3.02761e-05	0.00037978
ENSMUSG00000081302	Gm12020	30.9205	2.58231	0.619146	4.17076	3.03587e-05	0.000380377
ENSMUSG00000085148	Mir22hg	139.31	-4.24448	1.01932	-4.16404	3.12661e-05	0.000391295
ENSMUSG00000024220	Zfp523	35.0016	6.18109	1.4866	4.15787	3.21228e-05	0.000401554
ENSMUSG00000066551	Hmgb1	107.24	1.78746	0.43032	4.1538	3.26994e-05	0.000408292
ENSMUSG00000050846	Zfp623	9.89087	-6.82134	1.64536	-4.1458	3.38635e-05	0.000422341
ENSMUSG00000000532	Acvr1b	27.9906	-6.87144	1.65811	-4.14413	3.41108e-05	0.000424937
ENSMUSG00000044982	Sft2d3	27.3487	5.14578	1.24402	4.13643	3.52756e-05	0.000438945
ENSMUSG00000023262	Acy1	129.532	4.2703	1.03272	4.13499	3.5497e-05	0.000441194
ENSMUSG00000072109	A530040E14Rik	4.9825	-4.00267	0.968477	-4.13296	3.58126e-05	0.000444608
ENSMUSG00000029254	Stap1	178.438	-3.44185	0.833193	-4.13092	3.61316e-05	0.000448057
ENSMUSG00000063412	Gm10131	37.6102	1.5944	0.386062	4.12991	3.629e-05	0.000449508
ENSMUSG00000066042	Med18	4.13157	7.59153	1.83872	4.1287	3.64813e-05	0.000451363
ENSMUSG00000018965	Ywhah	1037.63	-1.33357	0.323177	-4.12642	3.68453e-05	0.000454329
ENSMUSG00000030541	Idh2	624.146	2.51985	0.61063	4.12663	3.68111e-05	0.000454329
ENSMUSG00000042354	Gnl3	221.713	2.99899	0.72678	4.12641	3.68465e-05	0.000454329
ENSMUSG00000083994	Gm16465	8.55357	5.03304	1.22006	4.12523	3.70363e-05	0.000456152
ENSMUSG00000040466	Blvrb	522.045	-2.4232	0.587654	-4.12351	3.7314e-05	0.000459051
ENSMUSG00000025980	Hspd1	196.282	2.59971	0.632077	4.11296	3.90612e-05	0.000480002
ENSMUSG00000051344	Plekhm3	86.83	-5.22337	1.2705	-4.11128	3.93469e-05	0.000482966
ENSMUSG00000068039	Tcp1	865.42	2.21992	0.540636	4.10614	4.02329e-05	0.000493285
ENSMUSG00000049191	Rgag4	6.39507	-6.40484	1.55995	-4.10581	4.02895e-05	0.000493421
ENSMUSG00000020264	Slc36a2	41.4698	6.1996	1.51015	4.1053	4.03793e-05	0.000493964
ENSMUSG00000003355	Fkbp11	70.0051	4.6079	1.12321	4.10242	4.08845e-05	0.000499582
ENSMUSG00000034194	R3hcc1	5.56739	5.12784	1.25037	4.10106	4.11257e-05	0.000501965
ENSMUSG00000093548	Gm6407	2.22264	-2.26407	0.552672	-4.09658	4.19293e-05	0.000511198
ENSMUSG00000044350	Lacc1	26.3069	-7.51532	1.83479	-4.09602	4.20317e-05	0.000511873
ENSMUSG00000022303	Dcstamp	5.09548	-5.05192	1.23574	-4.08818	4.34764e-05	0.000528873
ENSMUSG00000015023	Ddx19a	6.0337	3.66181	0.895988	4.0869	4.37184e-05	0.000531222
ENSMUSG00000066878	Gm10184	24.8879	3.71989	0.910746	4.08445	4.41822e-05	0.000536259
ENSMUSG00000015889	Lta4h	1074.59	2.76102	0.676166	4.08334	4.43926e-05	0.000538211
ENSMUSG00000034751	Mast4	11.1104	-6.61048	1.61919	-4.08259	4.45364e-05	0.000538752
ENSMUSG00000054509	Parp4	40.9316	-5.40922	1.32491	-4.0827	4.45163e-05	0.000538752
ENSMUSG00000042606	Hirip3	11.2437	5.68267	1.39233	4.08142	4.47607e-05	0.000540863
ENSMUSG00000083716	Gm13436	15.8557	1.35062	0.331016	4.08024	4.49891e-05	0.000543018
ENSMUSG00000084259	Gm12040	1.85226	3.99843	0.981499	4.07379	4.62536e-05	0.000557661
ENSMUSG00000095159	Tubb4b-ps1	71.89	2.79465	0.688313	4.06015	4.90415e-05	0.000590618
ENSMUSG00000004771	Rab11a	491.835	-1.80517	0.444877	-4.05768	4.95617e-05	0.000596222
ENSMUSG00000037341	Slc9a7	11.9055	-6.8768	1.6979	-4.05018	5.11783e-05	0.000614988
ENSMUSG00000017493	Igfbp4	853.806	3.47754	0.860021	4.04355	5.26479e-05	0.00063195
ENSMUSG00000085931	Gm12648	12.2397	4.99052	1.23464	4.0421	5.29746e-05	0.000635168
ENSMUSG00000054342	Kcnn4	434.428	-3.34219	0.827404	-4.03937	5.35942e-05	0.00064189
ENSMUSG00000025395	Prim1	138.627	3.97087	0.983314	4.03825	5.38521e-05	0.000644268
ENSMUSG00000085787	Gm13092	43.5899	1.53409	0.38013	4.03569	5.4441e-05	0.000650596
ENSMUSG00000035455	Fignl1	99.5156	3.74709	0.92931	4.03213	5.52747e-05	0.000659835
ENSMUSG00000049866	Arl4c	107.419	-4.72215	1.17164	-4.03036	5.56904e-05	0.000664067
ENSMUSG00000105388	Rpl36a-ps2	81.413	1.20749	0.299724	4.02869	5.60876e-05	0.00066807
ENSMUSG00000004791	Pgf	151.332	-5.31166	1.31877	-4.02774	5.63155e-05	0.00067005
ENSMUSG00000017002	Slpi	180.229	3.90627	0.970545	4.02482	5.70195e-05	0.000677026
ENSMUSG00000084129	Hmgb1-ps1	0.539915	2.19709	0.545889	4.02479	5.70265e-05	0.000677026
ENSMUSG00000030744	Rps3	2663.27	0.715669	0.177883	4.02325	5.74007e-05	0.000680725
ENSMUSG00000034120	Srsf2	689.395	1.80053	0.447739	4.02139	5.78548e-05	0.000685327
ENSMUSG00000040713	Creg1	1810.81	-1.25349	0.311724	-4.02115	5.79149e-05	0.000685327
ENSMUSG00000062365	Gm4968	7.10481	1.27795	0.318117	4.01723	5.8887e-05	0.000696071
ENSMUSG00000028484	Psip1	7.07382	4.45262	1.10922	4.01419	5.96498e-05	0.000704322
ENSMUSG00000011257	Pabpc4	5.39764	3.5886	0.89473	4.01082	6.05077e-05	0.000713675
ENSMUSG00000056394	Lig1	100.113	3.60029	0.898393	4.00748	6.13698e-05	0.000723059
ENSMUSG00000043263	Pyhin1	540.774	-2.46902	0.617278	-3.99985	6.33814e-05	0.000745951
ENSMUSG00000020901	Pik3r5	316.71	-3.42761	0.857435	-3.99752	6.40093e-05	0.000752525
ENSMUSG00000012848	Rps5	2097.47	0.665841	0.166574	3.99726	6.40802e-05	0.000752544
ENSMUSG00000029246	Ppat	99.975	3.93876	0.985773	3.9956	6.45305e-05	0.000757014
ENSMUSG00000053128	Rnf26	39.7566	4.07751	1.02071	3.99478	6.47533e-05	0.000758808
ENSMUSG00000025428	Atp5a1	2426.53	1.06895	0.267631	3.99412	6.49361e-05	0.000760131
ENSMUSG00000022962	Gart	204.033	3.25657	0.815735	3.99219	6.54659e-05	0.000764684
ENSMUSG00000024579	Pcyox1l	108.512	4.4016	1.1025	3.99239	6.54111e-05	0.000764684
ENSMUSG00000022111	Uchl3	82.0887	3.52995	0.884415	3.99128	6.57169e-05	0.000766791
ENSMUSG00000038437	Mllt6	6.7583	-6.33902	1.58852	-3.99052	6.59283e-05	0.000768432
ENSMUSG00000032750	Gab3	40.2451	4.72883	1.18514	3.9901	6.60445e-05	0.000768962
ENSMUSG00000025764	Jade1	37.1932	5.58532	1.4007	3.98751	6.67709e-05	0.000776587
ENSMUSG00000014226	Cacybp	733.501	1.43142	0.359036	3.98685	6.69566e-05	0.000777914
ENSMUSG00000024121	Atp6v0c	350.706	-1.11621	0.280048	-3.98579	6.72569e-05	0.000780568
ENSMUSG00000083815	Gm13435	1.26784	3.36864	0.845271	3.98528	6.74013e-05	0.000781409
ENSMUSG00000059939	9430015G10Rik	40.8291	5.47942	1.37556	3.98342	6.79309e-05	0.000786709
ENSMUSG00000029591	Ung	2.17881	3.50549	0.880369	3.98184	6.83839e-05	0.000791113
ENSMUSG00000058809	Hspd1-ps3	150.869	2.74672	0.689906	3.9813	6.85403e-05	0.000792078
ENSMUSG00000066626	Gm5121	0.599227	2.10083	0.527761	3.98066	6.87248e-05	0.000793366
ENSMUSG00000083899	Gm12346	144.193	1.5904	0.399571	3.98027	6.8836e-05	0.000793807
ENSMUSG00000017764	Zswim1	7.72888	5.33531	1.34061	3.97976	6.8986e-05	0.000793851
ENSMUSG00000023904	Hcfc1r1	242.697	-1.97225	0.495569	-3.97977	6.89832e-05	0.000793851
ENSMUSG00000018362	Kpna2	60.7626	3.6295	0.912626	3.97699	6.97932e-05	0.000801441
ENSMUSG00000029179	Zcchc4	22.7564	5.65385	1.42157	3.97718	6.97384e-05	0.000801441
ENSMUSG00000029910	Mad2l1	182.129	3.50481	0.881334	3.97671	6.9875e-05	0.000801533
ENSMUSG00000021546	Hnrnpk	792.984	0.957951	0.241045	3.97416	7.06295e-05	0.000809334
ENSMUSG00000027642	Rpn2	1251.45	1.78275	0.449135	3.9693	7.20851e-05	0.000825142
ENSMUSG00000058794	Nfe2	219.678	3.42637	0.863282	3.96901	7.21724e-05	0.000825272
ENSMUSG00000018651	Tada2a	21.3764	6.41172	1.61679	3.96571	7.3178e-05	0.000835891
ENSMUSG00000025747	Tyms	260.455	3.34494	0.844743	3.95971	7.50397e-05	0.000856257
ENSMUSG00000025324	Atp10a	5.94119	5.60788	1.41652	3.95892	7.5288e-05	0.000857289
ENSMUSG00000041775	Mapk1ip1	3.38604	7.92379	2.00146	3.959	7.52642e-05	0.000857289
ENSMUSG00000008668	Rps18	189.065	0.901865	0.227829	3.95852	7.54171e-05	0.000857859
ENSMUSG00000014956	Ppp1cb	365.652	2.71334	0.685743	3.95679	7.59631e-05	0.000863167
ENSMUSG00000029364	Wsb2	46.8229	-5.15203	1.30297	-3.95406	7.68346e-05	0.000872157
ENSMUSG00000022148	Fyb	276.411	-3.27978	0.830389	-3.94969	7.82516e-05	0.000887315
ENSMUSG00000097954	Gm4217	1.62789	1.71943	0.435406	3.94903	7.84679e-05	0.000888839
ENSMUSG00000018774	Cd68	1987.41	-2.10293	0.532721	-3.94753	7.89632e-05	0.000892588
ENSMUSG00000099974	Bcl2a1d	39.3213	-2.79178	0.707216	-3.94757	7.89488e-05	0.000892588
ENSMUSG00000064341	mt-Nd1	5428.16	0.906073	0.229708	3.94446	7.99812e-05	0.000903156
ENSMUSG00000064370	mt-Cytb	9380.47	0.943514	0.239259	3.94349	8.03044e-05	0.000905863
ENSMUSG00000022265	Ank	115.474	-4.29502	1.08929	-3.94294	8.04893e-05	0.000906067
ENSMUSG00000033991	Ttc37	5.39033	5.00208	1.26859	3.94302	8.04627e-05	0.000906067
ENSMUSG00000025507	Pidd1	4.05798	5.15066	1.30865	3.93584	8.29049e-05	0.000932294
ENSMUSG00000040204	2810417H13Rik	231.995	3.50477	0.891296	3.93222	8.41648e-05	0.000945483
ENSMUSG00000069972	Rps13-ps2	135.736	0.922446	0.234709	3.93017	8.48856e-05	0.000952595
ENSMUSG00000022557	Bop1	255.653	3.34708	0.853954	3.91951	8.87302e-05	0.000993687
ENSMUSG00000034401	Spata6	173.709	-3.69622	0.942999	-3.91964	8.86798e-05	0.000993687
ENSMUSG00000027010	Slc25a12	413.636	3.15983	0.807306	3.91405	9.07611e-05	0.00101538
ENSMUSG00000027994	Ccdc109b	753.548	-2.74357	0.701352	-3.91183	9.15976e-05	0.00102159
ENSMUSG00000031029	Eif3f	988.071	1.19454	0.305354	3.91198	9.15426e-05	0.00102159
ENSMUSG00000089929	Bcl2a1b	31.0647	-3.45044	0.882042	-3.91188	9.15804e-05	0.00102159
ENSMUSG00000101932	Gm10074	5.38844	1.92425	0.491945	3.91151	9.17201e-05	0.0010219
ENSMUSG00000020649	Rrm2	417.425	3.36899	0.861375	3.91118	9.18451e-05	0.00102225
ENSMUSG00000033545	Znrf1	38.2761	4.40483	1.12939	3.9002	9.61141e-05	0.00106867
ENSMUSG00000030560	Ctsc	4300.06	-1.5464	0.39656	-3.89954	9.63772e-05	0.0010705
ENSMUSG00000022157	Mcpt8	1.76091	3.6721	0.942067	3.89792	9.70221e-05	0.00107546
ENSMUSG00000072620	Slfn2	1336.51	-1.4304	0.366944	-3.89814	9.69357e-05	0.00107546
ENSMUSG00000020018	Snrpf	13.4199	1.48785	0.381742	3.89754	9.71753e-05	0.00107606
ENSMUSG00000001436	Slc19a1	90.8839	4.27435	1.09734	3.89521	9.81153e-05	0.00108536
ENSMUSG00000058392	Rrp1b	102.497	3.97334	1.02036	3.89406	9.85786e-05	0.00108938
ENSMUSG00000090841	Myl6	141.767	-0.75816	0.194767	-3.89265	9.91542e-05	0.00109463
ENSMUSG00000062093	Gm10110	3.08649	3.51572	0.903525	3.89111	9.97864e-05	0.00110049
ENSMUSG00000024232	Bambi	4.58405	6.40673	1.64822	3.88706	0.000101465	0.00111673
ENSMUSG00000067274	Rplp0	2500.07	0.651555	0.167612	3.88728	0.000101373	0.00111673
ENSMUSG00000006179	Prss16	1.7316	3.56441	0.91737	3.88547	0.000102132	0.00112294
ENSMUSG00000033031	C330027C09Rik	63.3455	4.11554	1.05954	3.88428	0.000102632	0.00112729
ENSMUSG00000051451	Crebzf	11.6012	6.38722	1.6456	3.88139	0.000103861	0.00113964
ENSMUSG00000031996	Aplp2	1141.27	-2.21497	0.570854	-3.8801	0.000104413	0.00114454
ENSMUSG00000063524	Eno1	988.008	1.14971	0.296348	3.87958	0.000104636	0.00114582
ENSMUSG00000015932	Dstn	965.186	2.25984	0.582818	3.87743	0.000105564	0.00115483
ENSMUSG00000083373	Gm13392	1.89603	-2.42095	0.624413	-3.87715	0.000105685	0.00115499
ENSMUSG00000016496	Cd274	251.186	-4.56714	1.1782	-3.87637	0.000106028	0.00115757
ENSMUSG00000025007	Aldh18a1	50.6744	4.90789	1.26787	3.87099	0.000108395	0.00118222
ENSMUSG00000063856	Gpx1	7584.15	-0.696198	0.179883	-3.87029	0.000108706	0.00118443
ENSMUSG00000024975	Pdcd4	125.451	2.89601	0.749548	3.86367	0.000111695	0.00121578
ENSMUSG00000002477	Snrpd1	146.674	2.43771	0.631076	3.86278	0.000112103	0.00121899
ENSMUSG00000051367	Six1	199.935	3.49872	0.905815	3.86251	0.000112228	0.00121914
ENSMUSG00000006134	Crkl	11.6154	4.41975	1.14506	3.85985	0.000113457	0.00123125
ENSMUSG00000035337	Uchl4	53.1641	3.493	0.905038	3.8595	0.000113617	0.00123176
ENSMUSG00000083780	Gm12728	0.913771	2.60767	0.676414	3.85514	0.000115664	0.00125271
ENSMUSG00000016283	H2-M2	9.15121	-4.63614	1.20332	-3.8528	0.000116775	0.00126347
ENSMUSG00000058922	Gm10052	23.5339	2.69656	0.700813	3.84775	0.000119207	0.00128851
ENSMUSG00000037062	Sh3glb1	911.34	-1.74227	0.452898	-3.84695	0.000119599	0.00129146
ENSMUSG00000020585	Laptm4a	1041.14	-1.21625	0.316195	-3.84653	0.000119803	0.00129237
ENSMUSG00000028843	Sh3bgrl3	2186.78	-0.808234	0.210308	-3.8431	0.00012149	0.00130927
ENSMUSG00000005682	Pan2	5.4855	4.95139	1.2887	3.84216	0.000121958	0.00131301
ENSMUSG00000079227	Ccr5	125.103	-5.26704	1.37115	-3.84131	0.000122378	0.00131623
ENSMUSG00000049106	Dcaf5	29.551	4.93513	1.28494	3.84074	0.000122666	0.00131802
ENSMUSG00000086688	Gm11560	134.018	1.70882	0.445196	3.83836	0.000123859	0.00132952
ENSMUSG00000027823	Gmps	197.624	2.95993	0.772173	3.83325	0.000126463	0.00135614
ENSMUSG00000042682	Selk	423.706	-1.22513	0.319731	-3.83174	0.000127242	0.00136314
ENSMUSG00000072762	4930522L14Rik	4.39964	4.37798	1.14356	3.82838	0.000128988	0.00138049
ENSMUSG00000036330	Slc18a1	26.6903	-9.37437	2.4504	-3.82565	0.000130425	0.0013945
ENSMUSG00000004285	Atp6v1f	679.905	-0.930029	0.243388	-3.82118	0.000132816	0.00141866
ENSMUSG00000085415	Gm12060	28.6283	-1.39775	0.366112	-3.81782	0.000134635	0.00143668
ENSMUSG00000018217	Pmp22	227.502	-6.42183	1.68305	-3.8156	0.000135855	0.00144827
ENSMUSG00000022142	Nup155	9.49382	4.36994	1.14614	3.81274	0.000137432	0.00146336
ENSMUSG00000080811	Gm14513	101.997	0.788355	0.206779	3.81255	0.000137539	0.00146336
ENSMUSG00000046721	Rpl14-ps1	651.658	0.707338	0.18563	3.81048	0.000138699	0.00147425
ENSMUSG00000062588	Gm6104	7.21676	3.94742	1.03746	3.80489	0.000141866	0.00150644
ENSMUSG00000020914	Top2a	364.004	3.35377	0.882456	3.80049	0.000144408	0.00153194
ENSMUSG00000021713	Ppwd1	6.72599	3.58266	0.943652	3.79658	0.000146703	0.00155477
ENSMUSG00000020453	Patz1	30.7835	4.32993	1.14155	3.79304	0.000148815	0.00157259
ENSMUSG00000047798	Cd300lf	727.243	-2.51313	0.662564	-3.79303	0.000148819	0.00157259
ENSMUSG00000052477	C130026I21Rik	0.538314	-2.67584	0.705374	-3.79351	0.000148532	0.00157259
ENSMUSG00000052429	Prmt1	55.0133	2.87944	0.759485	3.7913	0.000149858	0.00158203
ENSMUSG00000074212	Dnajb14	233.902	-2.95373	0.77922	-3.79063	0.000150268	0.00158481
ENSMUSG00000022033	Pbk	130.726	3.87567	1.02317	3.78789	0.000151933	0.00160082
ENSMUSG00000082951	Gm13359	35.877	1.40184	0.370549	3.78314	0.000154861	0.0016301
ENSMUSG00000046897	Zfp740	2.5772	-4.20485	1.1121	-3.781	0.000156199	0.00164258
ENSMUSG00000043004	Gng2	400.182	-1.86614	0.493771	-3.77937	0.000157229	0.00165181
ENSMUSG00000047675	Rps8	71.7363	1.1827	0.313107	3.77731	0.00015853	0.00166388
ENSMUSG00000074829	2010315B03Rik	51.4151	-5.69329	1.51033	-3.76958	0.000163525	0.00171464
ENSMUSG00000042660	Wdr55	49.4838	4.32268	1.14688	3.76907	0.000163854	0.00171643
ENSMUSG00000035208	Slfn8	144.923	-4.00658	1.06325	-3.76825	0.000164394	0.00172043
ENSMUSG00000030122	Ptms	72.7806	-2.77693	0.737312	-3.76628	0.000165696	0.00173239
ENSMUSG00000046341	Gm11223	146.56	2.74477	0.728826	3.76601	0.000165877	0.00173262
ENSMUSG00000081792	Anp32b-ps1	49.6436	2.37528	0.631016	3.76422	0.000167073	0.00174343
ENSMUSG00000041390	Mdfic	76.9001	-4.79288	1.27403	-3.76199	0.000168564	0.0017573
ENSMUSG00000034959	5031414D18Rik	5.74212	-5.51915	1.46731	-3.7614	0.000168966	0.00175981
ENSMUSG00000049624	Slc17a5	49.03	-5.73535	1.5273	-3.75522	0.000173192	0.00180209
ENSMUSG00000001525	Tubb5	3488.28	1.45826	0.388458	3.75398	0.00017405	0.00180929
ENSMUSG00000062480	Acat3	0.614511	2.52697	0.673281	3.75321	0.000174582	0.00181308
ENSMUSG00000022325	Pop1	19.2764	5.4386	1.44962	3.75174	0.00017561	0.00182202
ENSMUSG00000045636	Mtus1	95.6926	4.60805	1.22911	3.74911	0.000177465	0.00183951
ENSMUSG00000024187	Itfg3	339.155	-3.68925	0.984646	-3.74677	0.000179123	0.00185492
ENSMUSG00000022216	Psme1	748.818	-1.34599	0.359279	-3.74637	0.000179411	0.00185614
ENSMUSG00000003746	Man1a	4.53815	-5.1745	1.38147	-3.74563	0.000179939	0.00185983
ENSMUSG00000003868	Ruvbl2	473.031	2.53788	0.678376	3.7411	0.000183213	0.00189187
ENSMUSG00000032661	Oas3	270.468	-3.73833	0.999402	-3.74057	0.000183602	0.00189408
ENSMUSG00000072718	Klra10	9.05222	-7.86323	2.10383	-3.73757	0.000185804	0.00191498
ENSMUSG00000005732	Ranbp1	858.643	1.82951	0.490118	3.73279	0.000189368	0.00194986
ENSMUSG00000020328	Nudcd2	290.159	2.726	0.73044	3.73199	0.000189972	0.00195423
ENSMUSG00000030007	Cct7	1028.39	1.76499	0.472978	3.73165	0.000190233	0.00195506
ENSMUSG00000106239	RP23-172K2.12	1.28424	2.47038	0.662956	3.72631	0.000194305	0.00199502
ENSMUSG00000060288	Ppih	12.9933	3.19263	0.856963	3.72551	0.000194918	0.00199943
ENSMUSG00000028381	Ugcg	4.95949	-5.30217	1.428	-3.71299	0.000204825	0.00209907
ENSMUSG00000034748	Sirt6	32.7824	4.56536	1.2298	3.7123	0.000205388	0.00210286
ENSMUSG00000027900	Dram2	359.006	-2.0455	0.551273	-3.71051	0.000206844	0.00211577
ENSMUSG00000013155	Enkd1	2.41188	4.09982	1.10506	3.71004	0.000207227	0.0021177
ENSMUSG00000073403	Gm10499	0.457584	-2.50644	0.676026	-3.70761	0.000209227	0.00213612
ENSMUSG00000026360	Rgs2	1304.61	-1.78164	0.480587	-3.70722	0.000209546	0.00213737
ENSMUSG00000005142	Man2b1	2198.91	-1.31704	0.355295	-3.70688	0.000209828	0.00213823
ENSMUSG00000011752	Pgam1	55.9161	1.26455	0.34118	3.7064	0.000210229	0.00213937
ENSMUSG00000074129	Rpl13a	601.705	0.723615	0.195241	3.70627	0.000210333	0.00213937
ENSMUSG00000071714	Csf2rb2	363.823	-2.67644	0.722322	-3.70532	0.00021112	0.00214537
ENSMUSG00000073554	Gm6960	6.43211	4.88515	1.31891	3.70392	0.000212294	0.00215528
ENSMUSG00000020526	Znhit3	108.464	4.06347	1.09724	3.70334	0.000212778	0.00215817
ENSMUSG00000022584	Ly6c2	6103.85	2.38374	0.644048	3.70118	0.000214596	0.00217459
ENSMUSG00000054814	Usp46	9.79975	5.00138	1.35307	3.69631	0.000218752	0.00221464
ENSMUSG00000029836	Cbx3	14.4291	2.03496	0.551134	3.69232	0.000222215	0.0022476
ENSMUSG00000037434	Slc30a1	29.2957	-5.60293	1.51777	-3.69156	0.000222887	0.0022523
ENSMUSG00000038370	Pcp4l1	2.91241	-4.66996	1.26537	-3.69057	0.000223748	0.0022589
ENSMUSG00000052833	Sae1	551.489	2.47264	0.670258	3.6891	0.000225052	0.00226995
ENSMUSG00000047843	Bri3	43.3988	-2.20507	0.597837	-3.68842	0.000225654	0.00227392
ENSMUSG00000069135	Fgfr1op	90.489	4.26063	1.15547	3.68736	0.000226597	0.0022813
ENSMUSG00000034329	Brip1	23.5333	5.75532	1.56108	3.68677	0.000227121	0.00228446
ENSMUSG00000006304	Arpc2	3008.28	-0.50978	0.138299	-3.68606	0.00022775	0.00228867
ENSMUSG00000085882	2610507I01Rik	5.50648	7.01565	1.9051	3.68257	0.000230899	0.00231816
ENSMUSG00000025366	Esyt1	1313.14	-1.36539	0.371004	-3.68025	0.00023301	0.0023372
ENSMUSG00000082332	Gm13384	3.5536	4.29132	1.16619	3.67978	0.000233439	0.00233934
ENSMUSG00000022814	Umps	227.384	2.92174	0.794734	3.67637	0.000236574	0.00236858
ENSMUSG00000038633	Degs1	1737.96	-1.33685	0.364055	-3.6721	0.000240568	0.00240634
ENSMUSG00000033706	Smyd5	55.5081	3.9098	1.06497	3.67129	0.000241328	0.00241173
ENSMUSG00000027272	Ubr1	32.1858	4.77945	1.30226	3.67011	0.000242444	0.00242065
ENSMUSG00000084055	Gm12004	0.811072	2.20771	0.602026	3.66713	0.000245284	0.00244676
ENSMUSG00000107035	RP23-245J24.1	18.8077	1.4552	0.397484	3.66103	0.000251201	0.00250349
ENSMUSG00000001552	Jup	186.035	-3.56788	0.975235	-3.65848	0.000253716	0.00252398
ENSMUSG00000039754	Alkbh4	3.53739	5.92484	1.61949	3.65847	0.000253722	0.00252398
ENSMUSG00000041685	Fcho2	110.945	-3.02415	0.826882	-3.65729	0.000254894	0.00253331
ENSMUSG00000068523	Gng5	165.307	-1.06094	0.29013	-3.65679	0.000255396	0.00253599
ENSMUSG00000023015	Racgap1	326.486	3.28774	0.899353	3.65567	0.000256512	0.00254474
ENSMUSG00000036223	Ska1	72.6793	4.21994	1.15458	3.65495	0.000257229	0.0025472
ENSMUSG00000083046	Gm14699	9.28475	-1.54527	0.422783	-3.655	0.000257186	0.0025472
ENSMUSG00000062082	Cd200r4	504.109	-3.07863	0.842505	-3.65414	0.000258045	0.00255104
ENSMUSG00000074030	Exoc8	4.93889	-5.15216	1.40997	-3.6541	0.000258086	0.00255104
ENSMUSG00000022014	Epsti1	300.21	-3.01468	0.825468	-3.65209	0.000260118	0.00256878
ENSMUSG00000023940	Sgol1	40.5434	4.72934	1.29543	3.65079	0.000261435	0.00257944
ENSMUSG00000004748	Mtfp1	7.05038	7.06142	1.93462	3.65003	0.000262207	0.00258472
ENSMUSG00000054404	Slfn5	141.367	-3.70347	1.0153	-3.64767	0.00026463	0.00260624
ENSMUSG00000049916	2610318N02Rik	19.5463	5.02101	1.37762	3.6447	0.000267704	0.00263412
ENSMUSG00000089726	Mir17hg	7.16361	4.61204	1.2656	3.64416	0.000268265	0.00263725
ENSMUSG00000032643	Fhl3	8.47977	-4.60068	1.26272	-3.64347	0.000268982	0.00264191
ENSMUSG00000017466	Timp2	198.869	-4.33077	1.18903	-3.64227	0.000270245	0.00264959
ENSMUSG00000073412	Lst1	238.827	-1.78411	0.489837	-3.64226	0.000270252	0.00264959
ENSMUSG00000032235	Ice2	2.81061	5.18664	1.42418	3.64185	0.000270685	0.00265145
ENSMUSG00000036894	Rap2b	133.015	-2.11505	0.580865	-3.64121	0.000271356	0.00265562
ENSMUSG00000031921	Terf2	6.2411	5.12793	1.40841	3.64093	0.00027166	0.0026562
ENSMUSG00000104882	RP23-397C5.5	6.91893	3.08377	0.847051	3.64059	0.00027201	0.00265723
ENSMUSG00000062867	Impdh2	19.3967	3.20303	0.879928	3.6401	0.000272528	0.00265752
ENSMUSG00000082185	Gm12428	23.0447	-1.48995	0.409298	-3.64026	0.000272361	0.00265752
ENSMUSG00000013629	Cad	75.5088	4.18168	1.14946	3.63795	0.000274821	0.00267747
ENSMUSG00000030677	Kif22	196.759	4.0426	1.11186	3.63589	0.000277027	0.00269654
ENSMUSG00000060727	Gm12571	3.33154	2.15201	0.591978	3.63529	0.000277671	0.00270039
ENSMUSG00000046434	Hnrnpa1	11.7585	2.33248	0.641796	3.6343	0.000278738	0.00270835
ENSMUSG00000022665	Ccdc80	12.1399	-6.66682	1.83487	-3.63341	0.000279704	0.0027153
ENSMUSG00000032120	C2cd2l	10.0794	-6.33926	1.74503	-3.63276	0.000280405	0.00271968
ENSMUSG00000054199	Gon4l	7.96045	4.69646	1.29306	3.63205	0.00028118	0.00272476
ENSMUSG00000081670	Gm15697	3.29584	4.09518	1.12776	3.63123	0.000282069	0.00273094
ENSMUSG00000084349	Rpl3-ps1	427.698	0.740148	0.203918	3.62963	0.000283827	0.00274552
ENSMUSG00000028330	Ncbp1	191.45	3.1036	0.855374	3.62835	0.000285235	0.00275668
ENSMUSG00000064141	Zfp69	5.50978	5.20464	1.43508	3.62671	0.000287054	0.00277179
ENSMUSG00000058672	Tubb2a	247.758	-2.6633	0.734907	-3.624	0.000290085	0.00279858
ENSMUSG00000024679	Ms4a6d	2245.86	-1.85075	0.511467	-3.61851	0.000296306	0.00285606
ENSMUSG00000001270	Ckb	394.99	-3.06143	0.84618	-3.61794	0.00029696	0.00285733
ENSMUSG00000023048	Prr13	982.373	-1.10793	0.306234	-3.61793	0.000296964	0.00285733
ENSMUSG00000082360	Gm8814	5.88308	-1.61021	0.445474	-3.61459	0.000300827	0.00289194
ENSMUSG00000030921	Trim30a	409.224	-2.21631	0.613987	-3.6097	0.00030655	0.00294434
ENSMUSG00000037913	Tmem156	15.4688	5.5315	1.53321	3.60779	0.000308819	0.00296351
ENSMUSG00000023367	Tmem176a	101.655	-4.78492	1.32678	-3.60643	0.000310443	0.00297647
ENSMUSG00000020492	Ska2	33.9412	4.31444	1.19661	3.60556	0.000311481	0.00298379
ENSMUSG00000068631	Gm7676	257.469	-1.27432	0.353537	-3.60449	0.000312761	0.00299341
ENSMUSG00000067203	H2-K2	18.1637	-3.02857	0.840282	-3.60423	0.000313079	0.00299382
ENSMUSG00000028212	Ccne2	65.0163	4.63928	1.2878	3.6025	0.000315177	0.00300594
ENSMUSG00000073705	Apitd1	42.7202	4.72494	1.31156	3.60254	0.000315123	0.00300594
ENSMUSG00000074785	Plxnc1	195.303	-2.7994	0.777053	-3.60258	0.000315074	0.00300594
ENSMUSG00000024097	Srsf7	741.925	1.659	0.460963	3.59899	0.000319452	0.00304404
ENSMUSG00000060149	BC002059	3.92512	4.30472	1.19638	3.59811	0.00032054	0.00305173
ENSMUSG00000037321	Tap1	506.597	-2.28923	0.636468	-3.59677	0.000322196	0.00306481
ENSMUSG00000063875	Rps6-ps1	2.16161	2.08218	0.579508	3.59301	0.000326881	0.00310665
ENSMUSG00000030844	Rgs10	428.575	-2.30517	0.641651	-3.59256	0.000327446	0.0031093
ENSMUSG00000084113	Gm14277	30.381	2.26463	0.630503	3.59178	0.000328423	0.00311586
ENSMUSG00000019792	Trmt11	6.80623	5.1694	1.44062	3.58831	0.000332832	0.00315493
ENSMUSG00000026600	Soat1	1011.45	-1.64967	0.459889	-3.5871	0.000334372	0.00316401
ENSMUSG00000043483	Gm6863	365.401	0.98572	0.274784	3.58726	0.000334172	0.00316401
ENSMUSG00000079507	H2-Q1	0.346491	-2.32651	0.648795	-3.58589	0.000335929	0.00317457
ENSMUSG00000083914	Rps18-ps1	5.1125	1.18468	0.330382	3.58578	0.000336073	0.00317457
ENSMUSG00000029863	Casp2	98.4279	3.60217	1.00467	3.58542	0.000336534	0.00317616
ENSMUSG00000058748	Zfp958	6.888	4.83484	1.34885	3.58442	0.000337827	0.00318561
ENSMUSG00000004952	Rasa4	190.562	-3.05243	0.851654	-3.58412	0.000338219	0.00318653
ENSMUSG00000074673	Ttll9	1.72022	4.36344	1.21813	3.58209	0.000340863	0.00320866
ENSMUSG00000100018	Gm7776	115.154	-1.38982	0.388025	-3.58179	0.000341248	0.00320951
ENSMUSG00000059511	Gm20563	33.3553	-1.403	0.391744	-3.58141	0.000341748	0.00321142
ENSMUSG00000015961	Adss	276.589	2.72012	0.759862	3.57976	0.000343916	0.00322622
ENSMUSG00000083379	Gm4919	1.28187	-2.18362	0.609971	-3.57987	0.000343759	0.00322622
ENSMUSG00000003824	Syce2	136.11	3.04266	0.850162	3.57891	0.000345028	0.00323386
ENSMUSG00000002870	Mcm2	286.13	2.92084	0.816273	3.57826	0.000345889	0.00323913
ENSMUSG00000027078	Ube2l6	329.655	-3.06084	0.856217	-3.57484	0.000350448	0.003279
ENSMUSG00000062901	Klhl24	62.8977	-4.98829	1.39649	-3.572	0.000354259	0.00331181
ENSMUSG00000006273	Atp6v1b2	2346.91	-1.20479	0.337337	-3.57147	0.000354984	0.00331573
ENSMUSG00000063696	Gm8730	545.793	0.6586	0.184882	3.56227	0.000367668	0.00342831
ENSMUSG00000081378	Rps13-ps4	3.07194	2.37129	0.665658	3.56232	0.000367597	0.00342831
ENSMUSG00000004980	Hnrnpa2b1	1452.52	0.938143	0.263406	3.56158	0.000368632	0.00343435
ENSMUSG00000026201	Stk16	395.353	2.63582	0.740462	3.55969	0.000371289	0.00345318
ENSMUSG00000061315	Naca	160.29	1.0304	0.289459	3.55976	0.000371189	0.00345318
ENSMUSG00000025794	Rpl14	369.11	0.680975	0.191382	3.55819	0.000373421	0.00347003
ENSMUSG00000006731	B4galnt1	737.134	2.31119	0.649638	3.55766	0.000374169	0.00347402
ENSMUSG00000089967	Gm16550	3.58372	2.47784	0.696793	3.55606	0.000376456	0.00348928
ENSMUSG00000105540	RP24-79O7.3	0.815072	3.62779	1.02014	3.55619	0.000376278	0.00348928
ENSMUSG00000030055	Rab43	138.899	-4.27041	1.20158	-3.55398	0.000379441	0.00351395
ENSMUSG00000002984	Tomm40	343.319	2.63916	0.742731	3.55332	0.000380407	0.0035199
ENSMUSG00000082978	Rpsa-ps11	8.63406	1.13507	0.319483	3.55285	0.000381086	0.00352318
ENSMUSG00000026806	Ddx31	6.14108	5.03352	1.41796	3.54984	0.000385463	0.00356062
ENSMUSG00000081805	Gm14335	3.44839	1.60293	0.451627	3.54924	0.00038634	0.00356568
ENSMUSG00000083557	Gm6877	2.87698	5.38349	1.5169	3.549	0.000386693	0.00356592
ENSMUSG00000050075	Gpr171	249.741	-3.34607	0.943026	-3.54822	0.000387841	0.00357347
ENSMUSG00000044703	Phf11a	69.6084	-4.74336	1.33717	-3.54731	0.00038918	0.00358276
ENSMUSG00000026669	Mcm10	87.7873	3.7154	1.04883	3.54241	0.000396487	0.00364694
ENSMUSG00000019774	Mtrf1l	20.5317	5.64228	1.59338	3.54108	0.000398491	0.00366228
ENSMUSG00000046311	Zfp62	33.4333	4.17257	1.17852	3.54052	0.000399332	0.0036669
ENSMUSG00000031586	Rbpms	9.05139	-5.92977	1.67535	-3.53942	0.000401009	0.00367919
ENSMUSG00000028431	Ikbkap	53.6963	3.79583	1.07274	3.53843	0.00040252	0.00368994
ENSMUSG00000040483	Xaf1	268.127	-2.34953	0.664092	-3.53795	0.00040324	0.00369342
ENSMUSG00000025574	Tk1	125.271	3.41723	0.966677	3.53503	0.000407736	0.00373145
ENSMUSG00000039879	Heca	23.5105	-5.84987	1.65569	-3.53319	0.000410571	0.00375424
ENSMUSG00000005413	Hmox1	548.022	-3.01677	0.854104	-3.53209	0.000412291	0.00376679
ENSMUSG00000029730	Mcm7	215.22	3.02565	0.856839	3.53117	0.000413718	0.00376823
ENSMUSG00000034349	Smc4	368.334	2.49089	0.705381	3.53127	0.000413571	0.00376823
ENSMUSG00000034422	Parp14	109.603	-4.12321	1.16752	-3.53159	0.000413068	0.00376823
ENSMUSG00000046223	Plaur	1481.7	-1.81846	0.514983	-3.5311	0.000413836	0.00376823
ENSMUSG00000021754	Map3k1	182.122	-2.72131	0.770971	-3.52971	0.00041601	0.00378486
ENSMUSG00000039361	Picalm	476.116	-2.28537	0.647677	-3.52857	0.000417805	0.00379801
ENSMUSG00000048758	Rpl29	107.746	1.05801	0.299895	3.52794	0.000418807	0.00380393
ENSMUSG00000024644	Cndp2	1522.47	-1.5163	0.429906	-3.52706	0.000420202	0.00381341
ENSMUSG00000073405	C920025E04Rik	1.86162	-1.75292	0.498348	-3.51746	0.000435705	0.00395081
ENSMUSG00000030094	Xpc	13.9213	3.85275	1.096	3.51529	0.000439274	0.00397685
ENSMUSG00000066621	Tecpr1	193.243	-3.84828	1.0948	-3.51505	0.000439676	0.00397685
ENSMUSG00000080775	Gm6368	122.826	1.00543	0.286024	3.51518	0.000439459	0.00397685
ENSMUSG00000046562	Unc119b	5.43412	-4.81264	1.3693	-3.51466	0.00044032	0.00397936
ENSMUSG00000014543	Klra17	246.67	-2.9814	0.849201	-3.51083	0.000446712	0.00403377
ENSMUSG00000036955	Kif1bp	4.82506	4.69808	1.33897	3.50873	0.000450257	0.00406241
ENSMUSG00000101188	Eif4a-ps4	771.882	1.02345	0.2919	3.50615	0.000454634	0.0040985
ENSMUSG00000025050	Pcgf6	5.2151	4.23085	1.2072	3.50468	0.00045716	0.00411785
ENSMUSG00000001056	Nhp2	521.829	1.81279	0.51758	3.50243	0.000461034	0.0041493
ENSMUSG00000027496	Aurka	228.847	3.63053	1.03831	3.49659	0.000471245	0.0042377
ENSMUSG00000081231	Tcp1-ps1	14.8733	2.1447	0.613645	3.49501	0.000474048	0.00425938
ENSMUSG00000081434	Gm14165	1.94775	1.35631	0.388306	3.4929	0.000477804	0.00428957
ENSMUSG00000064193	Gm4735	101.62	1.11992	0.320948	3.48941	0.000484086	0.00434238
ENSMUSG00000031353	Rbbp7	521.151	1.93238	0.553962	3.48829	0.000486121	0.00435704
ENSMUSG00000000386	Mx1	7.16145	-6.7204	1.92847	-3.48484	0.000492439	0.00441003
ENSMUSG00000089993	Gm5822	2.29319	1.83282	0.526414	3.48171	0.000498226	0.00445818
ENSMUSG00000030272	Camk1	1279.69	-1.71468	0.492519	-3.48145	0.000498703	0.00445877
ENSMUSG00000020897	Aurkb	355.784	3.15781	0.907381	3.48014	0.000501159	0.00447337
ENSMUSG00000026728	Vim	5260.58	-1.08206	0.310911	-3.48029	0.000500863	0.00447337
ENSMUSG00000021477	Ctsl	1406.89	-2.42967	0.69855	-3.47816	0.000504867	0.00450277
ENSMUSG00000082458	Gm9430	6.67814	4.69301	1.34965	3.47721	0.00050667	0.00451514
ENSMUSG00000097180	2700038G22Rik	3.07059	4.23232	1.21729	3.47682	0.000507389	0.00451784
ENSMUSG00000058927	Gm10053	23.7766	1.49656	0.430483	3.47646	0.000508076	0.00452025
ENSMUSG00000041115	Iqsec2	7.05367	-5.51994	1.58834	-3.47529	0.000510296	0.00453629
ENSMUSG00000093816	Gm26445	0.767694	-2.24146	0.645016	-3.47504	0.000510775	0.00453684
ENSMUSG00000028578	Caap1	16.464	5.97841	1.72136	3.47307	0.00051455	0.00456663
ENSMUSG00000037438	Gm9763	34.0361	-1.02537	0.295356	-3.47165	0.000517272	0.00458704
ENSMUSG00000006494	Pdk1	110.552	3.30558	0.952965	3.46873	0.000522922	0.00462582
ENSMUSG00000008475	Arpc5	2173.64	-0.614446	0.177138	-3.46874	0.000522906	0.00462582
ENSMUSG00000035227	Spcs2	965.094	1.26743	0.365384	3.46875	0.000522879	0.00462582
ENSMUSG00000032279	Idh3a	390.303	2.50425	0.722312	3.46699	0.000526312	0.00465202
ENSMUSG00000055413	H2-Q5	36.0849	-2.42144	0.698897	-3.46466	0.0005309	0.00468876
ENSMUSG00000083207	Gm14780	5.05349	2.95662	0.854128	3.46156	0.000537056	0.00473927
ENSMUSG00000022673	Mcm4	273.437	2.84612	0.822779	3.45916	0.000541865	0.00477581
ENSMUSG00000102353	Gm38345	5.28536	7.13849	2.06371	3.45905	0.000542077	0.00477581
ENSMUSG00000040274	Cdk6	486.558	2.35871	0.682223	3.45739	0.00054543	0.00480146
ENSMUSG00000034437	Gm9761	52.3271	2.07905	0.601611	3.4558	0.000548664	0.00482602
ENSMUSG00000083912	Gm5391	56.1835	1.86047	0.538829	3.45279	0.000554812	0.00487615
ENSMUSG00000098761	Gm18821	27.0286	1.69581	0.491721	3.44871	0.000563267	0.00494646
ENSMUSG00000026365	Cfh	127.654	-3.36969	0.97739	-3.44764	0.000565504	0.00496209
ENSMUSG00000034993	Vat1	86.8251	-2.69472	0.781853	-3.44658	0.000567729	0.00497759
ENSMUSG00000083907	Plk-ps1	15.8032	4.37843	1.27156	3.44335	0.000574559	0.00503341
ENSMUSG00000048058	Ldlrad3	43.793	3.93022	1.14161	3.44269	0.00057596	0.00504162
ENSMUSG00000021998	Lcp1	2528.43	-0.720083	0.209201	-3.44206	0.000577299	0.00504927
ENSMUSG00000015217	Hmgb3	18.7849	3.52417	1.02399	3.44162	0.000578242	0.00505345
ENSMUSG00000060098	Prmt7	114.981	3.34826	0.973897	3.438	0.000586024	0.00511495
ENSMUSG00000076218	Mir692-1	1.30164	-2.0946	0.609266	-3.43791	0.000586221	0.00511495
ENSMUSG00000060680	Gm8894	35.5836	-0.773258	0.224945	-3.43755	0.000587002	0.00511766
ENSMUSG00000047534	Mis18bp1	93.8116	3.73431	1.08683	3.43596	0.000590463	0.0051437
ENSMUSG00000084786	Ubl5	314.215	-0.862688	0.251171	-3.43466	0.000593295	0.00516423
ENSMUSG00000066979	Bub3	699.824	1.83781	0.535493	3.432	0.000599137	0.00521091
ENSMUSG00000105558	RP23-349J3.8	2.78756	1.42121	0.414163	3.43152	0.0006002	0.00521598
ENSMUSG00000081255	Gm5380	52.7658	1.74818	0.5096	3.43049	0.000602495	0.00523174
ENSMUSG00000021597	Ankrd32	25.8523	4.72417	1.37745	3.42964	0.000604376	0.00524388
ENSMUSG00000021427	Ssr1	1083.01	1.40632	0.410191	3.42845	0.000607029	0.00526269
ENSMUSG00000093671	Gm20656	0.550642	2.17539	0.63487	3.42651	0.000611388	0.00529626
ENSMUSG00000027710	Acad9	81.9299	3.48808	1.01817	3.42583	0.00061293	0.00530539
ENSMUSG00000074884	Serf2	119.364	-1.31246	0.383168	-3.42528	0.000614167	0.00531186
ENSMUSG00000031756	Cenpn	43.6663	4.4051	1.28637	3.42444	0.000616062	0.00532401
ENSMUSG00000035042	Ccl5	11.373	-7.51225	2.19525	-3.42205	0.000621502	0.00536675
ENSMUSG00000039187	Fanci	4.67167	4.39861	1.28598	3.42042	0.00062524	0.00539474
ENSMUSG00000056209	Npm3	13.4264	2.8082	0.821404	3.41877	0.000629037	0.0054232
ENSMUSG00000000290	Itgb2	2172.46	-1.25839	0.36819	-3.41779	0.000631328	0.00543863
ENSMUSG00000033773	Rpap2	13.0921	5.02407	1.4702	3.41726	0.000632548	0.00544482
ENSMUSG00000001150	Mcm3ap	141.273	3.98374	1.16602	3.41652	0.000634272	0.00545534
ENSMUSG00000032562	Gnai2	817.487	-1.4311	0.419111	-3.41461	0.000638731	0.00548935
ENSMUSG00000002845	Tmem39a	70.3581	3.12409	0.915916	3.41089	0.000647514	0.00556043
ENSMUSG00000052160	Pld4	3575.4	-1.1168	0.327673	-3.40828	0.000653747	0.00560952
ENSMUSG00000063882	Uqcrh	435.005	-0.810846	0.237949	-3.40764	0.000655271	0.00561816
ENSMUSG00000056069	Fam105a	1222.88	-1.51305	0.444101	-3.40699	0.000656846	0.00562722
ENSMUSG00000019179	Mdh2	1318.13	0.988562	0.290258	3.40581	0.00065969	0.00564714
ENSMUSG00000033233	Trim45	4.97579	6.18234	1.81633	3.40375	0.000664679	0.00568536
ENSMUSG00000014232	Cluap1	14.7215	5.14142	1.51121	3.40219	0.000668481	0.00571338
ENSMUSG00000032484	Ngp	5.02801	5.7128	1.68267	3.39508	0.000686088	0.00585925
ENSMUSG00000019942	Cdk1	430.814	2.61912	0.771586	3.39446	0.000687644	0.00586793
ENSMUSG00000025134	Alyref	53.0424	3.11791	0.919328	3.39151	0.000695098	0.00592688
ENSMUSG00000026662	Sephs1	126.001	3.50782	1.03484	3.38974	0.000699602	0.00596061
ENSMUSG00000033379	Atp6v0b	1594.85	-0.683149	0.201573	-3.38909	0.000701243	0.00596991
ENSMUSG00000002603	Tgfb1	2.70933	3.00646	0.887288	3.38837	0.000703104	0.00598106
ENSMUSG00000031171	Ftsj1	101.382	3.31615	0.978774	3.38806	0.000703886	0.00598292
ENSMUSG00000037921	Ddx60	36.5213	-6.13242	1.81012	-3.38785	0.000704424	0.00598292
ENSMUSG00000045098	Suv420h1	7.77286	4.90158	1.44692	3.3876	0.000705065	0.00598369
ENSMUSG00000030400	Ercc2	4.69172	6.34755	1.87398	3.3872	0.0007061	0.00598779
ENSMUSG00000035329	Fbxo33	14.546	-6.11597	1.80669	-3.38517	0.000711331	0.00602278
ENSMUSG00000092274	Neat1	699.854	-2.14471	0.633559	-3.38517	0.000711334	0.00602278
ENSMUSG00000039018	Mtg1	62.5721	4.35065	1.28702	3.38041	0.000723784	0.00612341
ENSMUSG00000067235	H2-Q10	0.861662	-2.42937	0.718785	-3.37983	0.000725307	0.00613153
ENSMUSG00000003283	Hck	746.059	-2.03477	0.60218	-3.379	0.000727498	0.00614526
ENSMUSG00000038425	Poli	2.30271	4.79249	1.41851	3.37853	0.000728739	0.00615096
ENSMUSG00000101687	Gm4854	19.4486	2.49858	0.739803	3.37735	0.000731868	0.00617258
ENSMUSG00000024737	Slc15a3	263.378	-3.28379	0.973935	-3.37167	0.000747129	0.00629641
ENSMUSG00000000148	Brat1	26.2253	5.36501	1.59163	3.37076	0.000749602	0.00631235
ENSMUSG00000071172	Srsf3	326.106	1.69282	0.502347	3.36981	0.000752191	0.00632924
ENSMUSG00000025408	Ddit3	192.051	-3.29018	0.976521	-3.36929	0.000753629	0.00633643
ENSMUSG00000004880	Lbr	281.334	2.88718	0.85734	3.3676	0.000758263	0.00637046
ENSMUSG00000018583	G3bp1	478.63	1.55161	0.460811	3.36714	0.000759533	0.0063762
ENSMUSG00000040659	Efhd2	671.807	-1.61371	0.479474	-3.36559	0.000763807	0.00640265
ENSMUSG00000066798	Zbtb6	34.7578	-6.07249	1.8043	-3.36557	0.000763862	0.00640265
ENSMUSG00000097328	Tnfsf12	18.0097	-3.8309	1.13897	-3.36348	0.000769666	0.00644632
ENSMUSG00000030672	Mylpf	1.50189	3.96883	1.18077	3.36122	0.000776	0.00649437
ENSMUSG00000096006	Gm21596	5.654	1.43961	0.428443	3.36009	0.000779167	0.00651585
ENSMUSG00000024007	Ppil1	225.68	2.80188	0.834209	3.35873	0.000783011	0.00653918
ENSMUSG00000079445	B3gnt7	12.3512	-4.18794	1.2469	-3.35868	0.000783161	0.00653918
ENSMUSG00000031387	Renbp	730.883	-1.6408	0.488755	-3.35709	0.000787666	0.00657175
ENSMUSG00000052912	Smarca5-ps	2.46744	2.92933	0.872902	3.35585	0.00079122	0.00659633
ENSMUSG00000101519	Ska2l-ps	3.41196	3.4273	1.02174	3.35437	0.000795455	0.00662655
ENSMUSG00000037104	Socs5	11.5495	-5.48666	1.63638	-3.35292	0.000799637	0.00665629
ENSMUSG00000019432	Ddx39b	491.828	1.9034	0.567811	3.35216	0.000801824	0.00666428
ENSMUSG00000037242	Clic4	231.736	-2.75973	0.823226	-3.35233	0.000801346	0.00666428
ENSMUSG00000101685	Gm17837	16.5004	2.29173	0.683934	3.3508	0.00080579	0.00669212
ENSMUSG00000070354	Gm21975	8.11938	-3.51768	1.05007	-3.34993	0.000808313	0.00670795
ENSMUSG00000064246	Chil1	156.719	5.18595	1.54857	3.34887	0.000811422	0.00672861
ENSMUSG00000027203	Dut	254.745	2.86172	0.855384	3.34554	0.000821213	0.0068046
ENSMUSG00000079225	Gm9531	23.5373	2.21614	0.662546	3.34488	0.000823171	0.00681563
ENSMUSG00000094627	Gm10182	0.435407	1.86422	0.557575	3.34345	0.00082745	0.00684584
ENSMUSG00000078153	Psme2b	547.652	-1.14363	0.34227	-3.34131	0.000833846	0.00688827
ENSMUSG00000094242	Gm5456	19.9306	-1.31738	0.39425	-3.34148	0.000833329	0.00688827
ENSMUSG00000060467	Gm10080	106.501	-0.740177	0.221541	-3.34104	0.000834651	0.00688967
ENSMUSG00000058558	Rpl5	28.8504	1.84217	0.551848	3.33818	0.00084329	0.0069557
ENSMUSG00000026429	Ube2t	28.8716	4.67746	1.4015	3.33747	0.000845443	0.00696817
ENSMUSG00000097793	Gm17259	15.6102	2.196	0.65807	3.33703	0.000846798	0.00697404
ENSMUSG00000020547	Bzw2	253.76	2.72591	0.817124	3.33598	0.00084999	0.00699503
ENSMUSG00000067288	Rps28	5.81576	1.88132	0.564198	3.3345	0.000854538	0.00702713
ENSMUSG00000080974	Gm9009	0.453895	1.95468	0.586278	3.33404	0.00085593	0.00703326
ENSMUSG00000026177	Slc11a1	566.256	-2.90201	0.870632	-3.33322	0.000858465	0.00704876
ENSMUSG00000026288	Inpp5d	473.623	-1.75567	0.527123	-3.33067	0.00086638	0.00710837
ENSMUSG00000062515	Fabp4	1011.19	-3.45976	1.03906	-3.32968	0.000869448	0.00712816
ENSMUSG00000036285	Noa1	43.5172	4.42833	1.33033	3.32874	0.000872411	0.00714706
ENSMUSG00000017716	Birc5	479.434	2.85553	0.85826	3.32712	0.000877494	0.00718328
ENSMUSG00000003575	Crtc1	2.72569	5.11912	1.53944	3.32532	0.000883168	0.00722428
ENSMUSG00000020137	Thap2	13.4893	4.76781	1.43391	3.32504	0.000884074	0.00722626
ENSMUSG00000011382	Dhdh	13.8759	4.34363	1.30736	3.32245	0.0008923	0.00728801
ENSMUSG00000062115	Rai1	4.5521	5.8352	1.75802	3.31918	0.000902827	0.00736845
ENSMUSG00000025153	Fasn	211.091	2.52299	0.76029	3.31845	0.000905184	0.00738214
ENSMUSG00000099875	Gm15453	92.7686	1.02247	0.308189	3.31769	0.000907655	0.00739674
ENSMUSG00000028018	Gstcd	2.86228	3.91605	1.18186	3.31346	0.000921483	0.0075038
ENSMUSG00000038352	Arl5c	69.8648	-3.23051	0.975489	-3.31168	0.000927383	0.00754619
ENSMUSG00000063902	Gm7964	506.478	1.20571	0.364167	3.31087	0.000930073	0.00756242
ENSMUSG00000000078	Klf6	857.037	-1.49956	0.453047	-3.30994	0.000933146	0.00758172
ENSMUSG00000038740	Mvb12b	7.37764	4.58001	1.38443	3.30822	0.000938898	0.00762276
ENSMUSG00000019866	Aim1	101.041	-4.06836	1.2303	-3.3068	0.000943683	0.00765589
ENSMUSG00000031447	Lamp1	5984.32	-0.858708	0.259808	-3.30516	0.000949219	0.00769505
ENSMUSG00000095512	Gm17222	0.892523	-2.41734	0.731607	-3.30415	0.000952649	0.0077171
ENSMUSG00000060636	Rpl35a	29.3756	1.02623	0.310704	3.30293	0.000956789	0.00774485
ENSMUSG00000105944	RP23-313F7.2	1.24154	1.72195	0.521524	3.30176	0.000960804	0.00777157
ENSMUSG00000018379	Srsf1	184.568	2.33941	0.708727	3.30086	0.000963907	0.00777881
ENSMUSG00000021996	Esd	750.602	-1.20889	0.366227	-3.30092	0.000963681	0.00777881
ENSMUSG00000037860	Aim2	61.3172	-4.40188	1.33389	-3.30004	0.000966712	0.00777881
ENSMUSG00000059363	Fxn	37.6795	3.84668	1.16559	3.30021	0.000966141	0.00777881
ENSMUSG00000082495	Gm12570	0.955973	1.56377	0.473758	3.30078	0.000964163	0.00777881
ENSMUSG00000082675	Gm6382	130.948	2.0196	0.611949	3.30028	0.000965901	0.00777881
ENSMUSG00000096727	Psmb9	625.167	-1.57827	0.478235	-3.30019	0.000966178	0.00777881
ENSMUSG00000020089	Ppa1	173.251	2.71923	0.824259	3.299	0.000970302	0.00780192
ENSMUSG00000028953	Abcf2	306.329	2.60253	0.789655	3.29578	0.000981503	0.00788032
ENSMUSG00000082669	Gm5393	6.37034	1.56248	0.474077	3.29584	0.000981288	0.00788032
ENSMUSG00000022018	Rgcc	174.365	4.01231	1.21765	3.29511	0.000983818	0.00789116
ENSMUSG00000041346	Wrap53	6.53792	4.69642	1.42533	3.29497	0.000984307	0.00789116
ENSMUSG00000024370	Cdc23	142.258	3.832	1.16452	3.29063	0.000999629	0.00800219
ENSMUSG00000063550	Nup98	11.8146	4.59545	1.39651	3.29066	0.000999519	0.00800219
ENSMUSG00000024785	Rcl1	110.462	3.55986	1.08206	3.2899	0.00100224	0.0080054
ENSMUSG00000037805	Rpl10a	156.72	1.16008	0.352604	3.29004	0.00100174	0.0080054
ENSMUSG00000078780	Gm5150	6.88762	-6.36574	1.93477	-3.29018	0.00100124	0.0080054
ENSMUSG00000029101	Rgs12	3.62987	5.30474	1.61262	3.28952	0.00100357	0.00801011
ENSMUSG00000104802	RP23-59B8.2	1.39078	1.81208	0.550912	3.28924	0.0010046	0.00801244
ENSMUSG00000035678	Tnfsf9	2.04609	-3.67198	1.11679	-3.28799	0.00100907	0.00804222
ENSMUSG00000028757	Ddost	1328.96	1.41737	0.431316	3.28615	0.00101568	0.00808895
ENSMUSG00000032231	Anxa2	3842.25	-1.18864	0.361908	-3.28437	0.0010221	0.00813415
ENSMUSG00000083649	Rasl2-9	0.994773	1.60133	0.487714	3.28334	0.00102585	0.00815798
ENSMUSG00000025019	Lcor	2.59355	4.90159	1.49307	3.28289	0.00102747	0.00816302
ENSMUSG00000052763	Zfp212	2.47986	4.99658	1.52207	3.28275	0.00102799	0.00816302
ENSMUSG00000069300	Hist1h2bj	3.46411	3.06872	0.936495	3.27682	0.00104984	0.00833049
ENSMUSG00000025804	Ccr1	822.946	-2.81728	0.862186	-3.2676	0.00108462	0.00860019
ENSMUSG00000019857	Asf1a	129.496	3.25214	0.995685	3.26624	0.00108988	0.00863554
ENSMUSG00000033159	Cnppd1	355.548	-1.745	0.53431	-3.26589	0.0010912	0.00863974
ENSMUSG00000022322	Shcbp1	158.306	3.68101	1.1277	3.26417	0.00109785	0.00868602
ENSMUSG00000056724	Nbeal2	61.1084	-3.82688	1.17303	-3.26238	0.00110481	0.00873474
ENSMUSG00000041859	Mcm3	632.146	2.56469	0.786521	3.26081	0.00111094	0.00877686
ENSMUSG00000023393	Slc17a9	36.3179	4.57459	1.40347	3.25948	0.00111617	0.00881172
ENSMUSG00000025241	Fyco1	59.3295	-4.78847	1.46941	-3.25878	0.00111891	0.00882694
ENSMUSG00000025854	Fam20c	312.966	-3.29042	1.01036	-3.25667	0.00112727	0.00888649
ENSMUSG00000057132	Rpgrip1	2.06664	1.86568	0.573042	3.25575	0.00113094	0.00890888
ENSMUSG00000015176	Nolc1	383.285	2.49659	0.767174	3.25427	0.00113685	0.00894895
ENSMUSG00000052949	Rnf157	4.70147	5.71432	1.75659	3.25307	0.00114167	0.00898041
ENSMUSG00000033685	Ucp2	6625.37	-0.702644	0.216051	-3.25222	0.00114508	0.00900071
ENSMUSG00000028063	Lmna	755.865	-3.07541	0.945804	-3.25163	0.00114743	0.00900619
ENSMUSG00000045455	Gm9797	4.93923	2.44221	0.751062	3.25168	0.00114725	0.00900619
ENSMUSG00000006378	Gcat	183.332	3.00494	0.924291	3.25108	0.00114968	0.00901728
ENSMUSG00000026694	Mettl13	2.01886	4.7834	1.47238	3.24874	0.00115916	0.00908507
ENSMUSG00000079111	Kdelr2	448.958	1.92765	0.593509	3.24788	0.00116267	0.00910601
ENSMUSG00000000563	Atp5f1	722.62	1.01259	0.312009	3.24539	0.00117291	0.00916607
ENSMUSG00000003865	Gys1	96.3882	4.38045	1.34991	3.24499	0.00117455	0.00916607
ENSMUSG00000020358	Hnrnpab	416.885	1.87456	0.577633	3.24524	0.00117353	0.00916607
ENSMUSG00000021902	Phf7	3.83349	5.41415	1.66805	3.24579	0.00117124	0.00916607
ENSMUSG00000039741	Bahcc1	22.0647	4.28842	1.32151	3.24509	0.00117414	0.00916607
ENSMUSG00000041429	Nthl1	18.8719	5.13626	1.58343	3.24375	0.00117968	0.00919945
ENSMUSG00000022707	Gbe1	139.537	3.47267	1.07132	3.24149	0.00118906	0.00926594
ENSMUSG00000022021	Diap3	28.3785	4.61431	1.4243	3.23971	0.00119652	0.00931076
ENSMUSG00000036606	Plxnb2	402.704	-2.51712	0.776929	-3.23983	0.00119602	0.00931076
ENSMUSG00000020484	Xbp1	1513.01	1.26757	0.391295	3.23941	0.00119777	0.00931378
ENSMUSG00000020869	Lrrc59	379.907	2.29013	0.707293	3.23789	0.00120418	0.00935697
ENSMUSG00000045932	Ifit2	243.232	-3.80105	1.17422	-3.23709	0.00120754	0.00937637
ENSMUSG00000037608	Bclaf1	319.828	1.97052	0.609051	3.23539	0.00121478	0.0094258
ENSMUSG00000020577	Tspan13	2.41049	-2.97735	0.920458	-3.23464	0.00121796	0.00944221
ENSMUSG00000030096	Slc6a6	812.207	-1.54155	0.476598	-3.23448	0.00121863	0.00944221
ENSMUSG00000019362	D8Ertd738e	602.209	-0.736589	0.227794	-3.23358	0.00122249	0.00946534
ENSMUSG00000078921	Tgtp2	50.5418	-3.455	1.06939	-3.23082	0.00123438	0.0095506
ENSMUSG00000022305	Lrp12	283.39	-2.99416	0.927918	-3.22675	0.00125204	0.00968038
ENSMUSG00000028497	Hacd4	419.621	-1.93565	0.600119	-3.22544	0.00125781	0.00970579
ENSMUSG00000028549	Itgb3bp	8.15451	4.54209	1.40818	3.22551	0.00125749	0.00970579
ENSMUSG00000028573	Fggy	65.4781	-4.66422	1.44609	-3.22539	0.00125801	0.00970579
ENSMUSG00000059040	Eno1b	19.5491	1.11908	0.34708	3.22427	0.00126293	0.00973687
ENSMUSG00000020589	Fam49a	213.983	-3.01817	0.937688	-3.21874	0.00128755	0.0099126
ENSMUSG00000038024	Dennd4c	25.6343	-3.57317	1.11007	-3.21887	0.00128695	0.0099126
ENSMUSG00000090224	Gm15974	0.410959	-2.03664	0.632807	-3.21842	0.00128901	0.00991677
ENSMUSG00000032518	Rpsa	71.0806	0.940769	0.292415	3.21724	0.00129429	0.00995034
ENSMUSG00000036181	Hist1h1c	607.39	-2.49479	0.776066	-3.21466	0.00130597	0.0100331
ENSMUSG00000005233	Spc25	180.524	3.72482	1.15879	3.2144	0.00130716	0.0100351
ENSMUSG00000026480	Ncf2	519.587	-1.27465	0.396611	-3.21385	0.0013097	0.0100475
ENSMUSG00000084241	Gm13416	8.52878	-5.43191	1.69073	-3.21277	0.00131462	0.0100782
ENSMUSG00000082588	Gm15443	4.73206	3.52955	1.09875	3.21233	0.00131661	0.0100863
ENSMUSG00000042622	Maff	7.16187	4.09154	1.27513	3.20873	0.00133321	0.0102063
ENSMUSG00000082415	Gm12486	2.18643	2.08321	0.649302	3.20839	0.00133481	0.0102113
ENSMUSG00000032122	Slc37a2	465.945	-3.23152	1.00731	-3.20808	0.00133624	0.010215
ENSMUSG00000038507	Parp12	158.869	-3.07312	0.958163	-3.2073	0.00133985	0.0102354
ENSMUSG00000030008	Pradc1	41.6397	4.29937	1.34245	3.20264	0.00136175	0.0103954
ENSMUSG00000028378	Ptgr1	533.292	2.36838	0.739648	3.20203	0.00136462	0.01041
ENSMUSG00000046006	Gapt	598.518	1.70722	0.533609	3.19939	0.00137719	0.0104948
ENSMUSG00000092269	Gm9577	5.97988	3.33883	1.04362	3.19929	0.00137766	0.0104948
ENSMUSG00000087412	Gm15501	14.058	1.13352	0.354528	3.19726	0.0013874	0.0105615
ENSMUSG00000105652	RP23-49B23.1	1.26522	3.40979	1.0666	3.19687	0.00138927	0.0105684
ENSMUSG00000028081	Rps3a1	415.055	0.6182	0.193617	3.1929	0.00140851	0.0107072
ENSMUSG00000071072	Ptges3	92.1429	1.36798	0.42867	3.19123	0.00141668	0.0107618
ENSMUSG00000084076	Gm14600	3.54684	3.72228	1.16673	3.19035	0.00142101	0.0107872
ENSMUSG00000055760	Gemin6	42.6574	3.54994	1.1132	3.18895	0.00142789	0.0108318
ENSMUSG00000091952	Gm17709	0.278703	1.78544	0.559922	3.18874	0.00142896	0.0108324
ENSMUSG00000031995	St14	13.6192	4.91212	1.54122	3.18717	0.00143671	0.0108836
ENSMUSG00000021728	Emb	4454.47	0.889831	0.279327	3.18562	0.00144443	0.0109344
ENSMUSG00000061360	Phf5a	256.056	2.02808	0.637067	3.18347	0.00145524	0.0110085
ENSMUSG00000021572	Cep72	5.59987	8.29846	2.60845	3.18137	0.00146578	0.0110805
ENSMUSG00000103265	Gm2053	0.281553	1.80854	0.568555	3.18094	0.00146798	0.0110895
ENSMUSG00000097906	Gm9625	172.719	0.622356	0.195665	3.18072	0.00146911	0.0110903
ENSMUSG00000039055	Eme1	9.92925	4.99768	1.57192	3.17936	0.00147603	0.0111348
ENSMUSG00000037643	Prkci	10.5874	3.71016	1.16782	3.177	0.00148806	0.0112177
ENSMUSG00000000278	Scpep1	968.498	-1.64859	0.519094	-3.17589	0.00149378	0.0112531
ENSMUSG00000030745	Il21r	2.08591	4.64934	1.4644	3.17492	0.00149878	0.0112829
ENSMUSG00000028693	Nasp	231.356	2.48806	0.783735	3.17462	0.00150031	0.0112866
ENSMUSG00000016619	Nup50	130.357	2.93386	0.924261	3.17428	0.00150209	0.0112922
ENSMUSG00000038482	Tfdp1	115.161	2.80953	0.885188	3.17393	0.00150388	0.0112978
ENSMUSG00000026786	Apbb1ip	91.5053	-2.98993	0.94274	-3.17154	0.00151635	0.0113836
ENSMUSG00000049751	Rpl36al	206.205	0.780247	0.246115	3.17025	0.00152306	0.0114261
ENSMUSG00000048007	Timm8a1	9.34306	2.92689	0.924582	3.16564	0.00154744	0.011601
ENSMUSG00000049235	Gm7324	0.385133	1.72299	0.54434	3.16528	0.00154936	0.0116074
ENSMUSG00000026172	Bcs1l	4.50504	6.03584	1.90864	3.16238	0.00156484	0.0117153
ENSMUSG00000026457	Adipor1	1253.35	-1.20776	0.381972	-3.1619	0.00156741	0.0117265
ENSMUSG00000034892	Rps29	19.2446	1.49671	0.47344	3.16136	0.00157036	0.0117404
ENSMUSG00000046792	Zfp787	7.78663	4.27132	1.35168	3.16001	0.00157764	0.0117867
ENSMUSG00000019777	Hdac2	153.525	2.7913	0.883456	3.15952	0.00158028	0.0117916
ENSMUSG00000073987	Ggh	377.133	-1.89397	0.599454	-3.15949	0.00158046	0.0117916
ENSMUSG00000032596	Uba7	329.254	-2.7116	0.858485	-3.15859	0.00158535	0.0118199
ENSMUSG00000020372	Gnb2l1	1626.71	0.783382	0.248081	3.15776	0.00158986	0.0118454
ENSMUSG00000041439	Mfsd6	57.6475	-5.48154	1.73629	-3.15703	0.00159383	0.0118668
ENSMUSG00000024048	Myl12a	1159.22	-0.610861	0.193644	-3.15455	0.00160747	0.0119574
ENSMUSG00000029447	Cct6a	1018.94	1.51413	0.480004	3.15442	0.00160819	0.0119574
ENSMUSG00000033777	Tlr13	257.391	-3.14467	0.997349	-3.15303	0.00161586	0.0120063
ENSMUSG00000082247	Gm16074	0.899783	1.89587	0.601484	3.15199	0.00162162	0.0120408
ENSMUSG00000046057	Gm15428	22.7457	3.4993	1.11057	3.15091	0.00162762	0.0120771
ENSMUSG00000027006	Dnajc10	209.781	2.6583	0.843874	3.15011	0.00163209	0.012102
ENSMUSG00000028494	Plin2	2133.68	-1.55425	0.493596	-3.14883	0.00163924	0.0121384
ENSMUSG00000099385	Gm9540	19.3609	1.76157	0.559409	3.14899	0.00163838	0.0121384
ENSMUSG00000030149	Klrk1	206.329	-3.47462	1.10377	-3.14797	0.00164408	0.012166
ENSMUSG00000026796	Fam129b	436.174	-2.32106	0.737639	-3.1466	0.00165179	0.0122147
ENSMUSG00000032478	Nme6	59.5975	3.88914	1.23606	3.14641	0.00165291	0.0122147
ENSMUSG00000035493	Tgfbi	987.212	-2.65727	0.84558	-3.14254	0.00167488	0.0123686
ENSMUSG00000028068	Iqgap3	2.51192	5.0234	1.5995	3.14061	0.00168596	0.012442
ENSMUSG00000029177	Cenpa	459.063	2.29643	0.731523	3.13924	0.00169385	0.0124917
ENSMUSG00000036112	Metap2	533.522	1.55179	0.494726	3.13667	0.00170875	0.0125931
ENSMUSG00000021540	Smad5	9.4571	4.28752	1.36768	3.13488	0.00171923	0.0126531
ENSMUSG00000057554	Lgals8	381.497	-2.58299	0.823908	-3.13504	0.00171828	0.0126531
ENSMUSG00000039783	Kmo	34.5891	-4.19952	1.34072	-3.13229	0.00173448	0.0127567
ENSMUSG00000029389	Ddx55	2.84269	4.9239	1.57272	3.13083	0.00174315	0.0128032
ENSMUSG00000062456	Rpl9-ps6	68.3395	0.816815	0.260894	3.13083	0.00174312	0.0128032
ENSMUSG00000030493	C230052I12Rik	64.4541	3.88176	1.24034	3.1296	0.00175044	0.012848
ENSMUSG00000022621	Rabl2	2.59398	4.79829	1.5338	3.12837	0.0017578	0.0128933
ENSMUSG00000083156	Gm12201	0.214712	1.71657	0.548959	3.12695	0.0017663	0.0129469
ENSMUSG00000079197	Psme2	224.172	-1.109	0.35469	-3.12667	0.00176797	0.0129504
ENSMUSG00000047264	Zfp358	9.00837	-6.77925	2.16907	-3.12542	0.00177551	0.0129969
ENSMUSG00000035476	Tab3	3.00809	-5.16999	1.65514	-3.12359	0.00178657	0.013069
ENSMUSG00000013495	Tmem175	15.5977	4.79436	1.53538	3.12258	0.00179273	0.0131053
ENSMUSG00000084183	Gm12009	11.8767	1.14628	0.367213	3.12158	0.00179886	0.0131412
ENSMUSG00000064317	Gm10146	19.7049	1.81936	0.582977	3.12081	0.00180356	0.0131668
ENSMUSG00000038070	Cntln	5.25385	4.07753	1.30677	3.1203	0.00180669	0.0131807
ENSMUSG00000049103	Ccr2	1928.64	-1.59403	0.510891	-3.12009	0.00180794	0.013181
ENSMUSG00000025203	Scd2	316.905	2.44774	0.785178	3.11743	0.00182435	0.0132914
ENSMUSG00000106530	RP23-480E8.1	13.3721	3.44106	1.10388	3.11724	0.00182554	0.0132914
ENSMUSG00000083159	Gm12180	11.3528	1.61039	0.516927	3.11532	0.00183743	0.0133601
ENSMUSG00000106664	RP23-338P12.3	1.39857	3.66884	1.17767	3.11535	0.00183729	0.0133601
ENSMUSG00000104892	RP23-297D16.2	12.156	-2.0176	0.64789	-3.11411	0.00184499	0.0134061
ENSMUSG00000026942	Traf2	98.3018	3.78935	1.21697	3.11376	0.00184717	0.013413
ENSMUSG00000078922	Tgtp1	0.476397	-2.50635	0.805203	-3.1127	0.00185385	0.0134525
ENSMUSG00000075284	Wipf1	197.449	-2.12513	0.682818	-3.1123	0.00185638	0.0134619
ENSMUSG00000023456	Tpi1	1317.51	1.03456	0.332863	3.10808	0.00188307	0.0136463
ENSMUSG00000073406	H2-Bl	0.48058	-1.98815	0.639988	-3.10654	0.00189289	0.0137083
ENSMUSG00000024423	Impact	234.491	-2.65596	0.855183	-3.10572	0.00189816	0.0137373
ENSMUSG00000025403	Shmt2	452.106	2.31247	0.744684	3.1053	0.00190085	0.0137476
ENSMUSG00000044950	Pwwp2a	2.04999	4.08668	1.31623	3.10485	0.00190377	0.0137596
ENSMUSG00000081413	Gm14088	15.0095	-0.952141	0.306813	-3.10332	0.0019136	0.0138214
ENSMUSG00000066554	Gm10167	6.02739	2.4334	0.784907	3.10024	0.00193363	0.0139568
ENSMUSG00000006219	Fblim1	109.098	-3.85792	1.24458	-3.09977	0.00193669	0.0139696
ENSMUSG00000046031	Fam26f	123.468	-3.86149	1.24583	-3.09952	0.00193834	0.0139722
ENSMUSG00000028089	Chd1l	65.5865	4.09784	1.32222	3.09921	0.0019404	0.0139778
ENSMUSG00000099797	Gm3145	9.29919	-1.52146	0.49095	-3.099	0.00194173	0.0139782
ENSMUSG00000013974	Mcemp1	102.843	4.2066	1.35831	3.09693	0.00195536	0.0140669
ENSMUSG00000024960	Plcb3	10.794	4.76317	1.53973	3.09351	0.00197806	0.0142174
ENSMUSG00000070282	3000002C10Rik	1.31707	2.28683	0.739265	3.09338	0.00197889	0.0142174
ENSMUSG00000003099	Ppp5c	102.041	2.59305	0.839063	3.09041	0.00199877	0.0143507
ENSMUSG00000083161	Gm11427	4.8109	6.05441	1.96011	3.0888	0.00200965	0.0144193
ENSMUSG00000028560	Usp1	108.924	2.90638	0.941146	3.08813	0.00201422	0.0144425
ENSMUSG00000002233	Rhoc	71.8664	-5.08109	1.64573	-3.08745	0.00201885	0.0144471
ENSMUSG00000028832	Stmn1	88.1117	2.4084	0.780009	3.08766	0.0020174	0.0144471
ENSMUSG00000082193	Rpl5-ps1	0.314974	1.7852	0.578186	3.08758	0.00201791	0.0144471
ENSMUSG00000033808	Tmem87a	13.3543	4.02853	1.30609	3.08442	0.00203947	0.0145851
ENSMUSG00000032501	Trib1	89.452	-4.60549	1.49356	-3.08356	0.00204542	0.0146106
ENSMUSG00000037151	Lrrc20	9.84168	5.022	1.62866	3.08351	0.00204573	0.0146106
ENSMUSG00000034994	Eef2	1922.6	0.904636	0.293493	3.08231	0.002054	0.0146601
ENSMUSG00000103034	Gm8797	18.5748	-0.981534	0.318537	-3.08138	0.00206041	0.0146962
ENSMUSG00000063328	Gm9396	25.4282	1.77791	0.577154	3.08048	0.00206665	0.014731
ENSMUSG00000003541	Ier3	409.233	-2.71551	0.881878	-3.07924	0.00207528	0.0147828
ENSMUSG00000082566	Gm11485	1.14519	2.441	0.792804	3.07894	0.00207735	0.0147879
ENSMUSG00000021831	Ero1l	179.141	2.3474	0.762815	3.07728	0.002089	0.014861
ENSMUSG00000029787	Avl9	14.013	-5.07332	1.64892	-3.07676	0.00209267	0.0148774
ENSMUSG00000000318	Clec10a	315.606	-2.60354	0.846371	-3.07612	0.00209713	0.0148994
ENSMUSG00000090523	Gypc	75.6826	3.99366	1.29892	3.07459	0.00210792	0.0149663
ENSMUSG00000013698	Pea15a	286.899	-2.37783	0.773829	-3.07282	0.00212049	0.0150457
ENSMUSG00000028423	Nfx1	117.603	2.65768	0.865081	3.07217	0.00212506	0.015062
ENSMUSG00000028633	Ctps	103.542	3.64824	1.18754	3.0721	0.00212556	0.015062
ENSMUSG00000050212	Eva1b	172.501	-3.71426	1.20926	-3.0715	0.00212983	0.0150824
ENSMUSG00000044952	Kctd21	7.01061	-6.09723	1.98616	-3.06985	0.00214164	0.0151561
ENSMUSG00000011884	Gltp	1041.4	-1.52798	0.497909	-3.0688	0.00214921	0.0151998
ENSMUSG00000083236	Gm7222	0.952135	1.63717	0.533536	3.06853	0.00215118	0.0152038
ENSMUSG00000005481	Ddx39	774.567	1.97507	0.644569	3.06417	0.00218272	0.0154167
ENSMUSG00000040918	Slc19a2	20.8045	5.8423	1.90727	3.06317	0.00219005	0.0154584
ENSMUSG00000030589	Rasgrp4	194.07	-2.64816	0.864652	-3.06269	0.0021936	0.0154734
ENSMUSG00000022797	Tfrc	139.918	3.01405	0.985113	3.0596	0.00221636	0.0156239
ENSMUSG00000045128	Rpl18a	118.573	0.68248	0.2233	3.05634	0.00224056	0.0157842
ENSMUSG00000099544	Gm18699	0.634987	3.38114	1.10675	3.05501	0.00225052	0.0158441
ENSMUSG00000075266	Cenpw	65.5777	2.6738	0.875389	3.05442	0.00225496	0.0158651
ENSMUSG00000046432	Ngfrap1	3.28481	5.15518	1.69022	3.05	0.00228842	0.01609
ENSMUSG00000024163	Mapk8ip3	27.6331	4.61542	1.51336	3.04979	0.00229001	0.0160908
ENSMUSG00000033307	Mif	214.959	1.36668	0.448662	3.04613	0.00231809	0.0162776
ENSMUSG00000027804	Ppid	72.4179	2.64212	0.86797	3.04402	0.00233437	0.0163813
ENSMUSG00000028495	Rps6	29.519	1.74349	0.572978	3.04285	0.0023435	0.0164347
ENSMUSG00000104309	Gm5846	2.2482	2.70489	0.889134	3.04216	0.00234887	0.0164618
ENSMUSG00000004099	Dnmt1	290.944	2.54738	0.837647	3.04111	0.00235704	0.0165084
ENSMUSG00000069236	Gm7251	0.92665	1.6074	0.529036	3.03837	0.00237864	0.0166382
ENSMUSG00000083895	Gm12074	7.9352	1.12606	0.370591	3.03855	0.00237716	0.0166382
ENSMUSG00000032690	Oas2	116.924	-3.20872	1.05617	-3.03806	0.00238107	0.0166445
ENSMUSG00000057110	Cntrl	128.436	3.26286	1.0743	3.0372	0.00238786	0.0166771
ENSMUSG00000101939	Gm28438	0.603886	1.78051	0.586258	3.03708	0.0023888	0.0166771
ENSMUSG00000081459	Llph-ps1	2.52119	1.54171	0.507791	3.03611	0.00239648	0.01672
ENSMUSG00000009575	Cbx5	192.917	3.1321	1.0322	3.03439	0.00241023	0.016774
ENSMUSG00000030346	Rad51ap1	110.58	3.65433	1.20417	3.03472	0.00240759	0.016774
ENSMUSG00000045007	Tubg2	0.900876	2.08166	0.686002	3.03448	0.00240951	0.016774
ENSMUSG00000091825	Gm5778	67.1707	1.07528	0.354368	3.03437	0.0024104	0.016774
ENSMUSG00000070327	Rnf213	457.447	-2.22854	0.734863	-3.0326	0.0024246	0.016862
ENSMUSG00000033769	Exoc6b	17.5966	-5.44306	1.79556	-3.03139	0.00243428	0.0169185
ENSMUSG00000083027	Gm13140	2.73192	2.58159	0.852146	3.02951	0.00244947	0.0170132
ENSMUSG00000026915	Strbp	2.13779	4.58547	1.51449	3.02773	0.00246398	0.017103
ENSMUSG00000024164	C3	381.199	3.01547	0.996179	3.02703	0.00246966	0.0171315
ENSMUSG00000022965	Ifngr2	787.837	-1.43759	0.474981	-3.02663	0.00247295	0.0171358
ENSMUSG00000030103	Bhlhe40	375.524	-3.06368	1.01226	-3.02657	0.00247344	0.0171358
ENSMUSG00000023341	Mx2	3.5825	-5.40388	1.78588	-3.0259	0.00247896	0.0171631
ENSMUSG00000027346	Gpcpd1	197.165	-2.25506	0.745827	-3.02357	0.00249812	0.0172848
ENSMUSG00000018401	Mtmr4	154.347	-3.54527	1.17331	-3.02159	0.00251449	0.017387
ENSMUSG00000027404	Snrpb	1309.35	0.900757	0.298241	3.02023	0.00252579	0.0174429
ENSMUSG00000054008	Ndst1	3.76095	3.92926	1.30097	3.02026	0.00252561	0.0174429
ENSMUSG00000027366	Sppl2a	398.864	-2.07036	0.685564	-3.01994	0.00252828	0.017449
ENSMUSG00000005699	Pard6a	10.4301	4.43455	1.46998	3.01675	0.002555	0.0176222
ENSMUSG00000025613	Cct8	1587.47	1.40653	0.466662	3.01403	0.00257805	0.0177699
ENSMUSG00000039997	Ifi203	264.277	-2.22226	0.737501	-3.01322	0.00258489	0.0178057
ENSMUSG00000043445	Pgp	260.49	2.22878	0.739918	3.01219	0.0025937	0.0178551
ENSMUSG00000027502	Rtfdc1	644.173	-1.67586	0.556405	-3.01194	0.00259582	0.0178584
ENSMUSG00000041057	Wdr43	294.277	2.45849	0.816757	3.01006	0.00261196	0.0179506
ENSMUSG00000082727	Gm13260	10.8244	1.63749	0.544016	3.00999	0.00261252	0.0179506
ENSMUSG00000105779	RP24-134A5.1	5.91096	1.81613	0.603495	3.00935	0.00261807	0.0179773
ENSMUSG00000024300	Myo1f	1379.92	-1.2062	0.40091	-3.00864	0.00262417	0.0180078
ENSMUSG00000057278	Snrpg	31.7446	1.04757	0.348268	3.00796	0.00263009	0.018037
ENSMUSG00000025290	Rps24	152.703	0.685688	0.228069	3.0065	0.00264273	0.0181123
ENSMUSG00000081456	Gm7781	1.61087	1.77057	0.589025	3.00593	0.00264768	0.0181348
ENSMUSG00000025266	Gnl3l	49.6858	2.79538	0.930309	3.00479	0.00265764	0.0181915
ENSMUSG00000022474	Pmm1	51.7843	4.5959	1.5306	3.00268	0.00267615	0.0183067
ENSMUSG00000082433	Gm9025	460.6	-1.25603	0.418401	-3.00197	0.00268239	0.0183378
ENSMUSG00000081888	Spcs2-ps	129.661	1.20189	0.400445	3.0014	0.00268745	0.0183608
ENSMUSG00000092060	Bend4	5.57343	-6.06177	2.02068	-2.99987	0.00270099	0.0184417
ENSMUSG00000032251	Irak1bp1	2.91668	5.32237	1.77467	2.99907	0.00270805	0.0184784
ENSMUSG00000022070	Bora	98.6504	3.85969	1.28712	2.99871	0.00271125	0.0184886
ENSMUSG00000061119	Prcp	503.102	-1.92198	0.641045	-2.9982	0.0027158	0.018508
ENSMUSG00000028745	Capzb	2283.07	-0.547839	0.182768	-2.99745	0.00272245	0.0185301
ENSMUSG00000062328	Rpl17	8.5659	1.98503	0.662209	2.99759	0.00272125	0.0185301
ENSMUSG00000098985	Gm27219	9.83261	2.60488	0.869541	2.99569	0.00273823	0.0186258
ENSMUSG00000039232	Stx11	53.9998	4.48999	1.49935	2.99463	0.00274778	0.018671
ENSMUSG00000079222	AC132444.1	1.80656	-4.12585	1.37778	-2.99457	0.00274831	0.018671
ENSMUSG00000022247	Brix1	332.12	2.08874	0.698484	2.99038	0.00278628	0.0189171
ENSMUSG00000030051	Aplf	10.0544	5.17149	1.73008	2.98916	0.00279748	0.0189813
ENSMUSG00000024308	Tapbp	1025.85	-1.29228	0.432668	-2.98677	0.00281945	0.0191065
ENSMUSG00000091613	Gm17046	3.3095	-1.48255	0.496352	-2.98688	0.00281839	0.0191065
ENSMUSG00000026240	Cops7b	45.7616	3.64521	1.22126	2.98479	0.00283777	0.0192164
ENSMUSG00000104642	RP23-404J7.8	3.321	3.20801	1.07484	2.98463	0.0028392	0.0192164
ENSMUSG00000024989	Cep55	75.1741	3.74407	1.25531	2.98258	0.00285829	0.0193335
ENSMUSG00000078652	Psme3	275.124	2.34579	0.78665	2.982	0.00286372	0.0193582
ENSMUSG00000036959	Bcorl1	5.95814	5.58235	1.87284	2.98069	0.00287601	0.0194171
ENSMUSG00000081516	Gm12470	10.3776	3.90701	1.31077	2.9807	0.0028759	0.0194171
ENSMUSG00000083621	Gm14586	76.8133	0.773036	0.259404	2.98005	0.00288206	0.0194458
ENSMUSG00000049091	Sephs2	394.488	1.96918	0.660943	2.97935	0.00288863	0.0194781
ENSMUSG00000027660	Skil	93.8667	-3.39816	1.1413	-2.97746	0.00290651	0.0195865
ENSMUSG00000020077	Srgn	1404.51	1.2827	0.431019	2.97596	0.00292069	0.0196585
ENSMUSG00000067161	Gm5560	26.2737	0.837826	0.281532	2.97595	0.00292081	0.0196585
ENSMUSG00000067150	Xpo5	38.4865	3.65088	1.22739	2.97451	0.00293454	0.0197387
ENSMUSG00000060938	Rpl26	211.04	0.590808	0.198729	2.97293	0.00294975	0.0198287
ENSMUSG00000024736	Tmem132a	37.243	-4.87497	1.64218	-2.96859	0.00299165	0.0200979
ENSMUSG00000030357	Fkbp4	590.272	1.88757	0.636045	2.96767	0.00300064	0.0201458
ENSMUSG00000020227	Irak3	5.68227	4.04693	1.36391	2.96715	0.00300578	0.0201679
ENSMUSG00000006498	Ptbp1	276.881	2.05702	0.694388	2.96235	0.00305299	0.0204646
ENSMUSG00000048922	Cdca2	92.6777	3.58507	1.21024	2.96227	0.00305377	0.0204646
ENSMUSG00000057388	Mrpl18	321.156	1.60036	0.540343	2.96175	0.00305894	0.0204866
ENSMUSG00000013701	Timm23	28.8166	1.2162	0.410683	2.9614	0.00306242	0.0204973
ENSMUSG00000024052	Lpin2	44.8165	-3.8047	1.28489	-2.9611	0.00306544	0.0205048
ENSMUSG00000022508	Bcl6	62.1316	-3.73286	1.26199	-2.95791	0.00309733	0.0207054
ENSMUSG00000021481	Zfp346	3.56407	5.44887	1.84363	2.95551	0.00312155	0.0208417
ENSMUSG00000083669	Gm10169	53.6522	1.31554	0.445091	2.95567	0.00311987	0.0208417
ENSMUSG00000028792	Ak2	410.522	1.94886	0.659487	2.95511	0.00312559	0.0208558
ENSMUSG00000081169	Gm12551	3.04803	-1.87798	0.63561	-2.9546	0.00313071	0.0208772
ENSMUSG00000082120	Gm15720	150.439	-0.775044	0.262596	-2.95147	0.00316264	0.0210701
ENSMUSG00000083407	Gm13176	0.729646	3.38264	1.14612	2.95139	0.00316352	0.0210701
ENSMUSG00000083037	Gm14900	0.614613	2.56299	0.868545	2.9509	0.00316848	0.0210902
ENSMUSG00000041247	Lamp3	1.20392	2.19768	0.745369	2.94845	0.00319373	0.0212453
ENSMUSG00000043439	E130012A19Rik	2.5253	4.06246	1.37844	2.94713	0.00320736	0.0213228
ENSMUSG00000027379	Bub1	140.823	3.13887	1.06577	2.94517	0.00322773	0.0214451
ENSMUSG00000021596	Mctp1	52.0938	4.22437	1.43513	2.94355	0.00324473	0.0215449
ENSMUSG00000042079	Hnrnpf	190.723	1.22699	0.417232	2.94079	0.00327378	0.0217246
ENSMUSG00000059070	Rpl18	204.008	0.720444	0.245003	2.94055	0.00327631	0.021728
ENSMUSG00000026281	Dtymk	359.391	2.07031	0.70432	2.93945	0.00328798	0.0217905
ENSMUSG00000104218	Gm9134	16.3844	2.75417	0.937023	2.93928	0.00328973	0.0217905
ENSMUSG00000042700	Sipa1l1	2.02626	4.70145	1.59963	2.93908	0.00329193	0.0217918
ENSMUSG00000069682	Gm10275	58.3246	1.23587	0.420589	2.93843	0.0032988	0.0218239
ENSMUSG00000028864	Hgf	4.38378	-5.71475	1.94499	-2.9382	0.00330125	0.0218269
ENSMUSG00000021832	Psmc6	516.729	1.5802	0.537916	2.93763	0.00330727	0.0218533
ENSMUSG00000082045	Gm11585	6.04526	2.4289	0.826961	2.93713	0.00331261	0.0218753
ENSMUSG00000074221	Zfp568	68.7163	4.09297	1.39403	2.93607	0.00332403	0.0219374
ENSMUSG00000021748	Pdhb	355.381	1.71996	0.586303	2.93357	0.00335089	0.0220812
ENSMUSG00000022564	Grina	464.988	-1.81027	0.617109	-2.93347	0.00335193	0.0220812
ENSMUSG00000058869	Gm4832	0.569653	1.91237	0.651883	2.93361	0.00335048	0.0220812
ENSMUSG00000010205	Raver1	80.0729	2.45476	0.837218	2.93205	0.00336737	0.0221691
ENSMUSG00000033684	Qsox1	1.67617	3.96624	1.3528	2.93186	0.00336935	0.0221691
ENSMUSG00000045624	Esf1	74.5604	3.05444	1.04203	2.93123	0.00337619	0.0221872
ENSMUSG00000048578	Mlec	568.277	1.8924	0.645562	2.9314	0.00337437	0.0221872
ENSMUSG00000074026	Gm6091	16.2879	3.23342	1.10383	2.92927	0.00339763	0.0223147
ENSMUSG00000018474	Chd3	13.7433	-4.7541	1.62312	-2.92899	0.00340067	0.0223211
ENSMUSG00000055240	Zfp101	3.6885	5.4163	1.8499	2.92788	0.00341279	0.0223872
ENSMUSG00000074813	Gm14005	31.5346	3.13242	1.07033	2.92659	0.00342704	0.0224671
ENSMUSG00000091537	Tma7	107.609	-0.952304	0.325424	-2.92635	0.00342969	0.0224709
ENSMUSG00000004317	Clcn5	21.8739	-5.14666	1.75921	-2.92556	0.00343842	0.0225145
ENSMUSG00000050350	Gpr18	4.43663	-5.14438	1.7586	-2.92527	0.00344152	0.0225212
ENSMUSG00000057497	Fam136a	199.594	2.50752	0.857802	2.92319	0.00346462	0.0226587
ENSMUSG00000046295	Ankle1	71.6012	4.74609	1.62745	2.91628	0.00354233	0.023153
ENSMUSG00000039396	Neil3	142.315	3.49706	1.20022	2.91367	0.00357206	0.0233333
ENSMUSG00000041977	Arhgef11	2.83513	-4.34097	1.49003	-2.91334	0.0035758	0.0233437
ENSMUSG00000086240	Gm7846	5.22922	1.57348	0.540131	2.91315	0.00357801	0.0233441
ENSMUSG00000031320	Rps4x	142.225	0.695468	0.238758	2.91286	0.00358139	0.0233521
ENSMUSG00000036636	Clcn7	483.227	-2.23919	0.768848	-2.9124	0.00358663	0.0233722
ENSMUSG00000020708	Psmc5	631.189	1.46229	0.502219	2.91165	0.00359522	0.0234142
ENSMUSG00000043716	Rpl7	360.335	0.659409	0.226583	2.91023	0.00361166	0.0235072
ENSMUSG00000078762	Haus5	14.2628	3.62956	1.24845	2.90725	0.00364623	0.0237037
ENSMUSG00000081669	Npm3-ps1	30.784	2.50348	0.861106	2.90729	0.00364578	0.0237037
ENSMUSG00000079435	Rpl36a	13.859	1.97388	0.679458	2.90508	0.00367162	0.0238545
ENSMUSG00000054115	Skp2	26.196	4.66695	1.60761	2.90304	0.00369562	0.0239962
ENSMUSG00000018293	Pfn1	6224.43	-0.431607	0.148763	-2.90131	0.00371603	0.0241143
ENSMUSG00000053347	Zfp943	8.12438	-7.15358	2.46662	-2.90015	0.0037298	0.0241892
ENSMUSG00000084223	Gm12244	0.862707	2.95462	1.01924	2.89885	0.00374531	0.0242752
ENSMUSG00000102596	Gm20203	0.500954	2.61228	0.901205	2.89866	0.00374765	0.0242759
ENSMUSG00000043154	Ppp2r3a	2.05959	4.71727	1.62765	2.89821	0.00375299	0.024296
ENSMUSG00000029915	Clec5a	311.419	2.76939	0.955815	2.89741	0.00376258	0.0243436
ENSMUSG00000021366	Hivep1	4.5236	5.0365	1.73899	2.89623	0.0037768	0.0244211
ENSMUSG00000106390	RP23-397C5.4	4.85188	2.50153	0.864217	2.89456	0.0037969	0.0245364
ENSMUSG00000063229	Ldha	2168.69	0.956543	0.330738	2.89215	0.00382614	0.0247107
ENSMUSG00000040225	Prrc2c	221.04	1.99081	0.689354	2.88794	0.00387775	0.0250143
ENSMUSG00000067121	Gm7027	113.061	0.609349	0.21099	2.88805	0.00387638	0.0250143
ENSMUSG00000061613	U2af1	18.8753	1.93742	0.671125	2.88682	0.00389151	0.0250881
ENSMUSG00000034848	Ttc21b	22.4435	4.92063	1.70464	2.88661	0.00389414	0.0250902
ENSMUSG00000027306	Nusap1	167.943	3.19676	1.1077	2.88595	0.00390233	0.025128
ENSMUSG00000022488	Nckap1l	731.192	-1.32357	0.459069	-2.88316	0.00393711	0.0253166
ENSMUSG00000024844	Banf1	471.139	1.3413	0.46524	2.88304	0.00393861	0.0253166
ENSMUSG00000084220	Gm12387	14.0899	3.8332	1.32947	2.88325	0.00393596	0.0253166
ENSMUSG00000102710	Gm4857	6.20443	1.05755	0.36687	2.88264	0.00394361	0.0253338
ENSMUSG00000091144	Phf11c	0.480315	-2.58298	0.896239	-2.88203	0.00395128	0.0253681
ENSMUSG00000083567	Gm11451	21.0949	2.90543	1.00957	2.8779	0.00400332	0.025687
ENSMUSG00000037742	Eef1a1	3223.11	0.354003	0.123113	2.87542	0.00403486	0.0258741
ENSMUSG00000033004	Mycbp2	436.106	-1.33999	0.466143	-2.87463	0.00404496	0.0259236
ENSMUSG00000008683	Rps15a	144.44	0.841557	0.292786	2.8743	0.00404919	0.0259353
ENSMUSG00000083860	Gm13313	0.233717	1.65124	0.574656	2.87345	0.00406018	0.0259904
ENSMUSG00000020277	Pfkl	270.96	2.40193	0.836074	2.87286	0.00406771	0.0260233
ENSMUSG00000029614	Rpl6	256.924	0.595014	0.20715	2.87238	0.00407394	0.0260478
ENSMUSG00000039782	Cpeb2	18.0541	-3.98743	1.38847	-2.87181	0.00408129	0.0260794
ENSMUSG00000072501	Phf20l1	158.609	2.25084	0.78396	2.87112	0.00409021	0.0261211
ENSMUSG00000025758	Plk4	8.80102	3.72103	1.29619	2.87075	0.00409498	0.0261316
ENSMUSG00000084106	Gm6136	173.533	0.629897	0.219429	2.87062	0.00409666	0.0261316
ENSMUSG00000021714	Cenpk	54.8866	3.43877	1.19822	2.86989	0.00410614	0.0261766
ENSMUSG00000040234	Tm7sf3	149.019	2.55662	0.891108	2.86904	0.00411723	0.026232
ENSMUSG00000058355	Abce1	231.859	2.49392	0.869529	2.86813	0.00412902	0.0262917
ENSMUSG00000030254	Rad18	68.9196	3.05755	1.06654	2.8668	0.00414644	0.0263871
ENSMUSG00000080773	Gm12955	5.63873	2.26014	0.788629	2.86591	0.00415819	0.0264464
ENSMUSG00000035370	Adat3	25.6649	4.99839	1.74436	2.86546	0.00416403	0.026468
ENSMUSG00000020868	Xylt2	241.804	-3.15315	1.1005	-2.86519	0.00416757	0.026475
ENSMUSG00000078713	Tomm5	121.826	1.4447	0.504563	2.86326	0.00419305	0.0266214
ENSMUSG00000038344	Txlng	17.715	3.84029	1.34151	2.86267	0.00420087	0.0266554
ENSMUSG00000022360	Atad2	84.7675	3.45749	1.20822	2.86163	0.0042147	0.0266964
ENSMUSG00000026126	Ptpn18	254.644	-1.20653	0.421592	-2.86183	0.00421198	0.0266964
ENSMUSG00000036438	Calm2	2042.96	-0.652481	0.228009	-2.86164	0.00421449	0.0266964
ENSMUSG00000029916	Agk	14.4015	3.39419	1.18649	2.8607	0.00422709	0.0267593
ENSMUSG00000015937	H2afy	743.36	1.34774	0.471239	2.85999	0.00423649	0.0268032
ENSMUSG00000038368	Focad	2.92459	5.14583	1.79979	2.85913	0.00424802	0.0268605
ENSMUSG00000083399	Gm15033	7.28974	1.05751	0.370319	2.85568	0.00429449	0.0271385
ENSMUSG00000062647	Rpl7a	97.1867	0.798828	0.279785	2.85515	0.00430163	0.0271678
ENSMUSG00000082714	Gm15120	0.74853	1.64754	0.577187	2.85443	0.00431141	0.0272138
ENSMUSG00000061536	Sec22c	5.33623	4.90805	1.72003	2.85347	0.00432448	0.0272804
ENSMUSG00000042729	Wdr74	258.962	2.14147	0.750833	2.85212	0.00434286	0.0273805
ENSMUSG00000081400	Gm13680	63.9388	0.835232	0.293003	2.85059	0.00436377	0.0274963
ENSMUSG00000083679	Gm12892	75.6652	-2.97569	1.04413	-2.84992	0.00437308	0.027523
ENSMUSG00000105360	RP23-33I24.2	0.642592	-1.80032	0.631704	-2.84994	0.00437281	0.027523
ENSMUSG00000023008	Fmnl3	4.4331	4.76105	1.67093	2.84934	0.00438106	0.0275504
ENSMUSG00000039345	Mettl22	2.02238	4.68568	1.64454	2.84923	0.0043825	0.0275504
ENSMUSG00000030685	Kctd13	3.40841	5.62872	1.97587	2.84873	0.00438939	0.0275777
ENSMUSG00000039005	Tlr4	246.189	-2.778	0.975932	-2.84651	0.00442017	0.0277419
ENSMUSG00000083199	Gm9432	0.309721	1.69609	0.595855	2.84647	0.00442062	0.0277419
ENSMUSG00000048327	Ckap2l	124.69	3.26928	1.14876	2.84592	0.00442835	0.0277743
ENSMUSG00000038991	Txndc5	368.942	2.39517	0.842057	2.84443	0.00444916	0.0278888
ENSMUSG00000081111	Gm5913	134.342	1.65976	0.583748	2.84329	0.00446509	0.0279725
ENSMUSG00000028617	Lrrc42	7.31217	-6.30556	2.21867	-2.84204	0.00448259	0.0280659
ENSMUSG00000057649	Brd9	113.819	2.55722	0.899949	2.84152	0.00448992	0.0280956
ENSMUSG00000107362	RP23-403P24.1	3.29264	5.15695	1.81551	2.8405	0.00450431	0.0281694
ENSMUSG00000082687	Gm11474	10.2584	-0.943158	0.332151	-2.83955	0.00451773	0.0282371
ENSMUSG00000022234	Cct5	1400.02	0.952458	0.335454	2.83931	0.0045211	0.0282419
ENSMUSG00000072640	Lyrm9	12.5369	3.36496	1.18634	2.83642	0.00456222	0.0284824
ENSMUSG00000027828	Ssr3	704.166	1.52625	0.538336	2.83512	0.00458081	0.0285821
ENSMUSG00000056220	Pla2g4a	107.214	2.62484	0.926539	2.83295	0.00461209	0.0287607
ENSMUSG00000081985	Gng2-ps1	5.54862	-1.55491	0.549103	-2.83173	0.00462973	0.0288541
ENSMUSG00000000751	Rpa1	228.786	2.46808	0.871964	2.83048	0.00464777	0.0289444
ENSMUSG00000041133	Smc1a	314.142	2.52084	0.890642	2.83036	0.00464954	0.0289444
ENSMUSG00000027287	Snap23	506.859	-1.80038	0.636175	-2.83	0.00465477	0.0289603
ENSMUSG00000040586	Ofd1	9.73279	4.46903	1.58013	2.82826	0.00468012	0.0290847
ENSMUSG00000069208	Zfp825	33.7353	4.69045	1.6584	2.8283	0.00467961	0.0290847
ENSMUSG00000028416	Bag1	472.9	1.7293	0.611537	2.8278	0.00468692	0.0291103
ENSMUSG00000056708	Ier5	148.222	-3.09458	1.09477	-2.8267	0.00470298	0.0291768
ENSMUSG00000100025	Gm8141	0.985193	1.29071	0.456589	2.82686	0.00470075	0.0291768
ENSMUSG00000030591	Psmd8	1476.28	-0.839374	0.297013	-2.82605	0.00471258	0.029213
ENSMUSG00000068566	Myadm	1007.55	-1.66912	0.590643	-2.82594	0.0047142	0.029213
ENSMUSG00000021149	Gtpbp4	365.86	2.02672	0.717429	2.82498	0.00472838	0.0292747
ENSMUSG00000107349	RP23-18G14.1	2.83231	1.14729	0.406135	2.8249	0.00472956	0.0292747
ENSMUSG00000001323	Srr	2.85505	5.11974	1.8127	2.82438	0.00473724	0.0293056
ENSMUSG00000055184	Fam72a	3.65491	5.64789	1.99989	2.82411	0.00474126	0.0293138
ENSMUSG00000064357	mt-Atp6	24.0469	0.720965	0.255319	2.82379	0.00474602	0.0293265
ENSMUSG00000021811	Dnajc9	294.632	2.3493	0.832272	2.82276	0.00476126	0.029404
ENSMUSG00000027722	Spata5	47.5714	3.99382	1.41501	2.82247	0.00476545	0.0294064
ENSMUSG00000103286	Gm5850	35.102	0.914698	0.324089	2.82237	0.00476707	0.0294064
ENSMUSG00000083767	Gm11405	1.78714	-4.42235	1.56844	-2.81958	0.00480866	0.0296461
ENSMUSG00000039197	Adk	109.29	2.33431	0.828472	2.81761	0.00483828	0.0298118
ENSMUSG00000026019	Wdr12	140.078	2.50628	0.889907	2.81634	0.00485743	0.0299001
ENSMUSG00000101564	Gm5703	0.276406	1.69613	0.602255	2.81629	0.00485811	0.0299001
ENSMUSG00000027351	Spred1	3.15376	-4.62612	1.64306	-2.81555	0.00486935	0.0299523
ENSMUSG00000006527	Sfmbt1	8.03769	4.02758	1.43064	2.81523	0.00487424	0.0299654
ENSMUSG00000026356	Dars	459.005	2.0269	0.720456	2.81336	0.00490273	0.0301235
ENSMUSG00000034761	Map4k5	24.4581	4.21588	1.49909	2.81229	0.00491908	0.0302069
ENSMUSG00000031256	Cstf2	64.3049	3.18546	1.13306	2.81138	0.00493288	0.0302745
ENSMUSG00000104978	RP23-106N8.4	3.2484	2.17137	0.772491	2.81086	0.00494089	0.0303066
ENSMUSG00000034192	Lsm3	157.897	1.7599	0.626368	2.80968	0.00495905	0.0304008
ENSMUSG00000040945	Rcc2	178.642	2.24141	0.798575	2.80676	0.00500425	0.0306433
ENSMUSG00000058443	Rpl10-ps3	30.5715	0.964853	0.343748	2.80686	0.00500266	0.0306433
ENSMUSG00000028414	Fktn	41.8371	-5.20567	1.85611	-2.80462	0.00503766	0.0308305
ENSMUSG00000031627	Irf2	86.8587	-1.87514	0.668735	-2.80401	0.00504708	0.0308707
ENSMUSG00000083362	Gm8606	90.5476	0.589948	0.210558	2.80183	0.00508136	0.0310455
ENSMUSG00000101585	1600010M07Rik	39.3184	-4.04067	1.44214	-2.80186	0.00508096	0.0310455
ENSMUSG00000037278	Tmem97	235.721	2.04171	0.729511	2.79873	0.00513036	0.0313272
ENSMUSG00000023919	Cenpq	54.9004	3.1411	1.1231	2.79681	0.00516098	0.0314965
ENSMUSG00000063275	Hacd1	39.5988	2.82958	1.01179	2.79662	0.00516401	0.0314972
ENSMUSG00000019961	Tmpo	197.582	2.36262	0.845137	2.79554	0.00518125	0.0315847
ENSMUSG00000082575	Gm13050	148.123	1.02526	0.366791	2.7952	0.00518674	0.0316004
ENSMUSG00000020238	Ncln	402	2.17201	0.777874	2.79223	0.00523459	0.0318741
ENSMUSG00000034109	Golim4	57.698	3.02799	1.08534	2.78989	0.0052726	0.0320876
ENSMUSG00000035632	Cnot3	18.2803	3.25111	1.16602	2.7882	0.00530018	0.0322373
ENSMUSG00000040250	Asun	2.19009	3.93961	1.41339	2.78735	0.00531406	0.0322856
ENSMUSG00000068141	Gm10232	14.1664	1.88638	0.676733	2.78748	0.00531198	0.0322856
ENSMUSG00000020180	Snrpd3	201.749	1.51256	0.5427	2.7871	0.00531814	0.0322923
ENSMUSG00000024334	H2-Oa	110.022	-3.1353	1.12512	-2.78664	0.00532584	0.0323169
ENSMUSG00000030045	Mrpl19	189.295	2.52559	0.906367	2.7865	0.00532814	0.0323169
ENSMUSG00000015656	Hspa8	1058.89	0.648725	0.232946	2.78487	0.00535491	0.0324611
ENSMUSG00000018509	Cenpv	14.2012	3.62523	1.30208	2.78418	0.00536635	0.0325124
ENSMUSG00000020097	Sgpl1	436.517	-1.82116	0.654621	-2.782	0.00540244	0.0327127
ENSMUSG00000042129	Rassf4	998.405	-1.1848	0.425929	-2.78168	0.00540789	0.0327275
ENSMUSG00000029363	Rfc5	216.914	2.62822	0.945098	2.7809	0.00542091	0.0327881
ENSMUSG00000058690	Ccser2	7.18939	3.96606	1.42699	2.77931	0.00544742	0.0329301
ENSMUSG00000091831	Gm4707	120.565	1.05422	0.37935	2.77901	0.0054525	0.0329424
ENSMUSG00000003062	Stard3nl	237.324	-2.30631	0.830663	-2.77646	0.0054954	0.0331832
ENSMUSG00000026970	Rbms1	710.178	-1.27011	0.457627	-2.77543	0.00551289	0.0332703
ENSMUSG00000027185	Nat10	69.5521	3.34577	1.20578	2.77479	0.00552373	0.0333172
ENSMUSG00000021275	Tecpr2	3.3577	6.23266	2.24785	2.77272	0.00555899	0.0335113
ENSMUSG00000082420	Gm6517	121.149	-0.637754	0.230044	-2.77232	0.00556591	0.0335344
ENSMUSG00000031539	Ap3m2	4.59325	6.47523	2.33735	2.77033	0.00559992	0.0337206
ENSMUSG00000080979	Gm13675	38.677	1.57797	0.569871	2.76899	0.00562305	0.0338411
ENSMUSG00000079101	Gm2904	3.94959	-1.30325	0.470729	-2.76857	0.00563029	0.0338659
ENSMUSG00000081975	Gm12482	5.51263	0.947219	0.342199	2.76804	0.00563946	0.0339023
ENSMUSG00000024014	Pim1	41.8376	-1.61908	0.585524	-2.76518	0.00568907	0.0341816
ENSMUSG00000005566	Trim28	224.459	2.158	0.780472	2.765	0.00569235	0.0341824
ENSMUSG00000029217	Tec	251.411	-2.60639	0.942967	-2.76403	0.00570928	0.0342651
ENSMUSG00000066415	Msl2	2.10129	-4.64334	1.68085	-2.7625	0.00573607	0.0344069
ENSMUSG00000094886	Gm10784	4.72612	-1.22847	0.444794	-2.76189	0.00574673	0.0344518
ENSMUSG00000032377	Plscr4	2.341	-4.80355	1.73949	-2.76147	0.00575421	0.0344587
ENSMUSG00000032586	Traip	67.0327	3.45313	1.25044	2.76153	0.00575312	0.0344587
ENSMUSG00000081113	Gm7308	127.744	-0.71243	0.258026	-2.76108	0.00576106	0.0344617
ENSMUSG00000106755	RP23-403P6.1	107.623	1.03725	0.375662	2.76112	0.00576033	0.0344617
ENSMUSG00000019373	Cops3	220.26	2.16717	0.785062	2.7605	0.00577122	0.0344845
ENSMUSG00000020315	Sptbn1	103.501	2.80585	1.01639	2.7606	0.00576945	0.0344845
ENSMUSG00000079049	Serpinb1c	9.25331	-4.1362	1.49877	-2.75973	0.00578484	0.0345468
ENSMUSG00000003848	Nob1	191.778	2.67899	0.971263	2.75825	0.00581111	0.0346847
ENSMUSG00000056153	Socs6	193.897	-2.26408	0.821171	-2.75714	0.00583093	0.0347839
ENSMUSG00000056459	Zbtb25	1.78381	3.7644	1.36593	2.75593	0.00585262	0.0348941
ENSMUSG00000020994	Pnn	98.9176	2.64889	0.96201	2.75349	0.00589631	0.0351353
ENSMUSG00000067591	Klra3	96.8606	-3.43675	1.24845	-2.75282	0.00590839	0.0351847
ENSMUSG00000105143	RP23-187K3.1	18.275	1.51472	0.550274	2.75267	0.00591109	0.0351847
ENSMUSG00000059923	Grb2	154.601	-1.90156	0.69131	-2.75067	0.00594743	0.0353817
ENSMUSG00000050243	Gm5446	12.6073	2.3426	0.852265	2.74868	0.00598358	0.0355773
ENSMUSG00000038543	BC028528	304.802	-1.31162	0.477455	-2.7471	0.00601242	0.0357291
ENSMUSG00000001687	Ubl3	366.347	-1.59275	0.579848	-2.74684	0.00601718	0.0357379
ENSMUSG00000039210	Gpatch2	10.0232	-5.90598	2.15237	-2.74394	0.00607066	0.0360348
ENSMUSG00000086922	Gm13835	376.172	0.847739	0.308969	2.74377	0.00607381	0.0360348
ENSMUSG00000061330	Gm11361	3.06874	0.945009	0.344567	2.7426	0.00609547	0.0361239
ENSMUSG00000078249	Hmga1-rs1	68.6599	1.59446	0.581358	2.74265	0.00609456	0.0361239
ENSMUSG00000045691	Thtpa	3.49183	5.68432	2.07328	2.74171	0.00611211	0.0362028
ENSMUSG00000003526	Prodh	2.31445	4.70743	1.71757	2.74076	0.00612975	0.0362874
ENSMUSG00000029860	Zyx	696.126	-1.49392	0.545202	-2.74013	0.00614152	0.03631
ENSMUSG00000034729	Mrps10	123.533	2.4641	0.8993	2.74002	0.00614359	0.03631
ENSMUSG00000087259	2610035D17Rik	15.1551	3.12034	1.1387	2.74028	0.0061387	0.03631
ENSMUSG00000033364	Usp37	33.5803	3.78826	1.38341	2.73834	0.00617502	0.0364759
ENSMUSG00000040795	Iqcc	12.9749	4.85618	1.77375	2.73781	0.00618502	0.0365131
ENSMUSG00000073867	AA474408	2.0281	-1.69003	0.617366	-2.73748	0.00619118	0.0365131
ENSMUSG00000104667	RP24-418J2.5	0.582343	3.15482	1.15246	2.73747	0.00619139	0.0365131
ENSMUSG00000080715	Gm5406	18.8286	0.976603	0.356783	2.73725	0.00619561	0.0365181
ENSMUSG00000021592	Arsk	54.9117	-3.90343	1.42646	-2.73645	0.00621064	0.0365499
ENSMUSG00000039942	Ptger4	4.59552	-4.55849	1.66586	-2.73642	0.00621109	0.0365499
ENSMUSG00000045817	Zfp36l2	80.1598	-1.76282	0.644175	-2.73655	0.0062087	0.0365499
ENSMUSG00000019864	Rtn4ip1	18.8614	4.55206	1.66613	2.73212	0.00629289	0.0370112
ENSMUSG00000052337	Immt	435.814	1.65287	0.605394	2.73024	0.00632883	0.0371823
ENSMUSG00000090610	Gm3571	102.342	1.68651	0.617677	2.7304	0.00632576	0.0371823
ENSMUSG00000100839	Gm5920	2.52275	1.03668	0.379976	2.72828	0.00636663	0.0373842
ENSMUSG00000083240	Gm13453	93.8191	-0.744556	0.273202	-2.7253	0.00642434	0.0377026
ENSMUSG00000024446	Rpp21	162.88	-1.93003	0.708317	-2.72481	0.00643384	0.037738
ENSMUSG00000071547	Nt5dc2	226.683	2.26057	0.829717	2.72451	0.0064397	0.037752
ENSMUSG00000025967	Eef1b2	774.527	0.67598	0.248144	2.72414	0.00644685	0.0377735
ENSMUSG00000020520	Galnt10	2.70016	4.47216	1.64211	2.72341	0.0064611	0.0378366
ENSMUSG00000029247	Paics	516.891	1.43244	0.526195	2.72226	0.00648367	0.0379483
ENSMUSG00000079491	H2-T10	6.26898	-2.1708	0.79829	-2.71931	0.00654177	0.0382677
ENSMUSG00000001175	Calm1	4565.74	-0.575793	0.212107	-2.71464	0.00663478	0.0387909
ENSMUSG00000027326	Casc5	50.5365	3.68467	1.35778	2.71375	0.00665269	0.0388747
ENSMUSG00000018446	C1qbp	547.651	1.58988	0.586224	2.71208	0.00668633	0.0390503
ENSMUSG00000080806	Gm13005	3.64176	3.03686	1.12017	2.71106	0.00670695	0.0391497
ENSMUSG00000055707	Klhl26	2.88236	5.03474	1.85758	2.71037	0.00672081	0.0392095
ENSMUSG00000022548	Apod	4.95949	-5.01026	1.85026	-2.70787	0.00677172	0.0394853
ENSMUSG00000020766	Galk1	311.248	1.95314	0.721694	2.70632	0.00680336	0.0396273
ENSMUSG00000037070	Rbmxl1	64.5716	2.29585	0.84832	2.70635	0.00680276	0.0396273
ENSMUSG00000029346	Srrd	3.78657	5.86838	2.17029	2.70396	0.00685181	0.0398881
ENSMUSG00000053600	Zfp472	7.20458	3.89541	1.44322	2.69911	0.00695252	0.0404527
ENSMUSG00000059743	Fdps	44.4645	1.6572	0.614304	2.6977	0.00698213	0.0406033
ENSMUSG00000030079	Ruvbl1	64.066	2.34128	0.86813	2.69693	0.00699822	0.0406533
ENSMUSG00000103922	Gm6123	86.958	1.71484	0.635814	2.69708	0.00699497	0.0406533
ENSMUSG00000012443	Kif11	60.1037	3.78556	1.40457	2.69517	0.00703529	0.0408468
ENSMUSG00000029103	Lrpap1	1440.87	-1.24416	0.461898	-2.69359	0.00706876	0.0410192
ENSMUSG00000024899	Papss2	218.477	2.73528	1.0157	2.69299	0.00708141	0.0410499
ENSMUSG00000100922	Gm8520	3.87553	1.81859	0.675309	2.69298	0.0070816	0.0410499
ENSMUSG00000059208	Hnrnpm	842.961	1.45932	0.542426	2.69035	0.0071377	0.041353
ENSMUSG00000035142	Nubpl	7.28975	3.94095	1.46494	2.69017	0.00714152	0.0413531
ENSMUSG00000020949	Fkbp3	152.675	1.78628	0.664122	2.68969	0.00715189	0.041391
ENSMUSG00000083551	Gm14516	0.602425	-1.68035	0.624955	-2.68874	0.00717214	0.0414861
ENSMUSG00000081308	Gm14480	77.0212	-0.585626	0.217878	-2.68787	0.00719099	0.041573
ENSMUSG00000066861	Oas1g	93.7049	-2.40753	0.896086	-2.68672	0.00721579	0.0416942
ENSMUSG00000026104	Stat1	159.994	-1.94074	0.722716	-2.68534	0.00724553	0.0418225
ENSMUSG00000045328	Cenpe	73.2676	3.02406	1.12614	2.68534	0.00724569	0.0418225
ENSMUSG00000052102	Gnpda1	370.303	-1.70353	0.634451	-2.68505	0.00725181	0.0418356
ENSMUSG00000019528	Gyg	677.299	-1.61199	0.600533	-2.68426	0.00726906	0.0418962
ENSMUSG00000094777	Hist1h2ap	1.46261	1.92151	0.715856	2.68422	0.00727003	0.0418962
ENSMUSG00000016427	Ndufa1	163.511	-0.897143	0.334392	-2.68291	0.00729856	0.0420383
ENSMUSG00000023087	Ccrn4l	7.117	3.59219	1.33911	2.68253	0.00730676	0.0420632
ENSMUSG00000031506	Ptpn7	503.878	1.83696	0.685266	2.68065	0.00734786	0.042255
ENSMUSG00000076432	Ywhaq	154.152	1.12001	0.417784	2.68082	0.00734411	0.042255
ENSMUSG00000106248	RP24-322E13.1	3.7556	1.18586	0.442481	2.68002	0.00736174	0.0423125
ENSMUSG00000003420	Fcgrt	750.21	-1.69424	0.632688	-2.67785	0.00740961	0.0425426
ENSMUSG00000028156	Eif4e	206.276	1.72028	0.642404	2.67788	0.00740908	0.0425426
ENSMUSG00000026571	Dcaf6	18.3113	-2.71199	1.01295	-2.67733	0.00742119	0.0425866
ENSMUSG00000039145	Camk1d	102.391	-2.93504	1.09761	-2.67402	0.00749478	0.0429862
ENSMUSG00000022407	Adsl	281.258	2.0427	0.764188	2.67303	0.00751705	0.0430911
ENSMUSG00000040312	Cchcr1	1.86058	4.75448	1.77977	2.67141	0.00755332	0.0432762
ENSMUSG00000026027	Stradb	80.2541	-3.62112	1.35628	-2.6699	0.00758736	0.0434483
ENSMUSG00000089942	Pira2	65.2678	-1.87499	0.702574	-2.66874	0.00761363	0.0435758
ENSMUSG00000042747	Krtcap2	365.768	1.27649	0.478411	2.66817	0.00762646	0.0436262
ENSMUSG00000031631	Cfap97	11.176	3.89328	1.45937	2.66778	0.00763542	0.0436545
ENSMUSG00000018697	Aatf	185.671	2.75209	1.03265	2.66508	0.0076969	0.0439828
ENSMUSG00000027430	Dtd1	9.15133	3.87119	1.45345	2.66345	0.00773432	0.0441734
ENSMUSG00000063316	Rpl27	61.7953	2.05332	0.771249	2.66233	0.00776012	0.0442975
ENSMUSG00000026656	Fcgr2b	2044.9	-1.18978	0.447116	-2.66102	0.0077905	0.0444476
ENSMUSG00000021287	Xrcc3	39.8262	4.37456	1.64416	2.66066	0.0077987	0.044471
ENSMUSG00000021671	Poc5	2.40851	4.31717	1.62355	2.6591	0.00783507	0.0446549
ENSMUSG00000060036	Rpl3	256.065	0.714689	0.268808	2.65873	0.00784351	0.0446797
ENSMUSG00000028034	Fubp1	334.059	1.76585	0.664279	2.65829	0.00785376	0.0447146
ENSMUSG00000038612	Mcl1	524.361	-1.45276	0.546662	-2.65751	0.00787204	0.044786
ENSMUSG00000039660	D2Wsu81e	82.2687	2.84723	1.07143	2.6574	0.00787455	0.044786
ENSMUSG00000040034	Nup43	47.3534	3.152	1.18692	2.65562	0.00791625	0.044976
ENSMUSG00000060377	Rpl36a-ps1	1.11253	1.4562	0.548329	2.6557	0.00791435	0.044976
ENSMUSG00000027533	Fabp5	1233.51	-1.48416	0.559293	-2.65363	0.00796309	0.0452185
ENSMUSG00000016921	Srsf6	971.078	1.14252	0.430626	2.65315	0.00797448	0.0452513
ENSMUSG00000017309	Cd300lg	154.422	-2.99617	1.12934	-2.65303	0.0079772	0.0452513
ENSMUSG00000060791	Gmfg	136.325	1.34784	0.508106	2.65268	0.00798549	0.0452747
ENSMUSG00000026245	Farsb	416.097	1.92232	0.725029	2.65137	0.00801652	0.0454177
ENSMUSG00000051185	Fam174a	570.611	-1.38128	0.520989	-2.65127	0.00801907	0.0454177
ENSMUSG00000056268	Dennd1b	114.668	-2.24875	0.848355	-2.65072	0.00803194	0.0454669
ENSMUSG00000031167	Rbm3	65.473	0.901915	0.340452	2.64917	0.00806905	0.0456464
ENSMUSG00000034883	Lrr1	34.0146	4.07181	1.53709	2.64904	0.00807206	0.0456464
ENSMUSG00000104496	Gm5837	80.9798	2.24203	0.846532	2.64849	0.00808525	0.0456973
ENSMUSG00000041736	Tspo	2758.92	-0.647834	0.244701	-2.64746	0.00810999	0.0458132
ENSMUSG00000036983	Tfb1m	48.3654	4.06698	1.53655	2.64683	0.00812507	0.0458745
ENSMUSG00000023079	Gtf2ird1	1.8284	4.54874	1.71912	2.64597	0.00814575	0.0459501
ENSMUSG00000062611	Rps3a2	0.378142	1.54747	0.584867	2.64585	0.00814861	0.0459501
ENSMUSG00000079311	Gm3222	0.720602	1.51538	0.572761	2.64574	0.00815115	0.0459501
ENSMUSG00000074280	Gm6166	51.6899	-1.57142	0.594153	-2.64482	0.00817352	0.0460523
ENSMUSG00000090213	Tmem189	104.294	-2.94046	1.11223	-2.64376	0.008199	0.046172
ENSMUSG00000032290	Ptpn9	60.9644	-3.58487	1.35721	-2.64135	0.00825767	0.0464783
ENSMUSG00000039630	Hnrnpu	91.0881	1.49438	0.565841	2.64099	0.00826631	0.0465028
ENSMUSG00000030609	Aen	64.1093	3.16852	1.20038	2.63959	0.00830061	0.0466716
ENSMUSG00000019578	Ubxn6	251.396	-2.28727	0.866817	-2.6387	0.0083225	0.046725
ENSMUSG00000021730	Hcn1	0.38076	-2.33823	0.886139	-2.63868	0.00832302	0.046725
ENSMUSG00000028551	Cdkn2c	153.164	2.22128	0.841789	2.63876	0.00832107	0.046725
ENSMUSG00000044751	Gm12231	148.509	0.929159	0.352309	2.63734	0.00835594	0.0468856
ENSMUSG00000026355	Mcm6	709.815	1.98104	0.751235	2.63705	0.00836313	0.0469018
ENSMUSG00000005470	Asf1b	335.093	2.61005	0.990081	2.6362	0.0083841	0.0469741
ENSMUSG00000005846	Rsl1d1	471.018	1.86968	0.709242	2.63617	0.00838467	0.0469741
ENSMUSG00000019080	Mfsd3	2.03359	3.72939	1.41554	2.6346	0.00842353	0.0471674
ENSMUSG00000021548	Ccnh	161.093	2.3126	0.877976	2.63402	0.00843814	0.0472249
ENSMUSG00000005610	Eif4g2	1070.23	1.05008	0.398816	2.63301	0.0084633	0.0473252
ENSMUSG00000064340	mt-Tl1	6.83978	1.25443	0.476435	2.63295	0.00846477	0.0473252
ENSMUSG00000021556	Golm1	4.2461	3.09126	1.17422	2.63262	0.00847302	0.0473469
ENSMUSG00000035824	Tk2	33.5209	3.48865	1.32559	2.63178	0.00849397	0.0474396
ENSMUSG00000082070	Gm1866	7.26158	1.87597	0.713024	2.63101	0.00851323	0.0475227
ENSMUSG00000079067	Hmgn2-ps1	1.99015	2.01315	0.765547	2.62969	0.00854617	0.0476821
ENSMUSG00000020743	Mif4gd	182.175	-2.51733	0.957492	-2.62909	0.00856146	0.0477429
ENSMUSG00000030047	Arhgap25	195.975	-2.86985	1.09187	-2.62837	0.0085794	0.0478184
ENSMUSG00000096954	Gdap10	28.9904	-4.20449	1.60004	-2.62774	0.00859533	0.0478826
ENSMUSG00000083681	Gm6640	6.83876	2.51727	0.958489	2.62629	0.00863214	0.048063
ENSMUSG00000024359	Hspa9	539.525	1.71117	0.652271	2.62341	0.00870553	0.048422
ENSMUSG00000032959	Pebp1	157.164	1.39327	0.531058	2.62357	0.00870145	0.048422
ENSMUSG00000028687	Mutyh	3.12636	5.33348	2.03332	2.62305	0.00871474	0.0484484
ENSMUSG00000103921	Gm5841	12.585	2.85756	1.08954	2.62273	0.00872294	0.0484692
ENSMUSG00000024516	Sec11c	785.397	0.773971	0.295156	2.62224	0.00873534	0.0485133
ENSMUSG00000030876	Mettl9	246.757	2.12014	0.808635	2.62188	0.00874466	0.0485402
ENSMUSG00000031129	Slc9a9	101.473	-3.40485	1.2989	-2.62133	0.00875871	0.0485934
ENSMUSG00000053332	Gas5	323.834	1.18089	0.45062	2.6206	0.00877763	0.0486735
ENSMUSG00000066232	Ipo7	43.1014	2.74334	1.04701	2.62018	0.00878833	0.048708
ENSMUSG00000049988	Lrrc25	393.589	-1.55054	0.591858	-2.61978	0.00879871	0.0487406
ENSMUSG00000032344	Mb21d1	55.9298	3.23681	1.23579	2.61922	0.00881307	0.0487953
ENSMUSG00000031672	Got2	146.714	2.21967	0.84809	2.61726	0.00886385	0.0490515
ENSMUSG00000022102	Dok2	384.497	-2.27253	0.869349	-2.61406	0.00894723	0.0494876
ENSMUSG00000026192	Atic	31.314	2.72507	1.04275	2.61334	0.00896623	0.0495675
ENSMUSG00000061615	Hist1h2ab	7.64891	3.15853	1.20924	2.61198	0.00900184	0.049739
ENSMUSG00000020399	Havcr2	124.278	-3.80175	1.45586	-2.61133	0.00901897	0.0498084
ENSMUSG00000052917	Senp7	2.70936	-4.87171	1.86615	-2.61057	0.00903923	0.0498696
ENSMUSG00000060376	Bckdha	229.642	2.16703	0.830061	2.61069	0.00903599	0.0498696
ENSMUSG00000008892	Vdac3	125.264	0.995723	0.381461	2.61029	0.00904655	0.0498846
ENSMUSG00000025280	Polr3a	28.1324	4.04146	1.54846	2.60998	0.00905467	0.049904
ENSMUSG00000030733	Sh2b1	34.4012	3.37612	1.29452	2.60801	0.00910712	0.0501677
ENSMUSG00000094334	Fabp5l2	15.7536	-1.59713	0.613135	-2.60486	0.0091911	0.0506046
ENSMUSG00000024170	Telo2	24.2294	3.1438	1.20705	2.60453	0.00920014	0.0506288
ENSMUSG00000059659	Gm10069	2.98998	2.22471	0.855583	2.60023	0.00931618	0.0512413
ENSMUSG00000097154	Gm26510	9.68234	-3.94644	1.51878	-2.59842	0.00936536	0.0514858
ENSMUSG00000038900	Rpl12	39.625	1.89105	0.72804	2.59745	0.00939191	0.0515844
ENSMUSG00000052997	Uba2	451.588	1.85271	0.713337	2.59724	0.00939754	0.0515844
ENSMUSG00000100622	Gm20379	0.405547	1.53224	0.589913	2.5974	0.00939325	0.0515844
ENSMUSG00000044080	S100a1	789.822	-1.3723	0.528444	-2.59686	0.00940798	0.0515895
ENSMUSG00000044986	Tst	73.1562	3.22612	1.24227	2.59696	0.0094052	0.0515895
ENSMUSG00000090112	Shprh	9.64354	3.80541	1.4656	2.59649	0.0094181	0.051619
ENSMUSG00000053192	Mllt11	5.01803	3.69883	1.42513	2.59544	0.00944712	0.0517519
ENSMUSG00000015290	Ubl4	273.967	1.71748	0.661796	2.59518	0.00945416	0.0517644
ENSMUSG00000020877	Scrn2	3.15827	4.63787	1.78911	2.59228	0.00953435	0.0521706
ENSMUSG00000079685	Ulbp1	2.02159	4.87273	1.8798	2.59215	0.00953795	0.0521706
ENSMUSG00000053604	Rpia	1.463	4.58373	1.76872	2.59156	0.00955425	0.0521809
ENSMUSG00000082461	Gm8844	4.8433	2.3188	0.894707	2.59168	0.00955077	0.0521809
ENSMUSG00000083940	Gm11298	0.29395	1.53957	0.594029	2.59174	0.00954928	0.0521809
ENSMUSG00000022788	Fgd4	132.039	2.68121	1.03502	2.5905	0.00958378	0.0523159
ENSMUSG00000040463	Mybbp1a	204.649	2.16398	0.836112	2.58814	0.00964946	0.052648
ENSMUSG00000019977	Hbs1l	104.967	2.28929	0.884903	2.58706	0.00967998	0.052735
ENSMUSG00000029188	Slc34a2	12.8367	-1.19131	0.460471	-2.58717	0.0096769	0.052735
ENSMUSG00000042249	Adrbk2	1.25634	-4.08572	1.57908	-2.5874	0.00967045	0.052735
ENSMUSG00000098048	Gm8330	0.379323	1.39219	0.538198	2.58676	0.00968837	0.0527543
ENSMUSG00000070713	Gm10282	0.468698	2.54712	0.985397	2.58486	0.00974173	0.0530182
ENSMUSG00000028718	Stil	14.8986	4.1298	1.59861	2.58337	0.00978392	0.0532212
ENSMUSG00000058099	Nfam1	1186.05	-1.25075	0.484315	-2.5825	0.0098086	0.0533287
ENSMUSG00000004994	Ccdc130	23.2289	4.2886	1.661	2.58194	0.00982476	0.0533899
[truncated: 8,864 more rows]

## Sheet: DE_ IL3_MLLENL2vsParental
	Gene Name	baseMean	log2FoldChange	lfcSE	stat	pvalue	p-adjusted (Benjamini-Hochberg )
ENSMUSG00000036887	C1qa	25.6141	-22.8251	1.76528	-12.93	3.04723e-38	3.12889e-34
ENSMUSG00000102051	I830127L07Rik	1076.18	5.59421	0.576125	9.71007	2.73141e-22	1.40231e-18
ENSMUSG00000026581	Sell	58.8754	8.01572	0.868166	9.23293	2.63319e-20	9.01254e-17
ENSMUSG00000057729	Prtn3	40.3886	5.02289	0.570747	8.80055	1.36143e-18	3.49478e-15
human_MLLENL	human_MLLENL	36.0196	7.65204	0.925793	8.26538	1.39247e-16	2.85958e-13
ENSMUSG00000038227	Hoxa9	35.5358	6.82542	0.832534	8.19837	2.43667e-16	4.16995e-13
ENSMUSG00000020125	Elane	33.9796	4.91404	0.602483	8.15631	3.45402e-16	4.5398e-13
ENSMUSG00000020549	Elac2	38.8309	8.50141	1.04268	8.15344	3.53705e-16	4.5398e-13
ENSMUSG00000019863	Qrsl1	31.7572	8.74178	1.09829	7.95945	1.72812e-15	1.97159e-12
ENSMUSG00000057726	Serpinb9g	71.5995	11.1904	1.45622	7.68452	1.5357e-14	1.57685e-11
ENSMUSG00000019942	Cdk1	94.79	-5.88119	0.771484	-7.62321	2.47442e-14	2.30976e-11
ENSMUSG00000069844	Sco1	35.8314	9.79434	1.29969	7.53592	4.84911e-14	4.14922e-11
ENSMUSG00000062995	Ica1	45.4024	9.9686	1.34176	7.42951	1.08997e-13	8.60907e-11
ENSMUSG00000024907	Gal	44.7825	9.41536	1.31569	7.15619	8.29499e-13	6.08378e-10
ENSMUSG00000024661	Fth1	34115.6	-1.99898	0.281902	-7.09106	1.33088e-12	9.11035e-10
ENSMUSG00000097769	Snhg4	18.1617	9.038	1.28018	7.05992	1.66595e-12	1.06912e-09
ENSMUSG00000040026	Saa3	44.71	9.17951	1.30815	7.0172	2.26361e-12	1.36722e-09
ENSMUSG00000006463	Zdhhc24	26.8789	9.40004	1.34393	6.99444	2.66328e-12	1.40275e-09
ENSMUSG00000024833	Pola2	17.2415	5.79232	0.828558	6.99085	2.73227e-12	1.40275e-09
ENSMUSG00000084289	Gm6977	1417.47	-2.03649	0.291068	-6.99659	2.6226e-12	1.40275e-09
ENSMUSG00000035783	Acta2	29.7734	5.66226	0.814533	6.95154	3.61317e-12	1.76667e-09
ENSMUSG00000099775	Gm5960	22.8005	8.28276	1.26347	6.55554	5.54397e-11	2.58752e-08
ENSMUSG00000000184	Ccnd2	7.85383	4.31924	0.663251	6.51223	7.40434e-11	3.2891e-08
ENSMUSG00000025007	Aldh18a1	12.5536	7.37245	1.13308	6.50659	7.6878e-11	3.2891e-08
ENSMUSG00000078783	Gm9733	24.5177	6.81161	1.05701	6.44424	1.16182e-10	4.77184e-08
ENSMUSG00000031403	Dkc1	13.6041	4.60256	0.721733	6.3771	1.80471e-10	7.12721e-08
ENSMUSG00000026930	Gpsm1	11.9747	9.36481	1.47589	6.34519	2.22148e-10	8.4482e-08
ENSMUSG00000036905	C1qb	1431.65	-7.33519	1.16662	-6.28754	3.22538e-10	1.18279e-07
ENSMUSG00000045098	Suv420h1	26.7453	7.62367	1.21607	6.26911	3.63124e-10	1.28571e-07
ENSMUSG00000032913	Lrig2	15.5293	8.27486	1.33132	6.21554	5.1147e-10	1.69412e-07
ENSMUSG00000053931	Cnn3	8.36092	3.78077	0.608096	6.21738	5.05515e-10	1.69412e-07
ENSMUSG00000033257	Ttll4	33.2352	-10.6132	1.71918	-6.1734	6.68373e-10	2.14464e-07
ENSMUSG00000021392	Nol8	13.0918	7.79812	1.27194	6.13087	8.73973e-10	2.71938e-07
ENSMUSG00000006732	Mettl1	23.4118	-5.66411	0.934788	-6.05925	1.36757e-09	4.13007e-07
ENSMUSG00000027424	Mgme1	19.3125	8.36381	1.39873	5.97959	2.23697e-09	6.56264e-07
ENSMUSG00000024667	Tmem216	36.7603	-9.59652	1.61363	-5.94718	2.72809e-09	7.78113e-07
ENSMUSG00000040084	Bub1b	7.66718	5.7042	0.965941	5.90533	3.51939e-09	9.76679e-07
ENSMUSG00000031934	Panx1	8.93256	5.95305	1.01699	5.85362	4.81e-09	1.29971e-06
ENSMUSG00000051504	Siglech	1.21703	3.00892	0.520393	5.78202	7.38075e-09	1.94322e-06
ENSMUSG00000064147	Rab44	3.22988	4.20869	0.730568	5.76084	8.36977e-09	2.14852e-06
ENSMUSG00000030685	Kctd13	7.00476	8.45288	1.47083	5.74702	9.08318e-09	2.27478e-06
ENSMUSG00000019982	Myb	7.11708	4.29196	0.747796	5.73949	9.49642e-09	2.32165e-06
ENSMUSG00000029752	Asns	3.35469	4.82844	0.847538	5.69703	1.21915e-08	2.79992e-06
ENSMUSG00000032182	Yipf2	9.10855	9.08618	1.59393	5.70048	1.19473e-08	2.79992e-06
ENSMUSG00000046791	2410016O06Rik	13.7306	7.05471	1.23856	5.69592	1.22708e-08	2.79992e-06
ENSMUSG00000036009	Mettl25	18.1912	8.17616	1.46395	5.58499	2.33715e-08	5.21693e-06
ENSMUSG00000056459	Zbtb25	10.6811	6.68383	1.214	5.50564	3.67825e-08	8.03579e-06
ENSMUSG00000005672	Kit	6.60362	4.57609	0.831727	5.50191	3.75689e-08	8.03661e-06
ENSMUSG00000032044	Rpusd4	10.9023	7.33475	1.34045	5.47186	4.45344e-08	9.33224e-06
ENSMUSG00000027641	Rbl1	34.2471	-6.58959	1.21861	-5.40746	6.39261e-08	1.31279e-05
ENSMUSG00000037313	Tacc3	9.61802	3.61574	0.669208	5.40301	6.55306e-08	1.31935e-05
ENSMUSG00000049775	Tmsb4x	19433.9	-0.986922	0.183225	-5.3864	7.18809e-08	1.41937e-05
ENSMUSG00000026575	Nme7	8.40288	7.30509	1.36212	5.36303	8.18361e-08	1.58478e-05
ENSMUSG00000038535	Zfp280d	6.55053	6.14911	1.14728	5.35973	8.33447e-08	1.58478e-05
ENSMUSG00000032527	Pccb	3.76154	5.50441	1.02852	5.35179	8.70897e-08	1.62589e-05
ENSMUSG00000022386	Trmu	5.38225	6.48111	1.21534	5.33277	9.67247e-08	1.7424e-05
ENSMUSG00000054836	Elp6	10.9705	7.14285	1.33876	5.33541	9.5329e-08	1.7424e-05
ENSMUSG00000040591	1110051M20Rik	29.8458	-9.10013	1.70924	-5.32407	1.01469e-07	1.79636e-05
ENSMUSG00000039156	Stim2	10.8925	-7.52615	1.42053	-5.29814	1.16985e-07	2.03594e-05
ENSMUSG00000031432	Prps1	4.87842	3.90486	0.737705	5.29325	1.2016e-07	2.05633e-05
ENSMUSG00000027300	Ubox5	9.36209	6.70767	1.26974	5.28271	1.27285e-07	2.14256e-05
ENSMUSG00000018395	Kif3a	25.3115	-8.72521	1.65626	-5.26802	1.379e-07	2.28381e-05
ENSMUSG00000039153	Runx2	4.24379	5.34063	1.01636	5.25466	1.48301e-07	2.41707e-05
ENSMUSG00000046598	Bdh1	9.5513	7.58069	1.44496	5.24629	1.55195e-07	2.48991e-05
ENSMUSG00000020160	Meis1	9.79224	5.41796	1.036	5.22971	1.6978e-07	2.682e-05
ENSMUSG00000045826	Ptprcap	5.69318	5.9251	1.13683	5.21195	1.86861e-07	2.90711e-05
ENSMUSG00000059013	Sh2d3c	3.50155	4.57094	0.881865	5.18327	2.1803e-07	3.3414e-05
ENSMUSG00000028312	Smc2	30.3531	-4.61327	0.892649	-5.16806	2.36534e-07	3.57166e-05
ENSMUSG00000068129	Cst7	5.3361	2.64591	0.516648	5.12129	3.03446e-07	4.51563e-05
ENSMUSG00000031976	Urb2	9.61108	7.59279	1.49051	5.0941	3.5041e-07	5.14001e-05
ENSMUSG00000094463	Gm8546	8.47992	7.39096	1.4534	5.08528	3.67077e-07	5.30866e-05
ENSMUSG00000025145	Lrrc45	42.3715	-7.59328	1.50171	-5.05641	4.27215e-07	6.0091e-05
ENSMUSG00000050708	Ftl1	2705.86	-1.13923	0.225288	-5.05679	4.26373e-07	6.0091e-05
ENSMUSG00000031451	Gas6	80.6624	-10.6638	2.11686	-5.03757	4.71472e-07	6.542e-05
ENSMUSG00000000579	Dynlt1c	1.81778	4.42446	0.885038	4.99917	5.75776e-07	7.88276e-05
ENSMUSG00000000753	Serpinf1	457.263	4.36496	0.878405	4.96919	6.72333e-07	9.08358e-05
ENSMUSG00000025474	Tubgcp2	11.4936	5.1622	1.04568	4.93671	7.94511e-07	0.000105949
ENSMUSG00000032068	Plet1	7.15798	7.48584	1.51812	4.93099	8.1816e-07	0.000107703
ENSMUSG00000030154	Klrb1f	74.8838	5.66377	1.16057	4.88017	1.05993e-06	0.000137764
ENSMUSG00000030493	C230052I12Rik	3.75786	5.07819	1.04328	4.8675	1.1302e-06	0.000145061
ENSMUSG00000004929	Thop1	5.82593	5.39947	1.11463	4.8442	1.27122e-06	0.000157498
ENSMUSG00000020576	Nbas	5.10152	6.03061	1.24499	4.84391	1.27311e-06	0.000157498
ENSMUSG00000078789	Dph1	24.9854	-7.75504	1.60014	-4.84647	1.25679e-06	0.000157498
ENSMUSG00000026365	Cfh	115.688	-4.35939	0.904461	-4.81988	1.43648e-06	0.000175399
ENSMUSG00000055782	Abcd2	6.39235	7.22708	1.5001	4.81773	1.45198e-06	0.000175399
ENSMUSG00000016283	H2-M2	212.433	5.37045	1.11957	4.7969	1.6114e-06	0.000190182
ENSMUSG00000020526	Znhit3	5.30941	5.50052	1.14624	4.79873	1.59675e-06	0.000190182
ENSMUSG00000031004	Mki67	7.48848	3.70298	0.773504	4.78729	1.69052e-06	0.000197254
ENSMUSG00000021190	Lgmn	2617.16	-2.55632	0.535728	-4.77168	1.82699e-06	0.000208853
ENSMUSG00000054648	Zfp869	4.65483	6.14563	1.28805	4.77128	1.83062e-06	0.000208853
ENSMUSG00000031722	Hp	149.971	4.77268	1.00079	4.76889	1.85248e-06	0.000209024
ENSMUSG00000017390	Aldoc	52.9622	6.55345	1.37638	4.76138	1.92269e-06	0.000214589
ENSMUSG00000030533	Unc45a	7.74902	6.54555	1.37752	4.75169	2.01723e-06	0.00022272
ENSMUSG00000030144	Clec4d	1159.01	-3.28076	0.691565	-4.74396	2.09576e-06	0.000228928
ENSMUSG00000027650	Tti1	4.06607	5.08601	1.08058	4.70672	2.5173e-06	0.00027208
ENSMUSG00000039018	Mtg1	4.07745	5.16537	1.10038	4.69418	2.67679e-06	0.000286306
ENSMUSG00000038576	Susd4	6.14966	6.94843	1.48265	4.6865	2.77912e-06	0.000294185
ENSMUSG00000002814	Top3a	47.7864	-6.40444	1.37666	-4.65215	3.28485e-06	0.000344172
ENSMUSG00000073555	Gm4951	11.6997	6.51834	1.40602	4.63603	3.5517e-06	0.000368373
ENSMUSG00000024222	Fkbp5	3.78276	4.55905	0.985846	4.62451	3.75493e-06	0.000385556
ENSMUSG00000028633	Ctps	3.81013	4.23991	0.917964	4.61882	3.85933e-06	0.000392353
ENSMUSG00000061838	Suclg2	17.3601	4.9067	1.06294	4.61618	3.90877e-06	0.000393482
ENSMUSG00000019960	Dusp6	20.0811	-3.67268	0.802441	-4.57689	4.71944e-06	0.000465954
ENSMUSG00000026657	Frmd4a	3.66995	5.63678	1.2313	4.57791	4.69638e-06	0.000465954
ENSMUSG00000027134	Lpcat4	3.35292	5.08259	1.11265	4.568	4.92409e-06	0.000481529
ENSMUSG00000024056	Ndc80	4.41576	4.91475	1.07847	4.55714	5.18555e-06	0.000502314
ENSMUSG00000027379	Bub1	12.5313	-5.71998	1.25916	-4.54269	5.55419e-06	0.000532995
ENSMUSG00000030008	Pradc1	3.30812	5.30951	1.17816	4.5066	6.58742e-06	0.000626293
ENSMUSG00000038175	Mylip	25.536	-8.17019	1.8223	-4.48344	7.34487e-06	0.0006919
ENSMUSG00000047767	Atg16l2	4.29254	8.11582	1.81517	4.47112	7.78116e-06	0.000726336
ENSMUSG00000089901	Gm8113	81.4551	6.81836	1.52771	4.46313	8.07723e-06	0.00074718
ENSMUSG00000024170	Telo2	11.4361	4.9923	1.13286	4.40682	1.04899e-05	0.000961704
ENSMUSG00000048058	Ldlrad3	36.749	5.98677	1.3667	4.38045	1.18435e-05	0.00107619
ENSMUSG00000042284	Itga1	2.85511	4.66162	1.06754	4.36669	1.26145e-05	0.00113619
ENSMUSG00000047246	Hist1h2be	17.4226	-7.2365	1.66132	-4.35588	1.32535e-05	0.00118336
ENSMUSG00000030220	Arhgdib	4264.71	0.780928	0.179436	4.35213	1.3482e-05	0.00119339
ENSMUSG00000019986	Ahi1	17.6808	-6.8965	1.58585	-4.34878	1.369e-05	0.00120144
ENSMUSG00000033790	Tubgcp5	27.1734	-5.39636	1.24171	-4.34593	1.38687e-05	0.00120682
ENSMUSG00000003575	Crtc1	4.16844	5.7286	1.32082	4.33716	1.44334e-05	0.0012454
ENSMUSG00000055116	Arntl	7.63805	5.90489	1.36367	4.33016	1.49003e-05	0.00127497
ENSMUSG00000020592	Sdc1	1.73581	2.89299	0.668425	4.32807	1.50422e-05	0.00127647
ENSMUSG00000034518	Hmgxb4	8.21693	-6.69159	1.54729	-4.32471	1.52731e-05	0.00128545
ENSMUSG00000000938	Hoxa10	2.07217	4.09552	0.953639	4.29462	1.74992e-05	0.00146083
ENSMUSG00000032359	Ctsh	1987.11	-1.43403	0.334189	-4.29108	1.77808e-05	0.00147237
ENSMUSG00000036106	Prr5	2.04603	4.51096	1.05392	4.2802	1.8673e-05	0.00153387
ENSMUSG00000007891	Ctsd	16958.9	-1.7166	0.401383	-4.2767	1.89682e-05	0.00154575
ENSMUSG00000074182	Znhit6	1.90419	4.40263	1.03161	4.26772	1.97481e-05	0.00159664
ENSMUSG00000013629	Cad	3.23908	4.21969	0.989569	4.26417	2.00649e-05	0.00160958
ENSMUSG00000037262	Kin	6.06495	4.66422	1.09996	4.24037	2.2315e-05	0.00177621
ENSMUSG00000027715	Ccna2	9.89711	-3.11689	0.736043	-4.23466	2.28899e-05	0.00180795
ENSMUSG00000030672	Mylpf	3.33247	5.20092	1.22941	4.23041	2.33271e-05	0.00182841
ENSMUSG00000022584	Ly6c2	6754.48	2.62438	0.623822	4.20693	2.58861e-05	0.00201363
ENSMUSG00000035293	G2e3	3.76482	5.25542	1.25039	4.20303	2.63367e-05	0.00203327
ENSMUSG00000041623	D11Wsu47e	3.37111	4.63113	1.10394	4.19511	2.72745e-05	0.00208996
ENSMUSG00000050796	B3galt6	4.31616	5.20468	1.24126	4.19305	2.75234e-05	0.00209341
ENSMUSG00000027082	Tfpi	3.12435	4.74765	1.13344	4.18871	2.80543e-05	0.00210264
ENSMUSG00000039201	Tbc1d25	2.72501	4.71329	1.12499	4.18964	2.79401e-05	0.00210264
ENSMUSG00000027667	Zfp639	30.8381	-6.24742	1.49355	-4.18294	2.87766e-05	0.00214096
ENSMUSG00000028977	Casz1	4.2549	5.34201	1.27759	4.18132	2.89826e-05	0.00214096
ENSMUSG00000014850	Msh3	2.91762	4.961	1.1901	4.16858	3.06509e-05	0.00224803
ENSMUSG00000021712	Trim23	22.5586	-6.55629	1.57649	-4.15879	3.19944e-05	0.00232992
ENSMUSG00000017754	Pltp	626.595	-3.98114	0.959805	-4.14787	3.35589e-05	0.00242664
ENSMUSG00000040152	Thbs1	984.04	-3.97575	0.959254	-4.14462	3.40374e-05	0.00244403
ENSMUSG00000070699	Sars2	2.87655	4.72472	1.14088	4.14129	3.45356e-05	0.00246258
ENSMUSG00000026170	Cyp27a1	73.8735	-6.01354	1.45334	-4.13775	3.50722e-05	0.00246956
ENSMUSG00000038943	Prc1	2.24463	3.88431	0.938964	4.13681	3.52171e-05	0.00246956
ENSMUSG00000041840	Haus1	2.92649	3.78338	0.914762	4.13591	3.5355e-05	0.00246956
ENSMUSG00000027811	4930579G24Rik	1.90732	4.32482	1.04832	4.12549	3.69938e-05	0.00256657
ENSMUSG00000024087	Cyp1b1	4.9008	5.66258	1.37368	4.12221	3.7526e-05	0.00258602
ENSMUSG00000017764	Zswim1	19.4635	6.77069	1.64354	4.11958	3.79568e-05	0.00259827
ENSMUSG00000017747	Ghdc	51.6494	6.51127	1.58178	4.11642	3.84797e-05	0.00261662
ENSMUSG00000021990	Spata13	8.07809	6.03946	1.47066	4.10664	4.01454e-05	0.0026942
ENSMUSG00000033706	Smyd5	2.8114	3.25032	0.791277	4.10769	3.99627e-05	0.0026942
ENSMUSG00000053774	Ubxn7	4.89657	5.21894	1.27154	4.10443	4.05315e-05	0.00270245
ENSMUSG00000032010	Usp2	3.63759	5.12179	1.25016	4.09691	4.18706e-05	0.00277372
ENSMUSG00000027907	S100a11	576.662	-1.10314	0.271273	-4.06653	4.77193e-05	0.00314091
ENSMUSG00000023044	Csad	51.7734	-6.71943	1.65793	-4.05291	5.05835e-05	0.00328729
ENSMUSG00000036202	Rif1	3.94421	4.02454	0.99291	4.05328	5.05055e-05	0.00328729
ENSMUSG00000059639	Clec4a4	16.746	-2.91659	0.721311	-4.04347	5.26668e-05	0.00340115
ENSMUSG00000036955	Kif1bp	7.13874	5.37232	1.32978	4.04	5.34503e-05	0.00340887
ENSMUSG00000041219	Arhgap11a	2.38461	4.10342	1.01548	4.04087	5.32535e-05	0.00340887
ENSMUSG00000038236	Hoxa7	40.6707	4.92506	1.22044	4.03549	5.44886e-05	0.00345364
ENSMUSG00000025227	Tmem180	38.2755	-5.49179	1.3655	-4.02182	5.775e-05	0.0036379
ENSMUSG00000028683	Eif2b3	8.52224	4.94439	1.23308	4.00978	6.0776e-05	0.00380517
ENSMUSG00000059482	2610301B20Rik	59.7126	-5.4557	1.36232	-4.00471	6.20929e-05	0.00386406
ENSMUSG00000040247	Tbc1d10c	2.84258	3.49593	0.873699	4.0013	6.29953e-05	0.0038966
ENSMUSG00000035529	Prdm4	17.3117	4.9536	1.23934	3.99698	6.41562e-05	0.00394465
ENSMUSG00000042106	Fam212a	2.20778	4.0184	1.00861	3.98411	6.7733e-05	0.00413977
ENSMUSG00000028414	Fktn	38.1777	-7.33152	1.8438	-3.97631	6.99934e-05	0.00425261
ENSMUSG00000020644	Id2	2105.42	-1.98903	0.50046	-3.97441	7.05543e-05	0.00426148
ENSMUSG00000005470	Asf1b	6.71661	-4.00356	1.00812	-3.9713	7.14808e-05	0.00428801
ENSMUSG00000025409	Mbd6	23.1701	-5.75658	1.45045	-3.96882	7.22282e-05	0.00428801
ENSMUSG00000041528	Rnf123	4.08656	5.00968	1.26228	3.96876	7.22464e-05	0.00428801
ENSMUSG00000058715	Fcer1g	5099.77	-0.642044	0.162854	-3.94244	8.06563e-05	0.00475965
ENSMUSG00000026718	Stam	37.3681	4.72467	1.20068	3.93498	8.32038e-05	0.00488192
ENSMUSG00000036896	C1qc	415.618	-6.0871	1.55423	-3.91647	8.98567e-05	0.00524232
ENSMUSG00000023262	Acy1	1.42984	2.9218	0.748959	3.90115	9.57383e-05	0.00555391
ENSMUSG00000044982	Sft2d3	5.9602	4.72458	1.21153	3.89968	9.63196e-05	0.00555624
ENSMUSG00000025494	Sigirr	7.8144	3.13002	0.804259	3.89181	9.9501e-05	0.00570769
ENSMUSG00000022554	Hgh1	0.620285	2.36856	0.610186	3.8817	0.000103729	0.00585212
ENSMUSG00000026181	Ppm1f	7.09452	-5.22865	1.34609	-3.88433	0.000102613	0.00585212
ENSMUSG00000029674	Limk1	25.2801	4.59892	1.18447	3.88267	0.000103316	0.00585212
ENSMUSG00000052934	Fbxo31	2.78652	3.96519	1.02233	3.87856	0.000105076	0.00589577
ENSMUSG00000047371	Zfp768	2.60104	4.53099	1.16972	3.87357	0.000107253	0.00598518
ENSMUSG00000002897	Il17ra	57.7196	4.68648	1.21066	3.87102	0.00010838	0.00601541
ENSMUSG00000000154	Slc22a18	8.8997	6.23769	1.61707	3.8574	0.000114598	0.0063263
ENSMUSG00000081153	Gm11401	10.0037	-1.22658	0.318769	-3.84786	0.000119155	0.00654268
ENSMUSG00000006763	Saal1	2.48592	4.39571	1.14313	3.84534	0.000120387	0.00657517
ENSMUSG00000015980	Lrrc27	20.5648	-6.75008	1.75619	-3.8436	0.000121243	0.00658687
ENSMUSG00000058755	Osm	221.883	-4.94732	1.29217	-3.8287	0.000128823	0.00696184
ENSMUSG00000055435	Maf	94.5314	-4.76628	1.24721	-3.82154	0.000132618	0.00712946
ENSMUSG00000022106	Rcbtb2	1124.61	-1.90532	0.498885	-3.81915	0.000133911	0.00716145
ENSMUSG00000028010	Gar1	1.54739	3.62932	0.950699	3.81753	0.000134796	0.00717143
ENSMUSG00000031245	Hmgn5	1.68192	3.769	0.990276	3.806	0.00014123	0.00747501
ENSMUSG00000041712	Ubr7	28.526	-4.52357	1.19064	-3.79929	0.00014511	0.00764096
ENSMUSG00000028540	Dph2	8.03729	5.39828	1.42337	3.79259	0.000149082	0.00781007
ENSMUSG00000027469	Tpx2	1.74856	2.18056	0.575724	3.78752	0.000152161	0.00789866
ENSMUSG00000037820	Tgm2	267.612	-3.88308	1.0253	-3.78727	0.000152311	0.00789866
GFP	GFP	168.291	-2.99798	0.792313	-3.78383	0.000154434	0.00796849
ENSMUSG00000032643	Fhl3	7.96504	-4.5718	1.2096	-3.77958	0.00015709	0.00806501
ENSMUSG00000027639	Samhd1	1286.32	-1.30921	0.347086	-3.772	0.000161942	0.00827274
ENSMUSG00000047719	Ubiad1	20.8518	-5.82375	1.54589	-3.76723	0.000165066	0.0083533
ENSMUSG00000080917	Gm15925	4.68762	3.51563	0.933244	3.76711	0.000165146	0.0083533
ENSMUSG00000005686	Ampd3	26.4956	5.75888	1.52944	3.76536	0.000166311	0.00837098
ENSMUSG00000034109	Golim4	6.1223	-4.10349	1.09087	-3.76165	0.000168793	0.00845446
ENSMUSG00000014232	Cluap1	17.6903	5.42579	1.44471	3.75563	0.000172904	0.00859499
ENSMUSG00000040658	Dnph1	0.805708	2.70418	0.720137	3.7551	0.000173273	0.00859499
ENSMUSG00000078238	Gm12854	108.823	-1.09883	0.292813	-3.75267	0.000174961	0.00863702
ENSMUSG00000041774	Ydjc	5.06229	-5.08836	1.35862	-3.74525	0.000180214	0.00885378
ENSMUSG00000028689	Ccdc163	30.614	-6.12472	1.63626	-3.74313	0.000181743	0.00888636
ENSMUSG00000037907	Ankrd13b	5.6037	7.656	2.04636	3.74128	0.000183082	0.0089094
ENSMUSG00000038642	Ctss	27087.2	-0.828656	0.221675	-3.73816	0.000185374	0.0089784
ENSMUSG00000009905	Kdsr	4.13455	3.45338	0.926545	3.72716	0.000193649	0.00933517
ENSMUSG00000040250	Asun	2.00921	3.78135	1.01651	3.71994	0.00019927	0.00956125
ENSMUSG00000025932	Eya1	76.4841	3.12502	0.843275	3.70582	0.00021071	0.0100631
ENSMUSG00000044734	Serpinb1a	50.855	2.64865	0.715761	3.70047	0.000215202	0.0101829
ENSMUSG00000079339	Gm14446	413.477	-4.74961	1.2832	-3.70138	0.00021443	0.0101829
ENSMUSG00000006134	Crkl	16.1424	4.97427	1.34568	3.69648	0.00021861	0.0102967
ENSMUSG00000005580	Adcy9	4.61314	4.33328	1.17591	3.68505	0.000228656	0.0107207
ENSMUSG00000031256	Cstf2	5.90014	3.62518	0.985521	3.67844	0.000234668	0.0109526
ENSMUSG00000039109	F13a1	680.814	2.51814	0.686058	3.67044	0.000242132	0.0112498
ENSMUSG00000040010	Slc7a5	13.7511	4.69784	1.28137	3.66628	0.000246106	0.011383
ENSMUSG00000040043	Rbms2	21.8518	-6.03566	1.64812	-3.66216	0.000250095	0.0114642
ENSMUSG00000094392	Gm3788	40.3058	-1.18548	0.323676	-3.66255	0.000249715	0.0114642
ENSMUSG00000032456	Nmnat3	1.79081	4.49296	1.23473	3.63882	0.000273893	0.0124992
ENSMUSG00000059900	Tmem40	18.9	-4.90311	1.34857	-3.63577	0.00027715	0.0125919
ENSMUSG00000036768	Kif15	2.22837	3.63371	1.00196	3.62661	0.000287164	0.0129894
ENSMUSG00000039741	Bahcc1	8.95972	4.97537	1.37361	3.62213	0.000292193	0.0131589
ENSMUSG00000086370	Ftx	3.25913	5.54362	1.53098	3.62096	0.000293515	0.0131607
ENSMUSG00000028690	Mmachc	2.10266	3.45368	0.954394	3.61871	0.000296072	0.0132177
ENSMUSG00000020948	Klhl28	26.1552	5.3818	1.48769	3.61754	0.000297411	0.01322
ENSMUSG00000029703	Lrwd1	66.354	-3.86645	1.07264	-3.6046	0.000312636	0.0138368
ENSMUSG00000091900	Gm4353	6.41966	-5.03892	1.39931	-3.60102	0.000316976	0.0139687
ENSMUSG00000057982	Zfp809	7.58641	-5.39731	1.50207	-3.59325	0.000326579	0.0143304
ENSMUSG00000055839	Tceb2	250.075	-1.01163	0.282308	-3.58342	0.000339125	0.0148176
ENSMUSG00000032177	Pde4a	15.3287	4.33108	1.20974	3.58019	0.000343346	0.0149385
ENSMUSG00000018965	Ywhah	990.316	-1.21072	0.339546	-3.56572	0.000362862	0.0156762
ENSMUSG00000081886	Gm6175	21.3236	-2.03582	0.571	-3.56536	0.000363355	0.0156762
ENSMUSG00000031072	Oraov1	78.0399	-5.2321	1.47859	-3.53857	0.000402304	0.0172839
ENSMUSG00000051367	Six1	160.854	3.10782	0.878964	3.53577	0.000406583	0.017395
ENSMUSG00000024659	Anxa1	4926.37	-1.35141	0.382847	-3.52989	0.000415729	0.0177125
ENSMUSG00000032305	Fam219b	12.3775	5.75698	1.63269	3.52607	0.00042178	0.017896
ENSMUSG00000040809	Chil3	2.88046	1.50262	0.426884	3.51999	0.000431568	0.018236
ENSMUSG00000000673	Haao	7.97841	4.22443	1.20248	3.51309	0.000442932	0.0186394
ENSMUSG00000029056	Pank4	17.4522	4.59572	1.31079	3.50607	0.000454782	0.01906
ENSMUSG00000025574	Tk1	2.59514	-3.43025	0.983348	-3.48834	0.000486032	0.0202047
ENSMUSG00000063628	Gm7665	81.3532	-1.03624	0.297024	-3.48876	0.000485273	0.0202047
ENSMUSG00000007872	Id3	1521.55	-2.66849	0.76742	-3.47722	0.000506644	0.0209767
ENSMUSG00000029587	Zfp12	2.25589	4.82678	1.38957	3.47357	0.000513575	0.0211783
ENSMUSG00000034118	Tpst1	52.6111	-5.95478	1.7217	-3.45866	0.000542869	0.0222967
ENSMUSG00000038485	Socs7	11.8075	4.88967	1.4189	3.4461	0.00056873	0.023188
ENSMUSG00000089993	Gm5822	2.19661	1.77517	0.515149	3.44594	0.000569086	0.023188
ENSMUSG00000028212	Ccne2	2.47744	3.86796	1.12314	3.44388	0.000573436	0.0232729
ENSMUSG00000070691	Runx3	1.93871	3.42248	0.994958	3.43982	0.000582097	0.0235314
ENSMUSG00000022816	Fstl1	545.782	3.87324	1.12721	3.43614	0.000590063	0.0237421
ENSMUSG00000066026	Dhrs3	420.36	-3.1551	0.91844	-3.43528	0.000591935	0.0237421
ENSMUSG00000021719	Rgs7bp	197.578	4.02469	1.17284	3.43157	0.000600102	0.0239761
ENSMUSG00000035637	Grhpr	4.51193	5.68596	1.66111	3.423	0.000619351	0.0246492
ENSMUSG00000084202	Gm5398	25.5052	-1.44067	0.421108	-3.42114	0.000623589	0.024722
ENSMUSG00000019961	Tmpo	7.2862	2.65206	0.776276	3.41638	0.000634591	0.0247794
ENSMUSG00000031617	Tmem184c	36.6122	-3.92866	1.14928	-3.41837	0.000629965	0.0247794
ENSMUSG00000037921	Ddx60	34.2748	-6.26747	1.83371	-3.41792	0.000631007	0.0247794
ENSMUSG00000049130	C5ar1	10.7452	-4.75982	1.39325	-3.41634	0.00063469	0.0247794
ENSMUSG00000034758	Tle6	46.7384	-5.3803	1.57697	-3.4118	0.000645349	0.0251002
ENSMUSG00000023367	Tmem176a	93.8043	-4.11288	1.21109	-3.39602	0.000683743	0.0264931
ENSMUSG00000025283	Sat1	2750.58	-0.802131	0.236369	-3.39355	0.000689937	0.0266326
ENSMUSG00000034488	Edil3	52.5781	-5.5795	1.64673	-3.38823	0.000703445	0.0270523
ENSMUSG00000030254	Rad18	7.13232	3.30529	0.979056	3.37599	0.000735499	0.0281795
ENSMUSG00000029863	Casp2	42.918	3.76756	1.12063	3.36201	0.000773767	0.0295354
ENSMUSG00000024217	Snrpc	15.472	1.89096	0.563081	3.35824	0.000784406	0.0297206
ENSMUSG00000037860	Aim2	57.1208	-4.57399	1.36176	-3.35887	0.000782609	0.0297206
ENSMUSG00000020649	Rrm2	5.49012	-2.3037	0.687454	-3.35106	0.000805022	0.0303896
ENSMUSG00000016252	Atp5e	537.697	-0.908576	0.271271	-3.34933	0.000810065	0.0304679
ENSMUSG00000081251	Gm12164	13.319	-1.29365	0.386616	-3.34609	0.000819587	0.0307136
ENSMUSG00000018585	Atox1	681.557	-0.817547	0.244539	-3.34322	0.000828125	0.0309207
ENSMUSG00000038500	Prr3	5.73154	4.66875	1.39799	3.33962	0.000838934	0.0312108
ENSMUSG00000027331	Knstrn	4.43621	-3.34133	1.00258	-3.33274	0.00085995	0.0318771
ENSMUSG00000022360	Atad2	14.0415	4.07991	1.22661	3.32616	0.000880501	0.0324325
ENSMUSG00000085711	Gm15163	3.55439	3.97372	1.19477	3.32593	0.00088125	0.0324325
ENSMUSG00000067150	Xpo5	6.01002	3.95279	1.18904	3.32436	0.000886233	0.0324994
ENSMUSG00000034156	Bzrap1	27.2279	-5.33009	1.61103	-3.30849	0.000938013	0.0342759
ENSMUSG00000020827	Mink1	15.8441	-3.55003	1.07474	-3.30314	0.000956072	0.0348119
ENSMUSG00000026519	Tmem63a	71.0516	3.83404	1.16176	3.30021	0.000966124	0.0349301
ENSMUSG00000030653	Pde2a	55.0028	4.32912	1.31164	3.30054	0.000964987	0.0349301
ENSMUSG00000039357	Fut11	14.8207	5.23486	1.59645	3.27906	0.00104154	0.0375248
ENSMUSG00000026730	Pter	32.3881	-4.97141	1.51756	-3.27592	0.00105318	0.0378113
ENSMUSG00000025733	Rhot2	6.17738	4.87022	1.48828	3.27237	0.00106649	0.0378867
ENSMUSG00000026683	Nuf2	3.66841	-3.29032	1.00565	-3.27184	0.0010685	0.0378867
ENSMUSG00000050732	Vamp8	793.087	-0.855809	0.261601	-3.27143	0.00107004	0.0378867
ENSMUSG00000063320	1190007I07Rik	4.90251	-4.58294	1.39989	-3.27378	0.00106117	0.0378867
ENSMUSG00000026355	Mcm6	117.103	-2.45638	0.751205	-3.26992	0.00107579	0.0379596
ENSMUSG00000024151	Msh2	1.23811	2.37552	0.727842	3.26379	0.00109934	0.0385256
ENSMUSG00000080896	Gm14567	3.13128	-1.77824	0.544803	-3.264	0.00109851	0.0385256
ENSMUSG00000021939	Ctsb	21008.4	-0.974881	0.298831	-3.26231	0.00110507	0.0385947
ENSMUSG00000091313	Fth-ps2	4.6111	-1.99455	0.61259	-3.25593	0.00113023	0.0393397
ENSMUSG00000018927	Ccl6	4203.24	-1.89563	0.582782	-3.25272	0.00114306	0.0396519
ENSMUSG00000024989	Cep55	7.22887	3.87135	1.19092	3.25073	0.0011511	0.0397961
ENSMUSG00000029910	Mad2l1	11.5647	2.66698	0.821158	3.24783	0.00116288	0.0400687
ENSMUSG00000024219	Anks1	5.81156	-4.13308	1.27559	-3.24013	0.00119474	0.0409269
ENSMUSG00000054385	Ceacam2	0.522288	2.06106	0.636153	3.23989	0.00119576	0.0409269
ENSMUSG00000021675	F2rl2	75.1421	4.32401	1.33867	3.23008	0.00123757	0.0420774
ENSMUSG00000058638	Zfp110	35.1833	-5.16468	1.59867	-3.2306	0.0012353	0.0420774
ENSMUSG00000037636	Slc25a43	4.45249	5.91258	1.8317	3.22791	0.00124697	0.042257
ENSMUSG00000009687	Fxyd5	5469.41	-0.588589	0.182525	-3.2247	0.00126104	0.0425933
ENSMUSG00000039275	Foxk2	1.95915	3.32379	1.03118	3.22328	0.00126732	0.0426651
ENSMUSG00000021694	Ercc8	2.53574	4.73637	1.47634	3.20818	0.0013358	0.0448235
ENSMUSG00000019864	Rtn4ip1	2.88707	5.28274	1.64815	3.20526	0.00134943	0.0451333
ENSMUSG00000102353	Gm38345	1.28204	3.99158	1.24755	3.19955	0.00137645	0.0458875
ENSMUSG00000001569	Nom1	15.3651	4.26686	1.34064	3.1827	0.00145908	0.0483303
ENSMUSG00000020707	Rnf135	38.6418	-4.98968	1.56775	-3.18269	0.00145913	0.0483303
ENSMUSG00000020638	Cmpk2	78.5858	-4.02611	1.26974	-3.17082	0.0015201	0.049771
ENSMUSG00000026193	Fn1	1568.08	2.35652	0.743277	3.17045	0.00152202	0.049771
ENSMUSG00000038070	Cntln	6.4229	4.41255	1.39135	3.17141	0.001517	0.049771
ENSMUSG00000057829	Gm5278	2.99505	-1.74956	0.551633	-3.17161	0.00151598	0.049771
ENSMUSG00000031805	Jak3	13.452	-4.48681	1.41717	-3.16603	0.00154534	0.0503731
ENSMUSG00000021238	Aldh6a1	1.34973	3.41329	1.08038	3.15933	0.00158131	0.0513825
ENSMUSG00000060591	Ifitm2	1428.58	-0.697474	0.221129	-3.15415	0.00160965	0.0521385
ENSMUSG00000028803	Nipal3	23.3304	-5.20187	1.6504	-3.15189	0.00162215	0.052378
ENSMUSG00000054200	Ffar4	2.79439	5.2411	1.66444	3.14886	0.00163908	0.0525941
ENSMUSG00000074909	Ranbp6	19.1529	-4.97799	1.5808	-3.14904	0.00163806	0.0525941
ENSMUSG00000043671	Dpy19l3	2.44154	4.95533	1.57504	3.14617	0.00165425	0.0529154
ENSMUSG00000015944	Gatsl2	1.22006	2.69839	0.859077	3.14103	0.00168356	0.0533542
ENSMUSG00000034487	Kdelc2	12.8895	-5.57014	1.77259	-3.14238	0.00167582	0.0533542
ENSMUSG00000106558	RP24-224N3.8	269.35	-0.798217	0.254086	-3.14152	0.00168071	0.0533542
ENSMUSG00000025001	Hells	0.810985	2.31551	0.738302	3.13626	0.00171116	0.0540174
ENSMUSG00000064339	mt-Rnr2	24162.9	0.454018	0.144795	3.1356	0.001715	0.0540174
ENSMUSG00000079018	Ly6c1	31.5748	2.15822	0.688978	3.13249	0.00173332	0.0544272
ENSMUSG00000002910	Arrdc2	4.95391	6.08565	1.94788	3.12425	0.00178261	0.0558044
ENSMUSG00000009575	Cbx5	7.76532	-3.11421	0.998758	-3.11809	0.0018203	0.0568111
ENSMUSG00000025790	Slco3a1	1.92091	4.07452	1.30801	3.11505	0.00183913	0.0572249
ENSMUSG00000039232	Stx11	3.66274	5.36612	1.72762	3.10607	0.00189591	0.0586363
ENSMUSG00000074896	Ifit3	445.061	-2.80833	0.903899	-3.10691	0.00189056	0.0586363
ENSMUSG00000040713	Creg1	1817.37	-0.856603	0.275868	-3.10512	0.001902	0.0586478
ENSMUSG00000082185	Gm12428	21.8851	-1.37076	0.442084	-3.10069	0.00193073	0.0593555
ENSMUSG00000040613	Apobec1	789.165	-2.00406	0.646802	-3.09841	0.00194559	0.0596339
ENSMUSG00000001630	Stk38l	14.33	-5.36892	1.73394	-3.09637	0.00195908	0.0598686
ENSMUSG00000062382	Gm10116	23.9563	-1.00314	0.324401	-3.09228	0.00198622	0.0605179
ENSMUSG00000004707	Ly9	328.321	-2.65912	0.860567	-3.08997	0.00200179	0.0608118
ENSMUSG00000085385	Snhg17	4.2382	-4.13562	1.33924	-3.08802	0.00201493	0.0610305
ENSMUSG00000009207	Lnp	5.35644	4.212	1.36505	3.0856	0.00203144	0.0611697
ENSMUSG00000063884	Ptcd3	13.4508	3.36324	1.08994	3.08571	0.00203067	0.0611697
ENSMUSG00000022500	Litaf	3002.68	-1.26508	0.41023	-3.08383	0.00204354	0.0613539
ENSMUSG00000042207	Kdm5b	4.3477	4.07864	1.32339	3.08197	0.00205635	0.0615587
ENSMUSG00000050107	Gsg2	1.34819	3.7671	1.22462	3.07613	0.00209709	0.0625956
ENSMUSG00000019189	Rnf145	1.23014	3.27207	1.06611	3.06917	0.00214651	0.0638852
ENSMUSG00000024785	Rcl1	5.86426	3.03296	0.989628	3.06475	0.0021785	0.0646499
ENSMUSG00000020305	Asb3	33.099	-4.07949	1.33223	-3.06215	0.00219752	0.064883
ENSMUSG00000024672	Ms4a7	715.544	-2.90066	0.947323	-3.06195	0.002199	0.064883
ENSMUSG00000067341	H2-Eb2	22.1218	-1.78268	0.583171	-3.05686	0.00223666	0.0658053
ENSMUSG00000037275	Gemin5	1.75339	4.28526	1.40349	3.05329	0.0022635	0.0664045
ENSMUSG00000106239	RP23-172K2.12	1.17328	2.30539	0.755342	3.05211	0.00227237	0.0664749
ENSMUSG00000049090	Zadh2	17.4387	-4.70916	1.54679	-3.04447	0.00233087	0.0679926
ENSMUSG00000038811	Gngt2	363.209	-1.49857	0.492437	-3.04317	0.00234097	0.0680936
ENSMUSG00000037443	Cep85	2.57147	4.94545	1.62812	3.03753	0.00238527	0.0691863
ENSMUSG00000032298	Neil1	38.9793	-4.74383	1.56421	-3.03273	0.00242351	0.0700976
ENSMUSG00000036948	BC037034	12.8437	-4.64951	1.53437	-3.03023	0.00244365	0.0704776
ENSMUSG00000037904	Ankrd9	3.29716	5.56404	1.83668	3.0294	0.00245038	0.0704776
ENSMUSG00000021177	Tdp1	1.41835	-2.95598	0.97831	-3.02152	0.00251511	0.0721372
ENSMUSG00000024781	Lipa	2061.08	-1.37268	0.455223	-3.01541	0.00256629	0.0734003
ENSMUSG00000020798	Spns3	0.903562	2.88596	0.960846	3.00356	0.00266837	0.0761078
ENSMUSG00000052749	Trim30b	25.9111	3.62908	1.2099	2.99947	0.00270447	0.0769239
ENSMUSG00000058542	Gm15590	17.8344	-1.0588	0.353989	-2.99105	0.00278019	0.078859
ENSMUSG00000000776	Polr3d	4.05503	5.58064	1.8668	2.98941	0.00279515	0.0789109
ENSMUSG00000039523	Cep104	3.45143	-3.96431	1.32622	-2.98917	0.00279739	0.0789109
ENSMUSG00000062328	Rpl17	8.08351	1.88331	0.630469	2.98717	0.00281577	0.0792119
ENSMUSG00000024246	Thumpd2	10.1131	-6.24832	2.09614	-2.98087	0.00287435	0.0806388
ENSMUSG00000020228	Helb	4.4464	3.45261	1.15965	2.97728	0.00290814	0.0813646
ENSMUSG00000023048	Prr13	965.287	-0.830084	0.279056	-2.97461	0.00293358	0.0817584
ENSMUSG00000038936	Sccpdh	2.24588	4.64297	1.56111	2.97414	0.00293814	0.0817584
ENSMUSG00000022974	Paxbp1	20.959	-3.84332	1.29348	-2.9713	0.00296539	0.0819794
ENSMUSG00000028085	Gatb	6.83802	-4.61509	1.5539	-2.97	0.00297802	0.0819794
ENSMUSG00000032411	Tfdp2	9.31506	-3.81015	1.28204	-2.97195	0.00295919	0.0819794
ENSMUSG00000100222	Psmb6-ps2	139.239	-1.03185	0.347415	-2.97008	0.00297724	0.0819794
ENSMUSG00000045932	Ifit2	229.721	-3.0261	1.02269	-2.95895	0.00308687	0.0847485
ENSMUSG00000040552	C3ar1	1124.65	-2.3908	0.808535	-2.95695	0.00310698	0.085014
ENSMUSG00000044199	S1pr4	0.99319	3.6113	1.22154	2.95634	0.00311309	0.085014
ENSMUSG00000074420	Gm10693	1.13515	3.42974	1.16323	2.94847	0.00319356	0.08698
ENSMUSG00000061374	Fiz1	65.1361	3.29173	1.11814	2.94394	0.00324066	0.0880294
ENSMUSG00000074922	Fam122a	2.41409	4.58762	1.56024	2.94034	0.00327854	0.0888234
ENSMUSG00000031442	Mcf2l	5.47385	3.95277	1.34473	2.93945	0.00328793	0.0888432
ENSMUSG00000028634	Hivep3	29.1133	4.8644	1.65831	2.93334	0.00335334	0.0903729
ENSMUSG00000035024	Ncapd3	2.96046	-3.29972	1.12771	-2.92605	0.00343298	0.092277
ENSMUSG00000038740	Mvb12b	2.12243	4.01252	1.37509	2.91801	0.00352271	0.0944417
ENSMUSG00000079109	Pms2	3.54203	5.05386	1.7328	2.91659	0.00353879	0.0946257
ENSMUSG00000040548	Tex2	63.4167	3.52789	1.2106	2.91417	0.00356636	0.0951153
ENSMUSG00000008348	Ubc	1391.37	-0.503348	0.172798	-2.91294	0.00358048	0.0952446
ENSMUSG00000038147	Cd84	738.807	-2.10982	0.724502	-2.91209	0.00359015	0.0952548
ENSMUSG00000028439	Fam219a	34.578	-5.38241	1.85229	-2.90581	0.00366301	0.0961939
ENSMUSG00000035840	Lysmd3	3.49723	4.79921	1.65151	2.90596	0.00366129	0.0961939
ENSMUSG00000096755	Gm20746	6.94381	-1.11342	0.383166	-2.90584	0.00366269	0.0961939
ENSMUSG00000099104	Gm17087	686.088	0.569821	0.195937	2.90819	0.00363532	0.0961939
ENSMUSG00000072082	Ccnf	2.5615	-2.72463	0.937915	-2.90499	0.00367264	0.0962008
ENSMUSG00000058794	Nfe2	136.984	2.63712	0.908369	2.90314	0.00369441	0.0965247
ENSMUSG00000028551	Cdkn2c	155.524	2.24608	0.774048	2.90174	0.003711	0.096712
ENSMUSG00000040034	Nup43	2.58195	2.83845	0.978605	2.90051	0.00372561	0.0968469
ENSMUSG00000020641	Rsad2	125.66	-3.92524	1.354	-2.899	0.00374361	0.0970691
ENSMUSG00000022019	Tdrd3	1.70982	4.3331	1.49716	2.89421	0.00380112	0.098312
ENSMUSG00000024778	Fas	23.936	4.02031	1.39329	2.88548	0.00390816	0.100574
ENSMUSG00000044934	Zfp367	2.16354	4.17225	1.44569	2.88598	0.00390193	0.100574
ENSMUSG00000091955	Gm9844	13.4788	-1.06179	0.368165	-2.884	0.00392656	0.100795
ENSMUSG00000057835	Zfp119a	4.81717	-5.15266	1.78724	-2.88302	0.00393879	0.100857
ENSMUSG00000056383	AI987944	22.5936	4.01686	1.39724	2.87485	0.00404225	0.103248
ENSMUSG00000036285	Noa1	0.570476	2.37631	0.827323	2.87229	0.00407503	0.103779
ENSMUSG00000047044	D030056L22Rik	2.60797	3.41079	1.18774	2.87166	0.00408323	0.103779
ENSMUSG00000044811	AF251705	1196.16	-1.31848	0.459423	-2.86987	0.00410642	0.10411
ENSMUSG00000035049	Rrp12	0.868508	3.21493	1.12246	2.86418	0.00418092	0.105738
ENSMUSG00000027845	Dclre1b	20.7233	-4.14492	1.44809	-2.86233	0.00420543	0.106097
ENSMUSG00000059498	Fcgr3	4294.24	-1.12673	0.393912	-2.86036	0.00423154	0.106494
ENSMUSG00000060586	H2-Eb1	17290.2	-1.66061	0.580724	-2.85954	0.00424253	0.106509
ENSMUSG00000028952	Zbtb48	2.02846	4.17513	1.46169	2.85636	0.00428524	0.107319
ENSMUSG00000020227	Irak3	4.6683	3.66881	1.2853	2.85443	0.00431136	0.10771
ENSMUSG00000053835	H2-T24	42.4059	3.70835	1.29983	2.85295	0.0043316	0.107954
ENSMUSG00000032377	Plscr4	2.27649	-4.17902	1.46602	-2.85059	0.0043638	0.108493
ENSMUSG00000021884	Hacl1	1.80564	4.59225	1.61161	2.84948	0.00437908	0.10861
ENSMUSG00000000439	Mkrn2	0.933926	2.94884	1.03577	2.847	0.00441335	0.108722
ENSMUSG00000023349	Clec4n	4109.26	-1.20438	0.423165	-2.84614	0.00442532	0.108722
ENSMUSG00000040618	Pck2	13.2038	2.37764	0.835407	2.84609	0.00442597	0.108722
ENSMUSG00000091498	Mpc1-ps	191.509	-0.959196	0.336773	-2.8482	0.00439678	0.108722
ENSMUSG00000042447	Mios	4.59657	-3.68077	1.29731	-2.83723	0.0045507	0.111133
ENSMUSG00000078853	Igtp	227.773	-2.93301	1.03391	-2.83682	0.00455657	0.111133
ENSMUSG00000092564	BC051226	7.67801	-4.49338	1.58369	-2.83729	0.00454986	0.111133
ENSMUSG00000035165	Kcne3	4.80729	5.94128	2.09501	2.83592	0.00456935	0.11118
ENSMUSG00000031371	Haus7	3.85105	-3.58156	1.26602	-2.82898	0.00466964	0.113352
ENSMUSG00000079853	Klra1	125.178	4.64195	1.64222	2.82664	0.00470399	0.113916
ENSMUSG00000036160	Surf6	48.625	3.88262	1.37538	2.82295	0.0047584	0.114693
ENSMUSG00000052763	Zfp212	1.78763	4.48723	1.58929	2.82342	0.00475148	0.114693
ENSMUSG00000079523	Tmsb10	57.0143	-0.916118	0.324715	-2.82129	0.00478302	0.115017
ENSMUSG00000002204	Napsa	3549.78	0.931489	0.330644	2.8172	0.00484445	0.115681
ENSMUSG00000029687	Ezh2	27.5408	-3.29332	1.16884	-2.81759	0.00483859	0.115681
ENSMUSG00000029816	Gpnmb	5864.91	-2.12639	0.754431	-2.81853	0.00482443	0.115681
ENSMUSG00000026942	Traf2	5.83528	3.31049	1.17606	2.81489	0.00487938	0.116245
ENSMUSG00000033684	Qsox1	16.7699	3.71756	1.32166	2.81279	0.00491133	0.116466
ENSMUSG00000053007	Creb5	33.2212	-4.3246	1.53723	-2.81323	0.00490463	0.116466
ENSMUSG00000022793	B4galt4	50.6079	-3.34767	1.19235	-2.80763	0.0049908	0.118077
ENSMUSG00000085882	2610507I01Rik	1.81256	4.4205	1.57592	2.80502	0.00503129	0.118762
ENSMUSG00000032254	Kif23	9.84131	2.81462	1.00408	2.8032	0.00505986	0.119162
ENSMUSG00000020821	Kif1c	8.53953	-4.11544	1.46952	-2.80052	0.005102	0.119815
ENSMUSG00000068923	Syt11	40.1354	-4.59652	1.64164	-2.79996	0.00511094	0.119815
ENSMUSG00000042787	Exog	2.82004	5.1669	1.84884	2.79468	0.0051951	0.121511
ENSMUSG00000035378	Shq1	2.08051	-3.78173	1.35391	-2.79319	0.00521905	0.121794
ENSMUSG00000044442	N6amt1	3.55615	5.76833	2.06743	2.7901	0.00526923	0.122686
ENSMUSG00000044080	S100a1	739.557	-1.48562	0.532998	-2.7873	0.00531499	0.123471
ENSMUSG00000024201	Kdm4b	40.6078	-5.21052	1.87295	-2.78198	0.00540288	0.12523
ENSMUSG00000032554	Trf	67.4888	-2.66733	0.959098	-2.78108	0.0054178	0.125293
ENSMUSG00000018286	Psmb6	1159.79	-0.934302	0.33675	-2.77447	0.00552922	0.127039
ENSMUSG00000026815	Gfi1b	0.773088	2.79316	1.00679	2.77433	0.00553163	0.127039
ENSMUSG00000040811	Eml2	1.93504	4.51225	1.62569	2.7756	0.00551002	0.127039
ENSMUSG00000044134	Fam109a	5.64766	-5.65246	2.03802	-2.77351	0.00554545	0.127039
ENSMUSG00000068264	Ap5s1	71.7082	-4.23616	1.52767	-2.77294	0.00555515	0.127039
ENSMUSG00000039810	Zc3h10	19.8875	-4.79765	1.73259	-2.76907	0.00562165	0.128274
ENSMUSG00000040061	Plcb2	124.623	-2.67683	0.967108	-2.76787	0.0056424	0.128462
ENSMUSG00000030978	Rrm1	17.2047	1.9025	0.687611	2.76683	0.00566046	0.128588
ENSMUSG00000020392	Cdkn2aipnl	108.231	-2.47232	0.893914	-2.76573	0.00567958	0.128737
ENSMUSG00000029672	Fam3c	75.106	-2.92258	1.05834	-2.76147	0.00575416	0.129461
ENSMUSG00000030707	Coro1a	4489.02	0.82544	0.298961	2.76103	0.00576197	0.129461
ENSMUSG00000057182	Scn3a	65.2109	3.70156	1.3406	2.76112	0.00576041	0.129461
ENSMUSG00000082456	Gm11598	13.7282	-0.920907	0.33332	-2.76283	0.0057302	0.129461
ENSMUSG00000081505	Gm8644	2.696	-2.34905	0.852116	-2.75673	0.00583829	0.130876
ENSMUSG00000087484	2900089D17Rik	15.3257	-4.71784	1.71181	-2.75605	0.00585042	0.130876
ENSMUSG00000076617	Ighm	950.048	2.26591	0.82345	2.75173	0.00592811	0.132326
ENSMUSG00000001157	Gmcl1	38.611	-3.81713	1.38867	-2.74878	0.00598181	0.132659
ENSMUSG00000001403	Ube2c	5.11702	-1.91382	0.696214	-2.7489	0.00597965	0.132659
ENSMUSG00000025044	Msr1	822.479	-1.66244	0.604632	-2.7495	0.00596854	0.132659
ENSMUSG00000039477	Tnrc18	8.53423	2.44854	0.892089	2.74473	0.00605605	0.134016
ENSMUSG00000030747	Dgat2	1.3137	4.22448	1.53963	2.74382	0.00607288	0.1341
ENSMUSG00000055707	Klhl26	2.0709	4.51502	1.64748	2.74056	0.0061334	0.135145
ENSMUSG00000024050	Wiz	2.1301	-4.23411	1.54595	-2.73884	0.00616561	0.135564
ENSMUSG00000003865	Gys1	4.41537	3.37657	1.23365	2.73707	0.006199	0.136007
ENSMUSG00000047153	Khnyn	2.46733	4.30444	1.57772	2.72826	0.00636689	0.139393
ENSMUSG00000036097	Fam178a	58.1059	2.58326	0.948118	2.72462	0.00643755	0.140432
ENSMUSG00000069893	9930111J21Rik1	14.1203	-3.62632	1.33105	-2.72441	0.00644171	0.140432
ENSMUSG00000028494	Plin2	2088.86	-1.19468	0.43918	-2.72025	0.00652317	0.1417
ENSMUSG00000044950	Pwwp2a	1.61747	3.67955	1.35311	2.71934	0.00654128	0.1417
ENSMUSG00000087658	Hotairm1	1.80979	2.42785	0.892785	2.71941	0.00653991	0.1417
ENSMUSG00000024610	Cd74	39547.8	-0.971039	0.357309	-2.71765	0.00657483	0.141865
ENSMUSG00000029373	Pf4	53.4332	-6.20565	2.28535	-2.7154	0.00661952	0.141865
ENSMUSG00000029580	Actb	31721.4	0.416093	0.153246	2.7152	0.00662354	0.141865
ENSMUSG00000035478	Mbd3	28.9382	3.23502	1.19098	2.71626	0.00660244	0.141865
ENSMUSG00000095280	Gm21738	0.865091	3.06668	1.12894	2.71642	0.0065993	0.141865
ENSMUSG00000104309	Gm5846	2.20613	2.65538	0.978117	2.71479	0.0066318	0.141865
ENSMUSG00000091537	Tma7	104.191	-0.852806	0.314294	-2.7134	0.00665964	0.142165
ENSMUSG00000101372	Gm19028	2.97312	-3.30677	1.21903	-2.71262	0.00667538	0.142205
ENSMUSG00000000295	Hddc2	0.829814	2.79481	1.0321	2.70788	0.00677137	0.143454
ENSMUSG00000022364	Tbc1d31	16.5622	-4.6933	1.73334	-2.70766	0.00677592	0.143454
ENSMUSG00000031487	Brf2	8.07129	4.20407	1.55218	2.7085	0.00675886	0.143454
ENSMUSG00000032513	Gorasp1	6.56776	-5.33152	1.96995	-2.70642	0.00680122	0.143693
ENSMUSG00000002871	Tpra1	288.374	-2.20853	0.817039	-2.70309	0.00686976	0.144546
ENSMUSG00000057541	Pus7	2.65555	2.82139	1.04371	2.70322	0.00686716	0.144546
ENSMUSG00000006215	Zbtb17	1.78795	3.54846	1.31422	2.70005	0.00693295	0.145578
ENSMUSG00000022142	Nup155	6.36089	3.67864	1.3634	2.69813	0.00697299	0.14612
ENSMUSG00000021993	Mipep	0.862952	3.58867	1.33149	2.69524	0.00703383	0.146737
ENSMUSG00000053338	Tarm1	3.48489	5.05642	1.87644	2.69469	0.00704532	0.146737
ENSMUSG00000068523	Gng5	164.298	-0.77887	0.289022	-2.69485	0.00704213	0.146737
ENSMUSG00000028479	Gne	66.8942	3.94179	1.4648	2.691	0.00712372	0.148069
ENSMUSG00000032855	Pkd1	3.66299	-4.33165	1.61097	-2.68886	0.00716971	0.148425
ENSMUSG00000090150	Acad11	16.0385	-4.6953	1.74582	-2.68946	0.00715679	0.148425
ENSMUSG00000003992	Ssbp2	8.97247	2.30833	0.858807	2.68783	0.00719181	0.148583
ENSMUSG00000001847	Rac1	1197.03	0.623994	0.232322	2.6859	0.00723349	0.149144
ENSMUSG00000040204	2810417H13Rik	4.35234	-2.10321	0.785444	-2.67773	0.00741224	0.152523
ENSMUSG00000022707	Gbe1	5.51293	-3.21648	1.20265	-2.67448	0.00748446	0.153426
ENSMUSG00000028901	Gmeb1	48.4037	-4.15573	1.55389	-2.67441	0.007486	0.153426
ENSMUSG00000066798	Zbtb6	32.9414	-4.79401	1.79426	-2.67186	0.00754319	0.15429
ENSMUSG00000029676	Pot1a	29.1939	-4.08099	1.53155	-2.66461	0.00770768	0.157341
ENSMUSG00000039242	B3galnt2	1.23663	3.86054	1.45235	2.65813	0.00785762	0.160083
ENSMUSG00000016477	E2f3	5.51542	-4.80214	1.8083	-2.65562	0.00791638	0.160837
ENSMUSG00000078452	Raet1d	2.0022	3.7468	1.41111	2.65521	0.00792591	0.160837
ENSMUSG00000032114	Slc37a4	80.5245	-3.15537	1.18895	-2.65391	0.00795639	0.161136
ENSMUSG00000040177	2310057M21Rik	1.1429	3.57285	1.34709	2.65228	0.0079951	0.161602
ENSMUSG00000029763	Exoc4	76.5611	3.54062	1.33537	2.65141	0.00801567	0.161699
ENSMUSG00000068206	Pick1	2.72092	-4.58403	1.7326	-2.64576	0.0081508	0.164103
ENSMUSG00000038456	Dennd2a	1.12019	3.74431	1.41595	2.64438	0.00818401	0.164449
ENSMUSG00000040327	Cul9	1.81832	4.32633	1.63797	2.64127	0.00825957	0.165643
ENSMUSG00000043740	B430306N03Rik	48.3211	-3.56954	1.3556	-2.63317	0.00845913	0.169172
ENSMUSG00000082360	Gm8814	5.93058	-1.01373	0.385039	-2.6328	0.00846848	0.169172
ENSMUSG00000090164	BC035044	97.5665	2.31209	0.880508	2.62586	0.00864308	0.172325
ENSMUSG00000021486	Prelid1	919.833	0.632275	0.241261	2.62071	0.0087747	0.174272
ENSMUSG00000031570	Ppapdc1b	88.4391	2.90657	1.10887	2.6212	0.00876198	0.174272
ENSMUSG00000032507	Fbxl2	7.64346	4.12325	1.57597	2.61633	0.00888803	0.176096
ENSMUSG00000090222	Gm16340	9.33276	-2.76536	1.05716	-2.61584	0.00890085	0.176096
ENSMUSG00000021175	Cdca7l	2.09442	-2.27638	0.870521	-2.61496	0.00892372	0.176209
ENSMUSG00000056919	Cep162	3.63345	4.60637	1.76401	2.61131	0.00901962	0.177761
ENSMUSG00000060594	Layn	3.67558	-5.02795	1.9269	-2.60934	0.00907165	0.178432
ENSMUSG00000097194	9330175E14Rik	3.23165	-4.97686	1.90779	-2.60871	0.00908841	0.178432
ENSMUSG00000038069	Cdkn2aip	16.7037	-3.86625	1.48306	-2.60694	0.00913553	0.179014
ENSMUSG00000085786	Gm15987	18.462	3.3829	1.29907	2.6041	0.00921165	0.180162
ENSMUSG00000004667	Polr2e	364.335	-1.46959	0.564891	-2.60155	0.00928045	0.180967
ENSMUSG00000045694	Gm4997	1.15676	-1.94603	0.748108	-2.60127	0.00928802	0.180967
ENSMUSG00000026782	Abi2	17.6699	3.48256	1.34005	2.59883	0.00935419	0.181911
ENSMUSG00000024812	Tjp2	4.11268	5.88315	2.26946	2.59231	0.00953336	0.185045
ENSMUSG00000022474	Pmm1	2.49605	4.23522	1.6358	2.58908	0.00962333	0.186438
ENSMUSG00000067847	Romo1	165.7	-1.06896	0.412997	-2.58831	0.00964486	0.186504
ENSMUSG00000018474	Chd3	12.9966	-3.90388	1.51149	-2.5828	0.00980023	0.189152
ENSMUSG00000026558	Uck2	530.364	1.40428	0.544098	2.58093	0.00985335	0.18982
ENSMUSG00000003882	Il7r	258.657	-2.55074	0.989442	-2.57796	0.00993851	0.191102
ENSMUSG00000059791	Nrm	56.6179	2.5692	0.997141	2.57657	0.00997874	0.191517
ENSMUSG00000024483	Ankhd1	127.358	-2.94526	1.14407	-2.57436	0.0100425	0.192198
ENSMUSG00000040928	S100pbp	2.78953	-4.76159	1.84985	-2.57405	0.0100516	0.192198
ENSMUSG00000036781	Rps27l	534.553	-0.588273	0.229037	-2.56846	0.010215	0.194959
ENSMUSG00000020680	Taf15	2.36465	3.71095	1.44532	2.56756	0.0102416	0.195104
ENSMUSG00000083767	Gm11405	1.69334	-3.7632	1.46616	-2.5667	0.010267	0.195225
ENSMUSG00000022433	Csnk1e	20.0893	3.80732	1.484	2.56557	0.0103005	0.1955
ENSMUSG00000073702	Rpl31	22.3551	-1.74096	0.678783	-2.56482	0.0103229	0.195564
ENSMUSG00000025498	Irf7	1071.96	-1.83987	0.718153	-2.56194	0.0104089	0.196829
ENSMUSG00000030386	Zfp606	2.73084	-4.59427	1.7946	-2.56005	0.0104657	0.197541
ENSMUSG00000079144	A130010J15Rik	6.07763	4.68499	1.83076	2.55904	0.0104962	0.197752
ENSMUSG00000057530	Ece1	32.3091	3.78419	1.48038	2.55623	0.0105812	0.198624
ENSMUSG00000081434	Gm14165	1.66561	1.02459	0.400778	2.55651	0.0105729	0.198624
ENSMUSG00000084786	Ubl5	310.656	-0.62419	0.244394	-2.55403	0.0106483	0.19952
ENSMUSG00000026708	Cenpl	2.70055	-4.30738	1.68835	-2.55123	0.0107343	0.200439
ENSMUSG00000038046	Rnmtl1	1.18597	3.96578	1.5545	2.55116	0.0107364	0.200439
ENSMUSG00000031592	Pcm1	36.8839	-3.06304	1.20154	-2.54926	0.0107952	0.201171
ENSMUSG00000005054	Cstb	3579.9	-0.725969	0.285231	-2.5452	0.0109215	0.202422
ENSMUSG00000023348	Trip6	2.40285	4.92114	1.9332	2.5456	0.010909	0.202422
ENSMUSG00000106664	RP23-338P12.3	1.01474	3.1382	1.23269	2.54582	0.0109023	0.202422
ENSMUSG00000022339	Ebag9	13.4365	-3.8033	1.49496	-2.54409	0.0109562	0.2027
ENSMUSG00000034761	Map4k5	2.10618	-4.07127	1.60111	-2.54278	0.0109975	0.203097
ENSMUSG00000024985	Tcf7l2	68.3943	-2.86744	1.12827	-2.54145	0.0110394	0.203505
ENSMUSG00000042744	Gm15800	16.7152	-3.34171	1.31565	-2.53998	0.011086	0.203633
ENSMUSG00000068101	Cenpm	0.425799	1.38738	0.546092	2.54057	0.0110673	0.203633
ENSMUSG00000026457	Adipor1	1192.83	-1.09713	0.433405	-2.53142	0.0113601	0.207924
ENSMUSG00000083019	Gm6222	0.837895	-1.79653	0.709648	-2.53158	0.011355	0.207924
ENSMUSG00000024163	Mapk8ip3	2.20521	3.39381	1.34161	2.52966	0.0114173	0.2086
ENSMUSG00000021366	Hivep1	2.22412	3.66763	1.45142	2.52692	0.0115068	0.209823
ENSMUSG00000030922	Lyrm1	2.35225	4.97905	1.97084	2.52636	0.0115252	0.209823
ENSMUSG00000023992	Trem2	1475.09	-1.65553	0.656107	-2.52326	0.0116273	0.211309
ENSMUSG00000038949	Cnst	1.29861	3.51172	1.3925	2.52189	0.0116726	0.211382
ENSMUSG00000041852	Tcf20	48.7002	-2.81076	1.11442	-2.52218	0.011663	0.211382
ENSMUSG00000082301	Gm14032	169.839	-0.880089	0.349393	-2.51891	0.0117719	0.212807
ENSMUSG00000049878	Rlf	35.0011	3.59911	1.4298	2.51722	0.0118285	0.213078
ENSMUSG00000067873	Htatsf1	66.8869	-2.47418	0.9827	-2.51774	0.0118112	0.213078
ENSMUSG00000036775	Decr2	22.0272	3.63319	1.44791	2.50926	0.0120985	0.21718
ENSMUSG00000060950	Trmt61a	3.48211	4.81015	1.91657	2.50977	0.0120811	0.21718
ENSMUSG00000062115	Rai1	29.2404	4.24746	1.69389	2.50752	0.0121583	0.217873
ENSMUSG00000028889	Yrdc	111.625	2.28968	0.913858	2.50551	0.0122276	0.218293
ENSMUSG00000044783	Hjurp	8.74098	2.30899	0.921611	2.50539	0.0122317	0.218293
ENSMUSG00000048327	Ckap2l	0.468347	1.39775	0.558124	2.50438	0.0122668	0.218293
ENSMUSG00000098021	Gm9522	1.02697	1.49717	0.597793	2.50449	0.0122629	0.218293
ENSMUSG00000029246	Ppat	5.53938	2.30189	0.919663	2.50297	0.0123155	0.218782
ENSMUSG00000039166	Akap7	2.26786	4.91378	1.96487	2.50081	0.0123908	0.219739
ENSMUSG00000006398	Cdc20	4.42035	-1.6808	0.672656	-2.49875	0.0124632	0.220439
ENSMUSG00000064181	Rab3ip	2.83452	5.07437	2.031	2.49847	0.0124732	0.220439
ENSMUSG00000037210	Fam193a	40.8847	-4.11858	1.64933	-2.49712	0.0125207	0.220898
ENSMUSG00000025384	2310003H01Rik	12.5359	3.99254	1.59995	2.49541	0.012581	0.220932
ENSMUSG00000061755	Bod1l	31.8173	-2.84812	1.14125	-2.49561	0.0125739	0.220932
ENSMUSG00000069515	Lyz1	135.565	1.19967	0.480785	2.49524	0.0125872	0.220932
ENSMUSG00000079017	Ifi27l2a	3008.56	-0.586819	0.235256	-2.49438	0.0126177	0.221089
ENSMUSG00000035674	Ndufa3	179.448	-0.959448	0.384923	-2.49257	0.0126822	0.221842
ENSMUSG00000015189	Casd1	5.02273	5.47585	2.19748	2.49187	0.0127071	0.221899
ENSMUSG00000040620	Dhx33	2.46411	4.95939	1.9908	2.49115	0.0127332	0.221977
ENSMUSG00000028973	Abcb8	3.45711	1.95716	0.786181	2.48945	0.012794	0.222658
ENSMUSG00000064370	mt-Cytb	7946.93	0.547205	0.220287	2.48405	0.0129896	0.2253
ENSMUSG00000101567	Txn-ps1	128.037	-0.760065	0.30594	-2.48436	0.0129785	0.2253
ENSMUSG00000022248	Rad1	20.9067	-3.93241	1.58399	-2.4826	0.0130429	0.225462
ENSMUSG00000084830	Gm14539	32.8468	-0.813624	0.327713	-2.48273	0.013038	0.225462
ENSMUSG00000030579	Tyrobp	6278.11	-0.418523	0.168772	-2.47981	0.0131451	0.226466
ENSMUSG00000042369	Rbm45	1.5628	-3.46586	1.39757	-2.47992	0.0131412	0.226466
ENSMUSG00000048120	Entpd1	466.854	-2.17257	0.876438	-2.47886	0.0131802	0.226691
ENSMUSG00000004127	Trmt10a	1.39479	4.19095	1.69491	2.47267	0.0134108	0.230271
ENSMUSG00000021262	Evl	14.2335	-2.15782	0.873453	-2.47045	0.0134944	0.23132
ENSMUSG00000020137	Thap2	7.08859	3.75014	1.51837	2.46984	0.0135173	0.231326
ENSMUSG00000017978	Cadps2	0.241814	1.42382	0.577121	2.4671	0.0136211	0.231943
ENSMUSG00000047747	Rnf150	5.61648	-4.94334	2.00364	-2.46718	0.0136183	0.231943
ENSMUSG00000064351	mt-Co1	10343.1	0.513094	0.207945	2.46745	0.0136081	0.231943
ENSMUSG00000008475	Arpc5	2664.64	0.426884	0.17319	2.46483	0.0137079	0.233035
ENSMUSG00000001138	Cnnm3	7.66468	3.34333	1.35795	2.46204	0.0138148	0.234077
ENSMUSG00000034614	Pik3ip1	0.788091	2.69752	1.09541	2.46257	0.0137946	0.234077
ENSMUSG00000076136	Gm24951	0.787651	-1.95138	0.793435	-2.45941	0.0139167	0.235415
ENSMUSG00000003099	Ppp5c	81.5796	2.17338	0.884178	2.45808	0.0139684	0.2359
ENSMUSG00000028811	Yars	8.69391	2.09461	0.854096	2.45243	0.0141893	0.239238
ENSMUSG00000040675	Mthfd1l	0.891409	3.02553	1.23482	2.45018	0.0142786	0.240349
ENSMUSG00000025237	Parp6	8.25742	3.6056	1.47441	2.44545	0.0144671	0.243123
ENSMUSG00000069678	Pcgf1	3.04071	4.89599	2.00422	2.44284	0.0145721	0.244487
ENSMUSG00000004837	Grap	19.5263	3.57699	1.46522	2.44127	0.0146357	0.244744
ENSMUSG00000049488	Tmem67	4.48611	-4.90942	2.01097	-2.44132	0.0146338	0.244744
ENSMUSG00000059939	9430015G10Rik	1.59911	-2.96602	1.21551	-2.44015	0.0146813	0.244744
ENSMUSG00000078183	Gm15610	4.99424	-0.995631	0.408027	-2.44011	0.0146827	0.244744
ENSMUSG00000022236	Ropn1l	2.68738	-3.71715	1.53028	-2.42906	0.0151379	0.250591
ENSMUSG00000023330	Dtwd1	22.4197	-3.56908	1.46935	-2.42902	0.0151399	0.250591
ENSMUSG00000027361	Gabpb1	32.9276	2.99097	1.23137	2.42898	0.0151414	0.250591
ENSMUSG00000053063	Clec12a	1370.48	1.0825	0.445594	2.42934	0.0151263	0.250591
ENSMUSG00000075014	Gm10800	5.31575	2.55823	1.05336	2.42864	0.0151556	0.250591
ENSMUSG00000022861	Dgkg	12.782	3.79931	1.56509	2.42753	0.0152022	0.250959
ENSMUSG00000033781	Asb13	32.1025	-4.40636	1.81612	-2.42625	0.0152559	0.25144
ENSMUSG00000061533	Cep128	2.46619	-3.89164	1.60575	-2.42357	0.0153689	0.252493
ENSMUSG00000064373	Sepp1	1967.15	-1.48972	0.614615	-2.42382	0.0153581	0.252493
ENSMUSG00000058729	Lin9	1.59874	3.51844	1.45255	2.42224	0.015425	0.253009
ENSMUSG00000006471	Ndor1	3.08337	2.64142	1.09219	2.41847	0.0155861	0.254613
ENSMUSG00000041959	S100a10	2481.2	-0.493129	0.203849	-2.41909	0.0155593	0.254613
ENSMUSG00000082341	Gm14143	0.630891	2.62808	1.08679	2.41821	0.0155972	0.254613
ENSMUSG00000032946	Rasgrp2	0.5219	1.31947	0.545916	2.41698	0.0156498	0.255067
ENSMUSG00000030177	Ccdc77	0.823002	3.31382	1.37256	2.41433	0.0157641	0.256522
ENSMUSG00000000204	Slfn4	1.41789	4.14995	1.72265	2.40905	0.0159939	0.259344
ENSMUSG00000045312	Lhfpl2	86.6876	-3.89283	1.6166	-2.40804	0.0160385	0.259344
ENSMUSG00000057036	Gm7536	0.995823	1.69303	0.703031	2.40818	0.0160321	0.259344
ENSMUSG00000093548	Gm6407	2.35471	-1.18068	0.490095	-2.40909	0.0159922	0.259344
ENSMUSG00000033938	Ndufb7	472.164	-0.698947	0.290445	-2.40647	0.0161075	0.259444
ENSMUSG00000050777	Tmem37	273.805	-3.36243	1.39679	-2.40724	0.0160734	0.259444
ENSMUSG00000069208	Zfp825	1.9246	4.61067	1.91618	2.40618	0.0161205	0.259444
ENSMUSG00000025232	Hexa	3588.94	-0.500741	0.208342	-2.40346	0.0162408	0.260952
ENSMUSG00000038290	Smg6	3.22808	3.70266	1.5409	2.40291	0.016265	0.260952
ENSMUSG00000040212	Emp3	1439.03	-0.460428	0.191686	-2.40199	0.0163063	0.261206
ENSMUSG00000027997	Casp6	363.697	1.63325	0.68061	2.39969	0.016409	0.261322
ENSMUSG00000029925	Tbxas1	348.254	-2.23209	0.930211	-2.39955	0.0164153	0.261322
ENSMUSG00000031171	Ftsj1	67.1604	2.5904	1.07915	2.4004	0.0163774	0.261322
ENSMUSG00000040738	Ints8	35.2599	2.90904	1.21191	2.40038	0.0163779	0.261322
ENSMUSG00000029919	Hpgds	275.911	-1.98787	0.828828	-2.39841	0.0164664	0.26173
ENSMUSG00000025507	Pidd1	1.63501	3.73843	1.55916	2.39772	0.0164977	0.261821
ENSMUSG00000050608	Minos1	441.14	-0.813454	0.340246	-2.39078	0.0168125	0.265995
ENSMUSG00000101496	Gm8885	0.539784	1.3486	0.564005	2.39111	0.0167976	0.265995
ENSMUSG00000024969	Mark2	80.4918	-2.49857	1.04556	-2.3897	0.0168619	0.266367
ENSMUSG00000004665	Cnn2	372.201	1.93218	0.809582	2.38663	0.0170034	0.268189
ENSMUSG00000026833	Olfm1	370.019	1.71767	0.721482	2.38075	0.0172777	0.271894
ENSMUSG00000039967	Zfp292	9.22329	2.56838	1.07895	2.38045	0.0172913	0.271894
ENSMUSG00000087679	C330006A16Rik	157.639	-2.44822	1.02991	-2.37712	0.0174484	0.273945
ENSMUSG00000033545	Znrf1	19.041	3.1735	1.33648	2.37452	0.0175718	0.275461
ENSMUSG00000083166	Gm8648	1.28557	1.17793	0.496301	2.37342	0.0176244	0.275865
ENSMUSG00000025737	Wdr24	88.7095	-3.35539	1.4144	-2.37231	0.0176775	0.27614
ENSMUSG00000039899	Fgl2	363.9	-2.25025	0.948701	-2.37192	0.0176958	0.27614
ENSMUSG00000043067	Dpy19l1	28.3122	2.70305	1.14057	2.36991	0.0177924	0.276807
ENSMUSG00000056130	Ticam2	4.78011	4.26349	1.79864	2.3704	0.0177687	0.276807
ENSMUSG00000005034	Prkacb	120.303	-2.46961	1.04269	-2.36851	0.0178599	0.277436
ENSMUSG00000024477	Pggt1b	9.19158	-3.89994	1.64842	-2.36586	0.017988	0.278584
ENSMUSG00000030560	Ctsc	4453.04	-0.809973	0.342301	-2.36626	0.0179688	0.278584
ENSMUSG00000089785	Slc25a5-ps	0.477711	1.38488	0.586337	2.36192	0.0181808	0.281145
ENSMUSG00000029029	Wrap73	18.9178	3.53009	1.4969	2.35826	0.0183607	0.283089
ENSMUSG00000090000	Ier3ip1	181.322	-0.904732	0.383647	-2.35824	0.0183617	0.283089
ENSMUSG00000025184	R3hcc1l	33.3854	-3.81779	1.61976	-2.35701	0.0184226	0.283178
ENSMUSG00000044786	Zfp36	809.065	-0.848355	0.359921	-2.35706	0.0184204	0.283178
ENSMUSG00000018809	Smyd4	2.25088	-4.31609	1.83165	-2.3564	0.018453	0.283222
ENSMUSG00000081406	Rps6-ps4	41.528	0.629554	0.267717	2.35157	0.0186945	0.2865
ENSMUSG00000037526	Atg14	31.89	-3.37837	1.43784	-2.34962	0.0187924	0.287571
ENSMUSG00000028581	Laptm5	5238.26	-0.418149	0.178034	-2.34871	0.0188388	0.287852
ENSMUSG00000011382	Dhdh	1.07947	-3.10985	1.32462	-2.34772	0.0188886	0.288184
ENSMUSG00000037750	Fam222b	59.3951	-2.70142	1.15094	-2.34714	0.0189184	0.28821
ENSMUSG00000006494	Pdk1	72.923	2.57174	1.09759	2.34308	0.0191253	0.290324
ENSMUSG00000044881	Coa4	79.5856	-2.8994	1.23752	-2.34291	0.0191341	0.290324
ENSMUSG00000081400	Gm13680	58.5943	0.677365	0.289132	2.34276	0.0191419	0.290324
ENSMUSG00000020593	Lpin1	52.4648	-2.99464	1.2801	-2.33937	0.0193162	0.292104
ENSMUSG00000075010	AW112010	85.8966	-3.15049	1.34665	-2.3395	0.0193095	0.292104
ENSMUSG00000033166	Dis3	3.25808	2.68961	1.1504	2.33798	0.0193883	0.292763
ENSMUSG00000015837	Sqstm1	2159.92	-0.798343	0.341593	-2.33712	0.0194332	0.29287
ENSMUSG00000040584	Abcb1a	1.32552	-3.49387	1.49519	-2.33675	0.0194524	0.29287
ENSMUSG00000006423	C330007P06Rik	52.6093	-2.69705	1.15518	-2.33474	0.0195568	0.293152
ENSMUSG00000070394	Tmem256	297.842	-0.983347	0.421122	-2.33507	0.0195399	0.293152
ENSMUSG00000070953	Rabepk	7.95956	-3.13236	1.34136	-2.33522	0.0195322	0.293152
ENSMUSG00000021040	Slirp	94.6462	-0.724168	0.310254	-2.33411	0.0195898	0.293218
ENSMUSG00000029463	Fam216a	1.83476	-3.8782	1.66459	-2.32983	0.0198151	0.295898
ENSMUSG00000032436	Cmtm7	838.81	0.894524	0.383979	2.32962	0.0198264	0.295898
ENSMUSG00000024251	Thada	2.98085	-4.44388	1.91079	-2.32568	0.0200357	0.298587
ENSMUSG00000063052	Lrrc40	75.5883	-2.96413	1.27486	-2.32507	0.0200684	0.298641
ENSMUSG00000033174	Mgll	31.0056	-5.61293	2.41496	-2.32423	0.0201129	0.298871
ENSMUSG00000040865	Ino80d	18.8398	2.97148	1.28059	2.32039	0.0203197	0.301507
ENSMUSG00000023393	Slc17a9	18.8575	3.53025	1.52202	2.31945	0.0203706	0.301701
ENSMUSG00000066324	Impad1	64.7282	2.56128	1.10453	2.3189	0.0204005	0.301701
ENSMUSG00000073421	H2-Ab1	29728.5	-1.33339	0.575102	-2.31852	0.020421	0.301701
ENSMUSG00000042029	Ncapg2	1.51055	2.86928	1.239	2.31581	0.0205687	0.303033
ENSMUSG00000090023	Gm16302	0.519778	2.84376	1.22799	2.31578	0.0205701	0.303033
ENSMUSG00000027014	Cwc22	6.63183	4.31264	1.86314	2.31472	0.0206283	0.303455
ENSMUSG00000023861	Mpc1	124.964	-0.772005	0.333621	-2.31402	0.0206667	0.303584
ENSMUSG00000017499	Cdc6	2.39413	-3.69543	1.59749	-2.31327	0.0207079	0.303755
ENSMUSG00000038759	Nup205	21.9781	-3.28381	1.41989	-2.31273	0.0207375	0.303755
ENSMUSG00000019970	Sgk1	161.173	-3.04286	1.3168	-2.31081	0.0208433	0.304436
ENSMUSG00000095202	Gm6100	0.740763	-1.67306	0.723863	-2.3113	0.0208163	0.304436
ENSMUSG00000028998	Tomm7	167.619	-1.07641	0.465975	-2.31003	0.0208867	0.304637
ENSMUSG00000023909	Paqr4	37.5719	4.3579	1.88831	2.30784	0.0210083	0.305976
ENSMUSG00000024795	Kif20b	1.7476	-3.49123	1.51607	-2.30282	0.0212892	0.309628
ENSMUSG00000050914	Ankrd37	3.56152	4.50312	1.95674	2.30134	0.0213724	0.310399
ENSMUSG00000026012	Cd28	172.4	-2.81179	1.22274	-2.29958	0.0214722	0.311093
ENSMUSG00000030677	Kif22	4.01069	-2.41608	1.05073	-2.29943	0.0214808	0.311093
ENSMUSG00000051285	Pcmtd1	30.4833	2.7582	1.20169	2.29527	0.0217176	0.314079
ENSMUSG00000044349	Snhg11	0.569411	2.14748	0.93688	2.29217	0.0218961	0.316215
ENSMUSG00000024737	Slc15a3	265.553	-2.067	0.902824	-2.28948	0.0220514	0.318011
ENSMUSG00000025451	Paip1	35.5394	-2.07732	0.909176	-2.28484	0.0223222	0.320625
ENSMUSG00000034021	Pds5b	18.872	-3.47935	1.52284	-2.28477	0.0223263	0.320625
ENSMUSG00000073980	Gm9574	1.10969	-3.11469	1.3631	-2.28501	0.0223122	0.320625
ENSMUSG00000026672	Optn	4.16837	-4.66568	2.04536	-2.2811	0.0225425	0.323277
ENSMUSG00000010290	AI597479	8.27675	-3.65508	1.60428	-2.27834	0.0227064	0.32337
ENSMUSG00000015474	Ppt2	11.3488	-2.8789	1.26346	-2.27858	0.0226919	0.32337
ENSMUSG00000019774	Mtrf1l	2.61559	4.31287	1.89257	2.27884	0.0226767	0.32337
ENSMUSG00000038174	Fam126b	1.4718	3.71477	1.62979	2.27929	0.0226498	0.32337
ENSMUSG00000102059	Gm20257	3.69883	-4.48227	1.96729	-2.2784	0.0227027	0.32337
ENSMUSG00000025169	Ogfod3	1.04441	3.77744	1.65857	2.27753	0.0227546	0.323607
ENSMUSG00000021614	Vcan	233.313	2.15525	0.946997	2.27588	0.022853	0.324557
ENSMUSG00000035206	Sppl2b	10.7968	-3.3444	1.46996	-2.27517	0.0228959	0.324716
ENSMUSG00000079469	Pigb	4.00204	3.63022	1.59601	2.27455	0.0229328	0.324791
ENSMUSG00000032066	Bco2	5.63136	5.08053	2.23532	2.27284	0.023036	0.325804
ENSMUSG00000074417	Gm14548	159.041	1.24805	0.549668	2.27055	0.0231742	0.327307
ENSMUSG00000032374	Plod2	0.930603	1.66993	0.735832	2.26944	0.0232414	0.327806
ENSMUSG00000025203	Scd2	242.388	1.91709	0.846267	2.26535	0.0234913	0.330574
ENSMUSG00000040396	Abhd13	1.99114	4.44705	1.96348	2.26488	0.0235201	0.330574
ENSMUSG00000107362	RP23-403P24.1	1.5011	3.9449	1.74195	2.26465	0.0235342	0.330574
ENSMUSG00000029699	Ssc4d	6.07792	3.28534	1.45281	2.26137	0.0237364	0.332305
ENSMUSG00000048677	Tpcn2	32.1317	-3.27391	1.44795	-2.26108	0.0237545	0.332305
ENSMUSG00000076437	2700094K13Rik	141.823	-1.68303	0.744295	-2.26125	0.023744	0.332305
ENSMUSG00000021477	Ctsl	1428.97	-1.40735	0.622716	-2.26002	0.0238202	0.332318
ENSMUSG00000035495	Tstd2	36.0936	2.6275	1.16242	2.26037	0.0237981	0.332318
ENSMUSG00000025278	Flnb	1.41246	1.80805	0.800388	2.25896	0.0238856	0.332778
ENSMUSG00000025607	Copg2	51.8273	2.89587	1.28345	2.25632	0.0240504	0.33462
ENSMUSG00000020832	Eral1	64.4287	3.12471	1.38556	2.25519	0.0241211	0.334775
ENSMUSG00000082241	Gm15776	8.38758	-0.701922	0.311259	-2.2551	0.0241268	0.334775
ENSMUSG00000041638	Gcn1l1	29.4078	2.6006	1.15395	2.25365	0.0242181	0.335589
ENSMUSG00000021180	Rps6ka5	7.56475	3.27691	1.45584	2.25087	0.024394	0.337117
ENSMUSG00000024878	Cbwd1	35.1976	-2.5888	1.14992	-2.25128	0.0243676	0.337117
ENSMUSG00000028986	Klhl7	3.37826	4.75932	2.11667	2.24849	0.0245449	0.338746
ENSMUSG00000024177	Nme4	11.2363	2.70233	1.20275	2.24679	0.0246537	0.339335
ENSMUSG00000032705	Exd2	29.8909	-3.96182	1.76323	-2.24691	0.0246457	0.339335
ENSMUSG00000002416	Ndufb2	66.7779	1.27835	0.56929	2.24552	0.0247346	0.339601
ENSMUSG00000031355	Arhgap6	50.1716	-3.08018	1.37174	-2.24545	0.0247392	0.339601
ENSMUSG00000022802	Lmln	2.83459	-4.34996	1.93845	-2.24404	0.0248297	0.340388
ENSMUSG00000042275	Pelo	1.76266	4.73585	2.11414	2.24008	0.0250859	0.343442
ENSMUSG00000022092	Ppp3cc	4.382	3.61514	1.6152	2.2382	0.0252083	0.343894
ENSMUSG00000025134	Alyref	16.8369	2.47013	1.10359	2.23826	0.0252038	0.343894
ENSMUSG00000048779	P2ry6	535.143	-1.54482	0.690259	-2.23803	0.0252194	0.343894
ENSMUSG00000015396	Cd83	150.91	-2.75132	1.23174	-2.23368	0.0255044	0.346859
ENSMUSG00000087569	Gm8464	26.5361	0.47969	0.214754	2.23368	0.0255043	0.346859
ENSMUSG00000022787	Wdr53	27.5623	3.87978	1.73866	2.23148	0.0256493	0.347005
ENSMUSG00000028999	Rint1	1.86559	4.73046	2.11989	2.23147	0.0256502	0.347005
ENSMUSG00000036155	Mgat5	39.2885	-2.79792	1.25299	-2.233	0.0255491	0.347005
ENSMUSG00000047649	Cd3eap	7.62661	3.08331	1.38161	2.23168	0.0256361	0.347005
ENSMUSG00000055760	Gemin6	0.68448	2.1125	0.94716	2.23036	0.0257239	0.347543
ENSMUSG00000026786	Apbb1ip	94.0163	-1.73175	0.77689	-2.22908	0.0258086	0.34823
ENSMUSG00000033808	Tmem87a	6.588	2.81917	1.26589	2.22702	0.0259457	0.34962
ENSMUSG00000026663	Atf6	116.833	-2.00789	0.902541	-2.22471	0.0261009	0.35125
ENSMUSG00000015932	Dstn	591.219	1.22556	0.551842	2.22086	0.0263607	0.353358
ENSMUSG00000026784	Pdss1	12.6849	3.57441	1.60926	2.22115	0.0263406	0.353358
ENSMUSG00000082715	Gm11633	81.0078	-0.753357	0.339147	-2.22133	0.0263286	0.353358
ENSMUSG00000064348	mt-Tn	0.697994	1.30435	0.587491	2.2202	0.0264055	0.353496
ENSMUSG00000024137	E4f1	9.41834	-3.23449	1.45756	-2.21911	0.0264789	0.354018
ENSMUSG00000021211	Akr1c12	1.0564	2.4857	1.12113	2.21713	0.0266143	0.355365
ENSMUSG00000028367	Txn1	948.403	-0.622116	0.280788	-2.21561	0.0267184	0.356291
ENSMUSG00000001166	Oas1c	3.12639	-4.92965	2.22595	-2.21462	0.026786	0.356459
ENSMUSG00000025393	Atp5b	3267.64	0.67056	0.303001	2.21306	0.0268933	0.356459
ENSMUSG00000044258	Ctla2a	0.471152	1.82683	0.825538	2.2129	0.0269045	0.356459
ENSMUSG00000075269	Bex6	75.8032	2.54919	1.15195	2.21294	0.0269021	0.356459
ENSMUSG00000092558	Med20	85.8265	2.59421	1.17156	2.21432	0.0268069	0.356459
ENSMUSG00000046873	Mbtps2	7.15605	2.86661	1.29579	2.21225	0.0269494	0.356593
ENSMUSG00000026809	1700026L06Rik	55.0166	-2.83122	1.28016	-2.21162	0.0269928	0.356708
ENSMUSG00000031613	Hpgd	84.9284	2.27754	1.03032	2.21051	0.02707	0.357269
ENSMUSG00000051989	Smim11	108.561	-1.52848	0.691804	-2.20942	0.0271455	0.357805
ENSMUSG00000056394	Lig1	1.46651	-1.50561	0.681647	-2.20879	0.0271896	0.357927
ENSMUSG00000058301	Upf1	14.1842	-2.85503	1.2934	-2.20738	0.0272876	0.358756
ENSMUSG00000024446	Rpp21	163.171	-1.43644	0.651013	-2.20647	0.0273513	0.359134
ENSMUSG00000030539	Sema4b	1.21528	-1.96302	0.890695	-2.20391	0.0275304	0.361025
ENSMUSG00000021171	Esyt2	96.4062	2.66153	1.2083	2.2027	0.0276157	0.36116
ENSMUSG00000036986	Pml	71.5462	-2.5352	1.15182	-2.20103	0.0277339	0.36116
ENSMUSG00000040195	Tmem194	1.33877	-3.40797	1.54783	-2.20178	0.0276809	0.36116
ENSMUSG00000064367	mt-Nd5	2831.45	0.569356	0.2585	2.20253	0.0276276	0.36116
ENSMUSG00000072762	4930522L14Rik	1.72323	2.7973	1.27069	2.2014	0.0277075	0.36116
ENSMUSG00000083533	Gm13450	0.633658	-1.63856	0.744536	-2.20078	0.0277517	0.36116
ENSMUSG00000013089	Etv5	1.46867	3.88616	1.76794	2.19812	0.0279402	0.363152
ENSMUSG00000003031	Cdkn1b	11.001	-2.1071	0.96029	-2.19424	0.0282184	0.365499
ENSMUSG00000033031	C330027C09Rik	1.34825	-2.00133	0.911745	-2.19506	0.0281594	0.365499
ENSMUSG00000045691	Thtpa	1.48005	3.91942	1.78674	2.19361	0.0282632	0.365499
ENSMUSG00000061536	Sec22c	3.76108	4.34694	1.98136	2.19392	0.028241	0.365499
ENSMUSG00000025648	Pfkfb4	110.053	-2.64511	1.20678	-2.19187	0.0283888	0.366662
ENSMUSG00000037415	Ranbp10	69.2559	-3.10469	1.41724	-2.19066	0.0284763	0.366885
ENSMUSG00000044906	4930503L19Rik	3.03114	3.81222	1.74023	2.19064	0.0284775	0.366885
ENSMUSG00000005374	Tbl2	8.00347	2.94644	1.34572	2.18949	0.0285615	0.367313
ENSMUSG00000008822	Acyp1	6.96431	3.10465	1.41817	2.1892	0.0285823	0.367313
ENSMUSG00000041268	Dmxl2	88.4166	-2.78703	1.2734	-2.18866	0.0286216	0.367358
ENSMUSG00000010057	Nprl2	7.10274	-4.37036	2.00094	-2.18415	0.0289511	0.369279
ENSMUSG00000023791	Pigx	372.35	1.31292	0.60095	2.18474	0.0289076	0.369279
ENSMUSG00000024082	Ndufaf7	122.016	2.70554	1.23848	2.18456	0.0289211	0.369279
ENSMUSG00000026436	Elk4	56.2693	-2.84323	1.30161	-2.18439	0.0289338	0.369279
ENSMUSG00000038346	Zfp384	16.5778	-2.41112	1.10341	-2.18515	0.0288781	0.369279
ENSMUSG00000018427	Ypel2	3.50051	4.57539	2.10127	2.17743	0.0294482	0.371146
ENSMUSG00000021902	Phf7	1.66887	3.71035	1.70411	2.17729	0.0294586	0.371146
ENSMUSG00000024338	Psmb8	1251.46	-0.575039	0.263884	-2.17914	0.0293215	0.371146
ENSMUSG00000028243	Ubxn2b	0.840809	2.82678	1.29749	2.17866	0.0293572	0.371146
ENSMUSG00000028691	Prdx1	1689.04	-0.609587	0.279975	-2.17729	0.0294589	0.371146
ENSMUSG00000038604	Fam65a	52.7694	2.29633	1.0528	2.18116	0.0291717	0.371146
ENSMUSG00000043633	Fam221b	90.8193	-0.601082	0.275932	-2.17837	0.0293787	0.371146
ENSMUSG00000051469	Zfp191	33.2772	-3.21236	1.47451	-2.1786	0.0293611	0.371146
ENSMUSG00000053128	Rnf26	18.2546	2.75119	1.26225	2.17959	0.029288	0.371146
ENSMUSG00000085101	Platr16	0.581435	-1.42246	0.652448	-2.18019	0.0292437	0.371146
ENSMUSG00000021244	Ylpm1	31.1044	2.57572	1.18455	2.17443	0.0296728	0.37296
ENSMUSG00000045598	Zfp553	1.9945	-4.28032	1.96895	-2.17391	0.0297119	0.37296
ENSMUSG00000072109	A530040E14Rik	5.03518	-2.13325	0.981147	-2.17424	0.0296868	0.37296
ENSMUSG00000026816	Gtf3c5	1.10109	1.63804	0.753758	2.17317	0.0297677	0.373204
ENSMUSG00000087235	Gm4750	60.395	0.456143	0.209954	2.17258	0.0298119	0.373304
ENSMUSG00000026317	Cln8	273.246	-1.90378	0.876619	-2.17173	0.029876	0.37365
ENSMUSG00000027427	Polr3f	1.97354	4.71866	2.17333	2.17117	0.0299185	0.373726
ENSMUSG00000096745	Gm12622	0.615164	-1.27472	0.587798	-2.16864	0.0301099	0.37566
ENSMUSG00000029313	Aff1	60.0367	-2.13071	0.983244	-2.16702	0.0302332	0.376741
ENSMUSG00000022323	Hrsp12	32.9606	-3.47449	1.60417	-2.16591	0.0303179	0.376882
ENSMUSG00000070426	Rnf121	20.1075	3.64556	1.683	2.16611	0.0303031	0.376882
ENSMUSG00000073471	Rsph3a	3.83135	-2.8172	1.30151	-2.16457	0.0304208	0.377248
ENSMUSG00000078812	Eif5a	2538.4	0.525046	0.242558	2.16462	0.0304167	0.377248
ENSMUSG00000083626	Gm4459	18.4032	-1.12825	0.521477	-2.16357	0.0304974	0.377741
ENSMUSG00000018341	Il12rb2	39.9597	3.33838	1.54458	2.16136	0.0306679	0.378661
ENSMUSG00000020471	Pold2	59.7239	2.14436	0.992579	2.16039	0.0307421	0.378661
ENSMUSG00000026727	Rsu1	795.74	1.02804	0.476062	2.15946	0.0308141	0.378661
ENSMUSG00000036594	H2-Aa	22091.2	-1.24053	0.573953	-2.16138	0.0306659	0.378661
ENSMUSG00000042700	Sipa1l1	0.736268	3.14726	1.45756	2.15926	0.0308298	0.378661
ENSMUSG00000059486	Kbtbd2	116.058	2.24085	1.03774	2.15934	0.0308236	0.378661
ENSMUSG00000063895	Nupl1	19.004	2.81091	1.30174	2.15934	0.0308239	0.378661
ENSMUSG00000023072	Cep89	2.06187	-3.76437	1.74588	-2.15614	0.0310727	0.381188
ENSMUSG00000011267	Zfp296	2.1953	-3.56994	1.65687	-2.15463	0.0311907	0.382179
ENSMUSG00000051606	2010001K21Rik	4.3124	-1.69457	0.786703	-2.15401	0.0312393	0.382318
ENSMUSG00000035372	1810055G02Rik	1.14404	3.01224	1.40085	2.15029	0.0315319	0.38544
ENSMUSG00000028407	Toporsos	7.54052	-2.56712	1.19428	-2.14951	0.0315938	0.385737
ENSMUSG00000043241	Upf2	19.0911	-2.67933	1.24784	-2.14717	0.0317798	0.387548
ENSMUSG00000020079	Supv3l1	52.8965	-2.61352	1.21877	-2.14439	0.032002	0.389375
ENSMUSG00000045316	Fahd1	1.22055	-3.43178	1.60039	-2.14434	0.0320055	0.389375
ENSMUSG00000048439	Nupl2	31.5404	3.81553	1.78082	2.14257	0.0321479	0.390645
ENSMUSG00000052299	Ltn1	23.3053	-2.77197	1.29475	-2.14093	0.0322797	0.391731
ENSMUSG00000081752	Gm14680	16.2683	2.46689	1.15248	2.14051	0.0323136	0.391731
ENSMUSG00000004612	Nkg7	1.04735	1.1838	0.553798	2.1376	0.0325496	0.393662
ENSMUSG00000062232	Rapgef2	36.0959	-3.43215	1.6053	-2.13802	0.0325153	0.393662
ENSMUSG00000006519	Cyba	4906.58	-0.314162	0.147219	-2.13399	0.032844	0.394935
ENSMUSG00000032306	Mpi	1.57224	2.88357	1.3505	2.13518	0.0327459	0.394935
ENSMUSG00000037434	Slc30a1	28.8108	-3.17405	1.4872	-2.13425	0.0328223	0.394935
ENSMUSG00000041538	H2-Ob	49.9287	-3.2399	1.51698	-2.13575	0.0326996	0.394935
ENSMUSG00000106089	RP24-321M14.4	0.639367	1.93456	0.906563	2.13395	0.0328471	0.394935
ENSMUSG00000059089	Fcgr4	375.956	-2.07994	0.975149	-2.13294	0.0329294	0.395461
ENSMUSG00000030801	Kat8	59.5073	-2.55884	1.20069	-2.13114	0.0330779	0.395949
ENSMUSG00000033721	Vav3	49.7713	2.25864	1.05999	2.13082	0.0331038	0.395949
ENSMUSG00000034317	Trim59	0.43857	1.2239	0.574136	2.13173	0.0330294	0.395949
ENSMUSG00000064341	mt-Nd1	4575.16	0.48644	0.228314	2.13057	0.0331243	0.395949
ENSMUSG00000030138	Bms1	35.3817	-2.84064	1.33515	-2.12758	0.0333721	0.397523
ENSMUSG00000082926	Gm8172	1.73978	1.05107	0.493876	2.1282	0.0333205	0.397523
ENSMUSG00000102914	Gm35106	8.85421	-0.619876	0.291312	-2.12788	0.0333472	0.397523
ENSMUSG00000028798	Eif3i	340.383	1.06481	0.501182	2.1246	0.0336201	0.398167
ENSMUSG00000038843	Gcnt1	131.512	2.10285	0.989235	2.12574	0.033525	0.398167
ENSMUSG00000041341	Atg2b	57.1769	3.05439	1.43717	2.12528	0.0335633	0.398167
ENSMUSG00000060671	Atp8b2	4.68904	4.11218	1.93427	2.12596	0.0335064	0.398167
ENSMUSG00000079101	Gm2904	3.88461	-0.993865	0.467726	-2.12489	0.033596	0.398167
ENSMUSG00000073705	Apitd1	2.47751	-4.04223	1.90337	-2.12372	0.0336936	0.398579
ENSMUSG00000003948	Mmd	8.95799	-3.13592	1.47895	-2.12037	0.0339748	0.39891
ENSMUSG00000019689	1110001J03Rik	43.6857	-2.61852	1.23506	-2.12015	0.0339936	0.39891
ENSMUSG00000026988	Wdsub1	4.86171	2.66594	1.25707	2.12076	0.0339416	0.39891
ENSMUSG00000031671	Setd6	1.83474	-3.43919	1.62192	-2.12044	0.0339687	0.39891
ENSMUSG00000031898	Dpep3	2.63876	-4.67209	2.20321	-2.12059	0.0339566	0.39891
ENSMUSG00000049680	Urgcp	56.6587	-2.87227	1.35386	-2.12154	0.0338762	0.39891
ENSMUSG00000073096	Lrrc61	3.33622	-3.42408	1.61489	-2.12032	0.0339794	0.39891
ENSMUSG00000032586	Traip	1.07214	-2.49915	1.17965	-2.11856	0.0341274	0.399123
ENSMUSG00000052477	C130026I21Rik	0.548965	-1.75779	0.829474	-2.11916	0.0340766	0.399123
ENSMUSG00000103764	Gm18382	0.976508	-1.68708	0.796337	-2.11855	0.0341284	0.399123
ENSMUSG00000022831	Hcls1	779.56	0.90763	0.428657	2.11738	0.0342274	0.399371
ENSMUSG00000024579	Pcyox1l	0.684371	2.01626	0.95215	2.11758	0.0342103	0.399371
ENSMUSG00000083536	Gm15808	6.97436	0.828703	0.391904	2.11456	0.0344678	0.40172
ENSMUSG00000029020	Mfn2	17.6694	2.98771	1.41325	2.11407	0.0345094	0.401749
ENSMUSG00000045362	Tnfrsf26	189.674	-2.54709	1.2057	-2.11254	0.03464	0.402812
ENSMUSG00000010751	Tnfrsf22	30.5538	1.97796	0.936968	2.11103	0.0347699	0.403814
ENSMUSG00000104864	RP24-209L5.1	62.294	-0.785013	0.371935	-2.11062	0.0348048	0.403814
ENSMUSG00000021733	Slc4a7	73.6576	2.00333	0.949432	2.11003	0.034856	0.403952
ENSMUSG00000004895	Prcc	4.27925	-3.45578	1.63816	-2.10956	0.0348964	0.403964
ENSMUSG00000020612	Prkar1a	871.794	-0.80975	0.384105	-2.10815	0.0350181	0.404917
ENSMUSG00000038369	Ncoa6	64.3825	2.48905	1.18205	2.1057	0.0352304	0.406913
ENSMUSG00000031328	Flna	1189.59	0.89873	0.427389	2.10284	0.0354798	0.40755
ENSMUSG00000040701	Ap1g2	89.6566	2.35943	1.12115	2.10447	0.0353377	0.40755
ENSMUSG00000063445	Nmral1	71.2164	-2.18656	1.03933	-2.10382	0.0353943	0.40755
ENSMUSG00000074272	Ceacam1	232.602	1.53566	0.730075	2.10343	0.0354284	0.40755
ENSMUSG00000082415	Gm12486	1.5767	1.43034	0.680212	2.10279	0.035484	0.40755
ENSMUSG00000025959	Klf7	34.2662	3.33515	1.58646	2.10226	0.0355305	0.407628
ENSMUSG00000067288	Rps28	4.29453	1.19909	0.571178	2.09933	0.0357874	0.410117
ENSMUSG00000032218	Ccnb2	24.2542	-1.77258	0.844539	-2.09887	0.0358284	0.41013
ENSMUSG00000020492	Ska2	1.92891	2.8175	1.34508	2.09467	0.0361999	0.41261
ENSMUSG00000024948	Map4k2	9.12388	2.46575	1.17723	2.09453	0.0362132	0.41261
ENSMUSG00000026126	Ptpn18	254.081	-0.875926	0.418204	-2.09449	0.0362159	0.41261
ENSMUSG00000027651	Rprd1b	7.36086	2.20359	1.05221	2.09425	0.0362377	0.41261
ENSMUSG00000100025	Gm8141	0.89609	1.08029	0.515859	2.09416	0.036246	0.41261
ENSMUSG00000042677	Zc3h12a	7.78106	-2.63853	1.26096	-2.09248	0.0363953	0.41385
ENSMUSG00000030207	8430419L09Rik	11.1257	3.21265	1.53595	2.09164	0.0364705	0.414247
ENSMUSG00000014778	Fhod1	4.36656	3.63215	1.73751	2.09044	0.0365784	0.414555
ENSMUSG00000082951	Gm13359	18.0285	-0.914609	0.437502	-2.09052	0.0365708	0.414555
ENSMUSG00000038372	Gmds	2.7125	-3.39536	1.62647	-2.08757	0.0368366	0.417021
ENSMUSG00000028744	Pqlc2	177.722	-2.12285	1.01734	-2.08668	0.0369175	0.417477
ENSMUSG00000040446	Rprd1a	9.74578	-2.82762	1.35678	-2.08406	0.0371543	0.419693
ENSMUSG00000038252	Ncapd2	2.18395	1.84963	0.887717	2.08358	0.0371982	0.419727
ENSMUSG00000056228	Cars2	5.9227	2.84668	1.36743	2.08177	0.0373635	0.421129
ENSMUSG00000036764	Dnajc12	6.76929	-2.63896	1.26823	-2.08082	0.0374504	0.421646
ENSMUSG00000021127	Zfp36l1	413.317	-1.29171	0.621319	-2.07897	0.0376199	0.422964
ENSMUSG00000071708	Sms	12.3275	2.24234	1.07889	2.07838	0.0376741	0.422964
ENSMUSG00000092274	Neat1	724.561	-1.25889	0.605762	-2.0782	0.0376911	0.422964
ENSMUSG00000025503	Taldo1	1633.74	-0.51912	0.249926	-2.0771	0.0377928	0.423453
ENSMUSG00000038871	Bpgm	1.20922	3.89934	1.87754	2.07683	0.0378172	0.423453
ENSMUSG00000026358	Rgs1	888.462	-1.95631	0.94307	-2.07441	0.0380417	0.425503
ENSMUSG00000078616	Trim30c	75.7249	-2.738	1.3203	-2.07377	0.0381009	0.425702
ENSMUSG00000064357	mt-Atp6	21.6927	0.510803	0.24643	2.07281	0.0381897	0.425767
ENSMUSG00000094530	Gm21399	748.351	-0.597067	0.288002	-2.07313	0.0381598	0.425767
ENSMUSG00000040720	1110037F02Rik	33.1329	2.35162	1.13483	2.07222	0.0382446	0.425917
ENSMUSG00000066456	Hmgn3	11.5234	3.16259	1.52654	2.07174	0.0382901	0.425961
ENSMUSG00000002617	Zfp40	0.781884	3.13931	1.51616	2.07057	0.038399	0.426711
ENSMUSG00000004709	Cd244	6.36809	2.67732	1.2935	2.06983	0.0384686	0.427022
ENSMUSG00000015749	Anp32e	210.744	1.42681	0.690543	2.06621	0.0388087	0.427025
ENSMUSG00000017716	Birc5	61.426	-1.95885	0.948207	-2.06584	0.0388432	0.427025
ENSMUSG00000020590	Snx13	98.5682	-2.26978	1.09828	-2.06667	0.0387653	0.427025
ENSMUSG00000027809	Etfdh	138.564	-2.20205	1.06454	-2.06855	0.0385881	0.427025
ENSMUSG00000032691	Nlrp3	30.7226	2.58545	1.25109	2.06656	0.0387759	0.427025
ENSMUSG00000046245	Pilra	815.613	1.17094	0.566621	2.06653	0.0387785	0.427025
ENSMUSG00000050243	Gm5446	10.1704	1.92788	0.932071	2.06838	0.0386039	0.427025
ENSMUSG00000064363	mt-Nd4	1342.56	0.447804	0.216489	2.06849	0.0385942	0.427025
ENSMUSG00000067736	Gm10222	1.96616	0.853921	0.413068	2.06726	0.0387093	0.427025
ENSMUSG00000022828	Gtf2e1	23.7652	-3.00449	1.45567	-2.064	0.0390177	0.428485
ENSMUSG00000021996	Esd	767.251	-0.716599	0.347738	-2.06074	0.0393275	0.431427
ENSMUSG00000031889	D230025D16Rik	43.8924	-3.11398	1.5148	-2.0557	0.0398115	0.43627
ENSMUSG00000096255	Dynlt1b	60.8819	0.642391	0.312603	2.05497	0.0398816	0.436571
ENSMUSG00000030427	Lilra6	317.918	1.39884	0.681078	2.05387	0.0399885	0.437086
ENSMUSG00000037419	Endod1	100.233	-2.13174	1.03805	-2.05361	0.0400137	0.437086
ENSMUSG00000079426	Arpc4	1391.36	0.356832	0.174048	2.05019	0.0403456	0.440243
ENSMUSG00000011179	Odc1	43.8698	1.94198	0.948067	2.04836	0.040525	0.441565
ENSMUSG00000058756	Thra	29.1766	-3.49925	1.70856	-2.04807	0.0405528	0.441565
ENSMUSG00000029333	Rasgef1b	85.7943	-2.57451	1.25827	-2.04606	0.0407503	0.442309
ENSMUSG00000030610	Det1	0.50734	2.01068	0.982457	2.04659	0.0406985	0.442309
ENSMUSG00000094257	Ap3s1-ps2	8.556	-1.34811	0.658761	-2.04643	0.0407144	0.442309
ENSMUSG00000054342	Kcnn4	452.153	-1.70783	0.834998	-2.04531	0.0408244	0.442645
ENSMUSG00000028245	Nsmaf	44.7119	-2.34973	1.15036	-2.04261	0.0410908	0.445063
ENSMUSG00000030435	U2af2	12.1411	1.7915	0.87768	2.04117	0.0412336	0.446041
ENSMUSG00000039050	Osbpl2	98.5767	-2.7322	1.33877	-2.04083	0.041268	0.446041
ENSMUSG00000049606	Zfp644	53.8666	-2.68262	1.31555	-2.03916	0.0414344	0.44737
ENSMUSG00000030844	Rgs10	469.953	-0.942655	0.462394	-2.03864	0.041486	0.447456
ENSMUSG00000038766	Gabpb2	48.215	2.26817	1.11342	2.03713	0.0416371	0.448281
ENSMUSG00000081344	Gm14303	87.6731	-0.526826	0.258628	-2.037	0.0416498	0.448281
ENSMUSG00000020781	Tsen54	3.52344	3.63248	1.78413	2.03599	0.0417511	0.448478
ENSMUSG00000078495	Gm13157	82.5197	-1.69726	0.833647	-2.03595	0.0417555	0.448478
ENSMUSG00000019988	Nedd1	11.0377	2.34442	1.15201	2.03506	0.0418451	0.448972
ENSMUSG00000074227	Spint2	0.262927	1.16025	0.570489	2.03379	0.0419728	0.449872
ENSMUSG00000022191	Drosha	62.0877	-2.99118	1.47183	-2.03229	0.0421243	0.451025
ENSMUSG00000030104	Edem1	578.577	1.05303	0.518337	2.03155	0.0421988	0.451351
ENSMUSG00000002068	Ccne1	0.830009	2.71943	1.33956	2.03009	0.0423476	0.452001
ENSMUSG00000025154	Arhgap19	54.6639	-3.1925	1.57255	-2.03014	0.042342	0.452001
ENSMUSG00000046897	Zfp740	29.0682	2.52852	1.2463	2.02883	0.0424761	0.452432
ENSMUSG00000083844	2210015D19Rik	5.8164	2.76552	1.36311	2.02883	0.0424756	0.452432
ENSMUSG00000017417	Plxdc1	33.1534	-3.61578	1.78263	-2.02834	0.042526	0.452494
ENSMUSG00000045382	Cxcr4	33.5406	-2.3869	1.17903	-2.02446	0.0429229	0.456245
ENSMUSG00000039987	Phtf2	8.49767	3.0927	1.52914	2.02251	0.0431232	0.4579
ENSMUSG00000043279	Trim56	9.79317	1.95278	0.966347	2.02079	0.0433019	0.458999
ENSMUSG00000079445	B3gnt7	41.6224	2.25079	1.1139	2.02065	0.0433161	0.458999
ENSMUSG00000061787	Rps17	3.23328	1.15578	0.572138	2.0201	0.0433731	0.459129
ENSMUSG00000037525	Bcdin3d	0.836022	3.54912	1.75773	2.01916	0.043471	0.459691
ENSMUSG00000064337	mt-Rnr1	1624.23	0.474724	0.235336	2.01722	0.0436727	0.461349
ENSMUSG00000029311	Hsd17b11	2.1258	2.90806	1.4422	2.01641	0.043757	0.461625
ENSMUSG00000031586	Rbpms	8.56855	-4.1202	2.04364	-2.01611	0.0437888	0.461625
ENSMUSG00000014177	Tvp23b	110.908	-2.23302	1.10927	-2.01306	0.0441083	0.463081
ENSMUSG00000020974	Pole2	0.707761	2.62841	1.30523	2.01376	0.0440349	0.463081
ENSMUSG00000024190	Dusp1	1399.11	-1.37903	0.68562	-2.01136	0.0442877	0.463081
ENSMUSG00000028873	Cdca8	8.46557	-1.50612	0.748512	-2.01215	0.0442036	0.463081
ENSMUSG00000031903	Pla2g15	203.083	-2.16289	1.07421	-2.01347	0.0440654	0.463081
ENSMUSG00000061411	Nol4l	2.61407	-3.79945	1.88852	-2.01187	0.0442339	0.463081
ENSMUSG00000092253	H2-Q3	0.367985	-1.7047	0.847379	-2.01174	0.0442476	0.463081
ENSMUSG00000097971	Gm26917	796.109	0.767883	0.381684	2.01183	0.0442377	0.463081
ENSMUSG00000036181	Hist1h1c	614.708	-1.56166	0.776602	-2.01089	0.0443366	0.463121
ENSMUSG00000059878	Zfp422	49.6152	1.7398	0.865554	2.01004	0.0444274	0.463598
ENSMUSG00000031799	Tpm4	1056.93	0.822159	0.409171	2.00933	0.0445022	0.463908
ENSMUSG00000020482	Ccdc117	3.08836	2.16778	1.08009	2.00704	0.0447451	0.465966
ENSMUSG00000003355	Fkbp11	0.745446	3.0222	1.50764	2.0046	0.0450063	0.468211
ENSMUSG00000020330	Hmmr	0.824191	-2.23489	1.11573	-2.00307	0.04517	0.468797
ENSMUSG00000046562	Unc119b	5.37603	-2.53989	1.26773	-2.0035	0.045124	0.468797
ENSMUSG00000100131	Gm28439	5.56784	0.672411	0.335737	2.00279	0.0451995	0.468797
ENSMUSG00000105944	RP23-313F7.2	0.906835	1.07544	0.537752	1.99988	0.0455135	0.471577
ENSMUSG00000055835	Zfp1	0.598742	2.66946	1.33534	1.99909	0.0455987	0.471977
ENSMUSG00000101834	Gm5829	4.02426	-1.01185	0.506264	-1.99867	0.0456441	0.471977
ENSMUSG00000082588	Gm15443	2.02963	2.03926	1.0206	1.99809	0.0457072	0.472154
ENSMUSG00000025511	Tspan4	135.416	-1.90933	0.955836	-1.99755	0.0457654	0.472281
ENSMUSG00000036552	Ermard	59.2497	-1.90563	0.954256	-1.99698	0.0458273	0.472445
ENSMUSG00000007603	Dus3l	2.0217	1.9049	0.954179	1.99637	0.0458935	0.472652
ENSMUSG00000040209	Zfp704	3.69178	-3.49715	1.75274	-1.99525	0.0460153	0.473432
ENSMUSG00000056071	S100a9	0.525528	1.82027	0.913398	1.99286	0.0462772	0.475175
ENSMUSG00000080921	Rpl38-ps2	28.3558	-0.632353	0.317257	-1.99319	0.0462406	0.475175
ENSMUSG00000008450	Nutf2	3.78931	1.22747	0.616636	1.99059	0.0465259	0.476775
ENSMUSG00000040105	Ppapdc2	2.11914	-4.36141	2.19094	-1.99066	0.0465188	0.476775
ENSMUSG00000022148	Fyb	283.322	-1.73333	0.871292	-1.98938	0.0466598	0.47767
ENSMUSG00000016427	Ndufa1	161.572	-0.673693	0.338786	-1.98855	0.0467508	0.477743
ENSMUSG00000080950	Gm7278	0.599569	2.26722	1.14018	1.98847	0.04676	0.477743
ENSMUSG00000031631	Cfap97	1.19276	-3.37982	1.70078	-1.98721	0.0468989	0.477968
ENSMUSG00000032293	Ireb2	46.9395	2.44858	1.2323	1.98701	0.0469217	0.477968
ENSMUSG00000035754	Wdr18	156.385	1.67814	0.844539	1.98705	0.0469173	0.477968
ENSMUSG00000029401	Rilpl2	416.675	-1.40702	0.708995	-1.98453	0.0471969	0.480295
ENSMUSG00000024696	Lpxn	832.233	-1.07994	0.544467	-1.98349	0.047313	0.481
ENSMUSG00000024095	Hnrnpll	193.353	1.52606	0.770433	1.98079	0.0476151	0.481254
ENSMUSG00000031818	Cox4i1	2156.16	-0.314814	0.158924	-1.98091	0.0476008	0.481254
ENSMUSG00000037353	Letmd1	47.3279	-2.59316	1.30873	-1.98144	0.0475423	0.481254
ENSMUSG00000038446	Cdc40	21.2313	2.13716	1.07864	1.98134	0.0475532	0.481254
ENSMUSG00000038827	Fam206a	27.8144	-2.99366	1.51137	-1.98075	0.0476192	0.481254
ENSMUSG00000044141	E130201H02Rik	5.57261	0.858232	0.432888	1.98257	0.047415	0.481254
ENSMUSG00000100204	Gm4849	2.30958	3.40609	1.72022	1.98003	0.0477002	0.481599
ENSMUSG00000032046	Abhd12	895.188	-1.07633	0.544615	-1.97631	0.0481192	0.485045
ENSMUSG00000038047	Haus6	0.709022	2.96529	1.50053	1.97617	0.048136	0.485045
ENSMUSG00000019080	Mfsd3	2.1681	3.81687	1.93365	1.97392	0.0483908	0.486401
ENSMUSG00000028692	Akr1a1	7034.39	-0.40619	0.205842	-1.97331	0.0484601	0.486401
ENSMUSG00000029322	Plac8	679.037	1.37466	0.696568	1.97347	0.0484416	0.486401
ENSMUSG00000063275	Hacd1	26.4748	2.08426	1.05597	1.97378	0.048407	0.486401
ENSMUSG00000052248	Zeb2os	1.37813	1.82159	0.923349	1.9728	0.0485181	0.486508
ENSMUSG00000040782	Rfwd2	17.3202	1.8589	0.9425	1.97231	0.048574	0.486593
ENSMUSG00000015839	Nfe2l2	511.193	-1.19453	0.606264	-1.97031	0.0488029	0.487459
ENSMUSG00000027710	Acad9	26.1523	2.27702	1.15561	1.97041	0.0487917	0.487459
ENSMUSG00000058454	Dhcr7	84.859	-2.19178	1.11197	-1.97107	0.0487154	0.487459
ENSMUSG00000042817	Flt3	1.28363	0.812924	0.412919	1.96873	0.0489843	0.488796
ENSMUSG00000023147	Wrb	55.6388	-3.26123	1.65694	-1.96823	0.0490418	0.488894
ENSMUSG00000084131	Rpl3-ps2	0.818546	-1.35451	0.688597	-1.96705	0.0491771	0.489768
ENSMUSG00000097954	Gm4217	1.17368	0.959544	0.487942	1.96651	0.0492393	0.489912
ENSMUSG00000045625	Pigz	195.151	3.01415	1.53368	1.9653	0.0493794	0.490356
ENSMUSG00000046962	Zbtb21	86.2339	-2.4529	1.24788	-1.96565	0.0493393	0.490356
ENSMUSG00000045983	Eif4g1	215.814	1.44103	0.733971	1.96334	0.0496069	0.492139
ENSMUSG00000020463	Smek2	167.288	-1.77792	0.906526	-1.96124	0.049851	0.493227
ENSMUSG00000047388	Atmin	2.19173	-4.26585	2.17517	-1.96116	0.0498607	0.493227
ENSMUSG00000053398	Phgdh	0.438222	1.19715	0.610173	1.96198	0.0497649	0.493227
ENSMUSG00000041762	Gpr155	0.904398	-2.28259	1.16461	-1.95996	0.0500008	0.493866
ENSMUSG00000057329	Bcl2	12.8812	2.68101	1.36802	1.95978	0.0500215	0.493866
ENSMUSG00000026064	Ptp4a1	7.46088	-1.18412	0.604522	-1.95877	0.05014	0.494561
ENSMUSG00000014763	Fam120b	17.4018	2.54117	1.29927	1.95584	0.0504845	0.496763
ENSMUSG00000019179	Mdh2	1106.54	0.565455	0.289089	1.95599	0.0504661	0.496763
ENSMUSG00000053192	Mllt11	4.07565	3.31029	1.69269	1.95563	0.0505084	0.496763
ENSMUSG00000022557	Bop1	115.746	1.84978	0.946692	1.95394	0.0507078	0.497118
ENSMUSG00000042272	Sestd1	124.981	-2.38891	1.22277	-1.95369	0.0507382	0.497118
ENSMUSG00000085890	Tnfsf13os	3.21535	4.15826	2.12766	1.95438	0.0506562	0.497118
ENSMUSG00000102153	Gm37474	2.16759	-4.25222	2.17599	-1.95415	0.0506832	0.497118
ENSMUSG00000021714	Cenpk	1.23462	-2.83393	1.45239	-1.95123	0.0510301	0.49771
ENSMUSG00000022263	Trio	118.205	1.94552	0.996545	1.95226	0.0509072	0.49771
ENSMUSG00000033253	Szt2	24.8479	-3.02695	1.5517	-1.95073	0.0510894	0.49771
ENSMUSG00000040747	Cd53	3045.04	-0.476072	0.243987	-1.95122	0.0510308	0.49771
ENSMUSG00000074358	Ccdc61	10.1478	-3.32519	1.70361	-1.95186	0.0509553	0.49771
ENSMUSG00000097333	Zfp87	6.8898	-2.88864	1.48067	-1.9509	0.0510688	0.49771
ENSMUSG00000083496	Gm11263	0.726132	1.10846	0.568785	1.94883	0.0513159	0.499443
ENSMUSG00000020277	Pfkl	186.05	1.65232	0.848304	1.94779	0.0514399	0.500175
ENSMUSG00000020114	Cand1	104.918	1.96303	1.00813	1.94719	0.0515115	0.500397
ENSMUSG00000040943	Tet2	166.298	1.60118	0.822809	1.94599	0.0516559	0.501326
ENSMUSG00000042675	Ypel3	446.542	1.25264	0.644648	1.94314	0.0519987	0.504177
ENSMUSG00000058869	Gm4832	0.523825	1.7867	0.920268	1.9415	0.0521977	0.504676
ENSMUSG00000059890	Ube4a	78.9173	2.4819	1.27815	1.94179	0.0521626	0.504676
ENSMUSG00000074280	Gm6166	52.5307	-1.05739	0.544546	-1.94179	0.0521628	0.504676
ENSMUSG00000001289	Pfdn5	342.057	-0.586346	0.302162	-1.9405	0.0523191	0.505374
ENSMUSG00000019943	Atp2b1	508.326	-0.884922	0.456201	-1.93976	0.0524085	0.505697
ENSMUSG00000021044	Adck1	82.5101	-2.75339	1.4197	-1.93941	0.0524511	0.505697
ENSMUSG00000090272	Mndal	321.814	-0.904191	0.466368	-1.93879	0.0525267	0.505951
ENSMUSG00000002944	Cd36	126.404	-2.64022	1.36243	-1.93788	0.0526385	0.506078
ENSMUSG00000039356	Exosc2	0.677896	1.2907	0.665982	1.93804	0.0526183	0.506078
ENSMUSG00000017176	Nt5c3b	8.73812	3.10984	1.60525	1.9373	0.0527092	0.506285
ENSMUSG00000025269	Apex2	7.26485	-3.99704	2.06416	-1.9364	0.0528184	0.50686
ENSMUSG00000030089	Slc41a3	77.8399	-3.07128	1.5872	-1.93503	0.0529867	0.507525
ENSMUSG00000036968	Cnpy4	135.617	-1.93508	0.999823	-1.93542	0.052939	0.507525
ENSMUSG00000066000	2610305D13Rik	5.25831	2.18035	1.12753	1.93374	0.0531447	0.508565
ENSMUSG00000098318	1190002F15Rik	1.74129	-3.50522	1.81311	-1.93327	0.0532034	0.508652
ENSMUSG00000046341	Gm11223	35.1794	-1.6874	0.873592	-1.93156	0.0534133	0.50971
ENSMUSG00000099875	Gm15453	77.6582	0.592861	0.306873	1.93194	0.0533663	0.50971
ENSMUSG00000064281	Rpl19-ps1	4.36668	0.673454	0.348788	1.93084	0.0535032	0.510094
ENSMUSG00000031706	Rfx1	0.658877	2.75709	1.42861	1.92991	0.0536185	0.510719
ENSMUSG00000004994	Ccdc130	2.14809	3.39304	1.75893	1.92903	0.0537265	0.511274
ENSMUSG00000095419	Gm14328	163.499	-1.06357	0.551723	-1.92772	0.0538899	0.512353
ENSMUSG00000001750	Tcirg1	1770.82	-0.705345	0.36612	-1.92654	0.0540366	0.512901
ENSMUSG00000052310	Slc39a1	178.846	-0.786755	0.408458	-1.92616	0.0540847	0.512901
ENSMUSG00000054737	Zfp182	1.72784	-3.77746	1.96135	-1.92595	0.0541104	0.512901
ENSMUSG00000089672	Gp49a	2758.09	-0.531224	0.275866	-1.92566	0.0541473	0.512901
ENSMUSG00000009630	Ppp2cb	26.0674	2.42126	1.25901	1.92314	0.0544625	0.515411
ENSMUSG00000037606	Osbpl5	1.30226	-2.80603	1.45968	-1.92236	0.054561	0.515867
ENSMUSG00000005506	Celf1	136.226	-1.80983	0.942109	-1.92104	0.0547266	0.516706
ENSMUSG00000028525	Pde4b	182.073	-1.83698	0.956335	-1.92085	0.0547503	0.516706
ENSMUSG00000081263	Gm14859	1.53928	1.6813	0.875654	1.92005	0.0548518	0.517188
ENSMUSG00000075227	Znhit2	138.591	-1.86237	0.970193	-1.91959	0.0549102	0.517264
ENSMUSG00000026036	Nif3l1	13.766	2.44731	1.27555	1.91862	0.0550319	0.517935
ENSMUSG00000019792	Trmt11	1.37478	2.44403	1.27503	1.91684	0.055258	0.519588
ENSMUSG00000028926	Cdk14	35.5245	-2.31349	1.20728	-1.91628	0.05533	0.519788
ENSMUSG00000005103	Wdr1	1787.4	0.771413	0.402767	1.91528	0.0554564	0.520286
ENSMUSG00000023905	Tnfrsf12a	2.05993	-4.17926	2.18231	-1.91506	0.0554844	0.520286
ENSMUSG00000027006	Dnajc10	130.723	1.75532	0.917131	1.91392	0.0556299	0.521175
ENSMUSG00000050079	Rspry1	97.2953	2.06673	1.08016	1.91336	0.0557025	0.521379
ENSMUSG00000006611	Hfe	306.032	-1.60257	0.837978	-1.91242	0.055822	0.52183
ENSMUSG00000101389	Ms4a4a	1366.6	-1.44522	0.755796	-1.91219	0.0558523	0.52183
ENSMUSG00000058773	Hist1h1b	1.05794	-2.84352	1.48751	-1.9116	0.0559276	0.522058
ENSMUSG00000001524	Gtf2h4	7.76287	2.67565	1.40001	1.91117	0.0559829	0.5221
ENSMUSG00000021699	Pde4d	15.1826	2.1466	1.12439	1.90912	0.0562465	0.522415
ENSMUSG00000026662	Sephs1	62.2883	2.24192	1.17484	1.90828	0.0563552	0.522415
ENSMUSG00000028459	Cd72	318.453	-1.75525	0.92003	-1.90782	0.0564147	0.522415
ENSMUSG00000028863	Meaf6	89.4477	-1.91212	1.00229	-1.90775	0.0564236	0.522415
ENSMUSG00000033411	Ctdspl2	9.91523	2.1794	1.1415	1.90924	0.0562316	0.522415
ENSMUSG00000041797	Abca9	56.8449	3.25298	1.70284	1.91032	0.056092	0.522415
ENSMUSG00000081800	Gm14200	0.712991	-1.14808	0.601582	-1.90844	0.0563338	0.522415
ENSMUSG00000083567	Gm11451	15.2788	2.32669	1.2188	1.909	0.0562624	0.522415
ENSMUSG00000037876	Jmjd1c	92.7239	1.66405	0.873148	1.9058	0.0566756	0.524084
ENSMUSG00000041231	Ublcp1	3.99691	3.32517	1.74533	1.90518	0.0567571	0.524084
ENSMUSG00000083482	Gm14706	12.4856	-0.621	0.325909	-1.90544	0.0567228	0.524084
ENSMUSG00000025137	Pcyt2	254.091	1.58751	0.833589	1.90443	0.0568541	0.524509
ENSMUSG00000030609	Aen	41.8905	2.38643	1.25343	1.90391	0.0569218	0.524661
ENSMUSG00000035678	Tnfsf9	67.9644	2.43302	1.27887	1.90248	0.0571088	0.525913
ENSMUSG00000022150	Dab2	577.46	-1.40725	0.740585	-1.90019	0.0574084	0.526783
ENSMUSG00000026790	Odf2	20.7931	-2.14373	1.12762	-1.90111	0.0572871	0.526783
ENSMUSG00000053600	Zfp472	2.89145	2.25505	1.18657	1.90047	0.0573709	0.526783
ENSMUSG00000059058	Tma7-ps	33.1717	-0.51679	0.271896	-1.90069	0.0573422	0.526783
ENSMUSG00000049103	Ccr2	2967.89	0.719401	0.378833	1.89899	0.0575654	0.527751
ENSMUSG00000021482	Aaed1	48.4208	-2.57566	1.3578	-1.89693	0.0578369	0.529452
ENSMUSG00000070605	Gm13251	10.7046	-1.62122	0.854713	-1.8968	0.0578541	0.529452
ENSMUSG00000028238	Atp6v0d2	755.169	-2.09835	1.10682	-1.89584	0.0579811	0.530143
ENSMUSG00000020267	Hint1	614.791	-0.646604	0.341199	-1.89509	0.0580798	0.530573
ENSMUSG00000020925	Ccdc43	96.5747	-2.23845	1.18225	-1.89338	0.0583079	0.531999
ENSMUSG00000103626	Gm37358	1.06633	1.07528	0.567986	1.89314	0.0583395	0.531999
ENSMUSG00000051969	Tlr11	5.45576	3.58029	1.8918	1.89253	0.0584198	0.532258
ENSMUSG00000074476	Spc24	1.94214	-1.62017	0.856589	-1.89142	0.0585676	0.533132
ENSMUSG00000059183	Mtfmt	28.5454	2.86855	1.51845	1.88913	0.0588744	0.535449
ENSMUSG00000026627	Tmem206	187.55	-1.8623	0.986133	-1.88849	0.0589605	0.535758
ENSMUSG00000021418	Rpp40	1.02751	-2.16105	1.14523	-1.88701	0.0591595	0.537091
ENSMUSG00000026944	Abca2	90.0105	-2.30632	1.22303	-1.88574	0.0593297	0.53816
ENSMUSG00000020225	Tmbim4	456.532	-0.713208	0.378294	-1.88533	0.0593854	0.53819
ENSMUSG00000027963	Extl2	34.238	-3.27002	1.73519	-1.88453	0.0594935	0.538694
ENSMUSG00000027999	Pla2g12a	27.3298	2.80234	1.48758	1.88382	0.0595892	0.538999
ENSMUSG00000054814	Usp46	31.6555	2.8565	1.51659	1.8835	0.0596322	0.538999
ENSMUSG00000020849	Ywhae	671.247	-0.631974	0.335721	-1.88243	0.059777	0.539833
ENSMUSG00000018841	Rad51d	60.1117	-3.27148	1.73992	-1.88025	0.0600743	0.540616
ENSMUSG00000032788	Pdxk	199.235	-1.51697	0.806309	-1.88137	0.0599213	0.540616
ENSMUSG00000062127	Cttnbp2nl	95.7036	-2.05243	1.0915	-1.88038	0.0600567	0.540616
ENSMUSG00000082140	Gm13094	0.369253	1.12412	0.597796	1.88045	0.0600473	0.540616
ENSMUSG00000060376	Bckdha	183.683	1.73331	0.922125	1.87969	0.0601499	0.540823
ENSMUSG00000030094	Xpc	1.82892	-1.41608	0.753918	-1.87829	0.0603414	0.54207
ENSMUSG00000024073	Birc6	138.256	1.13146	0.602597	1.87764	0.0604311	0.542401
ENSMUSG00000026553	Copa	574.534	1.02479	0.546302	1.87587	0.0606725	0.544092
ENSMUSG00000060121	Gemin2	1.35035	2.49857	1.33237	1.87528	0.0607536	0.544344
ENSMUSG00000105408	RP23-286M3.4	0.615542	1.26569	0.675259	1.87437	0.0608795	0.544996
ENSMUSG00000029916	Agk	9.05151	2.54154	1.35683	1.87314	0.0610488	0.546036
ENSMUSG00000075705	Msrb1	47.3642	-0.75407	0.40271	-1.87249	0.0611392	0.546368
ENSMUSG00000003037	Rab8a	860.383	-0.732064	0.39131	-1.8708	0.0613726	0.547977
ENSMUSG00000000958	Slc7a7	9.24047	3.05289	1.63258	1.86997	0.0614876	0.548527
ENSMUSG00000056131	Pgm3	48.3119	2.75626	1.47438	1.86944	0.0615618	0.548712
ENSMUSG00000019362	D8Ertd738e	609.015	-0.405376	0.216984	-1.86823	0.0617294	0.549252
ENSMUSG00000027435	Cd93	444.39	-1.29197	0.69147	-1.86844	0.0617006	0.549252
ENSMUSG00000094242	Gm5456	20.6229	-0.717398	0.384634	-1.86514	0.0621614	0.552617
ENSMUSG00000028249	Sdcbp	4345.8	-0.584539	0.31358	-1.86408	0.0623102	0.552983
ENSMUSG00000034157	Cipc	41.4958	-3.02464	1.62237	-1.86434	0.0622739	0.552983
ENSMUSG00000052812	Atad2b	5.07033	2.45252	1.31684	1.86242	0.0625433	0.554438
ENSMUSG00000100104	Gm5644	95.0773	-0.587988	0.315758	-1.86215	0.0625822	0.554438
ENSMUSG00000025821	Zfp282	2.2738	-2.9426	1.58158	-1.86054	0.0628094	0.555452
ENSMUSG00000073490	AI607873	577.198	-0.949788	0.510587	-1.86019	0.0628589	0.555452
ENSMUSG00000103396	Gm38305	45.2438	-0.518657	0.27873	-1.86079	0.0627742	0.555452
ENSMUSG00000016319	Slc25a5	801.444	0.443516	0.238547	1.85924	0.0629935	0.556163
ENSMUSG00000083240	Gm13453	92.4517	-0.525286	0.28277	-1.85764	0.06322	0.557683
ENSMUSG00000021250	Fos	1652.19	-1.30819	0.704935	-1.85576	0.0634872	0.559559
ENSMUSG00000024622	Hmgxb3	21.4028	2.78928	1.50486	1.85351	0.0638088	0.561763
ENSMUSG00000042992	Loh12cr1	37.5519	2.75104	1.48444	1.85325	0.0638467	0.561763
ENSMUSG00000081643	Gm11605	120.193	0.470939	0.254177	1.8528	0.0639106	0.561845
ENSMUSG00000032342	Mto1	20.3966	1.86784	1.00836	1.85237	0.0639731	0.561913
ENSMUSG00000027533	Fabp5	1261.7	-0.954421	0.51549	-1.85148	0.0641003	0.562549
ENSMUSG00000021868	Ppif	8.50185	2.05588	1.11093	1.8506	0.0642267	0.562696
ENSMUSG00000078122	F630028O10Rik	16.7686	2.34025	1.26438	1.85091	0.0641822	0.562696
ENSMUSG00000044221	Grsf1	55.9868	1.80991	0.97879	1.84913	0.0644385	0.56407
ENSMUSG00000022536	Glyr1	167.184	1.41811	0.767412	1.84791	0.0646157	0.565139
ENSMUSG00000019920	Lims1	591.31	0.677576	0.366756	1.84748	0.0646773	0.565197
ENSMUSG00000035337	Uchl4	22.6812	1.9288	1.04512	1.84553	0.0649601	0.566703
ENSMUSG00000051403	Ppp1r37	1.73846	-3.93288	2.13063	-1.84588	0.0649103	0.566703
ENSMUSG00000001248	Gramd1a	112.28	2.11236	1.14844	1.83933	0.0658661	0.568202
ENSMUSG00000016494	Cd34	4.76802	0.514871	0.279804	1.84012	0.0657512	0.568202
ENSMUSG00000021423	Ly86	610.129	1.45562	0.790065	1.8424	0.065416	0.568202
ENSMUSG00000024644	Cndp2	1613.9	-0.718275	0.390237	-1.84061	0.0656782	0.568202
ENSMUSG00000027698	Nceh1	777.4	-0.976987	0.530847	-1.84043	0.0657052	0.568202
ENSMUSG00000029730	Mcm7	52.0803	1.62711	0.884861	1.83884	0.0659392	0.568202
ENSMUSG00000031662	Snx20	347.871	1.09106	0.593225	1.83921	0.0658843	0.568202
ENSMUSG00000035173	Ccdc186	17.2749	2.69108	1.46232	1.84029	0.0657263	0.568202
ENSMUSG00000037017	Zscan21	69.0219	2.73614	1.48573	1.84161	0.0655319	0.568202
ENSMUSG00000044224	Dnajc21	3.96198	-4.01905	2.18628	-1.83831	0.0660173	0.568202
ENSMUSG00000046157	Tmem229b	80.9491	-1.92529	1.04489	-1.84258	0.065391	0.568202
ENSMUSG00000059252	Tpt1-ps5	1.90426	-1.28702	0.700098	-1.83835	0.0660109	0.568202
ENSMUSG00000083505	Gm7541	2.69004	-0.910872	0.494674	-1.84136	0.0655693	0.568202
ENSMUSG00000083859	Gm12003	0.664912	1.27448	0.691755	1.84239	0.0654175	0.568202
ENSMUSG00000083878	Gm12034	0.746517	-1.18756	0.645245	-1.84048	0.0656977	0.568202
ENSMUSG00000090841	Myl6	172.037	0.301526	0.163937	1.83928	0.0658743	0.568202
ENSMUSG00000048332	Lhfp	159.542	2.3961	1.30374	1.83786	0.0660832	0.568294
ENSMUSG00000024640	Psat1	99.8016	1.38465	0.754091	1.83618	0.0663305	0.569478
ENSMUSG00000028988	Ctnnbip1	56.1832	-2.09527	1.14153	-1.83548	0.0664341	0.569478
ENSMUSG00000030187	Klra2	20.1957	-4.60867	2.51085	-1.8355	0.0664321	0.569478
ENSMUSG00000064345	mt-Nd2	423.532	0.576273	0.314037	1.83505	0.0664983	0.569478
ENSMUSG00000091460	Gm7808	1.49867	1.33288	0.726235	1.83533	0.0664573	0.569478
ENSMUSG00000022105	Rb1	29.9081	2.18848	1.19302	1.83439	0.0665956	0.569836
ENSMUSG00000022814	Umps	115.468	1.60644	0.876644	1.83249	0.066878	0.571776
ENSMUSG00000024480	Ap3s1	50.3123	-1.10646	0.604319	-1.83092	0.067113	0.572336
ENSMUSG00000028293	Slc35a1	66.6869	-2.39473	1.3078	-1.83111	0.067084	0.572336
ENSMUSG00000043004	Gng2	436.06	-0.762621	0.416771	-1.82983	0.0672748	0.572336
ENSMUSG00000048495	Tyw5	21.417	2.81574	1.53906	1.82951	0.0673226	0.572336
ENSMUSG00000048787	Dcun1d3	10.7069	-4.04237	2.2074	-1.83128	0.0670583	0.572336
ENSMUSG00000056234	Ncoa4	27.3292	-1.48423	0.81128	-1.82949	0.0673266	0.572336
ENSMUSG00000079575	Rbpsuh-rs3	6.08587	2.02476	1.10677	1.82944	0.0673336	0.572336
ENSMUSG00000086004	Gm7805	1.03099	1.02763	0.561984	1.82857	0.0674636	0.572966
ENSMUSG00000015217	Hmgb3	1.22369	-2.93815	1.60808	-1.82711	0.0676831	0.574162
ENSMUSG00000029146	Snx17	518.768	1.17061	0.640897	1.82652	0.0677721	0.574162
ENSMUSG00000064343	mt-Tq	4.13012	-0.992145	0.543124	-1.82674	0.067739	0.574162
ENSMUSG00000024620	Pdgfrb	0.618322	1.07178	0.587483	1.82436	0.0680982	0.574834
ENSMUSG00000033685	Ucp2	7868.77	0.261095	0.143161	1.82379	0.0681844	0.574834
ENSMUSG00000039254	Pomt1	0.697123	2.26223	1.23976	1.82473	0.0680413	0.574834
ENSMUSG00000042660	Wdr55	15.6442	2.37608	1.30159	1.82551	0.0679238	0.574834
ENSMUSG00000052566	Hook2	31.5716	-3.07179	1.68374	-1.82439	0.0680934	0.574834
ENSMUSG00000056429	Tgoln1	288.379	-1.35036	0.740422	-1.82377	0.0681874	0.574834
ENSMUSG00000022674	Ube2v2	2.03778	3.22303	1.76836	1.82261	0.068362	0.574838
ENSMUSG00000037805	Rpl10a	127.117	0.656536	0.360197	1.82271	0.0683467	0.574838
ENSMUSG00000046792	Zfp787	4.34802	3.3131	1.81805	1.82234	0.0684033	0.574838
ENSMUSG00000053175	Bcl3	6.37367	3.69356	2.02689	1.82228	0.0684118	0.574838
ENSMUSG00000028639	Ybx1	471.873	0.626757	0.344333	1.8202	0.068728	0.577023
ENSMUSG00000039205	Ciz1	72.9404	-2.20811	1.21336	-1.81983	0.0687845	0.577025
ENSMUSG00000038178	Slc43a2	456.209	-1.2015	0.660459	-1.81919	0.0688823	0.577374
ENSMUSG00000019857	Asf1a	24.2155	1.96677	1.0819	1.81788	0.0690827	0.577669
ENSMUSG00000020272	Stk10	109.099	-2.06797	1.13759	-1.81786	0.0690863	0.577669
ENSMUSG00000038179	Slamf7	367.716	-1.37153	0.75432	-1.81823	0.0690294	0.577669
ENSMUSG00000026014	Raph1	110.275	-1.80457	0.993176	-1.81697	0.0692216	0.578254
ENSMUSG00000030725	Lipt2	1.12054	-2.86231	1.57591	-1.81629	0.0693252	0.578254
ENSMUSG00000069236	Gm7251	0.69137	1.01518	0.558898	1.8164	0.0693096	0.578254
ENSMUSG00000020919	Stat5b	24.8368	2.11045	1.16286	1.81488	0.069543	0.57913
ENSMUSG00000033478	Fam160b1	52.7638	-2.68454	1.47909	-1.815	0.0695243	0.57913
ENSMUSG00000002603	Tgfb1	1.15119	1.17522	0.649182	1.81031	0.0702478	0.579459
ENSMUSG00000005198	Polr2a	255.621	-1.1284	0.623253	-1.8105	0.0702178	0.579459
ENSMUSG00000014226	Cacybp	373.188	-0.775564	0.42791	-1.81245	0.0699174	0.579459
ENSMUSG00000018900	Slc22a5	26.7632	2.80256	1.54812	1.8103	0.0702488	0.579459
ENSMUSG00000020841	Cpd	21.2318	-2.53403	1.39795	-1.81268	0.0698806	0.579459
ENSMUSG00000022548	Apod	54.3487	2.70722	1.49542	1.81034	0.0702424	0.579459
ENSMUSG00000024240	Epc1	63.8374	-2.00003	1.10485	-1.81023	0.0702597	0.579459
ENSMUSG00000045996	Polr2k	9.4222	-1.23079	0.67967	-1.81087	0.0701612	0.579459
ENSMUSG00000051727	Kctd14	74.7415	2.07279	1.14436	1.81131	0.0700933	0.579459
ENSMUSG00000053580	Tanc2	0.901076	-2.29837	1.26888	-1.81133	0.070089	0.579459
ENSMUSG00000059461	Gm7331	9.84023	-0.60106	0.331403	-1.81368	0.0697266	0.579459
ENSMUSG00000104218	Gm9134	10.8665	1.98166	1.09465	1.81031	0.0702474	0.579459
ENSMUSG00000019849	Prep	213.611	1.53961	0.850772	1.80966	0.0703486	0.579727
ENSMUSG00000071528	Usmg5	59.6664	-0.567546	0.313744	-1.80894	0.0704596	0.580176
ENSMUSG00000057789	Bak1	9.56421	-1.4962	0.827316	-1.8085	0.070528	0.580274
ENSMUSG00000020311	Erlec1	15.534	-2.76634	1.53044	-1.80754	0.0706778	0.580644
ENSMUSG00000052337	Immt	339.735	1.11646	0.617687	1.80749	0.0706861	0.580644
ENSMUSG00000082197	Gm8577	7.19334	-1.62597	0.901062	-1.80451	0.0711521	0.584005
ENSMUSG00000021575	Ahrr	39.6333	-2.58027	1.43211	-1.80173	0.0715879	0.58539
ENSMUSG00000030432	Rpl28	4.51142	1.14727	0.637167	1.80058	0.0717696	0.58539
ENSMUSG00000037902	Sirpa	2070.46	-0.560372	0.311476	-1.79909	0.072005	0.58539
ENSMUSG00000042548	Asxl1	21.6379	2.4553	1.36266	1.80184	0.0715701	0.58539
ENSMUSG00000045576	St7l	11.7243	2.18494	1.21198	1.80278	0.0714229	0.58539
ENSMUSG00000050335	Lgals3	9253.85	-0.714095	0.396332	-1.80176	0.0715832	0.58539
ENSMUSG00000056999	Ide	54.2416	-1.8014	1.00031	-1.80084	0.0717275	0.58539
ENSMUSG00000072812	Ahnak2	129.93	-3.1901	1.77177	-1.80051	0.0717798	0.58539
ENSMUSG00000081113	Gm7308	126.925	-0.463449	0.257595	-1.79914	0.0719971	0.58539
ENSMUSG00000082120	Gm15720	151.145	-0.460918	0.256086	-1.79986	0.0718833	0.58539
ENSMUSG00000082453	Gm11502	1.79878	-1.33822	0.743803	-1.79916	0.0719927	0.58539
ENSMUSG00000093064	Gm23153	0.297119	1.07256	0.595853	1.80004	0.0718551	0.58539
ENSMUSG00000010054	Tusc2	43.796	-2.43842	1.35736	-1.79645	0.0724236	0.587862
ENSMUSG00000068417	Pnp2	1.69352	-0.995601	0.554187	-1.79651	0.0724139	0.587862
ENSMUSG00000091989	Gm17257	11.5619	-0.904937	0.50385	-1.79604	0.0724874	0.587915
ENSMUSG00000000563	Atp5f1	602.334	0.564694	0.315152	1.79181	0.073163	0.59015
ENSMUSG00000018567	Gabarap	2022.66	-0.352163	0.196476	-1.7924	0.0730691	0.59015
ENSMUSG00000020691	Mettl2	3.83661	2.24154	1.251	1.7918	0.0731652	0.59015
ENSMUSG00000022748	Cmss1	0.96727	2.06146	1.14963	1.79316	0.0729481	0.59015
ENSMUSG00000026806	Ddx31	1.86568	2.9941	1.67018	1.79268	0.0730239	0.59015
ENSMUSG00000052798	Nup107	2.14903	1.5509	0.865197	1.79254	0.0730467	0.59015
ENSMUSG00000069662	Marcks	29.2362	-2.62954	1.46647	-1.79311	0.0729561	0.59015
ENSMUSG00000053094	Tmem248	146.393	-1.51308	0.844943	-1.79075	0.073334	0.590418
ENSMUSG00000085622	3110056K07Rik	4.78498	3.79131	2.11701	1.79088	0.0733123	0.590418
ENSMUSG00000103735	Gm38317	5.78308	-2.49709	1.39462	-1.79052	0.0733709	0.590418
ENSMUSG00000001436	Slc19a1	1.42479	1.26312	0.706277	1.78842	0.0737081	0.592261
ENSMUSG00000005899	Smpd4	12.4383	-2.62557	1.46831	-1.78816	0.0737507	0.592261
ENSMUSG00000021196	Pfkp	458.109	1.17038	0.654571	1.78802	0.073773	0.592261
ENSMUSG00000025135	Anapc11	191.497	-0.837056	0.468676	-1.786	0.0740989	0.593022
ENSMUSG00000030201	Lrp6	24.9086	-2.55323	1.42934	-1.7863	0.0740502	0.593022
ENSMUSG00000032050	Rdx	181.036	1.53981	0.862019	1.78629	0.0740526	0.593022
ENSMUSG00000099597	Gm28933	2.25562	-3.89956	2.18328	-1.7861	0.0740825	0.593022
ENSMUSG00000002307	Daxx	196.362	-1.72839	0.969067	-1.78356	0.0744953	0.594938
ENSMUSG00000024944	Arl2	148.454	-1.91646	1.07458	-1.78346	0.0745121	0.594938
ENSMUSG00000025192	Entpd7	13.8292	-2.44216	1.36905	-1.78384	0.07445	0.594938
ENSMUSG00000052423	B4galt3	2.91056	2.8335	1.58937	1.78278	0.0746223	0.595355
ENSMUSG00000037062	Sh3glb1	1021.78	-0.555256	0.311667	-1.78157	0.0748191	0.595999
ENSMUSG00000049950	Rpp38	8.10321	2.6952	1.51281	1.78158	0.074817	0.595999
ENSMUSG00000100319	Gm5256	30.5711	0.483401	0.271681	1.7793	0.0751913	0.598499
ENSMUSG00000029173	Sepsecs	1.35374	2.79464	1.571	1.77889	0.075257	0.598559
ENSMUSG00000024521	Pmaip1	242.306	-1.435	0.806977	-1.77824	0.0753649	0.59856
ENSMUSG00000074874	Ctla2b	71.6132	-2.5948	1.45924	-1.77818	0.0753738	0.59856
ENSMUSG00000018196	Glrx2	135.888	-1.29861	0.730602	-1.77745	0.0754937	0.598774
ENSMUSG00000053536	Cstf2t	45.8494	2.09817	1.18053	1.77731	0.0755173	0.598774
ENSMUSG00000039298	Cdk5rap2	6.18761	1.31736	0.741752	1.77602	0.0757299	0.599071
ENSMUSG00000051379	Flrt3	4.15679	3.11908	1.75573	1.77651	0.0756483	0.599071
ENSMUSG00000097705	Gm26740	47.3532	2.03004	1.14281	1.77636	0.075673	0.599071
ENSMUSG00000031644	Nek1	0.978734	-2.79975	1.57676	-1.77563	0.0757937	0.599115
ENSMUSG00000006360	Crip1	1230.21	-0.821363	0.462726	-1.77505	0.0758894	0.59941
ENSMUSG00000035227	Spcs2	767.389	0.725478	0.40879	1.77469	0.0759484	0.599415
ENSMUSG00000051154	Commd3	453.551	-1.02962	0.580544	-1.77355	0.0761382	0.600451
ENSMUSG00000028114	Mettl14	27.7143	2.30813	1.30173	1.77313	0.0762074	0.600535
ENSMUSG00000000318	Clec10a	327.468	-1.39983	0.79038	-1.77109	0.0765461	0.60228
ENSMUSG00000032180	Tmed1	61.2983	-2.26022	1.27597	-1.77137	0.0764993	0.60228
ENSMUSG00000059852	Kcng2	0.728372	3.12141	1.76416	1.76935	0.0768355	0.604094
ENSMUSG00000045690	Wdr89	16.296	-0.600866	0.339816	-1.76821	0.0770254	0.605124
ENSMUSG00000001998	Ap4e1	0.900879	-2.67344	1.51304	-1.76694	0.0772388	0.605149
ENSMUSG00000005410	Mcm5	4.22134	0.863258	0.488604	1.76678	0.0772644	0.605149
ENSMUSG00000015961	Adss	154.621	1.55794	0.881586	1.7672	0.0771956	0.605149
ENSMUSG00000083089	Gm4760	5.16252	0.657605	0.371983	1.76784	0.0770883	0.605149
ENSMUSG00000026047	Kdelc1	3.6957	1.99962	1.13227	1.76603	0.0773913	0.605682
ENSMUSG00000030330	Ing4	246.721	-1.23945	0.702313	-1.76481	0.0775953	0.606353
ENSMUSG00000086507	Adap2os	7.64257	-2.40712	1.36392	-1.76485	0.0775883	0.606353
ENSMUSG00000058392	Rrp1b	1.1437	-1.41977	0.8048	-1.76413	0.0777104	0.606791
ENSMUSG00000049323	Smcr8	47.2861	-2.65177	1.50382	-1.76336	0.0778403	0.607344
ENSMUSG00000095193	Gm20939	2.94033	-2.54088	1.44197	-1.76209	0.0780547	0.608554
ENSMUSG00000026102	Inpp1	1.33499	2.58754	1.46884	1.76162	0.078134	0.608617
ENSMUSG00000026754	Golga1	29.982	2.34629	1.3321	1.76134	0.0781813	0.608617
ENSMUSG00000052821	Cysltr1	0.162961	-1.02245	0.580895	-1.76013	0.0783861	0.608875
ENSMUSG00000054675	Tmem119	0.604651	2.58973	1.47136	1.76009	0.0783924	0.608875
ENSMUSG00000105054	RP24-373A18.2	0.723443	-1.08842	0.618307	-1.76033	0.0783517	0.608875
ENSMUSG00000024736	Tmem132a	37.0685	-2.76881	1.57429	-1.75877	0.0786173	0.610161
ENSMUSG00000039005	Tlr4	251.21	-1.55642	0.885317	-1.75804	0.0787412	0.610445
ENSMUSG00000048924	Ccdc125	1.55239	-3.17168	1.80429	-1.75785	0.0787728	0.610445
ENSMUSG00000025939	Ube2w	146.967	1.4117	0.80352	1.75689	0.0789365	0.611252
ENSMUSG00000015889	Lta4h	504.888	1.22632	0.699096	1.75416	0.0794036	0.612615
ENSMUSG00000022881	Rfc4	16.4999	-1.84629	1.05242	-1.75432	0.0793764	0.612615
ENSMUSG00000026496	Parp1	186.136	1.28122	0.730409	1.75411	0.0794109	0.612615
ENSMUSG00000039834	Zfp335	16.2619	2.5932	1.47721	1.75547	0.0791788	0.612615
ENSMUSG00000097815	Gm26809	3.57242	-1.5058	0.858182	-1.75464	0.0793214	0.612615
ENSMUSG00000002222	Rmnd5a	11.1857	1.83564	1.04761	1.75222	0.0797359	0.613002
ENSMUSG00000026749	Nek6	438.104	-1.3572	0.774741	-1.75182	0.0798056	0.613002
ENSMUSG00000028809	Srrm1	318.438	0.814072	0.464971	1.7508	0.0799802	0.613002
ENSMUSG00000031839	Hsbp1	541.022	-0.658723	0.376263	-1.7507	0.0799983	0.613002
ENSMUSG00000034738	Nostrin	50.1971	3.11768	1.77842	1.75306	0.0795909	0.613002
ENSMUSG00000049957	Ccdc137	2.81199	-3.07761	1.7561	-1.75252	0.0796841	0.613002
ENSMUSG00000074604	Mgst2	30.5971	2.42873	1.38667	1.75149	0.0798621	0.613002
ENSMUSG00000075602	Ly6a	2601.46	-1.38819	0.791973	-1.75282	0.0796325	0.613002
ENSMUSG00000104126	Gm37486	175.681	-0.38356	0.219016	-1.75129	0.0798968	0.613002
ENSMUSG00000021213	Akr1c13	60.5013	2.44351	1.39611	1.75023	0.0800785	0.613159
ENSMUSG00000034653	Ythdc2	18.4963	-2.43626	1.3923	-1.74982	0.0801498	0.613247
ENSMUSG00000012443	Kif11	1.00087	-2.10421	1.2029	-1.74928	0.0802434	0.613506
ENSMUSG00000028573	Fggy	64.4999	-2.53517	1.44974	-1.74871	0.080341	0.613796
ENSMUSG00000028649	Macf1	206.901	-1.35731	0.776484	-1.74802	0.0804599	0.614247
ENSMUSG00000012609	Ttll5	4.40991	-2.39632	1.37246	-1.746	0.0808105	0.616168
ENSMUSG00000036438	Calm2	2042.75	-0.386712	0.2215	-1.74588	0.0808315	0.616168
ENSMUSG00000034216	Vps18	149.289	1.78909	1.02506	1.74535	0.0809231	0.616409
ENSMUSG00000025583	Rptor	82.7967	-2.10782	1.20862	-1.74399	0.0811602	0.617756
ENSMUSG00000023892	Zfp51	12.5336	2.64572	1.51755	1.74342	0.0812604	0.617758
ENSMUSG00000025104	Hdgfrp3	2.67183	-3.13908	1.80143	-1.74255	0.0814123	0.617758
ENSMUSG00000032583	Mon1a	1.66916	2.89259	1.65975	1.74279	0.0813712	0.617758
ENSMUSG00000034165	Ccnd3	535.962	1.01309	0.581425	1.74242	0.0814347	0.617758
ENSMUSG00000051730	Mettl5	18.754	-2.58485	1.48361	-1.74227	0.0814612	0.617758
ENSMUSG00000023008	Fmnl3	1.6457	2.84944	1.639	1.73853	0.082118	0.619341
ENSMUSG00000035325	Sec31a	335.847	-1.34784	0.774532	-1.7402	0.0818243	0.619341
ENSMUSG00000040651	Fam208a	14.3518	-2.37605	1.36629	-1.73905	0.0820251	0.619341
ENSMUSG00000041453	Rpl21	5.92249	-1.15026	0.661592	-1.73862	0.0821008	0.619341
ENSMUSG00000047804	Akap10	64.4812	-2.27145	1.30669	-1.73833	0.0821526	0.619341
ENSMUSG00000050891	Tatdn1	17.3887	2.65844	1.52799	1.73982	0.0818898	0.619341
ENSMUSG00000057236	Rbbp4	238.12	-0.891924	0.512554	-1.74016	0.0818312	0.619341
ENSMUSG00000084006	Gm14245	4.92896	1.33397	0.767002	1.7392	0.0819992	0.619341
ENSMUSG00000024287	Thoc1	121.2	1.48465	0.854864	1.73671	0.0824391	0.62059
ENSMUSG00000060477	Irak2	168.712	-1.77507	1.02209	-1.73671	0.0824383	0.62059
ENSMUSG00000024401	Tnf	63.0025	-2.50179	1.44143	-1.73563	0.0826296	0.621568
ENSMUSG00000021115	Vrk1	548.075	1.22711	0.70764	1.73409	0.0829017	0.622904
ENSMUSG00000028496	Mllt3	0.736273	1.62065	0.934661	1.73394	0.0829285	0.622904
ENSMUSG00000047710	Champ1	38.1538	2.11202	1.21874	1.73296	0.0831032	0.623671
ENSMUSG00000057133	Chd6	5.13726	2.2982	1.32638	1.73268	0.0831521	0.623671
ENSMUSG00000037572	Wdhd1	24.2711	-2.10436	1.21482	-1.73223	0.0832322	0.623816
ENSMUSG00000039770	Ypel5	482.613	-1.03185	0.596064	-1.7311	0.0834342	0.624419
ENSMUSG00000065968	Ifitm7	1.19104	-1.12527	0.649931	-1.73137	0.0833856	0.624419
ENSMUSG00000005824	Tnfsf14	105.188	-2.58588	1.49473	-1.73	0.0836299	0.624821
ENSMUSG00000022419	Deptor	22.1596	2.64458	1.52904	1.72957	0.0837076	0.624821
ENSMUSG00000022841	Ap2m1	107.579	-0.622874	0.360121	-1.72963	0.0836971	0.624821
ENSMUSG00000041488	Stx3	191.363	-1.47692	0.853991	-1.72943	0.0837313	0.624821
ENSMUSG00000027523	Gnas	23.23	1.06715	0.617324	1.72868	0.0838671	0.625224
ENSMUSG00000030541	Idh2	319.197	1.10189	0.637972	1.72718	0.0841347	0.625224
ENSMUSG00000033697	Arhgap39	41.5861	-2.35884	1.3653	-1.7277	0.0840414	0.625224
ENSMUSG00000053687	Dpep2	2575.1	-0.690823	0.399991	-1.72709	0.0841507	0.625224
ENSMUSG00000054452	Aes	168.992	-0.881383	0.510117	-1.7278	0.0840232	0.625224
ENSMUSG00000074418	Gm15930	0.247779	1.03137	0.596778	1.72823	0.0839464	0.625224
ENSMUSG00000024067	Dpy30	140.153	-1.14712	0.664332	-1.72673	0.0842158	0.625255
ENSMUSG00000029291	Rufy3	57.0239	-1.99825	1.1583	-1.72516	0.0844987	0.626902
ENSMUSG00000042625	Safb2	124.585	-1.54525	0.896249	-1.72413	0.0846837	0.627821
ENSMUSG00000052013	Btla	136.436	1.90332	1.10578	1.72124	0.0852068	0.631244
ENSMUSG00000030774	Pak1	287.635	-1.44294	0.83881	-1.72023	0.0853913	0.631329
ENSMUSG00000082044	Gm14284	63.9665	-0.739753	0.43009	-1.72	0.085433	0.631329
ENSMUSG00000082711	Gm12987	0.527852	1.90243	1.10618	1.71982	0.0854644	0.631329
ENSMUSG00000094334	Fabp5l2	16.204	-1.00316	0.583123	-1.72033	0.0853722	0.631329
ENSMUSG00000030536	Iqgap1	1436.82	-0.454838	0.264583	-1.71908	0.0856004	0.63188
ENSMUSG00000002997	Prkar2b	5.95766	-2.23574	1.30119	-1.71822	0.0857559	0.632119
ENSMUSG00000027074	Slc43a3	0.623586	1.05071	0.611498	1.71825	0.0857508	0.632119
ENSMUSG00000027998	Plrg1	163.757	-1.71231	0.996786	-1.71783	0.085827	0.632189
ENSMUSG00000012296	Tjap1	18.9623	2.91932	1.70088	1.71636	0.0860966	0.633266
ENSMUSG00000084098	Gm13422	54.3903	-0.704308	0.410271	-1.71669	0.0860358	0.633266
ENSMUSG00000033075	Senp1	28.6247	2.58005	1.50359	1.71592	0.0861764	0.6334
ENSMUSG00000008373	Prpf31	252.693	-1.23539	0.72155	-1.71213	0.0868726	0.63443
ENSMUSG00000020652	Cenpo	0.728214	1.45704	0.850598	1.71296	0.0867204	0.63443
ENSMUSG00000021556	Golm1	2.07024	1.69831	0.990388	1.71479	0.086383	0.63443
ENSMUSG00000033192	Lpcat2	322.8	-1.37083	0.8002	-1.71311	0.0866918	0.63443
ENSMUSG00000038523	1700003F12Rik	13.5018	-2.2399	1.30779	-1.71273	0.0867617	0.63443
ENSMUSG00000057667	Bloc1s3	27.4224	2.19047	1.27885	1.71285	0.0867405	0.63443
ENSMUSG00000063902	Gm7964	399.41	0.623824	0.364218	1.71278	0.0867539	0.63443
ENSMUSG00000063904	Dpp3	265.17	1.42985	0.834999	1.7124	0.0868232	0.63443
ENSMUSG00000069793	Slfn9	42.4575	-2.43953	1.42455	-1.7125	0.086805	0.63443
ENSMUSG00000020520	Galnt10	63.6404	2.52253	1.47395	1.71141	0.0870052	0.634799
ENSMUSG00000043618	Eif5al3-ps	84.7379	0.494059	0.288723	1.71119	0.0870468	0.634799
ENSMUSG00000022194	Pabpn1	3.95374	-2.02717	1.18492	-1.71081	0.0871158	0.634851
ENSMUSG00000075595	Zfp652	8.36142	2.39553	1.40085	1.71006	0.0872554	0.635417
ENSMUSG00000004071	Cdip1	52.2284	-2.15182	1.25992	-1.70789	0.0876563	0.635742
ENSMUSG00000025436	Xrcc6bp1	40.1483	-2.49423	1.46051	-1.70778	0.0876776	0.635742
ENSMUSG00000025485	Ric8	407.634	1.34675	0.788055	1.70896	0.0874586	0.635742
ENSMUSG00000029513	Prkab1	129.038	1.72311	1.00867	1.7083	0.0875812	0.635742
ENSMUSG00000039783	Kmo	22.5945	-2.00777	1.17508	-1.70863	0.0875197	0.635742
ENSMUSG00000056602	Fry	27.2971	-2.23927	1.31145	-1.70748	0.0877334	0.635742
ENSMUSG00000089682	Bcl2l2	14.7745	-3.17242	1.85722	-1.70815	0.0876077	0.635742
ENSMUSG00000036819	Jmjd4	56.4086	-2.78947	1.63413	-1.70701	0.0878201	0.635922
ENSMUSG00000039176	Polg	6.84353	2.34333	1.37319	1.70648	0.0879178	0.636181
ENSMUSG00000020776	Fbf1	2.25346	2.94491	1.72611	1.7061	0.0879903	0.636256
ENSMUSG00000086688	Gm11560	90.1092	0.756298	0.443509	1.70526	0.088146	0.636934
ENSMUSG00000022322	Shcbp1	1.46507	-1.30396	0.765333	-1.70378	0.0884217	0.638476
ENSMUSG00000025153	Fasn	127.153	1.47564	0.86659	1.70281	0.0886041	0.639344
ENSMUSG00000095588	Gm12350	39.5061	-0.452871	0.266139	-1.70164	0.0888234	0.640477
ENSMUSG00000025538	Sumf2	8.57366	2.6499	1.55848	1.7003	0.0890738	0.641381
ENSMUSG00000062590	Armc9	82.46	2.39389	1.40791	1.70032	0.0890713	0.641381
ENSMUSG00000034786	Gpsm3	43.0318	-0.895907	0.527169	-1.69947	0.0892308	0.641822
ENSMUSG00000036469	March1	290.134	-1.36503	0.803282	-1.69931	0.08926	0.641822
ENSMUSG00000032478	Nme6	4.73032	2.29818	1.35379	1.69759	0.0895851	0.643709
ENSMUSG00000034993	Vat1	90.8351	-1.44472	0.85145	-1.69677	0.08974	0.644371
ENSMUSG00000014550	Rbsn	13.9705	2.7467	1.62174	1.69367	0.0903271	0.64453
ENSMUSG00000017144	Rnd3	373.463	1.36905	0.808049	1.69427	0.0902148	0.64453
ENSMUSG00000022314	Rad21	47.4477	1.80735	1.06609	1.69532	0.0900151	0.64453
ENSMUSG00000026915	Strbp	0.476205	2.1352	1.26058	1.69382	0.0902999	0.64453
ENSMUSG00000029094	Afap1	8.36782	-2.55465	1.50797	-1.6941	0.0902457	0.64453
ENSMUSG00000029440	Psmd9	132.583	-1.46313	0.863093	-1.69521	0.0900348	0.64453
ENSMUSG00000030059	Tmf1	2.197	2.42955	1.43242	1.69611	0.0898649	0.64453
ENSMUSG00000041974	Spidr	55.2757	2.14071	1.26371	1.69399	0.0902672	0.64453
ENSMUSG00000101939	Gm28438	0.48979	1.36771	0.806569	1.69572	0.0899391	0.64453
ENSMUSG00000001632	Brpf1	96.5375	1.86283	1.1001	1.69333	0.0903919	0.644545
ENSMUSG00000104642	RP23-404J7.8	1.91239	2.17072	1.28249	1.69258	0.0905357	0.645122
ENSMUSG00000013663	Pten	195.009	1.33213	0.788444	1.68958	0.0911093	0.645771
ENSMUSG00000028149	Rap1gds1	163.869	-1.49796	0.887013	-1.68877	0.0912635	0.645771
ENSMUSG00000028467	Gba2	35.5695	-2.64529	1.56593	-1.68927	0.0911671	0.645771
ENSMUSG00000037405	Icam1	61.8993	2.02032	1.19431	1.69162	0.0907178	0.645771
ENSMUSG00000040466	Blvrb	575.139	-0.944403	0.55857	-1.69075	0.0908841	0.645771
ENSMUSG00000047534	Mis18bp1	1.56113	1.49236	0.883325	1.68947	0.0911286	0.645771
ENSMUSG00000052160	Pld4	4689.06	0.383301	0.226624	1.69135	0.0907703	0.645771
ENSMUSG00000057315	Arhgap24	44.8288	-2.25477	1.33491	-1.68908	0.0912042	0.645771
ENSMUSG00000060475	Wtap	113.71	-0.756775	0.448079	-1.68893	0.0912323	0.645771
ENSMUSG00000078517	Emc1	39.3093	-2.18833	1.29603	-1.68848	0.0913187	0.645771
ENSMUSG00000081056	Gm13998	57.1546	-0.923869	0.547006	-1.68896	0.0912276	0.645771
ENSMUSG00000035158	Mitf	37.8657	2.59872	1.53965	1.68786	0.0914383	0.646173
ENSMUSG00000002257	Def6	160.83	1.29253	0.766068	1.68723	0.0915598	0.646371
ENSMUSG00000023460	Rab12	8.81599	2.70908	1.6058	1.68706	0.0915923	0.646371
ENSMUSG00000010307	Tmem86a	415.803	-1.27412	0.755399	-1.68668	0.0916651	0.64644
ENSMUSG00000032580	Rbm5	271.924	1.13731	0.674604	1.6859	0.091815	0.647053
ENSMUSG00000021877	Arf4	820.142	0.687454	0.408108	1.68449	0.0920871	0.648526
ENSMUSG00000061130	Ppm1b	11.5821	2.19013	1.30044	1.68414	0.0921548	0.648558
ENSMUSG00000001134	Uxt	16.1367	-1.59798	0.949651	-1.6827	0.0924328	0.649623
ENSMUSG00000096727	Psmb9	667.045	-0.692394	0.411444	-1.68284	0.0924061	0.649623
ENSMUSG00000020577	Tspan13	79.3562	1.78524	1.06145	1.68189	0.0925904	0.649652
ENSMUSG00000028560	Usp1	38.723	1.8748	1.11507	1.68133	0.0926981	0.649652
ENSMUSG00000029599	Ddx54	83.7076	1.86701	1.10996	1.68205	0.0925595	0.649652
ENSMUSG00000032330	Cox7a2	357.336	-0.569764	0.339028	-1.68058	0.0928438	0.649652
ENSMUSG00000033364	Usp37	4.04076	2.24213	1.33394	1.68083	0.0927955	0.649652
ENSMUSG00000035268	Pkig	189.193	-0.936893	0.55738	-1.68089	0.0927849	0.649652
ENSMUSG00000073792	Alg6	30.9944	-2.75151	1.63773	-1.68007	0.092943	0.649652
ENSMUSG00000082519	Vamp7-ps	2.65158	-1.5059	0.896236	-1.68024	0.0929099	0.649652
ENSMUSG00000106170	RP24-543J12.4	0.545214	-1.74335	1.03792	-1.67967	0.0930223	0.649764
ENSMUSG00000035142	Nubpl	4.59831	3.18936	1.89968	1.6789	0.0931717	0.650365
ENSMUSG00000026107	Nabp1	377.384	-1.28941	0.768414	-1.67801	0.0933442	0.650684
ENSMUSG00000027199	Gatm	0.382274	1.88842	1.12529	1.67816	0.0933161	0.650684
ENSMUSG00000005682	Pan2	1.03401	2.11282	1.26034	1.67639	0.0936619	0.651632
ENSMUSG00000020752	Recql5	5.85459	3.96873	2.36781	1.67612	0.0937151	0.651632
ENSMUSG00000037295	Ldlrap1	140.1	-1.73637	1.03601	-1.67602	0.093734	0.651632
ENSMUSG00000064336	mt-Tf	0.278424	0.9783	0.583678	1.67609	0.0937197	0.651632
ENSMUSG00000078348	Sf3b5	377.724	-0.935126	0.558081	-1.67561	0.0938145	0.65175
ENSMUSG00000028868	Wasf2	211.591	0.952107	0.568345	1.67523	0.0938894	0.65183
ENSMUSG00000038538	Ubn2	70.4555	1.67055	0.998336	1.67333	0.0942624	0.653977
ENSMUSG00000020250	Txnrd1	249.565	-1.26328	0.755396	-1.67234	0.0944568	0.654884
ENSMUSG00000002012	Pnck	2.08078	0.766559	0.459069	1.66981	0.0949563	0.655813
ENSMUSG00000009894	Snap47	130.128	-1.92035	1.14914	-1.67112	0.0946983	0.655813
ENSMUSG00000030733	Sh2b1	2.98502	2.01359	1.20594	1.66972	0.0949741	0.655813
ENSMUSG00000040274	Cdk6	286.601	1.20236	0.719616	1.67084	0.0947535	0.655813
ENSMUSG00000064372	mt-Tp	17.6564	0.77231	0.462408	1.67019	0.0948813	0.655813
ENSMUSG00000092243	Gm7030	0.472161	1.44176	0.862973	1.67069	0.0947826	0.655813
ENSMUSG00000025395	Prim1	1.46927	-1.26948	0.76082	-1.66857	0.0952023	0.656065
ENSMUSG00000028672	Hmgcl	386.456	-1.05727	0.633421	-1.66915	0.0950885	0.656065
ENSMUSG00000032589	Bsn	3.64491	-1.96188	1.17556	-1.66889	0.0951397	0.656065
ENSMUSG00000022962	Gart	81.0896	1.46124	0.876045	1.66799	0.0953174	0.656418
ENSMUSG00000059923	Grb2	161.84	-1.01417	0.608158	-1.6676	0.0953948	0.656499
ENSMUSG00000082622	Gm12632	0.303384	-1.004	0.602176	-1.66729	0.0954571	0.656499
ENSMUSG00000033985	Tesk2	2.01197	3.44596	2.06738	1.66682	0.0955499	0.656697
ENSMUSG00000072718	Klra10	42.1123	2.69936	1.62137	1.66487	0.0959393	0.658933
ENSMUSG00000026832	Cytip	732.308	-0.915585	0.550254	-1.66393	0.0961258	0.659773
ENSMUSG00000001517	Foxm1	1.68447	-3.32245	1.99896	-1.66209	0.0964949	0.661422
ENSMUSG00000022797	Tfrc	11.5649	1.61613	0.972207	1.66233	0.0964465	0.661422
ENSMUSG00000017400	Stac2	69.7364	-2.42802	1.46139	-1.66145	0.0966231	0.661858
ENSMUSG00000000127	Fer	0.708969	2.756	1.66352	1.65673	0.0975749	0.666078
ENSMUSG00000023067	Cdkn1a	1294.2	-0.822525	0.496304	-1.6573	0.0974591	0.666078
ENSMUSG00000027430	Dtd1	3.06923	1.93016	1.16512	1.65662	0.0975957	0.666078
ENSMUSG00000030595	Nfkbib	193.303	-1.24785	0.753167	-1.65681	0.0975587	0.666078
ENSMUSG00000031358	Msl3	106.527	-1.691	1.02085	-1.65646	0.0976283	0.666078
ENSMUSG00000087259	2610035D17Rik	2.63251	-1.92522	1.16182	-1.65708	0.0975042	0.666078
ENSMUSG00000072235	Tuba1a	209.674	0.944772	0.570498	1.65605	0.097712	0.666206
ENSMUSG00000039982	Dtx4	1.03986	-2.06955	1.25059	-1.65485	0.0979542	0.667415
ENSMUSG00000018774	Cd68	2222.45	-0.746459	0.451318	-1.65395	0.0981367	0.667961
ENSMUSG00000027176	Cstf3	51.9136	1.62099	0.980634	1.653	0.0983315	0.667961
ENSMUSG00000031770	Herpud1	349.006	1.11966	0.677197	1.65337	0.0982555	0.667961
ENSMUSG00000051339	2900026A02Rik	0.69073	-2.43525	1.47286	-1.65341	0.0982468	0.667961
ENSMUSG00000099757	BE692007	98.4375	1.76905	1.07029	1.65286	0.0983596	0.667961
ENSMUSG00000105995	RP23-261M19.2	0.649573	-2.02992	1.2284	-1.65249	0.0984357	0.668035
ENSMUSG00000061666	Gdpd1	27.682	-2.83487	1.7161	-1.65193	0.0985487	0.668361
ENSMUSG00000035569	Ankrd11	124.508	-1.54804	0.93738	-1.65145	0.0986458	0.668578
ENSMUSG00000004846	Plod3	374.078	1.11837	0.677971	1.64959	0.0990269	0.670718
ENSMUSG00000059326	Csf2ra	1037.25	0.668946	0.405628	1.64916	0.0991149	0.670871
ENSMUSG00000038732	Mboat1	60.5341	2.41372	1.46478	1.64784	0.099386	0.671379
ENSMUSG00000063808	Gpatch1	5.68392	-2.26357	1.37321	-1.64837	0.0992758	0.671379
ENSMUSG00000069895	Atxn1l	20.7975	2.79375	1.69535	1.64789	0.0993758	0.671379
ENSMUSG00000032657	Fam189b	80.5234	2.07536	1.25976	1.64743	0.0994695	0.671446
ENSMUSG00000072980	Oip5	0.225272	0.949914	0.576701	1.64715	0.0995268	0.671446
ENSMUSG00000020413	Hus1	1.86155	-3.11033	1.88982	-1.64583	0.0997982	0.672835
ENSMUSG00000057554	Lgals8	408.805	-1.1558	0.703001	-1.6441	0.100156	0.674806
ENSMUSG00000085611	Ap3s1-ps1	2.43148	-0.958498	0.583205	-1.6435	0.100279	0.675191
ENSMUSG00000020716	Nf1	14.6238	-2.51421	1.53223	-1.64088	0.100822	0.677657
ENSMUSG00000025956	Mettl21a	63.6518	2.29475	1.39857	1.64078	0.100843	0.677657
ENSMUSG00000040430	Pitpnc1	24.9485	-2.05703	1.25328	-1.64132	0.100731	0.677657
ENSMUSG00000031278	Acsl4	70.1498	-1.46906	0.895871	-1.63981	0.101044	0.678559
ENSMUSG00000045136	Tubb2b	0.401239	1.97418	1.20429	1.63929	0.101153	0.67885
ENSMUSG00000035376	Hacd2	66.2363	1.50719	0.920428	1.63749	0.101529	0.680086
ENSMUSG00000038990	Cables2	0.809555	2.96939	1.81377	1.63713	0.101602	0.680086
ENSMUSG00000068663	Clec16a	3.112	3.32987	2.03395	1.63714	0.101601	0.680086
ENSMUSG00000081485	Gm12338	3.81857	-0.572392	0.349622	-1.63717	0.101594	0.680086
ENSMUSG00000079036	Alkbh1	79.2202	-1.61505	0.986873	-1.63654	0.101728	0.680481
ENSMUSG00000020717	Pecam1	0.288751	0.947748	0.579293	1.63604	0.101831	0.680608
ENSMUSG00000028861	Mrps15	357.851	-0.892323	0.545521	-1.63573	0.101897	0.680608
ENSMUSG00000035632	Cnot3	8.09196	1.79316	1.09683	1.63486	0.102078	0.680608
ENSMUSG00000074221	Zfp568	63.2772	2.40379	1.47013	1.63509	0.10203	0.680608
ENSMUSG00000105195	RP24-503L4.2	97.4313	-0.479734	0.293397	-1.6351	0.102027	0.680608
ENSMUSG00000064360	mt-Nd3	2.21739	0.751899	0.460243	1.6337	0.102322	0.681789
ENSMUSG00000022601	Zbtb11	27.4676	2.12295	1.30227	1.6302	0.10306	0.681855
ENSMUSG00000026755	Arpc5l	253.893	-1.15677	0.709284	-1.63089	0.102913	0.681855
ENSMUSG00000027601	Mtfr1	8.16732	-1.96473	1.20365	-1.63231	0.102614	0.681855
ENSMUSG00000032561	Acpp	29.4712	-2.79731	1.71424	-1.63181	0.10272	0.681855
ENSMUSG00000039910	Cited2	109.592	1.57242	0.962763	1.63324	0.102418	0.681855
ENSMUSG00000040213	Ccbl2	0.388226	1.40841	0.863197	1.63162	0.10276	0.681855
ENSMUSG00000043140	Tmem186	0.192216	-0.965648	0.591427	-1.63274	0.102523	0.681855
ENSMUSG00000057157	Gm6054	3.98672	0.611056	0.374648	1.63101	0.102887	0.681855
ENSMUSG00000073405	C920025E04Rik	3.10546	0.842857	0.516958	1.63042	0.103014	0.681855
ENSMUSG00000081350	Gm5388	1.19074	0.778035	0.477267	1.63019	0.103062	0.681855
ENSMUSG00000082064	Rpl5-ps2	0.641634	1.06499	0.65233	1.6326	0.102554	0.681855
ENSMUSG00000021065	Fut8	5.78841	-2.1274	1.30801	-1.62644	0.103856	0.683973
ENSMUSG00000025199	Chuk	84.8276	1.77332	1.08924	1.62803	0.103518	0.683973
ENSMUSG00000028833	Ncdn	11.4318	-1.68913	1.03872	-1.62616	0.103915	0.683973
ENSMUSG00000031246	Sh3bgrl	1157.18	0.610352	0.375235	1.62659	0.103825	0.683973
ENSMUSG00000034652	Cd300a	1746.64	-0.549946	0.337749	-1.62827	0.103468	0.683973
ENSMUSG00000039599	Fam149b	0.3744	2.14631	1.31903	1.62719	0.103696	0.683973
ENSMUSG00000048164	Gm7204	2.50287	-0.8759	0.538186	-1.6275	0.10363	0.683973
ENSMUSG00000096210	H1f0	412.767	1.45129	0.892025	1.62696	0.103745	0.683973
ENSMUSG00000024949	Sf1	235.318	0.837109	0.515543	1.62374	0.104431	0.686488
ENSMUSG00000038708	Golga4	64.3723	1.9856	1.22276	1.62387	0.104403	0.686488
ENSMUSG00000019984	Med23	42.6612	-2.48877	1.53411	-1.62228	0.104743	0.687936
ENSMUSG00000021905	Dph3	57.9419	1.20657	0.744097	1.62153	0.104904	0.687936
ENSMUSG00000032244	Fem1b	43.6421	-2.13845	1.31865	-1.62169	0.104869	0.687936
ENSMUSG00000033054	Npat	14.4528	-2.64544	1.63152	-1.62146	0.104919	0.687936
ENSMUSG00000031314	Taf1	44.898	-2.19765	1.35618	-1.62047	0.105131	0.68845
ENSMUSG00000041750	Cd1d2	7.58556	1.1877	0.732923	1.6205	0.105126	0.68845
ENSMUSG00000002992	Apoc2	145.949	-2.67631	1.65321	-1.61886	0.105478	0.688688
ENSMUSG00000006705	Pknox1	43.4004	-2.5101	1.55668	-1.61248	0.106858	0.688688
ENSMUSG00000019082	Slc25a22	71.4523	-2.03679	1.25868	-1.6182	0.10562	0.688688
ENSMUSG00000019432	Ddx39b	320.051	0.920405	0.570469	1.61342	0.106653	0.688688
ENSMUSG00000021051	Ppp2r5e	61.8752	-2.1678	1.34444	-1.61242	0.106871	0.688688
ENSMUSG00000021820	Camk2g	36.1057	-2.58011	1.60007	-1.6125	0.106853	0.688688
ENSMUSG00000024335	Brd2	280.744	-1.05853	0.654758	-1.61667	0.105949	0.688688
ENSMUSG00000024666	Tmem138	1.60084	1.52951	0.948525	1.61252	0.106849	0.688688
ENSMUSG00000026923	Notch1	86.3928	1.68012	1.04173	1.61282	0.106783	0.688688
ENSMUSG00000027326	Casc5	0.430265	0.93666	0.57894	1.61789	0.105687	0.688688
ENSMUSG00000027823	Gmps	89.3729	1.39477	0.862314	1.61747	0.105776	0.688688
ENSMUSG00000029561	Oasl2	1114.5	-0.929071	0.575514	-1.61433	0.106456	0.688688
ENSMUSG00000029655	N4bp2l2	150.848	-1.46405	0.907026	-1.61413	0.1065	0.688688
ENSMUSG00000031828	Klhl36	1.7882	-2.20065	1.36497	-1.61223	0.106912	0.688688
ENSMUSG00000033068	Entpd6	2.05884	2.79937	1.73444	1.61399	0.106529	0.688688
ENSMUSG00000034947	Tmem106a	688.085	-0.917865	0.5673	-1.61795	0.105673	0.688688
ENSMUSG00000036777	Anln	0.398923	1.24175	0.769699	1.61329	0.106682	0.688688
ENSMUSG00000038280	Ostm1	208.492	1.13953	0.704006	1.61863	0.105526	0.688688
ENSMUSG00000050473	Slc35d3	0.470717	1.04084	0.645335	1.61286	0.106775	0.688688
ENSMUSG00000070490	Gm10293	0.662671	-1.15872	0.717486	-1.61497	0.106316	0.688688
ENSMUSG00000076218	Mir692-1	1.45233	-0.864271	0.535646	-1.61351	0.106633	0.688688
ENSMUSG00000082109	Rpl19-ps12	2.94901	-1.12439	0.696882	-1.61345	0.106646	0.688688
ENSMUSG00000082561	Gm15580	0.706707	-0.98286	0.606908	-1.61945	0.10535	0.688688
ENSMUSG00000083344	Gm7363	0.97427	-1.61854	1.00248	-1.61454	0.106411	0.688688
ENSMUSG00000090188	Gm7418	0.827098	2.14295	1.32702	1.61486	0.106341	0.688688
ENSMUSG00000093282	Gm22566	0.462898	0.926847	0.574672	1.61283	0.106782	0.688688
ENSMUSG00000040410	Fbxl4	7.71053	2.61118	1.62035	1.61149	0.107073	0.689298
ENSMUSG00000020340	Cyfip2	68.3201	-1.74232	1.08196	-1.61034	0.107323	0.690472
ENSMUSG00000040522	Tlr8	73.9824	-2.63118	1.63458	-1.6097	0.107464	0.690946
ENSMUSG00000022848	Dirc2	31.7363	-2.42635	1.50775	-1.60925	0.107562	0.691143
ENSMUSG00000045751	Mms22l	2.37884	-1.86976	1.16246	-1.60846	0.107736	0.691825
ENSMUSG00000031095	Cul4b	23.9293	2.39358	1.48865	1.60788	0.107861	0.692197
ENSMUSG00000038279	Nop2	75.5112	1.88823	1.17571	1.60604	0.108266	0.694302
ENSMUSG00000089931	Gm8459	2.17302	-1.05953	0.659904	-1.60558	0.108366	0.694302
ENSMUSG00000096954	Gdap10	29.2816	-2.46768	1.53705	-1.60546	0.108392	0.694302
ENSMUSG00000082016	Pgam1-ps2	6.71052	0.681082	0.424382	1.60488	0.10852	0.694692
ENSMUSG00000021242	Npc2	6939.81	-0.323022	0.20142	-1.60372	0.108776	0.695026
ENSMUSG00000028495	Rps6	21.4349	0.998044	0.622263	1.60389	0.108737	0.695026
ENSMUSG00000034438	Gbp8	149.068	-1.67961	1.04719	-1.60393	0.10873	0.695026
ENSMUSG00000014498	Ankrd52	0.685929	2.83089	1.76622	1.60279	0.108981	0.695043
ENSMUSG00000022789	Dnm1l	120.824	1.3385	0.8351	1.60281	0.108977	0.695043
ENSMUSG00000064354	mt-Co2	13.7138	0.353494	0.220529	1.60294	0.108949	0.695043
ENSMUSG00000038963	Slco4a1	0.384776	1.40017	0.873858	1.60228	0.109093	0.695322
ENSMUSG00000038417	Fig4	113.391	-1.88828	1.17886	-1.60178	0.109204	0.695601
ENSMUSG00000024681	Ms4a3	2.73117	0.678222	0.423557	1.60125	0.109321	0.695808
ENSMUSG00000030107	Usp18	631.976	-1.25968	0.786797	-1.60102	0.109372	0.695808
ENSMUSG00000023030	Slc11a2	110.556	-2.22211	1.38833	-1.60056	0.109475	0.696031
ENSMUSG00000075284	Wipf1	209.331	-1.06121	0.663639	-1.59908	0.109802	0.697677
ENSMUSG00000081985	Gng2-ps1	5.81717	-0.779478	0.487546	-1.59878	0.10987	0.697677
ENSMUSG00000018974	Sart3	53.5197	2.10877	1.32184	1.59533	0.110638	0.699959
ENSMUSG00000020484	Xbp1	1172.47	0.649821	0.407069	1.59634	0.110413	0.699959
ENSMUSG00000020812	1810032O08Rik	3.07534	-2.884	1.8065	-1.59646	0.110387	0.699959
ENSMUSG00000032295	Man2c1	42.7574	2.25079	1.41074	1.59547	0.110606	0.699959
ENSMUSG00000039759	Thap3	53.6948	-2.18836	1.37107	-1.5961	0.110466	0.699959
ENSMUSG00000047250	Ptgs1	405.969	-1.19935	0.751541	-1.59586	0.11052	0.699959
ENSMUSG00000027496	Aurka	0.668635	0.799549	0.501467	1.59442	0.110842	0.700817
ENSMUSG00000021532	Fastkd3	35.8522	-2.46547	1.54728	-1.59343	0.111065	0.70093
ENSMUSG00000030216	Wbp11	124.83	-1.17622	0.738112	-1.59355	0.111037	0.70093
ENSMUSG00000033355	Rtp4	930.528	-0.866428	0.54373	-1.59349	0.111051	0.70093
ENSMUSG00000029022	Miip	55.3005	1.74266	1.09438	1.59237	0.111301	0.701557
ENSMUSG00000082530	Gm12168	12.7493	-0.982332	0.616861	-1.59247	0.111279	0.701557
ENSMUSG00000027569	Mrgbp	43.2688	-2.17488	1.36661	-1.59144	0.111511	0.70245
ENSMUSG00000031985	Gnpat	122.147	-1.5036	0.945173	-1.59082	0.111649	0.702461
ENSMUSG00000104780	RP23-123N21.6	1.01422	1.12534	0.70727	1.59111	0.111586	0.702461
ENSMUSG00000078974	Sec61g	16.972	0.671566	0.422299	1.59026	0.111776	0.702824
ENSMUSG00000036398	Ppp1r11	150.494	-1.32577	0.834242	-1.58919	0.112018	0.703484
ENSMUSG00000038489	Polr2l	12.0004	1.06466	0.66985	1.5894	0.111971	0.703484
ENSMUSG00000022428	Cby1	0.378656	1.7575	1.10651	1.58832	0.112213	0.704044
ENSMUSG00000081272	Gm13509	274.647	-0.575641	0.362451	-1.58819	0.112244	0.704044
ENSMUSG00000020151	Ptprr	0.462718	-1.72397	1.08601	-1.58743	0.112415	0.704688
ENSMUSG00000024299	Adamts10	23.7071	2.38298	1.50321	1.58526	0.112908	0.706485
ENSMUSG00000067161	Gm5560	22.4065	0.452854	0.28565	1.58535	0.112887	0.706485
ENSMUSG00000100432	Gm7539	1.67962	-0.702074	0.442833	-1.58541	0.112873	0.706485
ENSMUSG00000026134	Prim2	2.62513	1.6264	1.02644	1.58451	0.113078	0.7066
ENSMUSG00000027423	Snx5	1344.8	-0.602817	0.380502	-1.58427	0.113133	0.7066
ENSMUSG00000030060	Hmces	0.315587	0.960837	0.606277	1.58481	0.113008	0.7066
ENSMUSG00000028907	Utp11l	170.379	-1.29894	0.820444	-1.58322	0.113371	0.706966
ENSMUSG00000041187	Prkd2	11.0837	2.63705	1.66548	1.58336	0.11334	0.706966
ENSMUSG00000083914	Rps18-ps1	3.94485	0.551968	0.348662	1.5831	0.113398	0.706966
ENSMUSG00000006941	Eif1b	149.372	1.15672	0.731077	1.58222	0.113599	0.707251
ENSMUSG00000018920	Cxcl16	30.9633	-2.4656	1.55912	-1.5814	0.113787	0.707251
ENSMUSG00000030830	Itgal	231.94	-1.30573	0.825683	-1.58139	0.113788	0.707251
ENSMUSG00000040065	Pfpl	0.634904	-1.64199	1.03781	-1.58217	0.11361	0.707251
ENSMUSG00000083863	Gm13341	3.18977	0.571687	0.361472	1.58155	0.113752	0.707251
ENSMUSG00000081258	Gm14013	6.62691	-0.533613	0.337573	-1.58074	0.113939	0.707328
ENSMUSG00000107333	RP23-49O22.2	0.930518	0.895374	0.566427	1.58074	0.113937	0.707328
ENSMUSG00000003233	Dvl3	1.0336	-2.61642	1.65668	-1.57932	0.114263	0.70777
ENSMUSG00000028862	Map3k6	20.2513	2.70944	1.71568	1.57922	0.114285	0.70777
ENSMUSG00000083177	Gm7820	0.517873	0.945983	0.598806	1.57978	0.114157	0.70777
ENSMUSG00000104616	RP23-325M18.2	0.592631	1.58577	1.00379	1.57978	0.114156	0.70777
ENSMUSG00000022111	Uchl3	29.8839	1.62844	1.03154	1.57865	0.114416	0.70797
ENSMUSG00000026879	Gsn	2643.65	0.473414	0.300032	1.57788	0.114594	0.70797
ENSMUSG00000036894	Rap2b	143.793	-0.917569	0.581459	-1.57805	0.114555	0.70797
ENSMUSG00000039361	Picalm	522.903	-0.875233	0.554606	-1.57812	0.114539	0.70797
ENSMUSG00000036026	Tmem63b	5.88715	2.29895	1.4578	1.577	0.114796	0.708491
ENSMUSG00000066232	Ipo7	1.67867	-1.35362	0.858397	-1.57691	0.114816	0.708491
ENSMUSG00000026430	Rassf5	242.69	1.34374	0.85262	1.57601	0.115024	0.708757
ENSMUSG00000030275	Etnk1	138.232	-1.47329	0.934825	-1.57601	0.115023	0.708757
ENSMUSG00000040407	Akap9	64.4687	1.76307	1.11882	1.57583	0.115066	0.708757
ENSMUSG00000031609	Sap30	315.354	0.927409	0.589132	1.5742	0.115442	0.709371
ENSMUSG00000037851	Iars	55.6077	1.67291	1.06252	1.57447	0.115378	0.709371
ENSMUSG00000047798	Cd300lf	825.411	-0.765981	0.486582	-1.57421	0.115439	0.709371
ENSMUSG00000055322	Tns1	38.9036	2.62686	1.66809	1.57477	0.115309	0.709371
ENSMUSG00000001150	Mcm3ap	1.64385	1.5112	0.960589	1.57321	0.115671	0.709667
ENSMUSG00000002342	Tmem161a	79.7177	1.8637	1.18479	1.57303	0.115712	0.709667
ENSMUSG00000020888	Dvl2	6.0869	2.22716	1.41577	1.57311	0.115692	0.709667
ENSMUSG00000028423	Nfx1	64.6734	1.43867	0.914725	1.57279	0.115767	0.709667
ENSMUSG00000031320	Rps4x	124.701	0.391984	0.249347	1.57204	0.115941	0.710311
ENSMUSG00000024542	Cep192	27.6705	2.05042	1.30566	1.57041	0.11632	0.71221
ENSMUSG00000014355	Anapc1	87.8247	1.27417	0.811841	1.56949	0.116535	0.71225
ENSMUSG00000042684	Npl	225.486	-1.54863	0.986339	-1.57008	0.116397	0.71225
ENSMUSG00000106133	RP23-451E8.2	32.3838	-0.846552	0.539343	-1.5696	0.116508	0.71225
ENSMUSG00000028608	0610037L13Rik	122.66	-1.59128	1.01447	-1.56858	0.116746	0.71271
ENSMUSG00000066861	Oas1g	100.029	-1.06931	0.681713	-1.56857	0.116749	0.71271
ENSMUSG00000000532	Acvr1b	28.3355	-2.71318	1.73019	-1.56814	0.116849	0.712894
ENSMUSG00000029103	Lrpap1	1475.79	-0.727303	0.464051	-1.56729	0.117047	0.7133
ENSMUSG00000085295	4930430E12Rik	88.431	-1.75705	1.1211	-1.56726	0.117054	0.7133
ENSMUSG00000021546	Hnrnpk	634.786	0.380443	0.242934	1.56603	0.117341	0.713776
ENSMUSG00000030613	Ccdc90b	3.28215	2.71808	1.73515	1.56648	0.117236	0.713776
ENSMUSG00000107035	RP23-245J24.1	13.4797	0.623794	0.398255	1.56632	0.117274	0.713776
ENSMUSG00000008167	Fbxw9	34.6583	-3.69323	2.3592	-1.56546	0.117476	0.713977
ENSMUSG00000031309	Rps6ka3	45.6801	1.69925	1.08575	1.56505	0.117572	0.713977
ENSMUSG00000050619	Zscan29	56.6897	2.04179	1.30466	1.565	0.117582	0.713977
ENSMUSG00000019261	Map1s	98.9536	1.59991	1.02264	1.56449	0.117702	0.714284
ENSMUSG00000002279	Lmf1	89.4184	-1.87261	1.20076	-1.55952	0.118873	0.71441
ENSMUSG00000002297	Dbf4	46.1406	1.66474	1.06537	1.56259	0.118149	0.71441
ENSMUSG00000018999	Slc35b4	36.4125	1.52764	0.978615	1.56103	0.118517	0.71441
ENSMUSG00000019838	Slc16a10	157.47	-1.70974	1.0953	-1.56098	0.118529	0.71441
ENSMUSG00000025731	0610011F06Rik	2.72179	2.99156	1.91749	1.56015	0.118725	0.71441
ENSMUSG00000027185	Nat10	31.6888	1.87004	1.19739	1.56176	0.118344	0.71441
ENSMUSG00000030256	Bhlhe41	29.0318	-3.59268	2.2986	-1.56299	0.118055	0.71441
ENSMUSG00000030583	Sipa1l3	2.41731	2.35528	1.50952	1.56028	0.118693	0.71441
ENSMUSG00000032624	Eml4	16.2617	1.90515	1.21941	1.56235	0.118205	0.71441
ENSMUSG00000032849	Abcc4	11.5361	1.86763	1.19725	1.55993	0.118777	0.71441
ENSMUSG00000041236	Vps41	312.006	-1.15951	0.74357	-1.55938	0.118906	0.71441
ENSMUSG00000052336	Cx3cr1	0.337875	0.890966	0.569935	1.56328	0.117987	0.71441
ENSMUSG00000071141	Rpl36a-ps3	10.9535	0.482206	0.308342	1.56387	0.117849	0.71441
ENSMUSG00000081700	Atp5k-ps2	3.77612	-0.697785	0.446277	-1.56357	0.117919	0.71441
ENSMUSG00000082727	Gm13260	7.90106	0.925761	0.593487	1.55987	0.118792	0.71441
ENSMUSG00000091896	Ube2d2a	46.5721	0.85211	0.545606	1.56177	0.118343	0.71441
ENSMUSG00000095687	Rnaset2a	41.6271	-0.549616	0.352039	-1.56124	0.118468	0.71441
ENSMUSG00000004070	Hmox2	505.173	-0.672489	0.431675	-1.55786	0.119267	0.714712
ENSMUSG00000034311	Kif4	0.372927	1.89253	1.21493	1.55772	0.119299	0.714712
ENSMUSG00000050310	Rictor	19.9103	2.43436	1.56229	1.5582	0.119185	0.714712
ENSMUSG00000059291	Rpl11	13.7114	0.987725	0.634331	1.55711	0.119443	0.714712
ENSMUSG00000071041	Gm15210	44.3767	1.3499	0.866731	1.55746	0.119362	0.714712
ENSMUSG00000093765	Gm20658	52.0052	-2.54747	1.63454	-1.55852	0.11911	0.714712
ENSMUSG00000106313	RP24-450N10.1	0.211076	-0.913248	0.586497	-1.55712	0.119441	0.714712
ENSMUSG00000004043	Stat5a	64.5653	1.87259	1.20341	1.55607	0.119691	0.715265
ENSMUSG00000024143	Rhoq	24.4873	-2.31979	1.49101	-1.55585	0.119745	0.715265
ENSMUSG00000029394	Cdk2ap1	1.63373	-1.92362	1.23627	-1.55599	0.119711	0.715265
ENSMUSG00000059495	Arhgef12	30.5588	-1.5957	1.0267	-1.5542	0.120137	0.716634
ENSMUSG00000084319	Tpt1-ps3	155.956	-0.385338	0.247964	-1.554	0.120183	0.716634
ENSMUSG00000102710	Gm4857	5.17419	0.608779	0.391616	1.55453	0.120058	0.716634
ENSMUSG00000020740	Gga3	86.1382	-2.00303	1.28961	-1.5532	0.120375	0.716945
ENSMUSG00000091408	Gm6728	12.7974	2.20985	1.42276	1.55321	0.120373	0.716945
ENSMUSG00000036779	Papd5	30.1582	2.03397	1.31104	1.55142	0.1208	0.71906
ENSMUSG00000017607	Tns4	69.5394	1.94327	1.25394	1.54973	0.121206	0.720018
ENSMUSG00000022358	Fbxo32	35.3439	-2.98842	1.92795	-1.55005	0.121129	0.720018
ENSMUSG00000046668	Cxxc5	1.40999	-2.48562	1.60436	-1.54929	0.121312	0.720018
ENSMUSG00000052406	Rexo4	68.8763	1.70427	1.09998	1.54937	0.121293	0.720018
ENSMUSG00000066958	Gm16391	2.92654	-1.1488	0.741002	-1.55033	0.121063	0.720018
ENSMUSG00000009647	Mcu	2.22998	-3.2427	2.09452	-1.54819	0.121578	0.720958
ENSMUSG00000021908	Gm6768	40.7993	-1.21553	0.7852	-1.54805	0.121611	0.720958
ENSMUSG00000055148	Klf2	20.2234	-2.578	1.66574	-1.54766	0.121704	0.721031
ENSMUSG00000058625	Gm17383	0.867958	0.910006	0.588082	1.54741	0.121764	0.721031
ENSMUSG00000024370	Cdc23	2.24242	1.4841	0.959942	1.54604	0.122096	0.722583
ENSMUSG00000025531	Chm	33.482	2.30737	1.49318	1.54528	0.122279	0.723248
ENSMUSG00000022095	Fam160b2	3.35573	2.5254	1.63473	1.54484	0.122384	0.723455
ENSMUSG00000031347	Cetn2	200.886	-1.18146	0.765289	-1.54381	0.122634	0.723944
ENSMUSG00000045302	Preb	260.029	1.27011	0.822806	1.54363	0.122678	0.723944
ENSMUSG00000055897	Ppp4r1l-ps	27.3805	-2.94174	1.90543	-1.54387	0.122619	0.723944
ENSMUSG00000021998	Lcp1	3081.08	0.331732	0.215006	1.54289	0.122857	0.724074
ENSMUSG00000022559	Fbxl6	162.117	-1.58087	1.02481	-1.5426	0.122928	0.724074
ENSMUSG00000028678	Kif2c	0.377432	0.901256	0.584147	1.54286	0.122865	0.724074
ENSMUSG00000035890	Rnf126	16.0527	1.91791	1.24348	1.54237	0.122983	0.724074
ENSMUSG00000022174	Dad1	681.074	-0.423514	0.27477	-1.54134	0.123233	0.724469
ENSMUSG00000028599	Tnfrsf1b	777.438	-0.918312	0.595677	-1.54163	0.123164	0.724469
ENSMUSG00000069910	Spdl1	1.54026	-3.3179	2.15276	-1.54123	0.123261	0.724469
ENSMUSG00000018697	Aatf	54.9575	1.84435	1.19727	1.54047	0.123446	0.725038
ENSMUSG00000051483	Cbr1	85.8367	-1.7154	1.11372	-1.54025	0.123499	0.725038
ENSMUSG00000003123	Lipe	16.7636	2.89956	1.88379	1.53921	0.123753	0.725412
ENSMUSG00000019978	Epb4.1l2	147.938	-1.33904	0.870092	-1.53897	0.123812	0.725412
ENSMUSG00000031887	Tradd	178.045	-1.22059	0.79319	-1.53883	0.123846	0.725412
ENSMUSG00000039126	Prune2	171.543	1.49144	0.968679	1.53966	0.123642	0.725412
ENSMUSG00000046311	Zfp62	5.95666	1.87317	1.2181	1.53778	0.124102	0.726284
ENSMUSG00000082691	Dynlt1-ps1	476.098	0.411755	0.267784	1.53764	0.124136	0.726284
ENSMUSG00000024498	Tcerg1	92.7389	1.40316	0.913376	1.53623	0.124481	0.727061
ENSMUSG00000026605	Cenpf	0.579363	0.79002	0.514158	1.53653	0.124408	0.727061
ENSMUSG00000081896	Gm5389	1.28866	0.717429	0.466921	1.53651	0.124413	0.727061
ENSMUSG00000003929	Zfp81	0.638571	-2.80297	1.82818	-1.5332	0.125227	0.728929
ENSMUSG00000022770	Dlg1	18.9118	2.36847	1.54431	1.53368	0.125109	0.728929
ENSMUSG00000026482	Rgl1	96.8548	-2.13706	1.39364	-1.53343	0.125169	0.728929
ENSMUSG00000026525	Opn3	10.0554	2.38392	1.55443	1.53363	0.125121	0.728929
ENSMUSG00000030019	Fbxl14	9.99296	-2.11167	1.37639	-1.53421	0.124979	0.728929
ENSMUSG00000061330	Gm11361	2.60974	0.558835	0.364376	1.53368	0.125109	0.728929
ENSMUSG00000008763	Man1a2	70.4258	1.65544	1.08028	1.53242	0.12542	0.729126
ENSMUSG00000020792	Exoc7	207.57	-1.46779	0.957606	-1.53277	0.125334	0.729126
ENSMUSG00000029577	Ube3b	101.749	1.48661	0.970247	1.5322	0.125474	0.729126
ENSMUSG00000020973	Dnaaf2	1.06949	2.04297	1.33379	1.53171	0.125594	0.729411
ENSMUSG00000023034	Nr4a1	136.365	-2.00485	1.30943	-1.53109	0.125747	0.729477
ENSMUSG00000056220	Pla2g4a	59.8267	1.47235	0.961468	1.53135	0.125682	0.729477
ENSMUSG00000032565	Nudt16	44.1633	2.53844	1.65846	1.5306	0.125867	0.729759
ENSMUSG00000026385	Dbi	581.643	-0.350312	0.229042	-1.52947	0.126148	0.730975
ENSMUSG00000000787	Ddx3x	238.45	-1.05839	0.692936	-1.52741	0.12666	0.732702
ENSMUSG00000028673	Fuca1	1382.48	-0.544055	0.356156	-1.52758	0.126618	0.732702
ENSMUSG00000062373	Tmem65	81.8953	-2.2501	1.47265	-1.52792	0.126532	0.732702
ENSMUSG00000015335	Zdhhc12	90.7674	1.61659	1.059	1.52652	0.12688	0.732737
ENSMUSG00000048799	Cep120	17.911	1.88155	1.23214	1.52706	0.126746	0.732737
ENSMUSG00000053730	Tmem39b	19.5467	2.20256	1.44276	1.52663	0.126852	0.732737
ENSMUSG00000021597	Ankrd32	0.291256	1.38261	0.90661	1.52504	0.12725	0.733635
ENSMUSG00000025925	Terf1	38.4703	-1.98865	1.30361	-1.52549	0.127136	0.733635
ENSMUSG00000029089	Pacrgl	2.01568	2.99564	1.96398	1.52529	0.127188	0.733635
ENSMUSG00000022586	Ly6i	1.68586	1.05355	0.691583	1.52339	0.127662	0.734359
ENSMUSG00000023805	Synj2	43.6769	2.51264	1.64927	1.52348	0.127638	0.734359
ENSMUSG00000030591	Psmd8	1528.34	-0.373535	0.245118	-1.5239	0.127533	0.734359
ENSMUSG00000041229	Phf8	68.1722	2.19638	1.44133	1.52385	0.127546	0.734359
ENSMUSG00000022960	Donson	20.4828	2.56067	1.68174	1.52263	0.127852	0.734629
ENSMUSG00000028954	Nub1	161.244	-1.20466	0.791037	-1.52289	0.127786	0.734629
ENSMUSG00000022678	Nde1	203.444	1.3807	0.908287	1.52012	0.128481	0.736598
ENSMUSG00000049191	Rgag4	7.59952	1.88511	1.23967	1.52065	0.128347	0.736598
ENSMUSG00000070705	Eid2b	6.1381	2.86177	1.88259	1.52012	0.128481	0.736598
ENSMUSG00000074247	Dda1	252.273	1.02898	0.676787	1.52039	0.128413	0.736598
ENSMUSG00000038542	Pcid2	198.823	1.41563	0.93175	1.51932	0.128681	0.737333
ENSMUSG00000086922	Gm13835	329.011	0.542822	0.357719	1.51746	0.129152	0.739615
ENSMUSG00000022560	Slc52a2	75.4742	1.85423	1.22275	1.51644	0.129407	0.739889
ENSMUSG00000028270	Gbp2	585.875	-1.80202	1.18835	-1.51641	0.129416	0.739889
ENSMUSG00000034602	Mon2	31.8449	2.13321	1.4066	1.51657	0.129375	0.739889
ENSMUSG00000043991	Pura	45.4039	1.7026	1.1237	1.51517	0.129729	0.740855
ENSMUSG00000055681	Cope	865.623	0.658013	0.434249	1.51529	0.129699	0.740855
ENSMUSG00000091264	Smim13	31.3292	2.75707	1.82002	1.51486	0.129808	0.740897
ENSMUSG00000018398	Sept8	79.9382	-1.79561	1.18672	-1.51308	0.130258	0.741998
ENSMUSG00000018899	Irf1	181.264	-1.71534	1.13386	-1.51284	0.130321	0.741998
ENSMUSG00000049658	Bdp1	31.481	2.01824	1.33422	1.51267	0.130363	0.741998
ENSMUSG00000054091	1810037I17Rik	151.527	-0.726304	0.480126	-1.51273	0.130347	0.741998
ENSMUSG00000089726	Mir17hg	0.470573	-2.0457	1.35137	-1.5138	0.130078	0.741998
ENSMUSG00000049106	Dcaf5	5.66788	2.18018	1.44184	1.51208	0.130514	0.742034
ENSMUSG00000053091	Lins	2.2262	-1.70675	1.12864	-1.51222	0.130478	0.742034
ENSMUSG00000015126	Tsr3	54.3015	-2.25659	1.49307	-1.51138	0.130693	0.742085
ENSMUSG00000019977	Hbs1l	68.1828	1.38584	0.917225	1.51091	0.130812	0.742085
ENSMUSG00000036565	Ttyh3	47.6815	1.23785	0.81926	1.51094	0.130803	0.742085
ENSMUSG00000090553	Snrpe	104.222	-0.655812	0.433955	-1.51124	0.130726	0.742085
ENSMUSG00000018379	Srsf1	108.029	1.18775	0.786459	1.51025	0.130979	0.742215
ENSMUSG00000081733	Gm12852	0.636331	0.852287	0.56423	1.51053	0.130908	0.742215
ENSMUSG00000029253	Cenpc1	2.57508	1.71041	1.13318	1.50939	0.131199	0.742231
ENSMUSG00000052085	Dock8	125.357	1.23334	0.816825	1.50992	0.131064	0.742231
ENSMUSG00000101687	Gm4854	10.1359	1.13792	0.753883	1.50941	0.131193	0.742231
ENSMUSG00000026335	Pam	1.57746	-1.38162	0.916073	-1.5082	0.131503	0.742319
ENSMUSG00000032750	Gab3	10.2483	2.43465	1.6139	1.50855	0.131414	0.742319
ENSMUSG00000041697	Cox6a1	997.805	-0.382796	0.253784	-1.50835	0.131464	0.742319
ENSMUSG00000061079	Zfp143	15.1336	2.3235	1.54011	1.50866	0.131386	0.742319
ENSMUSG00000046345	Smco1	0.351201	1.09698	0.727597	1.50767	0.131638	0.742669
ENSMUSG00000081389	Gm13368	7.04698	1.02253	0.678374	1.50732	0.131728	0.742771
ENSMUSG00000001016	Ilf2	53.46	1.38123	0.916904	1.5064	0.131963	0.743166
ENSMUSG00000022914	Brwd1	28.1157	2.18758	1.45265	1.50592	0.132088	0.743166
ENSMUSG00000028497	Hacd4	458.506	-0.81389	0.540452	-1.50594	0.132082	0.743166
ENSMUSG00000030082	Sec61a1	675.588	0.822243	0.545806	1.50647	0.131946	0.743166
ENSMUSG00000020472	Zkscan17	39.1988	-1.93371	1.28468	-1.50521	0.132269	0.743468
ENSMUSG00000034480	Diap2	113.782	1.5745	1.04608	1.50515	0.132286	0.743468
ENSMUSG00000072620	Slfn2	1484.61	-0.41701	0.277248	-1.50411	0.132554	0.744159
ENSMUSG00000074978	Actg-ps1	0.862642	1.03189	0.686036	1.50414	0.132546	0.744159
ENSMUSG00000026566	Mpzl1	201.775	1.61109	1.07176	1.50322	0.132782	0.744192
ENSMUSG00000042408	Zmym6	2.68483	-3.19831	2.1283	-1.50275	0.132903	0.744192
ENSMUSG00000050989	Sepn1	104.327	-1.88703	1.25519	-1.50338	0.13274	0.744192
ENSMUSG00000069899	Gm12166	131.089	-0.973527	0.647862	-1.50268	0.132922	0.744192
ENSMUSG00000079942	Rpl28-ps3	0.817987	0.793421	0.527827	1.50318	0.132792	0.744192
ENSMUSG00000032883	Acsl3	42.7784	1.63186	1.0862	1.50236	0.133004	0.744245
ENSMUSG00000065950	Gm5908	3.3431	0.901252	0.600143	1.50173	0.133167	0.744749
ENSMUSG00000035933	Cog5	6.31112	-2.84358	1.89456	-1.50092	0.133376	0.745511
ENSMUSG00000050410	Tcf19	0.146422	0.854926	0.570102	1.4996	0.133717	0.747014
ENSMUSG00000001642	Akr1b3	70.4072	0.913462	0.60946	1.49881	0.133924	0.747554
ENSMUSG00000028603	Scp2	346.956	0.459186	0.306538	1.49797	0.13414	0.747554
ENSMUSG00000033943	Mga	81.1376	-1.59113	1.06229	-1.49783	0.134178	0.747554
ENSMUSG00000051950	B3glct	1.69399	-3.02063	2.01632	-1.49809	0.134109	0.747554
ENSMUSG00000060802	B2m	18493.4	-0.19535	0.130408	-1.498	0.134134	0.747554
ENSMUSG00000021876	Rnase4	107.326	-1.9136	1.2782	-1.49711	0.134365	0.747996
ENSMUSG00000025280	Polr3a	2.77307	2.27803	1.52249	1.49625	0.134588	0.747996
ENSMUSG00000029605	Oas1b	0.470708	2.32176	1.55148	1.49648	0.134528	0.747996
ENSMUSG00000079477	Rab7	953.514	-0.308088	0.205924	-1.49612	0.134622	0.747996
ENSMUSG00000089999	Gm6485	36.7557	-0.384065	0.256704	-1.49614	0.134618	0.747996
ENSMUSG00000105124	RP24-506B15.2	29.9389	1.12909	0.754858	1.49577	0.134715	0.748107
ENSMUSG00000078780	Gm5150	47.0266	2.05224	1.37313	1.49457	0.135027	0.749033
ENSMUSG00000090266	Mettl23	55.266	-1.95892	1.31062	-1.49466	0.135004	0.749033
ENSMUSG00000028757	Ddost	962.438	0.613921	0.410934	1.49396	0.135185	0.749505
ENSMUSG00000007812	Zfp655	113.76	-1.57406	1.05541	-1.49143	0.135849	0.751278
ENSMUSG00000024130	Abca3	76.3835	-1.96823	1.31949	-1.49166	0.135788	0.751278
ENSMUSG00000029860	Zyx	1048.68	0.664441	0.44544	1.49165	0.135791	0.751278
ENSMUSG00000038607	Gng10	41.854	-0.844377	0.566062	-1.49167	0.135786	0.751278
ENSMUSG00000097431	Gm26782	3.91378	2.63317	1.76563	1.49134	0.135871	0.751278
ENSMUSG00000027615	Hps3	182.751	1.18914	0.797742	1.49063	0.136058	0.751642
ENSMUSG00000063049	Ing2	1.07791	2.94167	1.97385	1.49032	0.136139	0.751642
ENSMUSG00000073403	Gm10499	0.560132	-0.921259	0.618187	-1.49026	0.136156	0.751642
ENSMUSG00000022621	Rabl2	0.492536	2.09699	1.40807	1.48927	0.136417	0.751867
ENSMUSG00000027712	Anxa5	3911.97	-0.339896	0.228201	-1.48946	0.136367	0.751867
ENSMUSG00000046711	Hmga1	73.2213	-0.889496	0.597164	-1.48954	0.136346	0.751867
ENSMUSG00000024589	Nedd4l	41.3387	1.98449	1.33321	1.48851	0.136617	0.752567
ENSMUSG00000000759	Tubgcp3	56.7374	-2.17735	1.46388	-1.48739	0.136912	0.753788
ENSMUSG00000022972	1110004E09Rik	1.21498	-1.94972	1.31111	-1.48707	0.136996	0.753845
ENSMUSG00000001065	Zfp276	42.9406	2.15261	1.45	1.48455	0.137662	0.754561
ENSMUSG00000019087	Atp6ap1	2240.1	-0.373831	0.251986	-1.48354	0.137932	0.754561
ENSMUSG00000021730	Hcn1	0.470739	-0.977683	0.658323	-1.48511	0.137514	0.754561
ENSMUSG00000024276	Zfp397	0.784205	-2.63437	1.77641	-1.48297	0.138081	0.754561
ENSMUSG00000027763	Mbnl1	1054.95	0.448137	0.301961	1.48409	0.137785	0.754561
ENSMUSG00000029276	Glmn	0.888771	-2.6681	1.79819	-1.48377	0.13787	0.754561
ENSMUSG00000030149	Klrk1	219.522	-1.47077	0.991547	-1.48331	0.137991	0.754561
ENSMUSG00000031295	Phka2	91.1816	-1.93577	1.30318	-1.48542	0.137432	0.754561
ENSMUSG00000035601	Trmt10b	8.58561	-3.12945	2.10877	-1.48402	0.137804	0.754561
ENSMUSG00000052572	Dlg2	0.320005	-0.894453	0.60206	-1.48565	0.137371	0.754561
ENSMUSG00000067274	Rplp0	2132.64	0.251541	0.169576	1.48335	0.137981	0.754561
ENSMUSG00000090334	Gm17149	8.07044	-1.00525	0.677782	-1.48314	0.138036	0.754561
ENSMUSG00000099397	Gm7809	129.276	0.755024	0.508603	1.4845	0.137675	0.754561
ENSMUSG00000044145	1810024B03Rik	4.0578	-1.61437	1.08889	-1.48258	0.138185	0.754727
ENSMUSG00000022817	Itgb5	79.4276	-1.74762	1.17996	-1.48108	0.138585	0.7553
ENSMUSG00000026031	Cflar	106.179	-1.47568	0.996112	-1.48144	0.138489	0.7553
ENSMUSG00000047821	Trim16	48.1921	-2.0348	1.37368	-1.48127	0.138533	0.7553
ENSMUSG00000062997	Rpl35	9.42356	-0.562319	0.379628	-1.48124	0.138543	0.7553
ENSMUSG00000022701	2610015P09Rik	32.7794	-2.36219	1.59556	-1.48048	0.138746	0.75578
ENSMUSG00000001025	S100a6	1732.66	-0.274902	0.185963	-1.47826	0.139339	0.756601
ENSMUSG00000027679	Dnajc19	67.8547	-0.726245	0.491169	-1.4786	0.139246	0.756601
ENSMUSG00000034908	Sidt2	880.797	0.756139	0.511426	1.47849	0.139277	0.756601
ENSMUSG00000037253	Mex3c	14.3045	-2.5137	1.70028	-1.47841	0.139299	0.756601
ENSMUSG00000037426	Depdc5	5.57082	-2.96991	2.00792	-1.4791	0.139113	0.756601
ENSMUSG00000042305	Tmem183a	101.512	-1.42599	0.964223	-1.4789	0.139166	0.756601
ENSMUSG00000019883	Echdc1	16.2605	2.4429	1.65371	1.47723	0.139614	0.757387
ENSMUSG00000026565	Pou2f1	11.6709	-1.93968	1.31311	-1.47717	0.139631	0.757387
ENSMUSG00000028053	Ash1l	49.9776	1.68617	1.14177	1.4768	0.139728	0.757514
ENSMUSG00000030064	Frmd4b	58.7819	-2.5053	1.69782	-1.4756	0.140051	0.75886
ENSMUSG00000028173	Wls	296.952	-1.25432	0.850865	-1.47418	0.140434	0.760332
ENSMUSG00000097715	Gpr137b-ps	116.537	-1.25206	0.849406	-1.47404	0.14047	0.760332
ENSMUSG00000017631	Abr	228.382	-1.1272	0.764867	-1.47371	0.140559	0.760409
ENSMUSG00000007777	0610009B22Rik	109.291	-1.24457	0.844846	-1.47314	0.140715	0.760451
ENSMUSG00000082596	Gm14227	4.3774	0.702892	0.477101	1.47326	0.140681	0.760451
ENSMUSG00000001774	Chordc1	178.769	-1.10801	0.75231	-1.47281	0.140803	0.760531
ENSMUSG00000029535	Triap1	261.157	0.998986	0.678425	1.47251	0.140884	0.760565
ENSMUSG00000001151	Pcnt	59.8552	-2.0769	1.41082	-1.47212	0.140989	0.760731
ENSMUSG00000036875	Dna2	160.032	1.36172	0.925323	1.47162	0.141124	0.76106
ENSMUSG00000023845	Lnpep	61.7086	1.69354	1.15144	1.47081	0.141342	0.761838
ENSMUSG00000001855	Nup214	50.0861	1.5079	1.02634	1.46919	0.14178	0.762199
ENSMUSG00000023921	Mut	61.4702	-1.90467	1.29568	-1.47002	0.141556	0.762199
ENSMUSG00000034789	Rab24	418.464	1.08385	0.737311	1.47001	0.14156	0.762199
ENSMUSG00000035704	Alg8	115.264	-1.44434	0.982994	-1.46932	0.141745	0.762199
ENSMUSG00000060879	Gm6564	0.367675	0.852011	0.579798	1.4695	0.141698	0.762199
ENSMUSG00000029179	Zcchc4	0.827494	-2.07081	1.41011	-1.46855	0.141956	0.762743
ENSMUSG00000103733	Gm6162	2.09716	-1.5628	1.0652	-1.46713	0.142339	0.764404
ENSMUSG00000031950	Gabarapl2	54.7148	-0.857815	0.585004	-1.46634	0.142555	0.765163
ENSMUSG00000025060	Slk	227.074	-1.1301	0.771086	-1.46559	0.142759	0.765724
ENSMUSG00000037674	Rfx7	31.9461	1.85651	1.26689	1.46541	0.142809	0.765724
ENSMUSG00000025130	P4hb	2244.74	0.342743	0.23401	1.46465	0.143016	0.766434
ENSMUSG00000025903	Lypla1	95.2283	1.11415	0.761274	1.46353	0.143322	0.766886
ENSMUSG00000032059	Alg9	53.6302	1.94619	1.32976	1.46356	0.143313	0.766886
ENSMUSG00000042185	Nfrkb	5.14544	1.90079	1.29902	1.46325	0.143399	0.766886
ENSMUSG00000103921	Gm5841	1.76217	2.26792	1.54986	1.46331	0.143383	0.766886
ENSMUSG00000005057	Sh2b2	100.752	-1.76702	1.20848	-1.46218	0.143692	0.767511
ENSMUSG00000029482	Aacs	162.326	1.43255	0.980034	1.46173	0.143815	0.767511
ENSMUSG00000033909	Usp36	37.2822	-2.0808	1.42327	-1.46198	0.143745	0.767511
ENSMUSG00000043207	Zmpste24	154.023	1.47216	1.00674	1.4623	0.143658	0.767511
ENSMUSG00000001280	Sp1	64.2006	-1.64361	1.12562	-1.46019	0.144238	0.768173
ENSMUSG00000047735	Samd9l	226.79	-0.991105	0.678578	-1.46056	0.144136	0.768173
ENSMUSG00000051768	Xrcc1	12.8285	-1.60096	1.09582	-1.46097	0.144022	0.768173
ENSMUSG00000059064	Gm10059	8.65656	-0.580734	0.397668	-1.46035	0.144195	0.768173
ENSMUSG00000048118	Arid4a	101.412	1.52903	1.04742	1.45981	0.144342	0.768329
ENSMUSG00000058748	Zfp958	1.16455	1.77901	1.2195	1.4588	0.14462	0.769409
ENSMUSG00000039813	Tbc1d2	9.05505	3.16179	2.16926	1.45754	0.144966	0.770453
ENSMUSG00000084301	Gm7856	0.520164	-2.0308	1.39315	-1.4577	0.144924	0.770453
ENSMUSG00000028484	Psip1	2.27197	2.56307	1.76015	1.45617	0.145347	0.771868
ENSMUSG00000062867	Impdh2	8.28864	1.57763	1.08351	1.45603	0.145383	0.771868
ENSMUSG00000058655	Eif4b	263.319	-0.973079	0.668539	-1.45553	0.145522	0.772092
ENSMUSG00000089788	Gm16586	25.9403	-2.6505	1.82123	-1.45534	0.145576	0.772092
ENSMUSG00000050148	Ubqln2	13.4669	-1.96723	1.35227	-1.45476	0.145736	0.772541
ENSMUSG00000040459	Arglu1	47.904	-1.05259	0.724053	-1.45374	0.146018	0.773238
ENSMUSG00000082092	Gm14665	0.481401	0.948544	0.652375	1.45399	0.14595	0.773238
ENSMUSG00000026526	Fh1	670.511	0.907399	0.624867	1.45215	0.14646	0.775182
ENSMUSG00000104602	RP24-207A18.2	11.5587	0.465954	0.321093	1.45115	0.146738	0.776254
ENSMUSG00000030357	Fkbp4	234.973	-1.06661	0.735584	-1.45002	0.147054	0.777124
ENSMUSG00000107355	RP24-80F7.5	37.6307	2.47733	1.70822	1.45024	0.146991	0.777124
ENSMUSG00000020538	Srebf1	92.6456	-1.6701	1.1522	-1.44948	0.147203	0.777165
ENSMUSG00000021936	Mapk8	1.31139	2.48566	1.7149	1.44945	0.147213	0.777165
ENSMUSG00000045404	Kcnk13	72.6814	-2.04447	1.41109	-1.44885	0.147378	0.777637
ENSMUSG00000030342	Cd9	1458.84	-0.735845	0.508101	-1.44823	0.147554	0.778157
ENSMUSG00000064302	Clasp1	35.4124	2.02672	1.39971	1.44796	0.147629	0.778157
ENSMUSG00000091363	Gm7701	3.0521	-2.17174	1.50016	-1.44767	0.147708	0.778178
ENSMUSG00000020788	Atp2a3	191.444	1.4996	1.03627	1.44712	0.147864	0.778201
ENSMUSG00000043962	Thrap3	65.6642	1.18001	0.815313	1.44731	0.14781	0.778201
ENSMUSG00000039968	Rsbn1l	27.2555	1.57133	1.08723	1.44526	0.148385	0.780144
ENSMUSG00000072621	Slfn10-ps	50.8979	-2.15064	1.4878	-1.44551	0.148314	0.780144
ENSMUSG00000082247	Gm16074	0.573162	0.885928	0.613229	1.44469	0.148544	0.780577
ENSMUSG00000000440	Pparg	151.548	-1.62405	1.12669	-1.44144	0.14946	0.780901
ENSMUSG00000004040	Stat3	182.644	1.14349	0.792656	1.4426	0.149132	0.780901
ENSMUSG00000004508	Gab2	139.278	1.50232	1.0418	1.44204	0.14929	0.780901
ENSMUSG00000006021	Kptn	7.24751	2.05422	1.42576	1.44079	0.149644	0.780901
ENSMUSG00000006362	Cbfa2t3	78.0397	1.70225	1.18121	1.44111	0.149553	0.780901
ENSMUSG00000009350	Mpo	4.7178	0.578986	0.401982	1.44033	0.149775	0.780901
ENSMUSG00000012848	Rps5	1786.05	0.251892	0.175006	1.43934	0.150055	0.780901
ENSMUSG00000014956	Ppp1cb	167.652	1.05812	0.733978	1.44163	0.149408	0.780901
ENSMUSG00000020380	Rad50	45.8447	1.63972	1.13686	1.44233	0.14921	0.780901
ENSMUSG00000025792	Slc25a10	99.5216	-1.87203	1.29994	-1.44008	0.149843	0.780901
ENSMUSG00000028076	Cd1d1	644.667	1.07188	0.742881	1.44287	0.149058	0.780901
ENSMUSG00000028416	Bag1	331.491	0.911314	0.63313	1.43938	0.150043	0.780901
ENSMUSG00000030091	Nup210	1.25701	-1.19169	0.828147	-1.43898	0.150156	0.780901
ENSMUSG00000033446	Lpar6	485.933	-0.818896	0.568022	-1.44166	0.149397	0.780901
ENSMUSG00000041718	Alg13	4.28611	2.32473	1.61284	1.44139	0.149474	0.780901
ENSMUSG00000050965	Prkca	3.70573	2.54038	1.7656	1.43882	0.150203	0.780901
ENSMUSG00000066640	Fbxl18	7.42684	-3.63205	2.52116	-1.44063	0.14969	0.780901
ENSMUSG00000082080	Gm9246	0.258686	-0.912912	0.634085	-1.43973	0.149944	0.780901
ENSMUSG00000090602	Gm5611	2.51435	0.676994	0.469186	1.44291	0.149045	0.780901
ENSMUSG00000093816	Gm26445	0.886492	-0.788155	0.547756	-1.43888	0.150185	0.780901
ENSMUSG00000104699	Rps4x-ps	0.696244	0.811642	0.562808	1.44213	0.149266	0.780901
ENSMUSG00000049562	Ap5b1	23.2293	1.89991	1.32092	1.43832	0.150342	0.781231
ENSMUSG00000026585	Kifap3	1.96032	2.46219	1.7143	1.43626	0.150928	0.782691
ENSMUSG00000031776	Arl2bp	127.546	1.60024	1.11392	1.43659	0.150834	0.782691
ENSMUSG00000038544	Inip	142.112	1.27281	0.885862	1.4368	0.150775	0.782691
ENSMUSG00000061232	H2-K1	9929.06	-0.282028	0.19634	-1.43643	0.150881	0.782691
ENSMUSG00000024899	Papss2	58.8436	1.59833	1.11395	1.43483	0.151337	0.78415
ENSMUSG00000042349	Ikbke	95.1742	-1.84472	1.28599	-1.43447	0.151438	0.78415
ENSMUSG00000042842	Serpinb6b	74.7742	-2.35975	1.64493	-1.43456	0.151412	0.78415
ENSMUSG00000027439	Gzf1	33.0488	1.94562	1.35669	1.43409	0.151547	0.784267
ENSMUSG00000083563	Gm13340	24.6672	0.371994	0.259437	1.43385	0.151614	0.784267
ENSMUSG00000051457	Spn	76.7943	1.58555	1.10605	1.43353	0.151707	0.784353
ENSMUSG00000083318	Gm15192	1.32279	-1.2588	0.878824	-1.43236	0.15204	0.785284
ENSMUSG00000094724	Rnaset2b	52.7181	-0.444884	0.310552	-1.43256	0.151983	0.785284
ENSMUSG00000019055	Plod1	286.508	-1.15385	0.806883	-1.43	0.152716	0.787588
ENSMUSG00000024975	Pdcd4	39.0124	1.18754	0.830418	1.43005	0.152704	0.787588
ENSMUSG00000073409	H2-Q6	92.5858	1.25977	0.880954	1.43001	0.152714	0.787588
ENSMUSG00000025626	Phf6	21.021	1.98018	1.38524	1.42949	0.152863	0.787949
ENSMUSG00000020280	Pus10	74.6078	-1.77132	1.23949	-1.42907	0.152983	0.788104
ENSMUSG00000026073	Il1r2	270.657	-1.53306	1.07293	-1.42885	0.153046	0.788104
ENSMUSG00000075312	Gm13597	43.3988	-1.0377	0.727099	-1.42718	0.153528	0.790189
ENSMUSG00000026728	Vim	5697.75	-0.345241	0.241985	-1.4267	0.153665	0.790499
ENSMUSG00000099492	Gm5525	10.4391	0.822788	0.576824	1.42641	0.153749	0.790535
ENSMUSG00000028393	Alad	14.4401	-2.36728	1.66021	-1.42589	0.1539	0.790843
ENSMUSG00000028854	Slc9a1	51.8296	-2.07862	1.45822	-1.42545	0.154026	0.790843
[truncated: 8,269 more rows]

## Sheet: DE_ IL3_MLLENL1vsMLLENL2
	Gene Name	baseMean	log2FoldChange	lfcSE	stat	pvalue	p-adjusted (Benjamini-Hochberg )
ENSMUSG00000024681	Ms4a3	1306.59	9.42596	0.504697	18.6765	7.69403e-78	8.10489e-74
ENSMUSG00000039046	Usp6nl	53.2285	-26.2175	1.59646	-16.4222	1.32578e-60	6.98291e-57
ENSMUSG00000073421	H2-Ab1	10484.7	-9.35593	0.595125	-15.7209	1.08699e-55	3.81677e-52
ENSMUSG00000060586	H2-Eb1	5056.01	-9.21575	0.591658	-15.5762	1.0573e-54	2.78439e-51
ENSMUSG00000036594	H2-Aa	8245.01	-9.38499	0.604542	-15.5241	2.38227e-54	5.01897e-51
ENSMUSG00000040314	Ctsg	3132.04	6.99051	0.458694	15.24	1.91747e-52	3.36643e-49
ENSMUSG00000009350	Mpo	4832.18	10.3415	0.721886	14.3257	1.51133e-46	2.27433e-43
ENSMUSG00000060470	Adgrg3	352.839	8.11713	0.576898	14.0703	5.78234e-45	7.61389e-42
ENSMUSG00000049723	Mmp12	3430.2	-10.0204	0.723621	-13.8476	1.3153e-43	1.53949e-40
ENSMUSG00000055612	Cdca7	168.519	8.17825	0.61044	13.3973	6.27088e-41	6.60575e-38
ENSMUSG00000060802	B2m	14050.2	-2.1669	0.16246	-13.3381	1.39034e-40	1.33144e-37
ENSMUSG00000101389	Ms4a4a	456.145	-9.63151	0.781169	-12.3296	6.27515e-35	5.50853e-32
ENSMUSG00000021939	Ctsb	10129.7	-2.87452	0.233734	-12.2983	9.25559e-35	7.49988e-32
ENSMUSG00000016024	Lbp	242.582	10.1641	0.855921	11.8751	1.59489e-32	1.20004e-29
ENSMUSG00000025473	Adam8	826.573	-9.56497	0.820918	-11.6515	2.25333e-31	1.58244e-28
ENSMUSG00000044162	Tnip3	505.357	-9.30862	0.839918	-11.0828	1.52089e-28	1.00132e-25
ENSMUSG00000039396	Neil3	183.906	9.34505	0.853783	10.9455	6.98643e-28	4.32912e-25
ENSMUSG00000021569	Trip13	124.079	9.72355	0.892353	10.8965	1.19737e-27	7.00726e-25
ENSMUSG00000030147	Clec4b1	144.549	-9.62364	0.884681	-10.8781	1.46611e-27	8.12843e-25
ENSMUSG00000001403	Ube2c	679.738	6.91871	0.636914	10.8629	1.73244e-27	9.12475e-25
ENSMUSG00000025743	Sdc3	167.963	-10	0.926337	-10.7952	3.6252e-27	1.81847e-24
ENSMUSG00000091649	Phf11b	134.734	-9.83153	0.918233	-10.707	9.43596e-27	4.51811e-24
ENSMUSG00000025574	Tk1	160.831	7.80851	0.739767	10.5554	4.79825e-26	2.1976e-23
ENSMUSG00000035455	Fignl1	129.42	8.01788	0.765036	10.4804	1.06305e-25	4.66589e-23
ENSMUSG00000032220	Myo1e	172.793	-10.761	1.0311	-10.4365	1.68994e-25	7.12074e-23
ENSMUSG00000027379	Bub1	173.967	9.62369	0.924814	10.4061	2.3261e-25	9.42428e-23
ENSMUSG00000007872	Id3	238.438	-8.69038	0.865649	-10.0392	1.0255e-23	4.00096e-21
ENSMUSG00000024610	Cd74	17314.4	-5.90015	0.591271	-9.97877	1.8879e-23	7.10256e-21
ENSMUSG00000039126	Prune2	202.801	-10.5587	1.07644	-9.80886	1.03129e-22	3.74608e-20
ENSMUSG00000075602	Ly6a	896.865	-7.05215	0.721829	-9.76983	1.51707e-22	5.32694e-20
ENSMUSG00000020649	Rrm2	540.051	6.59977	0.680191	9.70282	2.93279e-22	9.96579e-20
ENSMUSG00000016194	Hsd11b1	167.346	10.4181	1.07566	9.68527	3.4828e-22	1.14649e-19
ENSMUSG00000000682	Cd52	1600.66	-3.06579	0.320377	-9.56934	1.07586e-21	3.43429e-19
ENSMUSG00000061232	H2-K1	7298.42	-2.14683	0.224545	-9.56082	1.16831e-21	3.61969e-19
ENSMUSG00000026358	Rgs1	210.562	-9.46082	0.992179	-9.53539	1.49321e-21	4.49414e-19
ENSMUSG00000000594	Gm2a	4139.7	-2.67965	0.281784	-9.50962	1.91361e-21	5.59944e-19
ENSMUSG00000016283	H2-M2	385.773	-10.2254	1.07578	-9.50513	1.99802e-21	5.68841e-19
ENSMUSG00000021453	Gadd45g	95.393	-9.3157	0.991764	-9.39306	5.82794e-21	1.61557e-18
ENSMUSG00000020125	Elane	5715.17	6.71207	0.715183	9.38512	6.2844e-21	1.69743e-18
ENSMUSG00000074026	Gm6091	20.4921	7.38234	0.790903	9.33406	1.01888e-20	2.68322e-18
ENSMUSG00000073411	H2-D1	13132.8	-2.26853	0.245258	-9.24956	2.25421e-20	5.79166e-18
ENSMUSG00000038642	Ctss	13326.1	-3.94819	0.430987	-9.16081	5.15089e-20	1.29189e-17
ENSMUSG00000024661	Fth1	9771.83	-2.23033	0.246383	-9.05229	1.39995e-19	3.42955e-17
ENSMUSG00000017760	Ctsa	4733.36	-1.88577	0.208537	-9.0429	1.52576e-19	3.65281e-17
ENSMUSG00000035385	Ccl2	858.583	-9.08133	1.0055	-9.03167	1.69073e-19	3.95782e-17
ENSMUSG00000038179	Slamf7	128.4	-9.27915	1.02801	-9.02632	1.77544e-19	4.06576e-17
ENSMUSG00000095788	Sirpb1a	80.8992	-9.52078	1.05895	-8.99074	2.45576e-19	5.50403e-17
ENSMUSG00000049037	Clec4a1	426.392	-6.07946	0.67638	-8.98823	2.51238e-19	5.51363e-17
ENSMUSG00000036469	March1	99.8777	-8.21928	0.916289	-8.97018	2.96021e-19	6.36386e-17
ENSMUSG00000026181	Ppm1f	76.5527	8.75743	0.977942	8.95496	3.39867e-19	7.16031e-17
ENSMUSG00000056054	S100a8	622.27	8.39083	0.937436	8.95082	3.52838e-19	7.28783e-17
ENSMUSG00000045273	Cenph	114.363	7.91058	0.884661	8.94193	3.82416e-19	7.74687e-17
ENSMUSG00000056973	Ces1d	118.814	11.0549	1.24435	8.8841	6.44431e-19	1.28084e-16
ENSMUSG00000078763	Slfn1	125.322	-10.1525	1.14934	-8.83336	1.01582e-18	1.9816e-16
ENSMUSG00000027322	Siglec1	162.666	-11.2282	1.27204	-8.82695	1.07572e-18	2.0373e-16
ENSMUSG00000039994	Timeless	86.6058	6.57981	0.745488	8.82619	1.08305e-18	2.0373e-16
ENSMUSG00000030579	Tyrobp	4811.15	-1.40353	0.15946	-8.80175	1.34702e-18	2.48939e-16
ENSMUSG00000068101	Cenpm	80.6135	7.42497	0.852594	8.70868	3.07427e-18	5.58351e-16
ENSMUSG00000028121	Bcar3	91.0687	-9.98079	1.15414	-8.64779	5.25072e-18	9.37476e-16
ENSMUSG00000035373	Ccl7	407.769	-10.972	1.27019	-8.63806	5.71743e-18	1.00379e-15
ENSMUSG00000044229	Nxpe4	133.418	-12.7531	1.47726	-8.63292	5.98044e-18	1.01855e-15
ENSMUSG00000054203	Ifi205	116.958	-9.77949	1.13285	-8.63265	5.99486e-18	1.01855e-15
ENSMUSG00000026748	Plxdc2	165.985	-11.7115	1.36918	-8.55371	1.19199e-17	1.99308e-15
ENSMUSG00000040552	C3ar1	221.959	-8.53511	1.00554	-8.48807	2.10101e-17	3.45812e-15
ENSMUSG00000023349	Clec4n	1574.59	-6.07735	0.717049	-8.47549	2.34083e-17	3.79358e-15
ENSMUSG00000022018	Rgcc	236.378	7.66563	0.909415	8.42919	3.48077e-17	5.55553e-15
ENSMUSG00000026822	Lcn2	107.365	9.24948	1.10193	8.39386	4.70425e-17	7.39621e-15
ENSMUSG00000051748	Wfdc21	108.07	10.3741	1.23696	8.38675	4.99765e-17	7.74195e-15
ENSMUSG00000057729	Prtn3	2932.77	5.45113	0.651735	8.36403	6.06123e-17	9.25348e-15
ENSMUSG00000019303	Psmc3ip	63.3407	8.75157	1.04999	8.33493	7.75438e-17	1.16692e-14
ENSMUSG00000073409	H2-Q6	103.222	-8.53001	1.02395	-8.33048	8.05186e-17	1.19462e-14
ENSMUSG00000040809	Chil3	2834.1	7.66463	0.922445	8.30903	9.64887e-17	1.41168e-14
ENSMUSG00000022504	Ciita	128.745	-10.0417	1.20962	-8.30149	1.02811e-16	1.48358e-14
ENSMUSG00000079227	Ccr5	106.23	-10.5957	1.28255	-8.26144	1.43928e-16	2.04883e-14
ENSMUSG00000018819	Lsp1	3649.13	-4.45012	0.539199	-8.25321	1.542e-16	2.1658e-14
ENSMUSG00000030223	Ptpro	187.445	-10.182	1.23398	-8.25139	1.56568e-16	2.17011e-14
ENSMUSG00000091900	Gm4353	33.1934	7.43701	0.902448	8.24093	1.70879e-16	2.33771e-14
ENSMUSG00000027331	Knstrn	270.618	6.20407	0.756217	8.20409	2.32344e-16	3.13783e-14
ENSMUSG00000026483	Fam129a	90.9714	-10.2704	1.25437	-8.1877	2.66271e-16	3.55051e-14
ENSMUSG00000030789	Itgax	190.279	-8.98209	1.09897	-8.17318	3.00357e-16	3.95495e-14
ENSMUSG00000078780	Gm5150	61.0124	-11.7798	1.44495	-8.15243	3.56685e-16	4.63867e-14
ENSMUSG00000015880	Ncapg	141.696	7.13686	0.876152	8.14569	3.77121e-16	4.78625e-14
ENSMUSG00000028270	Gbp2	162.086	-8.76268	1.07574	-8.14569	3.77115e-16	4.78625e-14
ENSMUSG00000079853	Klra1	213.618	-10.1433	1.2459	-8.14132	3.91007e-16	4.90341e-14
ENSMUSG00000024672	Ms4a7	99.7106	-8.2353	1.01204	-8.13732	4.04139e-16	5.00847e-14
ENSMUSG00000022123	Scel	116.95	-8.50522	1.04639	-8.12817	4.35832e-16	5.33844e-14
ENSMUSG00000006732	Mettl1	37.727	6.37962	0.791208	8.06313	7.43626e-16	9.00385e-14
ENSMUSG00000032218	Ccnb2	605.155	5.26979	0.653768	8.06064	7.58962e-16	9.08512e-14
ENSMUSG00000035024	Ncapd3	115.675	7.50707	0.94094	7.97826	1.48406e-15	1.75653e-13
ENSMUSG00000039208	Metrnl	98.3944	-10.0436	1.26008	-7.97058	1.57929e-15	1.84847e-13
ENSMUSG00000082301	Gm14032	86.8226	-2.77351	0.348894	-7.94943	1.87365e-15	2.16891e-13
ENSMUSG00000038379	Ttk	87.3095	8.87579	1.12043	7.92178	2.34135e-15	2.68084e-13
ENSMUSG00000026605	Cenpf	115.874	6.81536	0.860777	7.91769	2.41971e-15	2.74078e-13
ENSMUSG00000019813	Cep57l1	66.2858	8.39234	1.06014	7.91623	2.44822e-15	2.74356e-13
ENSMUSG00000032783	Troap	88.1835	9.75597	1.23326	7.91074	2.55854e-15	2.83701e-13
ENSMUSG00000069792	Wfdc17	3636.53	-3.41122	0.432384	-7.88931	3.0385e-15	3.33412e-13
ENSMUSG00000021880	Rnase6	391.49	-6.31683	0.803509	-7.86155	3.79417e-15	4.09664e-13
ENSMUSG00000032946	Rasgrp2	100.583	6.3033	0.801846	7.86099	3.81119e-15	4.09664e-13
ENSMUSG00000030342	Cd9	730.181	-5.14035	0.655098	-7.84669	4.27157e-15	4.54512e-13
ENSMUSG00000031391	L1cam	77.2434	-9.45228	1.20775	-7.82634	5.02274e-15	5.29095e-13
ENSMUSG00000022548	Apod	81.5528	-9.3928	1.20065	-7.82311	5.15343e-15	5.37487e-13
ENSMUSG00000062082	Cd200r4	363.945	-6.72535	0.863199	-7.79119	6.63824e-15	6.85561e-13
ENSMUSG00000034708	Grn	8123.45	-1.58063	0.203092	-7.78286	7.09044e-15	7.25152e-13
ENSMUSG00000084289	Gm6977	396.781	-2.22897	0.286699	-7.77461	7.56792e-15	7.66543e-13
ENSMUSG00000069515	Lyz1	149.558	-4.47625	0.577412	-7.75226	9.02716e-15	9.05639e-13
ENSMUSG00000056091	St3gal5	135.692	-8.83941	1.14172	-7.7422	9.77094e-15	9.71011e-13
ENSMUSG00000027469	Tpx2	287.779	5.75678	0.744494	7.73247	1.05481e-14	1.03845e-12
ENSMUSG00000025492	Ifitm3	5091.55	-1.72258	0.223796	-7.69707	1.39224e-14	1.35795e-12
ENSMUSG00000028873	Cdca8	616.086	5.24865	0.683654	7.67735	1.62417e-14	1.56271e-12
ENSMUSG00000035692	Isg15	48.3977	-7.10214	0.925289	-7.67558	1.64668e-14	1.56271e-12
ENSMUSG00000078521	Aunip	57.9364	8.35064	1.08794	7.67564	1.64598e-14	1.56271e-12
ENSMUSG00000021242	Npc2	5366.05	-1.6646	0.217004	-7.67085	1.70861e-14	1.60701e-12
ENSMUSG00000050410	Tcf19	147.173	8.68277	1.13878	7.62463	2.44742e-14	2.28151e-12
ENSMUSG00000000983	Wfdc18	41.4119	-8.10826	1.06892	-7.58546	3.3132e-14	3.06151e-12
ENSMUSG00000039748	Exo1	126.904	8.19889	1.08622	7.54813	4.41549e-14	4.00972e-12
ENSMUSG00000051727	Kctd14	99.0451	-8.2875	1.09789	-7.54857	4.40066e-14	4.00972e-12
ENSMUSG00000001436	Slc19a1	122.967	6.44875	0.854485	7.54694	4.45587e-14	4.01181e-12
ENSMUSG00000060550	H2-Q7	57.7566	-6.39032	0.850763	-7.51128	5.85523e-14	5.22704e-12
ENSMUSG00000044485	Klk1b11	126.863	-9.01045	1.20279	-7.4913	6.81972e-14	6.03688e-12
ENSMUSG00000073491	Pydc4	60.4066	-9.7665	1.30506	-7.48356	7.23369e-14	6.34997e-12
ENSMUSG00000027454	Gins1	152.753	4.02409	0.537872	7.4815	7.34801e-14	6.39702e-12
ENSMUSG00000041774	Ydjc	65.2999	8.79547	1.17722	7.47142	7.93354e-14	6.85015e-12
ENSMUSG00000027955	Fam198b	85.8372	-9.53412	1.28028	-7.44691	9.55497e-14	8.18309e-12
ENSMUSG00000026712	Mrc1	513.359	-6.23851	0.843105	-7.39945	1.36753e-13	1.16174e-11
ENSMUSG00000028238	Atp6v0d2	169.122	-8.92815	1.20691	-7.39751	1.38764e-13	1.16939e-11
ENSMUSG00000022824	Muc13	70.6272	9.04054	1.22328	7.39039	1.46395e-13	1.22391e-11
ENSMUSG00000004668	Abca13	115.895	9.40633	1.27477	7.37882	1.59702e-13	1.3143e-11
ENSMUSG00000022385	Gtse1	74.5844	8.30313	1.12513	7.37971	1.58638e-13	1.3143e-11
ENSMUSG00000059900	Tmem40	135.219	7.76372	1.05487	7.35986	1.84098e-13	1.50333e-11
ENSMUSG00000032359	Ctsh	692.096	-4.57074	0.621325	-7.35644	1.88886e-13	1.53056e-11
ENSMUSG00000001986	Gria3	82.2091	6.86925	0.933925	7.35525	1.90573e-13	1.53244e-11
ENSMUSG00000024667	Tmem216	69.3133	9.40816	1.28252	7.33566	2.20632e-13	1.76071e-11
ENSMUSG00000023940	Sgol1	56.1785	7.90904	1.08207	7.30916	2.68822e-13	2.12915e-11
ENSMUSG00000046295	Ankle1	99.0026	9.24219	1.26635	7.2983	2.91432e-13	2.291e-11
ENSMUSG00000026683	Nuf2	236.332	6.16661	0.846903	7.28136	3.30474e-13	2.57469e-11
ENSMUSG00000066677	Pydc3	42.3723	-8.44194	1.15952	-7.28057	3.32407e-13	2.57469e-11
ENSMUSG00000025150	Cbr2	56.8458	-9.3	1.28271	-7.25025	4.16017e-13	3.19878e-11
ENSMUSG00000002602	Axl	525.849	-7.33419	1.01184	-7.24833	4.21927e-13	3.22071e-11
ENSMUSG00000029413	Naaa	2129.48	-4.922	0.680193	-7.23619	4.61474e-13	3.49724e-11
ENSMUSG00000027624	Epb4.1l1	73.8834	-9.39729	1.2992	-7.23316	4.71896e-13	3.55068e-11
ENSMUSG00000085611	Ap3s1-ps1	13.0267	3.63329	0.502968	7.2237	5.05924e-13	3.77972e-11
ENSMUSG00000046879	Irgm1	591.226	-5.18137	0.718943	-7.20692	5.72316e-13	4.24561e-11
ENSMUSG00000061132	Blnk	116.8	-9.41537	1.3076	-7.20048	6.0001e-13	4.41993e-11
ENSMUSG00000106734	RP24-328P2.5	64.2309	-7.92686	1.10187	-7.19403	6.29059e-13	4.60174e-11
ENSMUSG00000022881	Rfc4	187.295	5.61783	0.782159	7.18246	6.84661e-13	4.97394e-11
ENSMUSG00000037649	H2-DMa	2942.82	-3.01344	0.420233	-7.17089	7.45126e-13	5.37613e-11
ENSMUSG00000031756	Cenpn	59.0468	8.05807	1.12502	7.16261	7.91577e-13	5.67243e-11
ENSMUSG00000021175	Cdca7l	91.7148	6.30433	0.88082	7.15734	8.22575e-13	5.85473e-11
ENSMUSG00000002055	Spag5	83.9983	8.22599	1.15229	7.13885	9.41162e-13	6.65383e-11
ENSMUSG00000038578	Susd1	58.7934	9.03924	1.26646	7.13743	9.50887e-13	6.67776e-11
ENSMUSG00000051344	Plekhm3	95.2248	-7.74423	1.08524	-7.13595	9.61181e-13	6.70535e-11
ENSMUSG00000036006	Fam65b	48.9611	7.07993	0.99634	7.10594	1.1951e-12	8.28238e-11
ENSMUSG00000034438	Gbp8	43.0053	-9.31783	1.31187	-7.10273	1.22317e-12	8.42151e-11
ENSMUSG00000041426	Hibch	66.8014	6.53594	0.92115	7.09541	1.28967e-12	8.82168e-11
ENSMUSG00000026955	Sapcd2	54.4	7.23966	1.02279	7.07832	1.45915e-12	9.91657e-11
ENSMUSG00000027323	Rad51	70.403	7.31862	1.03569	7.0664	1.59e-12	1.07365e-10
ENSMUSG00000055322	Tns1	56.2374	-10.6802	1.51255	-7.06111	1.65183e-12	1.1083e-10
ENSMUSG00000027641	Rbl1	65.6517	6.85316	0.971883	7.05143	1.77092e-12	1.18069e-10
ENSMUSG00000050022	Amz1	97.7071	-8.51824	1.20919	-7.04456	1.86048e-12	1.23259e-10
ENSMUSG00000025237	Parp6	23.7177	-10.3741	1.47395	-7.0383	1.94594e-12	1.28116e-10
ENSMUSG00000072640	Lyrm9	16.2709	6.50432	0.925919	7.02471	2.14507e-12	1.40349e-10
ENSMUSG00000026628	Atf3	713.191	-5.90391	0.843401	-7.00012	2.5574e-12	1.66294e-10
ENSMUSG00000027496	Aurka	302.595	5.64475	0.806584	6.99833	2.59023e-12	1.67396e-10
ENSMUSG00000034459	Ifit1	91.1895	-8.62991	1.23342	-6.99671	2.62034e-12	1.68309e-10
ENSMUSG00000006398	Cdc20	667.206	5.43331	0.779518	6.97009	3.16742e-12	2.02216e-10
ENSMUSG00000029516	Cit	21.4282	6.55322	0.940589	6.96714	3.23447e-12	2.05252e-10
ENSMUSG00000017550	Atad5	52.8621	8.886	1.27566	6.96579	3.26574e-12	2.05996e-10
ENSMUSG00000039182	AW209491	56.7735	9.13736	1.31467	6.95029	3.64534e-12	2.28571e-10
ENSMUSG00000067212	H2-T23	645.633	-3.55643	0.512378	-6.94102	3.89269e-12	2.42637e-10
ENSMUSG00000074896	Ifit3	64.9197	-7.97992	1.15111	-6.93237	4.13838e-12	2.56433e-10
ENSMUSG00000054717	Hmgb2	280.647	3.11765	0.450688	6.91754	4.59548e-12	2.83092e-10
ENSMUSG00000041431	Ccnb1	200.87	6.00621	0.869734	6.9058	4.99222e-12	3.05745e-10
ENSMUSG00000062127	Cttnbp2nl	22.1771	-7.94095	1.15036	-6.90304	5.0903e-12	3.08168e-10
ENSMUSG00000089672	Gp49a	1599.96	-3.56897	0.516997	-6.90327	5.08201e-12	3.08168e-10
ENSMUSG00000042215	Bag2	55.4715	8.1314	1.17809	6.90222	5.11974e-12	3.08179e-10
ENSMUSG00000032202	Rab27a	56.2491	7.91566	1.14716	6.9002	5.19302e-12	3.10814e-10
ENSMUSG00000016256	Ctsz	7372.1	-1.32814	0.193125	-6.87709	6.10868e-12	3.63553e-10
ENSMUSG00000020399	Havcr2	93.7495	-10.6997	1.55632	-6.87502	6.19819e-12	3.6441e-10
ENSMUSG00000026271	Gpr35	130.55	-8.04364	1.17009	-6.87436	6.22686e-12	3.6441e-10
ENSMUSG00000034109	Golim4	70.6657	7.16385	1.04198	6.87519	6.19059e-12	3.6441e-10
ENSMUSG00000079057	Cyp4v3	72.7524	-9.30871	1.3587	-6.8512	7.32307e-12	4.26194e-10
ENSMUSG00000034773	BC030867	50.2518	8.94349	1.30657	6.84502	7.64633e-12	4.42563e-10
ENSMUSG00000084202	Gm5398	8.867	-4.61605	0.675281	-6.83575	8.15766e-12	4.69578e-10
ENSMUSG00000018585	Atox1	424.233	-1.46545	0.214558	-6.83007	8.48707e-12	4.83258e-10
ENSMUSG00000079293	Clec7a	1730.52	-3.30204	0.483455	-6.83008	8.48671e-12	4.83258e-10
ENSMUSG00000033257	Ttll4	52.3569	8.47695	1.24441	6.81202	9.62382e-12	5.4504e-10
ENSMUSG00000079547	H2-DMb1	1328.69	-5.17684	0.760263	-6.80927	9.80933e-12	5.52575e-10
ENSMUSG00000006463	Zdhhc24	50.0555	-10.4508	1.5378	-6.79596	1.07596e-11	6.02881e-10
ENSMUSG00000021391	Cenpp	29.7789	7.92488	1.1664	6.79432	1.08825e-11	6.06541e-10
ENSMUSG00000050846	Zfp623	90.5259	-9.56014	1.40744	-6.79259	1.10137e-11	6.10622e-10
ENSMUSG00000043832	Clec4a3	944.427	-4.36419	0.643518	-6.78176	1.18718e-11	6.54751e-10
ENSMUSG00000015568	Lpl	2701.52	-5.86733	0.867498	-6.76351	1.34691e-11	7.38978e-10
ENSMUSG00000049866	Arl4c	51.0097	-7.8491	1.16084	-6.7616	1.36479e-11	7.44907e-10
ENSMUSG00000026395	Ptprc	1487.44	-2.2502	0.333295	-6.75138	1.46442e-11	7.95167e-10
ENSMUSG00000067341	H2-Eb2	5.97966	-6.48778	0.961644	-6.74655	1.51404e-11	8.17894e-10
ENSMUSG00000028089	Chd1l	89.5741	9.01116	1.34024	6.72354	1.77367e-11	9.53259e-10
ENSMUSG00000032400	Zwilch	60.0075	7.40462	1.1019	6.71988	1.8188e-11	9.72551e-10
ENSMUSG00000035835	Lppr3	133.48	6.57302	0.979209	6.71258	1.91217e-11	1.01731e-09
ENSMUSG00000026999	Nup35	13.9838	6.1201	0.914305	6.69372	2.17575e-11	1.15173e-09
ENSMUSG00000019866	Aim1	58.9457	-9.46346	1.41518	-6.6871	2.2763e-11	1.19893e-09
ENSMUSG00000053398	Phgdh	101.06	5.68481	0.851102	6.67936	2.39991e-11	1.25775e-09
ENSMUSG00000063450	Syne2	42.0751	8.65846	1.29862	6.66744	2.60309e-11	1.35747e-09
ENSMUSG00000028692	Akr1a1	5294.41	-1.51589	0.227448	-6.6648	2.65031e-11	1.37529e-09
ENSMUSG00000042489	Clspn	44.6673	8.42441	1.26719	6.64808	2.96941e-11	1.53332e-09
ENSMUSG00000005686	Ampd3	48.2871	-10.3332	1.55736	-6.63509	3.24302e-11	1.65835e-09
ENSMUSG00000025145	Lrrc45	41.7682	7.72885	1.16483	6.63515	3.24166e-11	1.65835e-09
ENSMUSG00000006519	Cyba	4125.7	-1.16136	0.175112	-6.63209	3.30962e-11	1.68423e-09
ENSMUSG00000030474	Siglece	47.2221	9.66132	1.45914	6.62123	3.56213e-11	1.80401e-09
ENSMUSG00000049932	H2afx	608.031	3.80731	0.575459	6.61614	3.68701e-11	1.85833e-09
ENSMUSG00000005054	Cstb	2179.49	-1.85705	0.281599	-6.59467	4.26215e-11	2.13798e-09
ENSMUSG00000031004	Mki67	466.74	4.85462	0.736591	6.59065	4.37891e-11	2.18613e-09
ENSMUSG00000000028	Cdc45	250.08	5.28373	0.802593	6.58332	4.60043e-11	2.28545e-09
ENSMUSG00000009687	Fxyd5	3884.24	-1.40626	0.21363	-6.58265	4.62124e-11	2.28545e-09
ENSMUSG00000024480	Ap3s1	237.945	3.59469	0.546454	6.57822	4.76121e-11	2.34367e-09
ENSMUSG00000025764	Jade1	53.6417	8.37636	1.27654	6.56176	5.31762e-11	2.60539e-09
ENSMUSG00000005233	Spc25	243.382	5.73992	0.874925	6.56047	5.36386e-11	2.61587e-09
ENSMUSG00000037868	Egr2	41.7443	-9.71556	1.48125	-6.55904	5.41549e-11	2.62888e-09
ENSMUSG00000061533	Cep128	52.6402	8.14428	1.24417	6.54594	5.91209e-11	2.85679e-09
ENSMUSG00000022369	Mtbp	22.9578	9.21514	1.40865	6.54182	6.07746e-11	2.92328e-09
ENSMUSG00000004207	Psap	23316.6	-1.94458	0.297456	-6.53736	6.26132e-11	2.99803e-09
ENSMUSG00000057135	Scimp	72.7968	-9.32159	1.4287	-6.52454	6.82126e-11	3.25136e-09
ENSMUSG00000028901	Gmeb1	66.7399	8.09423	1.24138	6.52032	7.01559e-11	3.32893e-09
ENSMUSG00000008845	Cd163	57.8884	-9.59385	1.47864	-6.4883	8.6813e-11	4.10084e-09
ENSMUSG00000026202	Tuba4a	1861.8	3.94915	0.608914	6.48557	8.83991e-11	4.15712e-09
ENSMUSG00000005447	Pafah1b3	37.9336	-8.72276	1.34537	-6.48356	8.9586e-11	4.19422e-09
ENSMUSG00000050931	Sgms2	105.587	8.45499	1.30425	6.48265	9.0128e-11	4.20092e-09
ENSMUSG00000029994	Anxa4	2359.45	-2.51797	0.388607	-6.47948	9.20388e-11	4.27109e-09
ENSMUSG00000040152	Thbs1	251.297	5.99182	0.925166	6.47649	9.38833e-11	4.33757e-09
ENSMUSG00000081999	Gm13461	459.951	2.04524	0.315967	6.47296	9.61026e-11	4.42072e-09
ENSMUSG00000027353	Mcm8	33.5777	9.68474	1.49859	6.46258	1.02936e-10	4.69406e-09
ENSMUSG00000062593	Lilrb4	4381.24	-2.30437	0.35656	-6.46279	1.0279e-10	4.69406e-09
ENSMUSG00000069516	Lyz2	101573	-2.51622	0.390716	-6.44001	1.19468e-10	5.42446e-09
ENSMUSG00000090841	Myl6	185.509	-1.25656	0.195239	-6.43602	1.2265e-10	5.54505e-09
ENSMUSG00000008475	Arpc5	3037.24	-1.23621	0.192146	-6.43367	1.24556e-10	5.60717e-09
ENSMUSG00000028773	Fabp3	26.6996	-8.35378	1.29954	-6.42827	1.29067e-10	5.78549e-09
ENSMUSG00000017002	Slpi	249.635	4.33443	0.674896	6.42236	1.34175e-10	5.98898e-09
ENSMUSG00000024795	Kif20b	53.0147	7.36091	1.14661	6.41974	1.36504e-10	6.06722e-09
ENSMUSG00000049957	Ccdc137	87.1377	8.17672	1.27703	6.40293	1.52418e-10	6.74611e-09
ENSMUSG00000082111	Gm12479	2.75503	4.86844	0.762979	6.38084	1.7612e-10	7.76253e-09
ENSMUSG00000052751	Repin1	36.7343	7.14506	1.1207	6.37551	1.8235e-10	8.00364e-09
ENSMUSG00000056394	Lig1	134.861	5.03808	0.790417	6.37395	1.84226e-10	8.05245e-09
ENSMUSG00000050708	Ftl1	1495.14	-1.15184	0.181271	-6.35424	2.09466e-10	9.11782e-09
ENSMUSG00000027959	Sass6	26.1798	7.87045	1.23895	6.35254	2.1179e-10	9.18107e-09
ENSMUSG00000035929	H2-Q4	7.95109	-2.65053	0.417455	-6.34926	2.16359e-10	9.34068e-09
ENSMUSG00000002835	Chaf1a	49.1875	7.37601	1.16258	6.34454	2.23092e-10	9.59206e-09
ENSMUSG00000032113	Chek1	39.7961	7.88075	1.24342	6.33794	2.32856e-10	9.97116e-09
ENSMUSG00000024220	Zfp523	50.0484	9.67593	1.52722	6.33565	2.36335e-10	1.00792e-08
ENSMUSG00000098318	1190002F15Rik	26.1761	5.45377	0.861441	6.33099	2.43593e-10	1.03468e-08
ENSMUSG00000092193	Cd9-ps	82.4098	-5.4919	0.869966	-6.31277	2.74087e-10	1.15953e-08
ENSMUSG00000021356	Irf4	104.714	-9.57771	1.51866	-6.30667	2.85102e-10	1.20131e-08
ENSMUSG00000022508	Bcl6	54.5277	-7.21411	1.14631	-6.29331	3.10768e-10	1.30424e-08
ENSMUSG00000040195	Tmem194	31.4062	7.73658	1.23245	6.27738	3.44316e-10	1.4393e-08
ENSMUSG00000036777	Anln	62.3016	6.65057	1.06197	6.26247	3.78918e-10	1.57768e-08
ENSMUSG00000022422	Dscc1	44.2099	7.48693	1.19696	6.25497	3.97592e-10	1.64891e-08
ENSMUSG00000038650	Rnh1	2279.12	-1.99982	0.320658	-6.23662	4.47132e-10	1.8471e-08
ENSMUSG00000009566	Fpgs	61.0943	8.36107	1.34621	6.21081	5.27125e-10	2.16904e-08
ENSMUSG00000059939	9430015G10Rik	57.4839	8.33862	1.34646	6.19299	5.9034e-10	2.41971e-08
ENSMUSG00000027074	Slc43a3	195.806	5.2761	0.852285	6.19054	5.99575e-10	2.44803e-08
ENSMUSG00000049916	2610318N02Rik	27.5908	7.1467	1.15505	6.18737	6.11748e-10	2.48809e-08
ENSMUSG00000029430	Ran	871.706	1.84712	0.298728	6.18329	6.27785e-10	2.54349e-08
ENSMUSG00000022034	Esco2	37.1954	7.24113	1.17129	6.18218	6.32224e-10	2.55167e-08
ENSMUSG00000044734	Serpinb1a	1164.08	4.01154	0.649263	6.1786	6.46711e-10	2.60017e-08
ENSMUSG00000050335	Lgals3	4779.38	-4.14429	0.671583	-6.17093	6.78901e-10	2.71922e-08
ENSMUSG00000026073	Il1r2	35.0584	-6.39213	1.03713	-6.16332	7.12359e-10	2.84242e-08
ENSMUSG00000056366	Fabp3-ps1	22.3958	-7.95469	1.29125	-6.16046	7.25318e-10	2.88321e-08
ENSMUSG00000102272	Gm7512	7.48976	6.19327	1.00645	6.15356	7.57622e-10	3.0003e-08
ENSMUSG00000048612	Myof	35.3477	-9.45132	1.53713	-6.14868	7.81286e-10	3.08242e-08
ENSMUSG00000094257	Ap3s1-ps2	36.1306	3.62878	0.590926	6.14084	8.20859e-10	3.22646e-08
ENSMUSG00000048779	P2ry6	168.579	-5.57929	0.911095	-6.12373	9.14119e-10	3.57967e-08
ENSMUSG00000027199	Gatm	70.4924	7.07746	1.15607	6.12199	9.24165e-10	3.60561e-08
ENSMUSG00000090334	Gm17149	41.5313	3.63991	0.595399	6.1134	9.75308e-10	3.7911e-08
ENSMUSG00000031669	Gins3	90.1808	7.95843	1.30295	6.10799	1.00891e-09	3.90732e-08
ENSMUSG00000046718	Bst2	779.329	-2.13434	0.350362	-6.09182	1.11632e-09	4.30743e-08
ENSMUSG00000049775	Tmsb4x	11138.1	-1.4079	0.231247	-6.08828	1.14129e-09	4.3877e-08
ENSMUSG00000027330	Cdc25b	62.7897	8.13073	1.33569	6.0873	1.14833e-09	4.39872e-08
ENSMUSG00000030528	Blm	32.1778	8.69656	1.42965	6.08298	1.17969e-09	4.50247e-08
ENSMUSG00000081723	Gm15931	60.2914	-4.44074	0.731638	-6.06958	1.28243e-09	4.87696e-08
ENSMUSG00000001025	S100a6	1241.71	-2.4239	0.399607	-6.06571	1.31369e-09	4.97783e-08
ENSMUSG00000034883	Lrr1	46.3496	6.81941	1.12471	6.06326	1.33394e-09	5.03645e-08
ENSMUSG00000024370	Cdc23	192.425	5.87372	0.971938	6.04331	1.50986e-09	5.68032e-08
ENSMUSG00000047735	Samd9l	97.9855	-5.49029	0.909982	-6.03341	1.60537e-09	6.01815e-08
ENSMUSG00000021418	Rpp40	31.7795	7.32731	1.21526	6.02944	1.64528e-09	6.14588e-08
ENSMUSG00000038295	Atg9b	23.4342	8.07211	1.34005	6.02376	1.70412e-09	6.34319e-08
ENSMUSG00000052749	Trim30b	43.0017	-8.26099	1.37328	-6.01552	1.79314e-09	6.65105e-08
ENSMUSG00000022322	Shcbp1	209.892	5.49306	0.913288	6.01459	1.80341e-09	6.66564e-08
ENSMUSG00000046341	Gm11223	185.369	3.91362	0.650919	6.01246	1.82733e-09	6.73044e-08
ENSMUSG00000033752	Mnd1	11.1129	7.03142	1.17307	5.99405	2.04682e-09	7.5126e-08
ENSMUSG00000059108	Ifitm6	36.6595	-7.76245	1.29558	-5.9915	2.0791e-09	7.60458e-08
ENSMUSG00000028832	Stmn1	104.907	4.00142	0.668304	5.98742	2.1319e-09	7.77074e-08
ENSMUSG00000027715	Ccna2	593.092	4.52725	0.75626	5.98636	2.14585e-09	7.7946e-08
ENSMUSG00000058163	Gm5431	27.1038	-7.7705	1.30201	-5.96806	2.40089e-09	8.69107e-08
ENSMUSG00000003779	Kif20a	237.469	5.88099	0.986996	5.95848	2.54599e-09	9.18474e-08
ENSMUSG00000101431	Gm7901	40.0542	5.60672	0.941469	5.95528	2.59623e-09	9.33402e-08
ENSMUSG00000037243	Zfp692	33.3084	7.85014	1.32339	5.93182	2.99597e-09	1.07345e-07
ENSMUSG00000051517	Arhgef39	53.2579	7.8393	1.32241	5.92805	3.06544e-09	1.09462e-07
ENSMUSG00000069300	Hist1h2bj	4.3287	5.52863	0.932858	5.92655	3.09366e-09	1.10097e-07
ENSMUSG00000036983	Tfb1m	65.3524	6.71308	1.13449	5.91728	3.27305e-09	1.16088e-07
ENSMUSG00000093327	Mir5107	4.55997	-6.09217	1.03002	-5.91463	3.32616e-09	1.17577e-07
ENSMUSG00000063779	Chil4	55.3543	7.86281	1.33645	5.88333	4.02082e-09	1.41657e-07
ENSMUSG00000020439	Smtn	29.4713	7.85985	1.33723	5.8777	4.16006e-09	1.46074e-07
ENSMUSG00000030413	Pglyrp1	35.9252	8.90754	1.51594	5.87593	4.20478e-09	1.47153e-07
ENSMUSG00000002289	Angptl4	39.8105	8.13066	1.38471	5.87173	4.31259e-09	1.50427e-07
ENSMUSG00000034761	Map4k5	33.084	8.4607	1.44117	5.87071	4.3394e-09	1.50862e-07
ENSMUSG00000028175	Depdc1a	7.2336	6.13909	1.04715	5.86268	4.5546e-09	1.57823e-07
ENSMUSG00000006641	Slc5a6	36.4816	8.85921	1.51378	5.85239	4.84557e-09	1.67355e-07
ENSMUSG00000062488	Ifit3b	16.3967	-9.038	1.54499	-5.84989	4.91893e-09	1.69333e-07
ENSMUSG00000028412	Slc44a1	55.4735	-7.18064	1.23178	-5.82948	5.56006e-09	1.90343e-07
ENSMUSG00000098090	2700099C18Rik	18.5047	6.97147	1.19593	5.82932	5.56538e-09	1.90343e-07
ENSMUSG00000042447	Mios	33.205	6.51593	1.11808	5.82778	5.61682e-09	1.91481e-07
ENSMUSG00000029298	Gbp9	14.1328	-8.78051	1.5082	-5.82185	5.82002e-09	1.97309e-07
ENSMUSG00000037341	Slc9a7	24.0752	-8.05129	1.38298	-5.8217	5.82524e-09	1.97309e-07
ENSMUSG00000029283	Cdc7	46.6889	7.02218	1.20715	5.81714	5.98631e-09	2.02115e-07
ENSMUSG00000078773	Rad54b	31.9841	7.89643	1.35788	5.81529	6.05305e-09	2.03715e-07
ENSMUSG00000005370	Msh6	22.582	6.08805	1.04751	5.81194	6.17516e-09	2.07163e-07
ENSMUSG00000066456	Hmgn3	17.7506	-8.48587	1.46078	-5.80913	6.2797e-09	2.10001e-07
ENSMUSG00000025647	Shisa5	1677.54	-1.91832	0.330279	-5.80817	6.3158e-09	2.1054e-07
ENSMUSG00000049285	Mblac1	30.6751	6.85155	1.18141	5.79946	6.6528e-09	2.21074e-07
ENSMUSG00000040653	Ppp1r14c	40.8707	7.84325	1.35467	5.7898	7.04705e-09	2.33439e-07
ENSMUSG00000046897	Zfp740	18.9452	-7.5265	1.30099	-5.78522	7.24184e-09	2.3914e-07
ENSMUSG00000071713	Csf2rb	989.934	-2.53716	0.439175	-5.7771	7.59999e-09	2.50182e-07
ENSMUSG00000057182	Scn3a	107.329	-7.67555	1.3306	-5.76848	7.99913e-09	2.62501e-07
ENSMUSG00000040711	Sh3pxd2b	59.0855	-6.99674	1.21359	-5.76531	8.15095e-09	2.66653e-07
ENSMUSG00000053687	Dpep2	1403.74	-3.3722	0.585992	-5.75468	8.68046e-09	2.83096e-07
ENSMUSG00000025086	Trub1	28.4858	7.51344	1.30661	5.75032	8.90739e-09	2.89444e-07
ENSMUSG00000084133	Gm12856	26.4415	6.02259	1.04743	5.74989	8.93007e-09	2.89444e-07
ENSMUSG00000027272	Ubr1	45.5374	6.5091	1.13236	5.74827	9.0162e-09	2.9134e-07
ENSMUSG00000018809	Smyd4	21.0963	8.50261	1.48617	5.72116	1.05796e-08	3.40812e-07
ENSMUSG00000081880	Gm5385	2.60882	4.80479	0.840088	5.71939	1.06907e-08	3.4334e-07
ENSMUSG00000060594	Layn	38.3701	9.33827	1.63598	5.70806	1.14273e-08	3.65882e-07
ENSMUSG00000042345	Ubash3a	39.5695	8.82572	1.55039	5.69258	1.25134e-08	3.99444e-07
ENSMUSG00000030346	Rad51ap1	147.168	5.70869	1.0047	5.68201	1.33121e-08	4.23653e-07
ENSMUSG00000011382	Dhdh	18.9149	7.715	1.35902	5.6769	1.37158e-08	4.35188e-07
ENSMUSG00000085295	4930430E12Rik	24.7884	-7.95627	1.40167	-5.67629	1.3765e-08	4.35436e-07
ENSMUSG00000057113	Npm1	729.975	1.38896	0.245266	5.66308	1.48681e-08	4.68923e-07
ENSMUSG00000032221	Mns1	22.2162	7.23529	1.27784	5.66213	1.49502e-08	4.70107e-07
ENSMUSG00000043587	Pxylp1	24.0479	7.50807	1.32765	5.65514	1.55723e-08	4.88211e-07
ENSMUSG00000025130	P4hb	4828.37	0.923924	0.163615	5.64695	1.63317e-08	5.105e-07
ENSMUSG00000001930	Vwf	29.3332	-8.66416	1.53878	-5.63054	1.79643e-08	5.59869e-07
ENSMUSG00000044703	Phf11a	11.7511	-8.32448	1.47914	-5.62794	1.82378e-08	5.66716e-07
ENSMUSG00000062248	Cks2	67.1655	3.81367	0.678636	5.61962	1.9138e-08	5.92941e-07
ENSMUSG00000018861	Fdxr	41.4728	7.80378	1.38932	5.61697	1.94336e-08	6.00333e-07
ENSMUSG00000034285	Nipsnap1	20.5368	6.67788	1.19007	5.61135	2.00757e-08	6.18356e-07
ENSMUSG00000030094	Xpc	18.6685	5.09467	0.91278	5.58148	2.38474e-08	7.32388e-07
ENSMUSG00000039715	Wdr34	30.5383	6.90121	1.2371	5.57856	2.4252e-08	7.42646e-07
ENSMUSG00000030208	Emp1	110.676	-7.58086	1.36107	-5.56977	2.55069e-08	7.78812e-07
ENSMUSG00000003038	Hmgn2	302.117	2.0154	0.361913	5.56876	2.56565e-08	7.81115e-07
ENSMUSG00000085761	4930455G09Rik	21.1397	-8.01661	1.43976	-5.56801	2.57667e-08	7.8221e-07
ENSMUSG00000025283	Sat1	1661.89	-1.70554	0.307149	-5.55282	2.81099e-08	8.50889e-07
ENSMUSG00000079017	Ifi27l2a	1788.4	-2.81148	0.507061	-5.54466	2.9453e-08	8.8899e-07
ENSMUSG00000037849	Gm4955	125.749	-6.49009	1.17375	-5.52937	3.21385e-08	9.67278e-07
ENSMUSG00000094447	9430069I07Rik	7.16515	6.26269	1.13294	5.52783	3.24207e-08	9.72991e-07
ENSMUSG00000028583	Pdpn	62.8625	-8.46199	1.53277	-5.52071	3.3763e-08	1.0104e-06
ENSMUSG00000050138	Kcnk12	19.1411	6.88846	1.24953	5.51286	3.53048e-08	1.05354e-06
ENSMUSG00000040296	Ddx58	259.343	-5.62315	1.0207	-5.5091	3.60666e-08	1.07324e-06
ENSMUSG00000027712	Anxa5	3045.37	-1.49257	0.271244	-5.50269	3.7405e-08	1.10993e-06
ENSMUSG00000039178	Tbc1d19	28.0563	8.95918	1.62908	5.49954	3.80792e-08	1.12676e-06
ENSMUSG00000036223	Ska1	100.32	5.40149	0.982943	5.49522	3.90228e-08	1.15145e-06
ENSMUSG00000020264	Slc36a2	60.2236	7.6187	1.38748	5.49102	3.99613e-08	1.17584e-06
ENSMUSG00000026238	Ptma	350.467	1.41963	0.258613	5.48941	4.03275e-08	1.18331e-06
ENSMUSG00000060962	Dmkn	43.54	6.31029	1.14972	5.48854	4.05272e-08	1.18587e-06
ENSMUSG00000014543	Klra17	441.641	-4.02378	0.733404	-5.48645	4.10088e-08	1.19664e-06
ENSMUSG00000049307	Fut4	15.2326	7.79963	1.42328	5.48006	4.25185e-08	1.23726e-06
ENSMUSG00000020914	Top2a	486.965	4.52404	0.826276	5.47521	4.36986e-08	1.2681e-06
ENSMUSG00000029291	Rufy3	13.1997	-7.33571	1.34119	-5.46957	4.51128e-08	1.30197e-06
ENSMUSG00000106373	RP23-191E1.1	12.434	7.05901	1.29055	5.46977	4.50622e-08	1.30197e-06
ENSMUSG00000019214	Chtf18	39.3564	7.55219	1.38208	5.46437	4.64546e-08	1.33703e-06
ENSMUSG00000015243	Abca1	30.8666	-8.20957	1.50316	-5.46155	4.71995e-08	1.35477e-06
ENSMUSG00000092837	Rpph1	102.764	4.70581	0.862914	5.45339	4.94177e-08	1.41458e-06
ENSMUSG00000021998	Lcp1	3368.78	-1.25653	0.230766	-5.44505	5.17897e-08	1.47846e-06
ENSMUSG00000060063	Alox5ap	2175.7	-1.56361	0.287542	-5.43786	5.39249e-08	1.53526e-06
ENSMUSG00000074794	Arrdc3	20.8663	7.80703	1.43729	5.43177	5.57983e-08	1.58431e-06
ENSMUSG00000031314	Taf1	33.5536	6.20252	1.14275	5.4277	5.7086e-08	1.61652e-06
ENSMUSG00000081670	Gm15697	4.47545	5.72048	1.05433	5.42572	5.77206e-08	1.63011e-06
ENSMUSG00000073554	Gm6960	9.11983	6.20724	1.14429	5.42455	5.81016e-08	1.63648e-06
ENSMUSG00000062190	Lancl2	33.6115	8.13931	1.50334	5.41417	6.15745e-08	1.72967e-06
ENSMUSG00000031631	Cfap97	15.0255	7.80836	1.44251	5.41306	6.19577e-08	1.7358e-06
ENSMUSG00000006360	Crip1	618.129	-3.70377	0.684581	-5.41028	6.2927e-08	1.75828e-06
ENSMUSG00000017697	Ada	23.7849	7.27604	1.34592	5.406	6.44489e-08	1.79604e-06
ENSMUSG00000018567	Gabarap	1639.47	-1.25879	0.232944	-5.40383	6.52316e-08	1.81306e-06
ENSMUSG00000069833	Ahnak	674.084	-3.43823	0.636475	-5.40198	6.59084e-08	1.82705e-06
ENSMUSG00000045316	Fahd1	11.0547	7.40058	1.37073	5.39899	6.70176e-08	1.85292e-06
ENSMUSG00000032515	Csrnp1	22.318	-8.13281	1.50732	-5.39556	6.83095e-08	1.8837e-06
ENSMUSG00000054766	Set	328.043	2.78736	0.51666	5.39497	6.85359e-08	1.885e-06
ENSMUSG00000024675	Ms4a4c	2381.52	-3.75246	0.697709	-5.37826	7.52099e-08	2.06318e-06
ENSMUSG00000029919	Hpgds	12.1132	-5.34808	0.997201	-5.36309	8.18108e-08	2.23843e-06
ENSMUSG00000027447	Cst3	10702.5	-1.49217	0.278429	-5.35925	8.35682e-08	2.28059e-06
ENSMUSG00000028331	5830415F09Rik	10.3758	7.9842	1.49234	5.35012	8.78945e-08	2.39246e-06
ENSMUSG00000032436	Cmtm7	2743.48	1.38119	0.258302	5.3472	8.93275e-08	2.4252e-06
ENSMUSG00000032263	Bckdhb	42.4061	7.9377	1.48629	5.34063	9.26248e-08	2.50648e-06
ENSMUSG00000039156	Stim2	21.516	7.58659	1.42063	5.34029	9.27972e-08	2.50648e-06
ENSMUSG00000023004	Tuba1b	732.542	1.53074	0.286754	5.33816	9.38956e-08	2.52966e-06
ENSMUSG00000005973	Rcn1	28.8948	6.59855	1.23667	5.33575	9.5151e-08	2.55694e-06
ENSMUSG00000018293	Pfn1	7083.32	-0.606536	0.113726	-5.33331	9.64392e-08	2.58496e-06
ENSMUSG00000083907	Plk-ps1	21.8879	5.61021	1.05205	5.33267	9.67801e-08	2.58752e-06
ENSMUSG00000028459	Cd72	17.9734	-4.66689	0.876786	-5.32272	1.02228e-07	2.71937e-06
ENSMUSG00000047719	Ubiad1	53.8556	7.20468	1.35353	5.32288	1.02136e-07	2.71937e-06
ENSMUSG00000031246	Sh3bgrl	1332.22	-1.58457	0.299262	-5.2949	1.19078e-07	3.15963e-06
ENSMUSG00000024078	Ttc27	75.9065	5.89397	1.11401	5.29077	1.21801e-07	3.22376e-06
ENSMUSG00000089639	Gm2862	4.258	4.08843	0.773767	5.2838	1.26528e-07	3.34048e-06
ENSMUSG00000054855	Rnd1	36.503	8.32601	1.57616	5.28248	1.27449e-07	3.35638e-06
ENSMUSG00000028843	Sh3bgrl3	2373.08	-0.911912	0.17275	-5.2788	1.30033e-07	3.41589e-06
ENSMUSG00000043873	Chil5	7.59898	6.34689	1.20249	5.27811	1.30522e-07	3.42019e-06
ENSMUSG00000028587	Orc1	46.312	6.67697	1.2655	5.27613	1.3194e-07	3.44404e-06
ENSMUSG00000048249	Crebrf	33.1019	-8.14134	1.54311	-5.27593	1.32086e-07	3.44404e-06
ENSMUSG00000022033	Pbk	179.19	5.16666	0.981288	5.26518	1.40053e-07	3.64277e-06
ENSMUSG00000025810	Nrp1	160.504	-5.33703	1.01477	-5.25938	1.44545e-07	3.74867e-06
ENSMUSG00000082473	Kif22-ps	2.23305	4.43338	0.843006	5.25901	1.44837e-07	3.74867e-06
ENSMUSG00000082280	Gm5847	1.588	4.06907	0.775342	5.2481	1.53677e-07	3.96772e-06
ENSMUSG00000034714	Ttyh2	33.4381	-6.23673	1.18882	-5.24615	1.55313e-07	4.00017e-06
ENSMUSG00000014361	Mertk	41.423	-8.24687	1.57885	-5.22334	1.75726e-07	4.51486e-06
ENSMUSG00000084259	Gm12040	2.61976	4.93516	0.944954	5.22265	1.76381e-07	4.52067e-06
ENSMUSG00000058818	Pirb	787.97	-3.05188	0.585704	-5.21062	1.88213e-07	4.81223e-06
ENSMUSG00000073489	Ifi204	344.649	-4.86071	0.933044	-5.20952	1.89334e-07	4.82915e-06
ENSMUSG00000045799	Gm9800	177.956	1.44019	0.276616	5.20647	1.92464e-07	4.89714e-06
ENSMUSG00000040325	Vprbp	63.4882	5.09619	0.979084	5.20506	1.93938e-07	4.92276e-06
ENSMUSG00000027203	Dut	329.217	3.74435	0.719564	5.20363	1.9543e-07	4.94871e-06
ENSMUSG00000022667	Cd200r1	533.39	-4.2724	0.821844	-5.19855	2.0085e-07	5.07376e-06
ENSMUSG00000043909	Trp53bp1	13.3694	4.54234	0.873876	5.19792	2.01533e-07	5.07883e-06
ENSMUSG00000034959	5031414D18Rik	21.1886	-7.96231	1.53304	-5.1938	2.06047e-07	5.18019e-06
ENSMUSG00000083220	Gm12919	1.35154	3.69629	0.713946	5.17727	2.25156e-07	5.64712e-06
ENSMUSG00000032841	Prr5l	41.59	-8.3023	1.60611	-5.16919	2.35112e-07	5.88282e-06
ENSMUSG00000028581	Laptm5	4364.63	-0.996203	0.192775	-5.16769	2.37006e-07	5.91617e-06
ENSMUSG00000038072	Galnt11	19.8899	-7.15396	1.38472	-5.16636	2.38701e-07	5.94439e-06
ENSMUSG00000089686	Mnd1-ps	6.86891	6.20072	1.20227	5.15749	2.50276e-07	6.21795e-06
ENSMUSG00000058470	Gm8369	2.26273	-4.15698	0.806415	-5.15489	2.53781e-07	6.2902e-06
ENSMUSG00000020717	Pecam1	13.2452	5.2874	1.02598	5.1535	2.55672e-07	6.32218e-06
ENSMUSG00000006304	Arpc2	3518.6	-0.754679	0.147041	-5.13243	2.86025e-07	7.05617e-06
ENSMUSG00000041571	Sepw1	596.058	-1.95398	0.381026	-5.1282	2.92529e-07	7.19977e-06
ENSMUSG00000063320	1190007I07Rik	8.43009	5.40774	1.05677	5.11725	3.10017e-07	7.61239e-06
ENSMUSG00000096433	Gm4944	7.73678	-6.26988	1.22813	-5.10522	3.30406e-07	8.09419e-06
ENSMUSG00000031584	Gsr	840.532	3.21583	0.630913	5.09711	3.44882e-07	8.42921e-06
ENSMUSG00000030867	Plk1	316.06	4.71159	0.926065	5.08775	3.62338e-07	8.83534e-06
ENSMUSG00000029752	Asns	404.995	4.01959	0.791395	5.07913	3.79174e-07	9.22452e-06
ENSMUSG00000054434	Tmem120b	38.2812	-7.30168	1.44323	-5.05926	4.20886e-07	1.02157e-05
ENSMUSG00000025227	Tmem180	59.2617	6.08508	1.20387	5.05458	4.31342e-07	1.04454e-05
ENSMUSG00000069913	Anp32-ps	1.74584	4.05734	0.80488	5.04093	4.63286e-07	1.11932e-05
ENSMUSG00000038126	Mphosph9	16.906	7.14819	1.41837	5.03973	4.6618e-07	1.12117e-05
ENSMUSG00000060467	Gm10080	125.059	-1.02433	0.203236	-5.04008	4.65341e-07	1.12117e-05
ENSMUSG00000040204	2810417H13Rik	322.945	3.78322	0.751154	5.03654	4.74029e-07	1.13745e-05
ENSMUSG00000040658	Dnph1	97.2564	3.94839	0.784084	5.03568	4.76163e-07	1.13998e-05
ENSMUSG00000026335	Pam	56.7734	4.99528	0.992762	5.03171	4.86136e-07	1.16122e-05
ENSMUSG00000054648	Zfp869	8.6101	-6.12997	1.21969	-5.02586	5.01172e-07	1.19442e-05
ENSMUSG00000064128	Cenpj	12.7553	7.09506	1.41339	5.01988	5.1704e-07	1.22946e-05
ENSMUSG00000030978	Rrm1	864.842	3.36464	0.671681	5.00928	5.46352e-07	1.29332e-05
ENSMUSG00000054737	Zfp182	10.3222	6.38613	1.27476	5.00966	5.45265e-07	1.29332e-05
ENSMUSG00000022748	Cmss1	41.8977	5.06933	1.01219	5.00826	5.49256e-07	1.29728e-05
ENSMUSG00000030207	8430419L09Rik	18.0657	-8.19728	1.63889	-5.00173	5.68186e-07	1.33899e-05
ENSMUSG00000100954	Gm10138	10.461	6.4024	1.28304	4.99002	6.03715e-07	1.41954e-05
ENSMUSG00000056737	Capg	3592.17	-2.22652	0.446349	-4.9883	6.09141e-07	1.42911e-05
ENSMUSG00000036908	Unc93b1	2757.27	-1.39297	0.279311	-4.98718	6.12655e-07	1.43356e-05
ENSMUSG00000037466	4930427A07Rik	16.3488	6.79775	1.36314	4.98684	6.1376e-07	1.43356e-05
ENSMUSG00000020739	Nup85	387.906	3.58273	0.719147	4.98192	6.29559e-07	1.46721e-05
ENSMUSG00000028333	Anp32b	636.228	1.92096	0.385938	4.97738	6.44503e-07	1.49872e-05
ENSMUSG00000029798	Herc6	57.5931	-6.71865	1.35023	-4.97594	6.49306e-07	1.50656e-05
ENSMUSG00000025044	Msr1	250.495	-4.22353	0.850674	-4.96492	6.87281e-07	1.59117e-05
ENSMUSG00000034652	Cd300a	1106.85	-2.36048	0.47555	-4.96369	6.91679e-07	1.59689e-05
ENSMUSG00000038963	Slco4a1	39.8321	6.42645	1.29477	4.96338	6.92784e-07	1.59689e-05
ENSMUSG00000040016	Ptger3	27.4296	-7.25867	1.46281	-4.96215	6.97188e-07	1.60353e-05
ENSMUSG00000040918	Slc19a2	29.7449	8.33216	1.68047	4.95823	7.11379e-07	1.63261e-05
ENSMUSG00000084301	Gm7856	70.7001	5.34232	1.07804	4.95561	7.21048e-07	1.6512e-05
ENSMUSG00000014226	Cacybp	821.008	2.01089	0.406046	4.95237	7.33169e-07	1.67531e-05
ENSMUSG00000033952	Aspm	10.8634	6.73212	1.35974	4.95103	7.38229e-07	1.68323e-05
ENSMUSG00000091705	H2-Q2	2.03781	-3.98673	0.805323	-4.95047	7.40353e-07	1.68442e-05
ENSMUSG00000026049	Tex30	169.856	4.60536	0.931313	4.94502	7.61361e-07	1.72849e-05
ENSMUSG00000032998	Foxj3	47.3907	-7.29879	1.47662	-4.9429	7.6968e-07	1.74361e-05
ENSMUSG00000058715	Fcer1g	3600.58	-1.25646	0.254242	-4.94197	7.73354e-07	1.74818e-05
ENSMUSG00000035105	Egln3	34.6773	6.77824	1.37312	4.93639	7.95807e-07	1.79508e-05
ENSMUSG00000040795	Iqcc	18.0931	7.04196	1.42708	4.93452	8.03463e-07	1.80848e-05
ENSMUSG00000018217	Pmp22	13.293	-7.95931	1.61382	-4.93197	8.14033e-07	1.82447e-05
ENSMUSG00000042213	Zfand4	14.821	6.91231	1.40142	4.93235	8.12455e-07	1.82447e-05
ENSMUSG00000018995	Nars2	18.1638	7.50395	1.52184	4.93084	8.18763e-07	1.83118e-05
ENSMUSG00000044465	Fam160a2	46.0698	6.47803	1.31421	4.92923	8.25523e-07	1.84239e-05
ENSMUSG00000028085	Gatb	30.6501	6.27754	1.27416	4.92681	8.3585e-07	1.86149e-05
ENSMUSG00000048574	Gm5593	23.476	5.14687	1.04647	4.91831	8.72953e-07	1.94002e-05
ENSMUSG00000036752	Tubb4b	877.532	1.90617	0.387723	4.91631	8.81904e-07	1.95579e-05
ENSMUSG00000068129	Cst7	443.761	3.22257	0.656226	4.91077	9.0721e-07	2.00768e-05
ENSMUSG00000075266	Cenpw	83.6169	3.38957	0.69157	4.90127	9.52169e-07	2.10276e-05
ENSMUSG00000034206	Polq	10.879	6.72987	1.37332	4.90045	9.56186e-07	2.10721e-05
ENSMUSG00000041247	Lamp3	1.35832	3.93201	0.802708	4.89843	9.66061e-07	2.12453e-05
ENSMUSG00000052160	Pld4	4871.44	-1.69469	0.346976	-4.88417	1.03864e-06	2.27939e-05
ENSMUSG00000079445	B3gnt7	58.4085	-6.40469	1.31227	-4.88062	1.05754e-06	2.31604e-05
ENSMUSG00000024781	Lipa	811.836	-2.65212	0.543903	-4.87608	1.08215e-06	2.365e-05
ENSMUSG00000026024	Als2	11.4117	-7.39096	1.51713	-4.87166	1.10663e-06	2.41352e-05
ENSMUSG00000022325	Pop1	27.0157	6.72123	1.37982	4.87108	1.10988e-06	2.4156e-05
ENSMUSG00000003363	Pld3	1943.22	-1.9782	0.406983	-4.86063	1.17012e-06	2.54145e-05
ENSMUSG00000096544	Gm4617	216.854	1.32364	0.27314	4.84602	1.2596e-06	2.73017e-05
ENSMUSG00000026192	Atic	39.0689	3.76279	0.776536	4.84561	1.26222e-06	2.73024e-05
ENSMUSG00000032913	Lrig2	15.9151	-7.23321	1.49397	-4.84161	1.28791e-06	2.7801e-05
ENSMUSG00000004612	Nkg7	12.6445	3.49091	0.721321	4.83961	1.30097e-06	2.80255e-05
ENSMUSG00000019942	Cdk1	530.393	3.95065	0.816419	4.839	1.30493e-06	2.80534e-05
ENSMUSG00000018841	Rad51d	24.493	7.31145	1.51149	4.83726	1.31644e-06	2.82431e-05
ENSMUSG00000020644	Id2	537.011	-3.75913	0.778685	-4.82754	1.38229e-06	2.95956e-05
ENSMUSG00000045658	Pid1	17.8953	-7.99855	1.65988	-4.81875	1.4446e-06	3.0867e-05
ENSMUSG00000068245	Phf11d	14.2199	-7.78391	1.61636	-4.81569	1.4669e-06	3.12799e-05
ENSMUSG00000001525	Tubb5	4414.6	1.40033	0.290814	4.81523	1.47031e-06	3.12895e-05
ENSMUSG00000025747	Tyms	361.568	3.63063	0.754455	4.81225	1.49238e-06	3.16312e-05
ENSMUSG00000075122	Cd80	11.4046	-7.37103	1.53166	-4.81245	1.49094e-06	3.16312e-05
ENSMUSG00000067586	S1pr3	18.1479	6.72719	1.40004	4.80502	1.54739e-06	3.27314e-05
ENSMUSG00000066735	Vkorc1l1	10.8521	6.73062	1.40104	4.80402	1.5551e-06	3.28284e-05
ENSMUSG00000016526	Dyrk3	52.376	6.37078	1.32661	4.80228	1.56865e-06	3.30484e-05
ENSMUSG00000029276	Glmn	21.598	7.71899	1.61025	4.79366	1.63762e-06	3.44326e-05
ENSMUSG00000027086	Fastkd1	25.4261	7.57889	1.58235	4.78963	1.67087e-06	3.50617e-05
ENSMUSG00000042369	Rbm45	20.4009	7.5421	1.57516	4.78815	1.68322e-06	3.52507e-05
ENSMUSG00000026858	Fam73b	10.4476	7.35612	1.53776	4.78366	1.72134e-06	3.59774e-05
ENSMUSG00000021250	Fos	622.807	-3.82603	0.800461	-4.77979	1.75482e-06	3.66045e-05
ENSMUSG00000024621	Csf1r	1953.52	-2.2562	0.472353	-4.77652	1.78353e-06	3.71298e-05
ENSMUSG00000081603	Gm14681	177.155	1.38384	0.289865	4.77407	1.80541e-06	3.75112e-05
ENSMUSG00000026142	Rhbdd1	10.0303	-7.10813	1.4892	-4.77311	1.81404e-06	3.76164e-05
ENSMUSG00000031592	Pcm1	72.8987	4.01193	0.840798	4.77158	1.82787e-06	3.78287e-05
ENSMUSG00000106558	RP24-224N3.8	164.089	-1.66294	0.348548	-4.77105	1.83264e-06	3.78529e-05
ENSMUSG00000015745	Plekho1	124.086	-4.23058	0.887815	-4.76516	1.88701e-06	3.88997e-05
ENSMUSG00000034906	Ncaph	173.584	4.42921	0.930915	4.75791	1.95609e-06	4.01665e-05
ENSMUSG00000046805	Mpeg1	1528.69	-2.75888	0.579824	-4.75814	1.95386e-06	4.01665e-05
ENSMUSG00000026281	Dtymk	436.055	2.71361	0.570497	4.75657	1.96913e-06	4.03558e-05
ENSMUSG00000072082	Ccnf	252.195	4.87094	1.02569	4.74892	2.04502e-06	4.18296e-05
ENSMUSG00000021131	Erh	82.8912	1.45292	0.306431	4.74141	2.12233e-06	4.33267e-05
ENSMUSG00000095028	Sirpb1b	85.0128	-4.78378	1.00981	-4.73729	2.1659e-06	4.41308e-05
ENSMUSG00000030148	Clec4a2	783.102	-2.23628	0.472671	-4.73114	2.23259e-06	4.53178e-05
ENSMUSG00000039187	Fanci	6.47932	5.97967	1.2639	4.73113	2.23276e-06	4.53178e-05
ENSMUSG00000081886	Gm6175	5.22064	-4.20469	0.890236	-4.72312	2.32252e-06	4.70489e-05
ENSMUSG00000050114	Prdx6b	34.2261	2.45243	0.519949	4.71669	2.39715e-06	4.84676e-05
ENSMUSG00000060680	Gm8894	42.2247	-1.10045	0.233804	-4.70674	2.51706e-06	5.07944e-05
ENSMUSG00000029580	Actb	39198.7	-0.822249	0.174771	-4.70472	2.54217e-06	5.1203e-05
ENSMUSG00000029816	Gpnmb	1367.43	-4.44586	0.947593	-4.69174	2.70889e-06	5.44569e-05
ENSMUSG00000002204	Napsa	4841.19	-1.25252	0.267017	-4.69078	2.72167e-06	5.45058e-05
ENSMUSG00000094790	Gm6625	16.0588	1.63071	0.347623	4.69105	2.71809e-06	5.45058e-05
ENSMUSG00000062588	Gm6104	9.99348	4.4512	0.94931	4.68888	2.74711e-06	5.49108e-05
ENSMUSG00000038633	Degs1	2087.73	-1.68757	0.360655	-4.67917	2.88033e-06	5.74648e-05
ENSMUSG00000001175	Calm1	5402.4	-0.844128	0.180516	-4.67619	2.92252e-06	5.81963e-05
ENSMUSG00000003746	Man1a	6.95646	-5.96271	1.2768	-4.67005	3.01121e-06	5.97976e-05
ENSMUSG00000033685	Ucp2	8496.52	-1.15754	0.247874	-4.66984	3.01429e-06	5.97976e-05
ENSMUSG00000106390	RP23-397C5.4	6.15885	3.02848	0.648624	4.66908	3.02546e-06	5.99064e-05
ENSMUSG00000082951	Gm13359	39.2067	2.11961	0.454066	4.66806	3.04056e-06	6.00924e-05
ENSMUSG00000027635	Dsn1	48.2093	6.00045	1.28649	4.66421	3.098e-06	6.1113e-05
ENSMUSG00000027351	Spred1	4.6467	-5.37512	1.15407	-4.65754	3.20006e-06	6.30083e-05
ENSMUSG00000056116	H2-T22	247.585	-3.87345	0.832534	-4.65261	3.27765e-06	6.44155e-05
ENSMUSG00000081793	5730416F02Rik	93.817	-2.23909	0.481654	-4.64875	3.33955e-06	6.55099e-05
ENSMUSG00000105987	RP23-110C17.2	383.138	2.76299	0.594674	4.64623	3.38063e-06	6.61925e-05
ENSMUSG00000028044	Cks1b	499.56	3.01923	0.650233	4.64331	3.42873e-06	6.70098e-05
ENSMUSG00000026701	Prdx6	1333.14	2.20521	0.47497	4.64283	3.43661e-06	6.70394e-05
ENSMUSG00000001020	S100a4	1013.06	-2.64828	0.5705	-4.64203	3.45005e-06	6.71771e-05
ENSMUSG00000006442	Srm	833.601	2.63856	0.568691	4.6397	3.48909e-06	6.78119e-05
ENSMUSG00000021127	Zfp36l1	158.243	-4.06524	0.876294	-4.63912	3.49888e-06	6.78769e-05
ENSMUSG00000042265	Trem1	10.4843	6.66462	1.43798	4.63472	3.57413e-06	6.92094e-05
ENSMUSG00000029771	Irf5	1030.15	-2.8416	0.613738	-4.62998	3.65693e-06	7.06828e-05
ENSMUSG00000006281	Tep1	737.772	-2.57168	0.555963	-4.62563	3.7347e-06	7.20536e-05
ENSMUSG00000027259	Adal	24.3911	6.61944	1.43438	4.61486	3.93366e-06	7.57535e-05
ENSMUSG00000020534	Shmt1	144.876	4.61621	1.00039	4.61442	3.9419e-06	7.57737e-05
ENSMUSG00000026234	Ncl	1581.79	1.90207	0.412265	4.6137	3.95564e-06	7.58994e-05
ENSMUSG00000062510	Nsl1	8.64742	6.57563	1.42658	4.60936	4.03904e-06	7.73586e-05
ENSMUSG00000024590	Lmnb1	97.6188	4.61966	1.00248	4.60823	4.0612e-06	7.76419e-05
ENSMUSG00000036959	Bcorl1	8.38919	6.35809	1.38172	4.60159	4.1927e-06	8.00107e-05
ENSMUSG00000049103	Ccr2	3172.92	-2.50425	0.544262	-4.60119	4.20093e-06	8.00228e-05
ENSMUSG00000026455	Klhl12	38.1799	6.14594	1.33605	4.60008	4.22336e-06	8.03048e-05
ENSMUSG00000009894	Snap47	10.5481	-6.17457	1.34241	-4.59961	4.23279e-06	8.03391e-05
ENSMUSG00000024030	Abcg1	582.269	-3.34891	0.728258	-4.59852	4.25504e-06	8.06161e-05
ENSMUSG00000029561	Oasl2	525.765	-3.89129	0.846399	-4.59746	4.27674e-06	8.08819e-05
ENSMUSG00000004285	Atp6v1f	759.602	-1.1179	0.243393	-4.59297	4.36979e-06	8.24935e-05
ENSMUSG00000022489	Pde1b	11.4595	-5.82754	1.26905	-4.59204	4.38943e-06	8.2716e-05
ENSMUSG00000022070	Bora	136.098	4.71852	1.02855	4.58755	4.48484e-06	8.43631e-05
ENSMUSG00000009647	Mcu	20.4256	6.6262	1.44909	4.57267	4.81549e-06	9.04214e-05
ENSMUSG00000005410	Mcm5	774.909	3.86989	0.846757	4.57026	4.87131e-06	9.13067e-05
ENSMUSG00000045751	Mms22l	72.6596	5.09859	1.11578	4.56954	4.88792e-06	9.14553e-05
ENSMUSG00000030357	Fkbp4	675.075	2.77337	0.607352	4.56633	4.96346e-06	9.2704e-05
ENSMUSG00000082878	Gm12583	9.50808	1.7209	0.377044	4.5642	5.01411e-06	9.34843e-05
ENSMUSG00000026388	3110009E18Rik	5.4382	5.58364	1.22478	4.55888	5.14268e-06	9.57119e-05
ENSMUSG00000022108	Itm2b	9141.33	-1.04267	0.228886	-4.55542	5.2281e-06	9.71302e-05
ENSMUSG00000030677	Kif22	276.396	4.3539	0.956164	4.55351	5.27589e-06	9.78454e-05
ENSMUSG00000024640	Psat1	744.118	2.69256	0.592404	4.54513	5.49003e-06	0.000101638
ENSMUSG00000017861	Mybl2	80.52	5.0904	1.1206	4.54259	5.55682e-06	0.000102694
ENSMUSG00000000154	Slc22a18	16.5903	-7.53188	1.6598	-4.53783	5.68364e-06	0.000104854
ENSMUSG00000003355	Fkbp11	99.6231	4.732	1.04325	4.53582	5.73794e-06	0.00010567
ENSMUSG00000021557	Agtpbp1	22.8093	5.65561	1.24777	4.53258	5.82671e-06	0.000107118
ENSMUSG00000023944	Hsp90ab1	5710.95	0.849986	0.187825	4.52542	6.02758e-06	0.0001103
ENSMUSG00000031617	Tmem184c	112.46	5.56086	1.22884	4.52529	6.0312e-06	0.0001103
ENSMUSG00000058638	Zfp110	60.9157	5.60713	1.23897	4.52564	6.02123e-06	0.0001103
ENSMUSG00000018362	Kpna2	86.5389	3.45288	0.764332	4.51752	6.25686e-06	0.000114228
ENSMUSG00000028249	Sdcbp	3223.64	-1.13613	0.2516	-4.51562	6.3132e-06	0.000115057
ENSMUSG00000008348	Ubc	1115.92	-0.959301	0.212846	-4.50702	6.57449e-06	0.000119613
ENSMUSG00000002944	Cd36	20.1289	-5.75592	1.27722	-4.50661	6.58718e-06	0.000119637
ENSMUSG00000066878	Gm10184	35.9447	3.37104	0.748426	4.50417	6.66334e-06	0.000120812
ENSMUSG00000078853	Igtp	7.43902	-5.48078	1.21731	-4.50237	6.7199e-06	0.000121628
ENSMUSG00000037313	Tacc3	593.644	3.30117	0.733519	4.50046	6.78071e-06	0.000122518
ENSMUSG00000032068	Plet1	12.7961	-7.00493	1.55698	-4.49904	6.82601e-06	0.000123125
ENSMUSG00000060777	Gm10087	7.79959	3.72445	0.828939	4.49303	7.02168e-06	0.000126438
ENSMUSG00000024835	Coro1b	2146.88	-1.36473	0.303817	-4.49196	7.05718e-06	0.000126861
ENSMUSG00000022303	Dcstamp	11.251	-6.5138	1.45164	-4.48719	7.21699e-06	0.000129512
ENSMUSG00000027907	S100a11	342.999	-0.920574	0.205572	-4.47812	7.53044e-06	0.000134908
ENSMUSG00000019984	Med23	9.49671	6.73338	1.50399	4.47702	7.56922e-06	0.000135372
ENSMUSG00000024397	Aif1	178.805	-4.54524	1.01735	-4.46772	7.90569e-06	0.00014115
ENSMUSG00000084076	Gm14600	4.83182	4.8709	1.09069	4.4659	7.97328e-06	0.000142116
ENSMUSG00000023505	Cdca3	465.406	3.56321	0.798355	4.4632	8.07458e-06	0.000143678
ENSMUSG00000041750	Cd1d2	8.96537	-3.08954	0.693017	-4.45811	8.26865e-06	0.000146636
ENSMUSG00000062866	Phactr2	6.45891	-5.41006	1.21353	-4.45812	8.26835e-06	0.000146636
ENSMUSG00000000579	Dynlt1c	3.43921	-4.07966	0.915782	-4.45483	8.3958e-06	0.000148641
ENSMUSG00000037902	Sirpa	1314.81	-2.24947	0.505021	-4.45421	8.42029e-06	0.000148824
ENSMUSG00000048924	Ccdc125	33.9406	7.42353	1.66753	4.4518	8.51524e-06	0.000150251
ENSMUSG00000026536	Mnda	74.9835	-4.52252	1.0163	-4.45001	8.58679e-06	0.000151186
ENSMUSG00000034833	Tespa1	5.06644	4.49967	1.01122	4.44975	8.59697e-06	0.000151186
ENSMUSG00000033379	Atp6v0b	1817.96	-0.883279	0.198963	-4.43941	9.02048e-06	0.00015837
ENSMUSG00000022364	Tbc1d31	39.1704	5.79379	1.30724	4.43207	9.33347e-06	0.00016351
ENSMUSG00000029860	Zyx	1118.58	-2.35252	0.530831	-4.43176	9.34663e-06	0.00016351
ENSMUSG00000056529	Ptafr	650.135	-2.87741	0.649314	-4.43146	9.35983e-06	0.00016351
ENSMUSG00000056071	S100a9	30.2711	5.54311	1.25177	4.42823	9.50076e-06	0.000165697
ENSMUSG00000015217	Hmgb3	25.1711	4.29362	0.969762	4.4275	9.53332e-06	0.00016599
ENSMUSG00000033991	Ttc37	7.64214	5.8118	1.31339	4.42505	9.64219e-06	0.000167609
ENSMUSG00000066551	Hmgb1	139.135	1.70479	0.385566	4.42153	9.80055e-06	0.000170081
ENSMUSG00000029470	P2rx4	859.047	-2.79998	0.633427	-4.42037	9.85333e-06	0.000170463
ENSMUSG00000083505	Gm7541	1.28918	-2.72462	0.616384	-4.42033	9.85496e-06	0.000170463
ENSMUSG00000019804	Snx3	2290.24	-0.893009	0.202299	-4.4143	1.01335e-05	0.000174708
ENSMUSG00000021697	Depdc1b	8.46525	8.81961	1.99789	4.41446	1.01261e-05	0.000174708
ENSMUSG00000032231	Anxa2	4202.91	-1.36796	0.310007	-4.41266	1.02107e-05	0.000175751
ENSMUSG00000059669	Taf1b	62.7235	5.53695	1.2592	4.3972	1.09654e-05	0.000188433
ENSMUSG00000034707	Gns	474.699	-2.64235	0.600965	-4.39684	1.09839e-05	0.000188443
ENSMUSG00000039055	Eme1	14.4479	5.00428	1.1392	4.39281	1.11893e-05	0.000191655
ENSMUSG00000095159	Tubb4b-ps1	106.719	2.02549	0.46114	4.39235	1.12131e-05	0.000191752
ENSMUSG00000032415	Ube2cbp	14.0197	7.01985	1.59845	4.39166	1.12488e-05	0.000192051
ENSMUSG00000103038	Gm37124	13.5594	6.23215	1.41946	4.39051	1.13087e-05	0.00019276
ENSMUSG00000036371	Serbp1	1531.6	1.52895	0.348766	4.38388	1.16586e-05	0.000198404
ENSMUSG00000018548	Trim37	67.2169	5.22885	1.1945	4.37744	1.20082e-05	0.000204023
ENSMUSG00000058773	Hist1h1b	30.1397	6.12949	1.4009	4.37541	1.21206e-05	0.000205602
ENSMUSG00000017754	Pltp	11.2624	-5.00227	1.14393	-4.37287	1.22624e-05	0.000207673
ENSMUSG00000054509	Parp4	30.3118	-5.1429	1.177	-4.36951	1.24528e-05	0.000210558
ENSMUSG00000021190	Lgmn	474.965	-3.66867	0.84084	-4.3631	1.2823e-05	0.000216471
ENSMUSG00000024251	Thada	7.76926	6.20742	1.42286	4.36265	1.28499e-05	0.000216578
ENSMUSG00000015766	Eps8	18.4333	-6.15105	1.41173	-4.35711	1.31791e-05	0.000221771
ENSMUSG00000022428	Cby1	19	5.16041	1.18496	4.35491	1.33125e-05	0.000223658
ENSMUSG00000044811	AF251705	469.045	-3.38319	0.776988	-4.35423	1.33533e-05	0.000223986
ENSMUSG00000032120	C2cd2l	12.2833	-6.81927	1.56726	-4.35109	1.35461e-05	0.00022686
ENSMUSG00000087259	2610035D17Rik	19.3707	4.83226	1.11151	4.34746	1.37721e-05	0.000230279
ENSMUSG00000030137	Tuba8	9.84807	6.43622	1.48063	4.34694	1.38053e-05	0.000230467
ENSMUSG00000003233	Dvl3	4.12713	4.75257	1.09522	4.33937	1.4289e-05	0.000238165
ENSMUSG00000078771	Evi2a	926.405	-2.23934	0.516325	-4.33707	1.44393e-05	0.00024029
ENSMUSG00000004317	Clcn5	49.8271	-6.39538	1.47484	-4.33633	1.44883e-05	0.000240725
ENSMUSG00000030533	Unc45a	14.0511	-6.94997	1.60329	-4.33483	1.45875e-05	0.000241991
ENSMUSG00000027514	Zbp1	161.342	-4.05653	0.936477	-4.33169	1.47968e-05	0.000245078
ENSMUSG00000027776	Il12a	12.3744	5.64368	1.30325	4.33048	1.48781e-05	0.000246038
ENSMUSG00000038759	Nup205	153.921	4.16294	0.961555	4.32938	1.49526e-05	0.000246883
ENSMUSG00000004791	Pgf	194.524	-5.75222	1.32882	-4.32882	1.49913e-05	0.000247134
ENSMUSG00000089726	Mir17hg	6.39477	5.8278	1.35015	4.31641	1.58587e-05	0.000261024
ENSMUSG00000080840	Gm11349	1.40061	2.9525	0.684143	4.31561	1.5916e-05	0.000261558
ENSMUSG00000060727	Gm12571	4.31567	2.33328	0.540856	4.31404	1.60299e-05	0.000263019
ENSMUSG00000020709	Adap2	5.71044	-5.68136	1.31722	-4.31315	1.60944e-05	0.000263667
ENSMUSG00000048327	Ckap2l	166.246	4.16079	0.965809	4.30809	1.64672e-05	0.000269357
ENSMUSG00000028381	Ugcg	7.78597	-6.12818	1.42349	-4.30503	1.66961e-05	0.000272677
ENSMUSG00000033355	Rtp4	465.584	-3.48783	0.810681	-4.30234	1.69005e-05	0.000275587
ENSMUSG00000032375	Aph1b	7.1698	-5.00183	1.163	-4.30079	1.70193e-05	0.000277096
ENSMUSG00000045455	Gm9797	6.64879	2.34212	0.544706	4.29978	1.70965e-05	0.000277924
ENSMUSG00000038685	Rtel1	8.89166	6.25013	1.45372	4.2994	1.71261e-05	0.000277977
ENSMUSG00000032399	Rpl4	5197.45	0.715131	0.166369	4.29845	1.71996e-05	0.000278739
ENSMUSG00000026893	Gca	32.7166	4.24583	0.988212	4.29648	1.73534e-05	0.0002808
ENSMUSG00000022265	Ank	160.893	-4.95699	1.15504	-4.29161	1.77379e-05	0.000286582
ENSMUSG00000018102	Hist1h2bc	258.465	-3.53284	0.823692	-4.28903	1.79458e-05	0.000289496
ENSMUSG00000078762	Haus5	19.0917	4.83894	1.13149	4.2766	1.89766e-05	0.000305657
ENSMUSG00000026355	Mcm6	810.914	3.11654	0.729255	4.27359	1.92349e-05	0.000309344
ENSMUSG00000045328	Cenpe	93.6302	4.36897	1.02378	4.2675	1.97674e-05	0.000317424
ENSMUSG00000028706	Nsun4	6.52276	-5.00592	1.17317	-4.26701	1.98109e-05	0.000317638
ENSMUSG00000021270	Hsp90aa1	449.914	1.24147	0.29112	4.26447	2.00374e-05	0.000320465
ENSMUSG00000078920	Ifi47	281.485	-4.13333	0.969274	-4.26435	2.00481e-05	0.000320465
ENSMUSG00000001065	Zfp276	58.5973	-5.75642	1.35117	-4.26032	2.04135e-05	0.000325812
ENSMUSG00000091363	Gm7701	8.23657	3.46988	0.816005	4.25228	2.11603e-05	0.000337221
ENSMUSG00000054469	Lclat1	8.31281	5.6585	1.33311	4.24459	2.18997e-05	0.000348477
ENSMUSG00000024677	Ms4a6b	753.108	-2.91274	0.686766	-4.24125	2.22283e-05	0.000353172
ENSMUSG00000048120	Entpd1	51.6514	-5.53601	1.30629	-4.23796	2.25563e-05	0.000357844
ENSMUSG00000063856	Gpx1	8047.82	-0.74365	0.175526	-4.2367	2.26827e-05	0.000359308
ENSMUSG00000028076	Cd1d1	749.338	-2.82674	0.66755	-4.23449	2.29067e-05	0.00036231
ENSMUSG00000025232	Hexa	2858.83	-1.02344	0.241932	-4.23028	2.33404e-05	0.000368618
ENSMUSG00000083668	Gm5648	45.874	4.51636	1.06793	4.22908	2.34648e-05	0.000370027
ENSMUSG00000038507	Parp12	301.948	-4.18217	0.989439	-4.22681	2.37028e-05	0.000373221
ENSMUSG00000023072	Cep89	48.661	5.99924	1.42432	4.21199	2.53129e-05	0.000397979
ENSMUSG00000034329	Brip1	14.3539	5.67774	1.34967	4.20675	2.5907e-05	0.000406713
ENSMUSG00000022707	Gbe1	183.151	4.32018	1.02721	4.20575	2.60219e-05	0.000407909
ENSMUSG00000042207	Kdm5b	7.2501	-6.01869	1.4314	-4.20477	2.61348e-05	0.00040907
ENSMUSG00000029775	Klhdc10	12.5216	-4.85886	1.15637	-4.20181	2.64795e-05	0.00041385
ENSMUSG00000028312	Smc2	211.139	3.47556	0.827345	4.20085	2.65909e-05	0.000414976
ENSMUSG00000026162	Nhej1	8.31643	8.57517	2.04303	4.19728	2.70142e-05	0.000420957
ENSMUSG00000027900	Dram2	432.42	-2.45555	0.585937	-4.19081	2.77955e-05	0.000432493
ENSMUSG00000067873	Htatsf1	163.692	3.72198	0.888315	4.18994	2.79032e-05	0.000433529
ENSMUSG00000022793	B4galt4	5.81606	-4.08448	0.975064	-4.18894	2.80264e-05	0.000434801
ENSMUSG00000020585	Laptm4a	1022.35	-1.15996	0.277512	-4.17987	2.91678e-05	0.000451843
ENSMUSG00000032249	Anp32a	19.3226	3.29317	0.788011	4.17909	2.92681e-05	0.000452732
ENSMUSG00000035547	Capn5	6.3078	-5.67106	1.35712	-4.17874	2.93129e-05	0.000452759
ENSMUSG00000037991	Rmi2	15.1845	5.493	1.31695	4.171	3.03267e-05	0.000467733
ENSMUSG00000035329	Fbxo33	12.6185	-5.99959	1.43946	-4.16796	3.07344e-05	0.000473328
ENSMUSG00000027333	Smox	186.053	-4.26454	1.02463	-4.16202	3.15442e-05	0.000485089
ENSMUSG00000061615	Hist1h2ab	9.95634	5.21075	1.25213	4.1615	3.1617e-05	0.0004855
ENSMUSG00000021485	Mxd3	7.25947	5.85744	1.40912	4.15682	3.22706e-05	0.000494097
ENSMUSG00000028874	Fgr	7.25911	-4.67754	1.1252	-4.15707	3.2235e-05	0.000494097
ENSMUSG00000040043	Rbms2	19.0222	5.71427	1.375	4.15582	3.24128e-05	0.000495553
ENSMUSG00000091313	Fth-ps2	1.08806	-2.97723	0.717368	-4.15021	3.32166e-05	0.000507107
ENSMUSG00000026879	Gsn	3067.29	-1.27571	0.307449	-4.14934	3.33439e-05	0.000508313
ENSMUSG00000062382	Gm10116	13.2867	-1.40818	0.339537	-4.14735	3.36344e-05	0.000512
ENSMUSG00000039942	Ptger4	8.64421	-5.75964	1.38991	-4.14388	3.41476e-05	0.000519064
ENSMUSG00000030745	Il21r	5.97963	5.60131	1.35438	4.13569	3.53884e-05	0.000537149
ENSMUSG00000049090	Zadh2	23.5353	4.97741	1.20383	4.13464	3.55507e-05	0.000538837
ENSMUSG00000036109	Mbnl3	11.6498	6.32011	1.52906	4.13334	3.57535e-05	0.000541131
ENSMUSG00000032298	Neil1	5.86227	5.26741	1.27495	4.13148	3.60441e-05	0.000544747
ENSMUSG00000081302	Gm12020	43.9852	2.11577	0.512419	4.12898	3.6437e-05	0.000549895
ENSMUSG00000006728	Cdk4	1345.17	1.87325	0.453808	4.12785	3.66166e-05	0.000551816
ENSMUSG00000027242	Wdr76	1.70565	3.69771	0.897265	4.12108	3.77095e-05	0.000566664
ENSMUSG00000081792	Anp32b-ps1	69.514	1.97566	0.479372	4.12134	3.76669e-05	0.000566664
ENSMUSG00000082250	Gm12181	3.95226	3.03552	0.736689	4.12049	3.78065e-05	0.000567313
ENSMUSG00000007891	Ctsd	6320.62	-1.50052	0.364467	-4.11701	3.83813e-05	0.000575119
ENSMUSG00000042675	Ypel3	544.422	-3.00174	0.729269	-4.11609	3.85359e-05	0.000576616
ENSMUSG00000038302	Lace1	11.7053	6.2328	1.51469	4.1149	3.87355e-05	0.00057878
ENSMUSG00000033712	Ccar2	19.1652	4.42423	1.07673	4.10896	3.97444e-05	0.000593013
ENSMUSG00000020652	Cenpo	24.4809	4.90479	1.1939	4.10822	3.98725e-05	0.000594083
ENSMUSG00000047180	Neurl3	181.665	-4.5479	1.10945	-4.09924	4.14511e-05	0.000616731
ENSMUSG00000041959	S100a10	1859.11	-1.32155	0.323199	-4.08898	4.33269e-05	0.000643731
ENSMUSG00000089967	Gm16550	4.7857	2.68768	0.658035	4.0844	4.41901e-05	0.000655632
ENSMUSG00000057596	Trim30d	89.456	-4.15	1.01675	-4.08165	4.47162e-05	0.000662505
ENSMUSG00000074677	Sirpb1c	96.0118	-4.62232	1.13454	-4.07418	4.61762e-05	0.000683174
ENSMUSG00000003868	Ruvbl2	647.833	2.34825	0.576619	4.07245	4.6521e-05	0.000687311
ENSMUSG00000036427	Gpi1	1422.38	1.2731	0.312678	4.0716	4.66919e-05	0.000688869
ENSMUSG00000007080	Pole	6.73761	5.62801	1.38442	4.06524	4.7984e-05	0.000705954
ENSMUSG00000090222	Gm16340	1.52916	-3.3519	0.824506	-4.06535	4.79607e-05	0.000705954
ENSMUSG00000067203	H2-K2	23.4123	-3.57306	0.879308	-4.06349	4.8344e-05	0.000710259
ENSMUSG00000020329	Polrmt	48.9903	5.79348	1.42692	4.06013	4.90448e-05	0.000719551
ENSMUSG00000001228	Uhrf1	178.165	3.86109	0.951514	4.05784	4.95295e-05	0.000725651
ENSMUSG00000038372	Gmds	23.7811	4.93147	1.21654	4.0537	5.04135e-05	0.000736952
ENSMUSG00000045625	Pigz	302.448	-5.48186	1.35235	-4.05358	5.04407e-05	0.000736952
ENSMUSG00000074476	Spc24	181.923	3.63445	0.897886	4.04778	5.17055e-05	0.000754385
ENSMUSG00000025395	Prim1	199.654	3.85216	0.952657	4.0436	5.26366e-05	0.000766907
ENSMUSG00000101795	Gm5835	1196.54	0.711811	0.176248	4.03869	5.37502e-05	0.000782051
ENSMUSG00000028691	Prdx1	1248.53	-1.03112	0.25558	-4.03444	5.47331e-05	0.000795253
ENSMUSG00000029787	Avl9	18.0584	-5.61601	1.39267	-4.03254	5.51773e-05	0.000800603
ENSMUSG00000018347	Zkscan6	9.9289	4.47195	1.10914	4.0319	5.53269e-05	0.00080167
ENSMUSG00000082896	Gm5844	53.0427	1.42887	0.354423	4.03155	5.54106e-05	0.00080178
ENSMUSG00000043192	Gm1840	1080.98	1.33715	0.33171	4.03107	5.55235e-05	0.000802311
ENSMUSG00000073405	C920025E04Rik	3.36079	-2.76219	0.685721	-4.02815	5.62165e-05	0.000811211
ENSMUSG00000017499	Cdc6	91.5609	4.82699	1.19886	4.02632	5.66555e-05	0.000816428
ENSMUSG00000020899	Pfas	95.3983	3.99769	0.993524	4.02375	5.72789e-05	0.000824284
ENSMUSG00000015340	Cybb	1709.88	-2.46752	0.613998	-4.01878	5.85012e-05	0.000840726
ENSMUSG00000028578	Caap1	24.4503	6.18152	1.53837	4.01824	5.86348e-05	0.000841114
ENSMUSG00000056999	Ide	161.268	3.47866	0.865764	4.01803	5.8688e-05	0.000841114
ENSMUSG00000026669	Mcm10	120.209	4.4476	1.10713	4.01722	5.88882e-05	0.000842837
ENSMUSG00000073987	Ggh	441.085	-2.23592	0.557386	-4.01144	6.035e-05	0.000862587
ENSMUSG00000023015	Racgap1	459.326	3.1845	0.794282	4.00928	6.09037e-05	0.000868403
ENSMUSG00000044786	Zfp36	438.581	-2.35005	0.586162	-4.00921	6.09218e-05	0.000868403
ENSMUSG00000042622	Maff	4.12224	4.63805	1.15731	4.0076	6.1339e-05	0.000873169
ENSMUSG00000019122	Ccl9	4424.43	-1.79872	0.448941	-4.00659	6.16018e-05	0.000875074
ENSMUSG00000029622	Arpc1b	3709.08	-0.491581	0.122698	-4.00645	6.1639e-05	0.000875074
ENSMUSG00000004771	Rab11a	452.424	-1.71862	0.429021	-4.0059	6.1781e-05	0.000875909
ENSMUSG00000024725	Ostf1	2010.86	-0.733131	0.183041	-4.00528	6.19446e-05	0.000877049
ENSMUSG00000037960	1110007C09Rik	473.156	-2.21165	0.552369	-4.00394	6.22962e-05	0.000880843
ENSMUSG00000059639	Clec4a4	2.63795	-2.68017	0.670753	-3.99576	6.4486e-05	0.000910584
ENSMUSG00000038872	Zfhx3	4.6295	-4.62045	1.15766	-3.99119	6.57414e-05	0.000927068
ENSMUSG00000081865	Gm15484	16.5034	1.40222	0.351869	3.98507	6.74598e-05	0.000950029
ENSMUSG00000027994	Ccdc109b	803.228	-2.94971	0.740557	-3.9831	6.80215e-05	0.000956661
ENSMUSG00000052837	Junb	756.055	-2.26878	0.569999	-3.98032	6.88213e-05	0.000966619
ENSMUSG00000063628	Gm7665	49.0164	-1.05015	0.26403	-3.9774	6.96737e-05	0.000977288
ENSMUSG00000022323	Hrsp12	46.8077	3.99798	1.00557	3.97584	7.01303e-05	0.000979778
ENSMUSG00000026489	Adck3	5.64962	4.95383	1.24587	3.9762	7.00254e-05	0.000979778
ENSMUSG00000078606	Gm4070	1.52966	-4.5195	1.13669	-3.97601	7.00809e-05	0.000979778
ENSMUSG00000004952	Rasa4	233.124	-3.49263	0.87883	-3.97418	7.0622e-05	0.000985341
ENSMUSG00000003882	Il7r	10.139	-5.0082	1.26041	-3.97345	7.08376e-05	0.000987041
ENSMUSG00000028702	Rad54l	75.4741	4.79226	1.2073	3.96939	7.20573e-05	0.00100271
ENSMUSG00000023087	Ccrn4l	15.2685	5.13909	1.2953	3.96747	7.26383e-05	0.00100839
ENSMUSG00000034311	Kif4	18.1523	5.07123	1.2783	3.96718	7.27278e-05	0.00100839
ENSMUSG00000056724	Nbeal2	94.8557	-4.55769	1.14887	-3.9671	7.27529e-05	0.00100839
ENSMUSG00000028189	Ctbs	6.66086	-5.2242	1.3173	-3.96584	7.31372e-05	0.00101239
ENSMUSG00000062075	Lmnb2	81.1552	4.63416	1.16891	3.9645	7.355e-05	0.00101677
ENSMUSG00000031371	Haus7	95.487	4.3818	1.10607	3.96158	7.44559e-05	0.00102794
ENSMUSG00000022587	Ly6e	7884.44	-1.20517	0.304616	-3.95636	7.61017e-05	0.00104929
ENSMUSG00000021831	Ero1l	224.658	2.94052	0.743657	3.95413	7.68126e-05	0.0010577
ENSMUSG00000033004	Mycbp2	612.354	-1.98049	0.501155	-3.95185	7.7548e-05	0.00106644
ENSMUSG00000080242	Gm15487	416.701	-1.19512	0.302564	-3.94998	7.8159e-05	0.00107344
ENSMUSG00000043633	Fam221b	69.7776	-0.890111	0.225519	-3.94695	7.91517e-05	0.00108566
ENSMUSG00000025364	Pa2g4	714.314	1.96442	0.498403	3.94144	8.09933e-05	0.00110947
ENSMUSG00000006731	B4galnt1	944.445	2.47748	0.62883	3.93983	8.15405e-05	0.00111552
ENSMUSG00000084220	Gm12387	19.2924	5.15088	1.30763	3.9391	8.17876e-05	0.00111745
ENSMUSG00000046057	Gm15428	31.9477	3.72635	0.947816	3.93151	8.44145e-05	0.00115184
ENSMUSG00000041859	Mcm3	817.226	2.91146	0.741363	3.92717	8.59504e-05	0.00117128
ENSMUSG00000037636	Slc25a43	8.03239	-8.82674	2.24917	-3.92444	8.69302e-05	0.0011831
ENSMUSG00000070667	Rpl31-ps10	1.01397	2.72709	0.695296	3.9222	8.77448e-05	0.00119265
ENSMUSG00000062687	Cks1brt	9.79689	2.94117	0.750038	3.92136	8.80492e-05	0.00119525
ENSMUSG00000040747	Cd53	2409.13	-1.04228	0.265857	-3.92045	8.83844e-05	0.00119825
ENSMUSG00000006273	Atp6v1b2	2426.88	-1.28421	0.327738	-3.91841	8.9134e-05	0.00120686
ENSMUSG00000039982	Dtx4	7.27496	5.23784	1.33801	3.91465	9.05365e-05	0.00122428
ENSMUSG00000105124	RP24-506B15.2	146.302	2.04353	0.522575	3.9105	9.21065e-05	0.00124391
ENSMUSG00000035234	Fam175a	9.84033	5.72653	1.46643	3.90509	9.41922e-05	0.00126882
ENSMUSG00000084353	Gm15452	6.99911	2.66826	0.68324	3.9053	9.41087e-05	0.00126882
ENSMUSG00000062110	Scfd2	24.6807	5.14954	1.31898	3.90418	9.45471e-05	0.00127198
ENSMUSG00000025366	Esyt1	1329.92	-1.41439	0.362534	-3.90139	9.56416e-05	0.00128506
ENSMUSG00000028673	Fuca1	929.53	-1.86845	0.479194	-3.89916	9.65283e-05	0.00129532
ENSMUSG00000016477	E2f3	9.72607	5.57233	1.4304	3.89564	9.79393e-05	0.00131259
ENSMUSG00000104978	RP23-106N8.4	4.0874	2.48704	0.638849	3.893	9.90113e-05	0.00132527
ENSMUSG00000019087	Atp6ap1	1777.23	-1.33138	0.3421	-3.89177	9.95149e-05	0.00133032
ENSMUSG00000039062	Anpep	115.63	-4.13742	1.06416	-3.88797	0.000101084	0.00134958
ENSMUSG00000033773	Rpap2	18.9038	5.36394	1.38012	3.88656	0.000101674	0.00135574
ENSMUSG00000073490	AI607873	282.117	-2.85445	0.734687	-3.88527	0.000102218	0.00136127
ENSMUSG00000041754	Trem3	224.491	4.23745	1.09099	3.88403	0.000102738	0.00136448
ENSMUSG00000067591	Klra3	188.422	-4.55913	1.17389	-3.88377	0.000102848	0.00136448
ENSMUSG00000083159	Gm12180	14.0026	1.70572	0.43914	3.88423	0.000102653	0.00136448
ENSMUSG00000005732	Ranbp1	1190.67	1.42277	0.366506	3.88199	0.000103607	0.00137115
ENSMUSG00000050299	Gm9843	1093.7	-0.548285	0.141239	-3.88198	0.000103611	0.00137115
ENSMUSG00000030536	Iqgap1	1077.73	-1.43107	0.36881	-3.88023	0.000104356	0.00137928
ENSMUSG00000091993	B930036N10Rik	24.2366	4.80981	1.24234	3.87156	0.000108139	0.00142749
ENSMUSG00000020097	Sgpl1	593.982	-2.45605	0.63448	-3.87097	0.000108401	0.00142916
ENSMUSG00000032815	Fanca	25.8662	5.26971	1.36469	3.86147	0.000112706	0.00148406
ENSMUSG00000042682	Selk	443.195	-1.32332	0.342958	-3.85855	0.000114061	0.00150002
ENSMUSG00000028641	P3h1	10.3216	8.0599	2.09173	3.85323	0.00011657	0.00152955
ENSMUSG00000067235	H2-Q10	1.35787	-3.16763	0.822083	-3.85317	0.000116596	0.00152955
ENSMUSG00000085787	Gm13092	58.653	1.17363	0.304687	3.85194	0.000117186	0.00153537
ENSMUSG00000039501	Znfx1	127.043	-4.9917	1.29695	-3.84878	0.000118705	0.00155331
ENSMUSG00000039850	Endov	21.5535	5.54905	1.44188	3.84849	0.00011885	0.00155331
ENSMUSG00000034437	Gm9761	72.4035	1.72172	0.447574	3.84678	0.00011968	0.00156222
ENSMUSG00000001150	Mcm3ap	203.949	3.63454	0.94623	3.84107	0.000122498	0.00159702
ENSMUSG00000081578	Gm12611	21.92	2.79725	0.728336	3.84061	0.000122731	0.00159809
ENSMUSG00000075256	Cerkl	2.61185	-4.04088	1.05345	-3.83584	0.000125135	0.00162737
ENSMUSG00000058392	Rrp1b	143.891	3.94154	1.02784	3.83476	0.000125685	0.00163251
ENSMUSG00000024659	Anxa1	2161.02	-1.78588	0.465807	-3.83396	0.000126096	0.00163583
ENSMUSG00000095512	Gm17222	0.843752	-2.40204	0.626711	-3.83278	0.000126705	0.0016414
ENSMUSG00000102915	Gm32460	8.46485	2.90186	0.757166	3.83252	0.000126837	0.0016414
ENSMUSG00000001016	Ilf2	401.984	2.69857	0.704413	3.83095	0.000127651	0.00164991
ENSMUSG00000022788	Fgd4	167.407	3.44311	0.899579	3.82747	0.000129469	0.00167136
ENSMUSG00000034218	Atm	38.6982	6.36876	1.66435	3.82657	0.00012994	0.00167538
ENSMUSG00000094530	Gm21399	553.194	-1.06202	0.278094	-3.81892	0.000134039	0.00172612
ENSMUSG00000070490	Gm10293	1.19361	2.21344	0.579828	3.8174	0.000134864	0.00173462
ENSMUSG00000028212	Ccne2	94.9605	4.48809	1.17643	3.81499	0.000136187	0.00174951
ENSMUSG00000031112	Stk26	8.02235	4.6872	1.22943	3.8125	0.00013757	0.00176468
ENSMUSG00000042404	Dennd4b	59.3342	-4.3831	1.14974	-3.81226	0.000137703	0.00176468
ENSMUSG00000002870	Mcm2	381.659	3.21124	0.843079	3.80895	0.000139561	0.0017857
ENSMUSG00000063882	Uqcrh	454.763	-0.859124	0.225567	-3.80873	0.000139683	0.0017857
ENSMUSG00000052833	Sae1	777.336	2.06602	0.542646	3.8073	0.000140493	0.00179388
ENSMUSG00000033790	Tubgcp5	15.9087	4.56134	1.20345	3.79022	0.000150515	0.00191738
ENSMUSG00000057236	Rbbp4	378.487	1.49587	0.394668	3.79019	0.000150529	0.00191738
ENSMUSG00000006699	Cdc42	2786.95	-0.745717	0.196859	-3.78808	0.000151816	0.00193144
ENSMUSG00000078238	Gm12854	63.1549	-1.06132	0.280199	-3.78773	0.000152033	0.00193186
ENSMUSG00000058672	Tubb2a	295.382	-3.04626	0.80441	-3.78695	0.000152506	0.00193554
ENSMUSG00000082332	Gm13384	5.18446	4.07868	1.0773	3.78602	0.000153076	0.00194044
ENSMUSG00000083621	Gm14586	91.0804	0.725447	0.191829	3.78174	0.000155737	0.00197179
ENSMUSG00000038736	Nudcd1	27.6124	4.75516	1.25869	3.77787	0.000158177	0.00200029
ENSMUSG00000085148	Mir22hg	121.804	-4.15781	1.10193	-3.77321	0.000161161	0.00203557
ENSMUSG00000055413	H2-Q5	39.3756	-2.7153	0.719842	-3.77209	0.000161888	0.00204231
ENSMUSG00000032507	Fbxl2	13.1479	-6.01596	1.59772	-3.76535	0.000166313	0.00209563
ENSMUSG00000081158	Gm13521	4.28067	1.83759	0.488497	3.76172	0.000168752	0.00212382
ENSMUSG00000070354	Gm21975	6.64753	-3.33558	0.887472	-3.75852	0.000170923	0.00214857
ENSMUSG00000023919	Cenpq	73.2064	3.84386	1.02287	3.7579	0.000171342	0.00215127
ENSMUSG00000040616	Tmem51	6.21504	-4.77553	1.271	-3.75731	0.000171751	0.00215127
ENSMUSG00000099997	Tubb4b-ps2	6.56403	1.8001	0.479073	3.75748	0.000171636	0.00215127
ENSMUSG00000037904	Ankrd9	5.91016	-5.94262	1.58397	-3.75172	0.000175626	0.0021972
ENSMUSG00000092056	Gm7289	17.1396	1.43488	0.382626	3.75008	0.000176779	0.00220901
ENSMUSG00000024679	Ms4a6d	2278.08	-1.93129	0.515259	-3.74819	0.000178116	0.00222308
ENSMUSG00000031985	Gnpat	333.763	3.05583	0.815466	3.74734	0.00017872	0.00222797
ENSMUSG00000000346	Dazap2	2244.74	-0.732681	0.195623	-3.74538	0.000180118	0.00224217
ENSMUSG00000026201	Stk16	540.67	2.515	0.671534	3.74515	0.000180284	0.00224217
ENSMUSG00000000290	Itgb2	2247.94	-1.3396	0.358499	-3.73669	0.000186457	0.0023137
ENSMUSG00000025949	Pikfyve	5.57954	-5.93786	1.58908	-3.73667	0.000186475	0.0023137
ENSMUSG00000080806	Gm13005	4.85926	3.74211	1.00172	3.73568	0.000187209	0.00232007
ENSMUSG00000003824	Syce2	188.4	3.13542	0.839554	3.73462	0.000187995	0.00232708
ENSMUSG00000032397	Tipin	480.813	2.64755	0.709386	3.73217	0.000189839	0.00234715
ENSMUSG00000040234	Tm7sf3	186.746	3.12817	0.839411	3.72663	0.000194058	0.00239649
ENSMUSG00000033446	Lpar6	245.431	-3.32672	0.894033	-3.72102	0.00019842	0.0024475
ENSMUSG00000030522	Mtmr10	8.41392	-7.22917	1.94355	-3.71957	0.000199561	0.00245869
ENSMUSG00000000386	Mx1	4.98326	-5.768	1.5526	-3.71507	0.000203149	0.00249831
ENSMUSG00000028678	Kif2c	106.498	4.04371	1.0885	3.71494	0.000203251	0.00249831
ENSMUSG00000047264	Zfp358	67.212	-5.46992	1.47288	-3.71375	0.000204211	0.00250718
ENSMUSG00000073705	Apitd1	63.0692	4.33917	1.16967	3.70974	0.000207473	0.00254426
ENSMUSG00000026321	Tnfrsf11a	21.719	-6.00798	1.6204	-3.70773	0.000209129	0.00256159
ENSMUSG00000030057	Cnbp	2707.81	1.02115	0.275599	3.7052	0.000211222	0.00258422
ENSMUSG00000054115	Skp2	37.436	5.86151	1.58274	3.70339	0.000212735	0.00259972
ENSMUSG00000021023	1110008L16Rik	10.0138	5.16219	1.39424	3.70252	0.000213468	0.00260564
ENSMUSG00000020077	Srgn	1622.52	1.60503	0.433992	3.6983	0.000217051	0.00264588
ENSMUSG00000074227	Spint2	6.78359	4.35095	1.17655	3.69804	0.000217267	0.00264588
ENSMUSG00000048578	Mlec	755.581	1.69667	0.458948	3.69686	0.000218281	0.00265517
ENSMUSG00000028792	Ak2	520.519	2.13116	0.576929	3.69398	0.00022077	0.00268093
ENSMUSG00000035678	Tnfsf9	98.5175	-5.11049	1.38352	-3.69382	0.000220908	0.00268093
ENSMUSG00000036941	Elac1	16.0713	5.42803	1.47175	3.68814	0.000225899	0.00273834
ENSMUSG00000027698	Nceh1	374.665	-2.84478	0.771454	-3.68756	0.000226413	0.00274142
ENSMUSG00000009575	Cbx5	271.926	3.04714	0.826582	3.68643	0.000227424	0.00275049
ENSMUSG00000018372	Cep95	17.3566	4.63829	1.25956	3.68246	0.000230996	0.0027905
ENSMUSG00000046993	Gm5637	1332.37	-0.487037	0.132411	-3.67822	0.000234869	0.00283404
ENSMUSG00000022673	Mcm4	371.436	2.8106	0.764432	3.67672	0.000236251	0.00284745
ENSMUSG00000018930	Ccl4	119.472	-5.02583	1.36778	-3.67444	0.000238371	0.00286896
ENSMUSG00000072980	Oip5	46.338	3.88724	1.05798	3.67422	0.00023858	0.00286896
ENSMUSG00000046711	Hmga1	146.319	1.96541	0.535239	3.67202	0.000240639	0.00289041
ENSMUSG00000045007	Tubg2	1.13601	2.48797	0.67767	3.67135	0.00024127	0.0028947
ENSMUSG00000061175	Fnip2	39.5529	-4.70002	1.28161	-3.66728	0.000245143	0.00293782
ENSMUSG00000012443	Kif11	81.9063	4.60091	1.25482	3.66659	0.000245806	0.00294241
ENSMUSG00000085327	Gm16104	3.52112	5.08075	1.38719	3.66262	0.000249646	0.00298499
ENSMUSG00000074305	Peak1	9.14758	-7.05783	1.92798	-3.66074	0.000251483	0.00300354
ENSMUSG00000052429	Prmt1	79.8922	2.29398	0.627704	3.65455	0.000257632	0.00307349
ENSMUSG00000046785	Epm2aip1	7.22903	-4.8842	1.3368	-3.65364	0.000258546	0.00308091
ENSMUSG00000054708	Ankrd24	16.3873	5.44198	1.4915	3.64867	0.0002636	0.00313758
ENSMUSG00000001552	Jup	208.465	-3.87781	1.0633	-3.64698	0.000265343	0.00315477
ENSMUSG00000002068	Ccne1	41.7861	5.11251	1.40217	3.64615	0.000266196	0.00316134
ENSMUSG00000022102	Dok2	678.053	-3.26918	0.898474	-3.63859	0.00027413	0.00325189
ENSMUSG00000038943	Prc1	208.142	3.61119	0.992553	3.63828	0.00027446	0.00325215
ENSMUSG00000099377	Gm6159	23.3336	3.26019	0.896614	3.63611	0.000276785	0.00327601
ENSMUSG00000041390	Mdfic	95.1627	-5.28608	1.45417	-3.63511	0.000277858	0.00328502
ENSMUSG00000031353	Rbbp7	672.686	1.95209	0.537622	3.63098	0.00028235	0.00333438
ENSMUSG00000039899	Fgl2	79.6868	-4.42361	1.21858	-3.63012	0.000283288	0.0033392
ENSMUSG00000070348	Ccnd1	97.2084	-4.05149	1.11611	-3.63003	0.000283391	0.0033392
ENSMUSG00000003154	Foxj2	16.2896	-5.60924	1.54606	-3.62808	0.000285536	0.00336071
ENSMUSG00000041736	Tspo	3387.23	-1.0191	0.281069	-3.62581	0.00028806	0.00338664
ENSMUSG00000037946	Fgd3	4.15889	-5.81067	1.60346	-3.62382	0.000290281	0.00340515
ENSMUSG00000085415	Gm12060	27.9562	-1.37815	0.380274	-3.6241	0.000289974	0.00340515
ENSMUSG00000022500	Litaf	1379.12	-1.89916	0.524144	-3.62336	0.0002908	0.00340744
ENSMUSG00000065767	Gm23849	2.44863	2.94172	0.812089	3.62241	0.000291871	0.00341619
ENSMUSG00000030921	Trim30a	388.254	-2.23635	0.617464	-3.62184	0.000292515	0.00341992
ENSMUSG00000017493	Igfbp4	1255.73	2.7987	0.773385	3.61877	0.000296012	0.00345698
ENSMUSG00000097180	2700038G22Rik	4.25074	5.2223	1.44519	3.61357	0.000302012	0.00352314
ENSMUSG00000028639	Ybx1	1030.57	0.713974	0.19767	3.61195	0.000303905	0.00353947
ENSMUSG00000034947	Tmem106a	341.485	-2.96264	0.820268	-3.6118	0.000304084	0.00353947
ENSMUSG00000029836	Cbx3	17.9267	2.43439	0.67434	3.61003	0.000306165	0.00355583
ENSMUSG00000036693	Nop14	87.5408	3.38069	0.936431	3.61019	0.000305978	0.00355583
ENSMUSG00000053040	Aph1c	89.5072	-3.84804	1.06663	-3.60768	0.000308953	0.00358426
ENSMUSG00000027122	Arl14ep	61.5139	4.12201	1.14343	3.60495	0.000312214	0.00361811
ENSMUSG00000094627	Gm10182	0.561159	2.20238	0.611748	3.60015	0.000318039	0.00368156
ENSMUSG00000022861	Dgkg	21.5114	-6.3029	1.75116	-3.59926	0.00031912	0.0036896
ENSMUSG00000036155	Mgat5	76.3212	3.7714	1.0479	3.59901	0.000319434	0.0036896
ENSMUSG00000040446	Rprd1a	20.8102	3.76687	1.04737	3.5965	0.000322522	0.00372119
ENSMUSG00000017057	Il13ra1	166.149	-4.45571	1.24013	-3.59295	0.000326954	0.00376408
ENSMUSG00000026028	Trak2	5.46434	-6.05826	1.68609	-3.59309	0.000326776	0.00376408
ENSMUSG00000020392	Cdkn2aipnl	162.299	2.94163	0.819245	3.59066	0.000329847	0.00379324
ENSMUSG00000003518	Dusp3	283.408	-2.95637	0.823607	-3.58954	0.00033126	0.00380322
ENSMUSG00000078134	Gm12355	22.618	1.595	0.444364	3.5894	0.000331437	0.00380322
ENSMUSG00000044533	Rps2	633.261	0.577094	0.161041	3.58352	0.000339001	0.00388578
ENSMUSG00000052296	Ppp6r1	3.08179	3.51896	0.983044	3.57965	0.00034405	0.00393937
ENSMUSG00000078153	Psme2b	504.416	-0.97608	0.272715	-3.57912	0.000344758	0.00394319
ENSMUSG00000057132	Rpgrip1	2.55778	2.0597	0.575533	3.57876	0.000345226	0.00394426
ENSMUSG00000050890	Pdik1l	49.2315	4.38437	1.22573	3.57696	0.000347613	0.00396723
ENSMUSG00000018341	Il12rb2	66.0273	-5.17874	1.44794	-3.57663	0.000348051	0.00396793
ENSMUSG00000043263	Pyhin1	537.246	-2.55852	0.716211	-3.57229	0.000353867	0.00402988
ENSMUSG00000003134	Tbc1d8	7.79334	4.64686	1.30113	3.57141	0.000355064	0.00403914
ENSMUSG00000024962	Vegfb	16.0644	4.11297	1.15409	3.56383	0.000365477	0.00415311
ENSMUSG00000103260	Gm8146	35.7577	4.17806	1.17288	3.56222	0.000367736	0.00417428
ENSMUSG00000020493	Prr11	25.3231	5.32538	1.49536	3.56128	0.000369058	0.0041743
ENSMUSG00000027901	Dennd2d	104.48	4.6914	1.31727	3.56145	0.00036881	0.0041743
ENSMUSG00000030589	Rasgrp4	208.003	-2.87811	0.80811	-3.56153	0.000368694	0.0041743
ENSMUSG00000048007	Timm8a1	13.0147	2.80841	0.788639	3.56109	0.000369323	0.0041743
[truncated: 9,602 more rows]
