# Supplementary material for: Dissecting the early steps of MLL induced leukaemogenic transformation using a mouse model of AML
Source: Nat Commun. 2020 Mar 16;11:1407. doi: 10.1038/s41467-020-15220-0 (PMC7075888; doi:10.1038/s41467-020-15220-0)
Supplement: Supplementary file 6 — Supplementary Data 3 [file 41467_2020_15220_MOESM6_ESM.xlsx]

## Sheet: Guide Counts
sgRNA	Gene	Reference	Hoxb8-FL_Day6_Rep1	Hoxb8-FL_Day6_Rep2	Hoxb8-FL_Day10_Rep1	Hoxb8-FL_Day10_Rep2	Parental_Day6_Rep1	Parental_Day6_Rep2	Parental_Day6_Rep3	Parental_Day10_Rep1	Parental_Day10_Rep2	Parental_Day10_Rep3	ME-Transformed_Day6_Rep1	ME-Transformed_Day6_Rep2	ME-Transformed_Day10_Rep1	ME-Transformed_Day10_Rep2	ME-Transformed_Day10_Rep3	ME-Transformed_Day12_Rep1	ME-Transformed_Day12_Rep2	ME-Transformed_Day12_Rep3
0610007P14Rik_CCDS26063.1_ex2_12:85819535-85819557:-_5-4	0610007P14Rik	642	615	526	436	363	325	253	305	153	160	215	1451	1491	219	217	246	237	295	176
0610007P14Rik_CCDS26063.1_ex1_12:85816385-85816407:+_5-2	0610007P14Rik	544	569	485	323	352	298	286	280	138	133	171	1537	1550	153	152	113	101	138	101
0610007P14Rik_CCDS26063.1_ex1_12:85816364-85816386:+_5-1	0610007P14Rik	46	58	45	43	39	31	26	30	15	11	20	238	282	4	2	1	3	4	3
0610007P14Rik_CCDS26063.1_ex3_12:85822102-85822124:-_5-5	0610007P14Rik	142	108	93	93	78	75	92	81	43	41	75	243	286	34	40	37	60	68	58
0610007P14Rik_CCDS26063.1_ex1_12:85816413-85816435:-_5-3	0610007P14Rik	218	218	181	205	227	145	113	139	72	65	92	709	768	26	29	23	27	30	23
0610009B22Rik_CCDS36149.1_ex0_11:51685793-51685815:-_5-1	0610009B22Rik	535	531	422	633	611	217	216	215	200	163	269	1092	1168	130	119	131	102	111	85
0610009B22Rik_CCDS36149.1_ex0_11:51685931-51685953:-_5-5	0610009B22Rik	539	432	384	306	295	250	216	221	132	118	155	1340	1382	187	252	220	155	274	184
0610009B22Rik_CCDS36149.1_ex0_11:51685907-51685929:+_5-4	0610009B22Rik	651	524	483	536	523	319	283	278	217	176	247	1442	1544	145	183	170	147	206	143
0610009B22Rik_CCDS36149.1_ex0_11:51685838-51685860:-_5-3	0610009B22Rik	570	455	406	332	403	240	217	206	123	110	142	1337	1392	56	58	63	67	78	65
0610009B22Rik_CCDS36149.1_ex0_11:51685824-51685846:-_5-2	0610009B22Rik	731	633	585	433	491	408	413	377	171	150	176	1870	1975	74	84	84	88	105	74
0610009D07Rik_CCDS25791.1_ex2_12:4826826-4826848:-_5-5	0610009D07Rik	660	301	256	340	388	139	115	97	139	127	183	853	876	5	5	6	2	2	2
0610009D07Rik_CCDS25791.1_ex2_12:4826782-4826804:+_5-4	0610009D07Rik	1184	705	665	438	444	431	434	414	168	162	205	1752	1938	16	22	22	7	11	7
0610009D07Rik_CCDS25791.1_ex1_12:4820669-4820691:+_5-1	0610009D07Rik	27	2	5	1	4	13	11	6	0	0	0	98	104	0	0	0	0	0	0
0610009D07Rik_CCDS25791.1_ex2_12:4826759-4826781:+_5-3	0610009D07Rik	148	44	45	56	67	20	26	17	18	18	26	225	265	2	4	9	0	0	0
0610009D07Rik_CCDS25791.1_ex1_12:4820693-4820715:-_5-2	0610009D07Rik	227	114	79	96	89	52	33	61	31	29	48	497	505	5	2	4	0	0	0
0610009O20Rik_CCDS50260.1_ex5_18:38254339-38254361:+_5-5	0610009O20Rik	650	568	582	378	425	406	372	359	174	108	186	1631	1651	36	29	34	30	43	26
0610009O20Rik_CCDS50260.1_ex3_18:38252859-38252881:+_5-3	0610009O20Rik	639	567	553	350	370	273	232	239	175	114	216	2247	2381	175	162	157	235	316	214
0610009O20Rik_CCDS50260.1_ex5_18:38254299-38254321:-_5-4	0610009O20Rik	1261	1216	1202	1104	1060	734	722	665	359	336	454	3021	3154	287	283	288	178	273	175
0610009O20Rik_CCDS50260.1_ex1_18:38251165-38251187:-_5-1	0610009O20Rik	542	611	557	405	400	342	346	324	149	127	226	1436	1511	181	202	197	235	309	223
0610009O20Rik_CCDS50260.1_ex2_18:38251291-38251313:+_5-2	0610009O20Rik	280	316	288	157	166	135	117	117	31	42	66	630	609	98	146	107	78	120	87
0610010F05Rik_CCDS36119.1_ex14_11:23615151-23615173:+_5-1	0610010F05Rik	318	318	302	273	291	145	145	121	99	72	114	448	437	70	72	70	49	67	40
0610010F05Rik_CCDS36119.1_ex17_11:23622504-23622526:-_5-3	0610010F05Rik	134	179	172	38	61	85	78	99	17	19	22	504	523	132	124	142	136	189	118
0610010F05Rik_CCDS36119.1_ex18_11:23625043-23625065:-_5-4	0610010F05Rik	119	74	66	99	96	73	75	80	47	43	52	233	300	9	5	11	9	2	1
0610010F05Rik_CCDS36119.1_ex19_11:23628871-23628893:+_5-5	0610010F05Rik	310	337	330	316	292	243	220	209	115	92	159	882	908	33	28	51	53	85	31
0610010F05Rik_CCDS36119.1_ex16_11:23620259-23620281:-_5-2	0610010F05Rik	51	41	33	24	21	20	13	17	24	12	15	267	268	6	12	5	0	0	0
0610010K14Rik_CCDS24940.1_ex2_11:70236175-70236197:+_9-5	0610010K14Rik	531	504	500	468	409	307	299	301	142	142	190	1313	1335	144	148	150	100	152	94
0610010K14Rik_CCDS48833.1_ex2_11:70236942-70236964:-_9-6	0610010K14Rik	429	357	367	357	362	233	236	209	112	107	128	871	918	71	100	101	68	87	56
0610010K14Rik_CCDS24940.1_ex3_11:70237516-70237538:+_9-8	0610010K14Rik	979	802	724	621	683	402	401	413	249	180	271	2224	2250	168	204	213	191	266	176
0610010K14Rik_CCDS48833.1_ex2_11:70236969-70236991:-_9-7	0610010K14Rik	458	539	471	522	496	295	279	258	148	120	175	1347	1465	89	103	113	90	106	78
0610010K14Rik_CCDS24940.1_ex2_11:70236110-70236132:-_9-3	0610010K14Rik	365	255	241	226	201	229	199	207	83	47	100	512	579	15	15	21	12	26	18
0610010K14Rik_CCDS24940.1_ex2_11:70236026-70236048:+_9-1	0610010K14Rik	550	607	590	594	564	363	321	324	211	167	259	1252	1359	85	91	86	105	137	102
0610010K14Rik_CCDS24940.1_ex3_11:70237531-70237553:-_9-9	0610010K14Rik	886	793	716	550	637	475	424	438	212	173	270	2521	2758	20	24	28	29	41	23
0610010K14Rik_CCDS24940.1_ex2_11:70236053-70236075:-_9-2	0610010K14Rik	492	443	433	236	195	173	199	191	92	83	119	1446	1549	55	53	51	97	108	70
0610010K14Rik_CCDS24940.1_ex2_11:70236135-70236157:+_9-4	0610010K14Rik	556	351	317	373	369	249	219	227	126	94	170	1527	1572	41	50	36	33	60	36
0610011F06Rik_CCDS28536.1_ex1_17:25876007-25876029:+_5-4	0610011F06Rik	553	546	497	554	599	387	369	379	228	193	304	1201	1159	89	151	126	109	145	95
0610011F06Rik_CCDS28536.1_ex0_17:25875695-25875717:-_5-3	0610011F06Rik	733	705	718	701	789	465	364	399	290	239	360	1799	1888	228	206	207	169	273	188
0610011F06Rik_CCDS28536.1_ex0_17:25875672-25875694:-_5-2	0610011F06Rik	984	871	785	640	631	482	432	432	209	193	277	2217	2310	150	179	199	113	174	111
0610011F06Rik_CCDS28536.1_ex1_17:25876053-25876075:-_5-5	0610011F06Rik	782	1013	922	751	720	544	445	515	248	209	256	1642	1775	186	198	186	167	186	142
0610011F06Rik_CCDS28536.1_ex0_17:25875634-25875656:+_5-1	0610011F06Rik	689	699	605	559	565	395	336	341	198	181	213	1952	2057	125	113	119	108	140	108
0610012H03Rik_CCDS38191.1_ex1_2:105297906-105297928:-_5-3	0610012H03Rik	484	540	470	300	302	262	227	233	131	122	170	1317	1357	278	274	317	303	428	283
0610012H03Rik_CCDS38191.1_ex2_2:105378652-105378674:+_5-4	0610012H03Rik	883	597	516	660	690	457	417	440	239	216	321	2647	2745	150	168	176	147	191	155
0610012H03Rik_CCDS38191.1_ex1_2:105297873-105297895:-_5-2	0610012H03Rik	737	832	746	552	559	572	501	496	231	168	227	2063	2172	142	163	159	139	170	107
0610012H03Rik_CCDS38191.1_ex2_2:105378690-105378712:-_5-5	0610012H03Rik	282	357	296	272	239	164	158	170	71	79	115	824	877	48	70	50	46	66	45
0610012H03Rik_CCDS38191.1_ex1_2:105297818-105297840:+_5-1	0610012H03Rik	403	542	518	461	426	286	290	263	149	118	157	1025	1065	64	85	62	68	76	65
0610030E20Rik_CCDS51808.1_ex2_6:72348538-72348560:-_5-3	0610030E20Rik	626	555	480	427	418	280	306	251	137	108	179	1561	1657	104	116	98	107	165	104
0610030E20Rik_CCDS51808.1_ex2_6:72348623-72348645:+_5-5	0610030E20Rik	258	251	270	227	238	165	148	136	74	58	88	502	504	39	26	37	28	38	28
0610030E20Rik_CCDS51808.1_ex0_6:72347495-72347517:-_5-1	0610030E20Rik	909	741	683	435	464	394	423	387	138	140	186	2101	2158	93	122	109	86	98	89
0610030E20Rik_CCDS51808.1_ex2_6:72348591-72348613:+_5-4	0610030E20Rik	227	258	196	194	204	161	113	116	104	81	100	1003	1013	51	67	61	47	63	61
0610030E20Rik_CCDS51808.1_ex1_6:72347590-72347612:+_5-2	0610030E20Rik	237	198	195	94	84	119	103	106	50	41	70	529	557	81	114	114	121	173	117
0610031J06Rik_CCDS17469.1_ex1_3:88325681-88325703:+_5-1	0610031J06Rik	1390	930	868	756	819	561	496	514	313	284	379	2209	2395	128	112	131	93	140	116
0610031J06Rik_CCDS17469.1_ex2_3:88326175-88326197:-_5-4	0610031J06Rik	618	482	452	387	439	241	228	201	162	128	176	1388	1407	66	78	65	78	114	72
0610031J06Rik_CCDS17469.1_ex1_3:88325718-88325740:+_5-2	0610031J06Rik	670	525	458	517	568	280	226	258	164	130	183	1524	1541	92	108	106	105	143	106
0610031J06Rik_CCDS17469.1_ex2_3:88326126-88326148:+_5-3	0610031J06Rik	272	223	200	179	168	159	126	128	51	49	63	609	645	5	9	6	15	12	4
0610031J06Rik_CCDS17469.1_ex3_3:88326418-88326440:-_5-5	0610031J06Rik	141	155	168	157	132	108	120	114	49	42	72	219	253	4	6	3	18	23	10
0610037L13Rik_CCDS18442.1_ex0_4:107890181-107890203:+_5-4	0610037L13Rik	377	313	271	200	246	174	198	184	94	50	119	843	815	96	112	91	103	156	107
0610037L13Rik_CCDS18442.1_ex0_4:107890163-107890185:-_5-3	0610037L13Rik	568	719	652	502	555	491	451	392	204	147	282	2136	2209	89	111	79	89	139	93
0610037L13Rik_CCDS18442.1_ex0_4:107890108-107890130:-_5-1	0610037L13Rik	292	327	288	234	264	170	152	127	101	86	103	514	529	44	45	53	36	47	35
0610037L13Rik_CCDS18442.1_ex1_4:107891500-107891522:+_5-5	0610037L13Rik	680	675	573	682	696	380	342	352	292	249	333	1402	1554	215	271	241	258	375	249
0610037L13Rik_CCDS18442.1_ex0_4:107890141-107890163:-_5-2	0610037L13Rik	519	538	466	438	465	273	265	249	181	138	219	1260	1342	90	99	93	48	81	44
0610040J01Rik_CCDS39092.1_ex1_5:63898264-63898286:-_5-2	0610040J01Rik	357	318	288	246	228	138	144	126	100	64	109	698	846	88	94	107	44	69	42
0610040J01Rik_CCDS39092.1_ex1_5:63898540-63898562:+_5-5	0610040J01Rik	232	136	122	108	105	77	72	79	30	31	51	435	454	16	11	12	18	20	10
0610040J01Rik_CCDS39092.1_ex1_5:63898294-63898316:-_5-3	0610040J01Rik	591	429	371	231	264	271	210	209	75	82	96	1726	1749	36	44	42	28	37	24
0610040J01Rik_CCDS39092.1_ex1_5:63898115-63898137:+_5-1	0610040J01Rik	304	324	316	214	197	192	158	144	100	72	115	468	489	229	239	244	213	286	223
0610040J01Rik_CCDS39092.1_ex1_5:63898338-63898360:+_5-4	0610040J01Rik	0	0	0	0	0	0	0	0	0	0	0	0	0	5	4	0	5	3	4
1100001G20Rik_CCDS36258.1_ex0_11:83747108-83747130:-_2-1	1100001G20Rik	251	184	164	109	112	88	89	88	48	47	59	552	646	10	15	11	2	4	6
1100001G20Rik_CCDS36258.1_ex1_11:83749243-83749265:+_2-2	1100001G20Rik	543	650	575	417	431	357	345	332	177	149	219	1563	1532	95	104	97	64	93	61
1110001A16Rik_CCDS50183.1_ex0_17:78918464-78918486:-_4-2	1110001A16Rik	721	581	543	290	344	295	222	289	145	123	157	1570	1735	205	179	198	201	265	204
1110001A16Rik_CCDS50183.1_ex0_17:78918451-78918473:+_4-1	1110001A16Rik	446	566	610	386	433	277	274	248	100	104	167	1232	1362	53	65	81	17	24	10
1110001A16Rik_CCDS50183.1_ex1_17:78919079-78919101:+_4-3	1110001A16Rik	241	332	322	343	353	246	205	255	124	103	170	652	651	50	55	65	35	49	35
1110001A16Rik_CCDS50183.1_ex2_17:78919753-78919775:-_4-4	1110001A16Rik	51	26	12	17	24	36	31	21	5	11	10	253	290	2	2	2	0	0	0
1110001J03Rik_CCDS20014.1_ex1_6:38539224-38539246:-_5-4	1110001J03Rik	371	375	328	234	286	250	222	220	93	69	124	814	827	78	72	72	57	58	57
1110001J03Rik_CCDS20014.1_ex0_6:38534950-38534972:+_5-1	1110001J03Rik	514	572	484	340	360	310	287	326	142	112	172	995	1042	29	28	31	32	45	29
1110001J03Rik_CCDS20014.1_ex1_6:38539242-38539264:+_5-5	1110001J03Rik	359	327	245	210	246	177	156	173	80	76	101	949	1037	90	98	75	53	76	60
1110001J03Rik_CCDS20014.1_ex0_6:38534994-38535016:+_5-3	1110001J03Rik	309	425	374	514	485	252	263	251	171	153	206	713	758	36	58	53	42	36	31
1110001J03Rik_CCDS20014.1_ex0_6:38534973-38534995:-_5-2	1110001J03Rik	214	217	165	125	150	74	69	73	49	37	62	488	521	45	46	36	24	43	37
1110004E09Rik_CCDS28321.1_ex6_16:90934611-90934633:-_5-5	1110004E09Rik	446	309	270	136	119	182	178	194	51	36	37	730	711	8	13	11	8	7	1
1110004E09Rik_CCDS28321.1_ex6_16:90934576-90934598:-_5-4	1110004E09Rik	671	444	408	233	234	251	222	219	70	54	96	1170	1236	28	24	24	0	1	0
1110004E09Rik_CCDS28321.1_ex3_16:90927437-90927459:+_5-1	1110004E09Rik	789	402	347	245	268	224	233	218	66	70	116	1029	1129	3	2	2	9	8	9
1110004E09Rik_CCDS28321.1_ex5_16:90931072-90931094:-_5-3	1110004E09Rik	188	98	98	62	66	47	49	51	33	19	26	296	346	6	4	9	1	2	1
1110004E09Rik_CCDS28321.1_ex5_16:90931010-90931032:-_5-2	1110004E09Rik	169	88	92	69	63	55	42	47	25	26	35	177	198	4	10	4	3	6	6
1110004F10Rik_CCDS21766.1_ex3_7:116103271-116103293:+_5-4	1110004F10Rik	384	201	206	173	206	116	105	112	88	45	87	587	609	33	41	36	9	21	21
1110004F10Rik_CCDS21766.1_ex4_7:116104206-116104228:+_5-5	1110004F10Rik	70	100	88	236	229	34	40	40	131	89	146	151	203	10	9	11	5	6	4
1110004F10Rik_CCDS21766.1_ex1_7:116099497-116099519:+_5-1	1110004F10Rik	623	459	444	426	504	339	303	321	172	129	198	1653	1793	153	166	139	159	199	123
1110004F10Rik_CCDS21766.1_ex2_7:116101983-116102005:+_5-2	1110004F10Rik	413	227	238	235	252	180	149	132	84	59	74	639	666	29	36	33	51	57	53
1110004F10Rik_CCDS21766.1_ex3_7:116103221-116103243:+_5-3	1110004F10Rik	29	31	17	17	23	16	19	13	9	8	9	10	4	0	0	1	0	0	0
1110007C09Rik_CCDS49260.1_ex3_13:49205303-49205325:+_5-4	1110007C09Rik	758	680	543	595	598	405	347	365	263	202	305	1262	1239	145	190	173	170	198	160
1110007C09Rik_CCDS49260.1_ex3_13:49205261-49205283:-_5-2	1110007C09Rik	425	499	411	208	170	267	233	243	111	114	144	724	753	112	119	104	49	91	64
1110007C09Rik_CCDS49260.1_ex3_13:49205188-49205210:+_5-1	1110007C09Rik	468	481	437	333	350	300	244	285	139	118	184	1010	1215	112	131	115	90	113	77
1110007C09Rik_CCDS49260.1_ex3_13:49205328-49205350:+_5-5	1110007C09Rik	385	273	261	173	186	178	185	179	73	68	74	1049	1077	108	100	98	95	128	86
1110007C09Rik_CCDS49260.1_ex3_13:49205279-49205301:+_5-3	1110007C09Rik	646	616	557	422	440	396	353	328	192	147	189	1043	1142	53	49	50	42	43	37
1110008F13Rik_CCDS16970.1_ex1_2:156865332-156865354:-_5-4	1110008F13Rik	424	465	409	408	379	231	163	189	166	154	230	997	1074	66	72	68	77	62	71
1110008F13Rik_CCDS16970.1_ex1_2:156865283-156865305:+_5-2	1110008F13Rik	576	646	615	506	499	355	313	307	175	138	198	1576	1580	80	82	79	61	86	57
1110008F13Rik_CCDS16970.1_ex0_2:156863396-156863418:+_5-1	1110008F13Rik	682	765	636	666	666	428	435	375	210	190	246	1599	1740	100	88	105	91	116	65
1110008F13Rik_CCDS16970.1_ex2_2:156872344-156872366:-_5-5	1110008F13Rik	401	295	277	139	153	219	181	151	72	39	59	609	608	43	66	59	57	68	38
1110008F13Rik_CCDS16970.1_ex1_2:156865320-156865342:+_5-3	1110008F13Rik	471	473	387	329	358	246	233	260	135	98	157	1043	1097	31	39	54	42	48	29
1110008J03Rik_CCDS51635.1_ex0_5:120609924-120609946:+_5-3	1110008J03Rik	586	493	381	362	394	270	235	257	159	144	213	1200	1275	127	168	150	194	217	166
1110008J03Rik_CCDS51635.1_ex1_5:120611456-120611478:+_5-4	1110008J03Rik	460	423	348	316	327	283	265	278	127	108	153	1012	950	40	70	79	42	69	47
1110008J03Rik_CCDS51635.1_ex0_5:120609886-120609908:-_5-1	1110008J03Rik	882	1212	1162	1108	1103	662	587	541	398	323	462	2666	2821	114	150	149	103	156	94
1110008J03Rik_CCDS51635.1_ex1_5:120611480-120611502:-_5-5	1110008J03Rik	270	180	158	169	145	153	138	135	76	52	75	652	715	74	76	77	96	113	93
1110008J03Rik_CCDS51635.1_ex0_5:120609904-120609926:-_5-2	1110008J03Rik	506	532	529	397	429	257	235	236	134	112	212	1277	1226	153	139	159	165	236	156
1110008L16Rik_CCDS49068.1_ex0_12:55304396-55304418:+_5-3	1110008L16Rik	411	390	341	225	167	218	204	189	80	67	103	970	1025	52	47	40	24	21	23
1110008L16Rik_CCDS49068.1_ex0_12:55304014-55304036:-_5-1	1110008L16Rik	758	819	748	384	421	419	408	405	178	164	247	1835	1968	96	123	93	39	42	36
1110008L16Rik_CCDS49068.1_ex0_12:55304172-55304194:+_5-2	1110008L16Rik	425	373	326	193	234	172	162	164	89	79	116	1071	1171	26	34	50	15	25	21
1110008L16Rik_CCDS49068.1_ex0_12:55304726-55304748:-_5-5	1110008L16Rik	67	62	52	93	84	24	26	34	28	24	25	249	246	3	4	10	0	0	0
1110008L16Rik_CCDS49068.1_ex0_12:55304532-55304554:+_5-4	1110008L16Rik	357	251	246	169	180	227	215	233	56	58	64	702	738	22	32	37	1	0	0
1110008P14Rik_CCDS38103.1_ex0_2:32379515-32379537:+_5-5	1110008P14Rik	371	402	324	228	254	223	214	203	106	78	111	776	868	97	81	75	148	201	103
1110008P14Rik_CCDS38103.1_ex0_2:32379477-32379499:-_5-3	1110008P14Rik	382	631	531	603	624	408	328	335	224	201	327	1350	1467	66	71	61	92	139	96
1110008P14Rik_CCDS38103.1_ex0_2:32379493-32379515:+_5-4	1110008P14Rik	231	235	198	140	132	92	89	94	50	43	58	690	700	21	19	18	3	4	1
1110008P14Rik_CCDS38103.1_ex0_2:32379423-32379445:+_5-1	1110008P14Rik	405	270	248	138	153	133	110	142	40	30	63	971	1050	44	45	51	39	64	36
1110008P14Rik_CCDS38103.1_ex0_2:32379462-32379484:+_5-2	1110008P14Rik	466	462	394	481	466	418	364	323	182	127	228	1116	1159	213	197	222	171	253	156
1110012L19Rik_CCDS30174.1_ex0_X:70388111-70388133:+_5-2	1110012L19Rik	344	392	381	312	307	304	219	238	96	71	99	596	698	53	70	73	36	40	35
1110012L19Rik_CCDS30174.1_ex0_X:70388075-70388097:+_5-1	1110012L19Rik	426	277	239	256	260	112	122	101	96	74	105	1038	1148	57	67	57	66	66	41
1110012L19Rik_CCDS30174.1_ex0_X:70388133-70388155:+_5-3	1110012L19Rik	222	138	120	74	90	114	107	97	26	17	30	658	753	47	40	35	98	121	87
1110012L19Rik_CCDS30174.1_ex1_X:70388868-70388890:-_5-4	1110012L19Rik	295	301	244	145	149	206	171	154	51	42	73	583	655	40	44	52	12	25	11
1110012L19Rik_CCDS30174.1_ex1_X:70388906-70388928:+_5-5	1110012L19Rik	11	0	0	0	0	0	0	0	0	0	0	3	5	0	0	0	0	0	0
1110017D15Rik_CCDS38717.1_ex4_4:41511537-41511559:-_5-4	1110017D15Rik	745	556	496	487	431	292	273	279	176	173	226	1485	1581	171	187	206	126	171	122
1110017D15Rik_CCDS38717.1_ex5_4:41517051-41517073:-_5-5	1110017D15Rik	501	521	497	436	412	316	293	286	145	133	233	1346	1440	82	104	119	122	176	144
1110017D15Rik_CCDS38717.1_ex2_4:41507557-41507579:-_5-1	1110017D15Rik	585	355	277	320	301	176	178	197	118	90	167	1287	1432	96	110	104	102	117	94
1110017D15Rik_CCDS38717.1_ex4_4:41511504-41511526:-_5-3	1110017D15Rik	495	387	387	264	279	269	255	231	102	89	114	1368	1390	125	119	138	202	263	173
1110017D15Rik_CCDS38717.1_ex4_4:41511476-41511498:-_5-2	1110017D15Rik	137	62	50	56	75	79	67	80	26	25	53	273	268	5	3	3	3	3	4
1110032A03Rik_CCDS23173.1_ex2_9:50764764-50764786:-_5-4	1110032A03Rik	345	301	279	287	294	143	122	112	102	79	135	775	783	36	43	51	30	36	29
1110032A03Rik_CCDS23173.1_ex2_9:50764747-50764769:+_5-3	1110032A03Rik	355	357	345	528	522	200	228	200	199	164	239	752	713	50	46	53	49	55	52
1110032A03Rik_CCDS23173.1_ex1_9:50764246-50764268:-_5-1	1110032A03Rik	182	136	106	133	138	90	87	102	42	45	54	755	730	25	34	35	19	26	24
1110032A03Rik_CCDS23173.1_ex2_9:50764688-50764710:+_5-2	1110032A03Rik	127	194	166	180	160	96	119	99	64	61	98	427	465	19	26	12	12	26	15
1110032A03Rik_CCDS23173.1_ex2_9:50764807-50764829:+_5-5	1110032A03Rik	71	2	0	15	13	1	4	3	4	4	7	213	203	3	7	5	5	9	4
1110032F04Rik_CCDS50931.1_ex0_3:68869912-68869934:+_5-2	1110032F04Rik	394	497	465	340	280	204	202	187	145	128	188	951	974	57	63	69	74	123	80
1110032F04Rik_CCDS50931.1_ex0_3:68870173-68870195:+_5-5	1110032F04Rik	484	439	338	158	167	286	252	227	102	94	99	1257	1322	206	197	247	229	329	244
1110032F04Rik_CCDS50931.1_ex0_3:68870135-68870157:-_5-4	1110032F04Rik	366	299	287	319	286	262	215	238	132	105	132	750	743	33	49	28	43	70	56
1110032F04Rik_CCDS50931.1_ex0_3:68869863-68869885:+_5-1	1110032F04Rik	584	538	518	385	375	315	304	288	139	123	183	1219	1390	217	234	252	216	314	189
1110032F04Rik_CCDS50931.1_ex0_3:68870016-68870038:-_5-3	1110032F04Rik	622	554	476	445	432	310	269	308	156	136	165	1553	1648	93	106	97	81	96	68
1110034G24Rik_CCDS50727.1_ex1_2:132750330-132750352:-_5-4	1110034G24Rik	148	122	97	338	353	90	69	86	117	102	160	388	458	16	20	7	0	0	0
1110034G24Rik_CCDS50727.1_ex0_2:132692110-132692132:+_5-2	1110034G24Rik	402	341	316	282	279	289	274	253	118	83	122	787	883	35	46	38	12	30	14
1110034G24Rik_CCDS50727.1_ex0_2:132692030-132692052:-_5-1	1110034G24Rik	388	357	311	342	325	244	245	253	110	90	114	1275	1365	151	197	183	132	204	118
1110034G24Rik_CCDS50727.1_ex1_2:132750416-132750438:+_5-5	1110034G24Rik	368	320	290	234	239	178	182	196	87	54	107	848	968	62	61	71	44	61	51
1110034G24Rik_CCDS50727.1_ex1_2:132750266-132750288:+_5-3	1110034G24Rik	376	361	376	366	379	235	184	165	119	100	151	723	795	80	62	67	91	105	81
1110037F02Rik_CCDS38693.1_ex10_4:11521176-11521198:-_5-5	1110037F02Rik	768	580	477	278	226	346	283	320	134	122	157	1677	1885	41	39	42	32	48	24
1110037F02Rik_CCDS38693.1_ex9_4:11518998-11519020:+_5-4	1110037F02Rik	540	355	382	241	275	234	195	201	87	95	99	1065	1123	59	49	49	28	43	36
1110037F02Rik_CCDS38693.1_ex7_4:11513146-11513168:-_5-2	1110037F02Rik	463	412	335	286	265	226	235	223	120	100	124	864	927	68	78	77	105	125	76
1110037F02Rik_CCDS38693.1_ex1_4:11494814-11494836:+_5-1	1110037F02Rik	385	243	257	79	82	153	119	136	51	23	28	618	634	39	46	49	17	37	18
1110037F02Rik_CCDS38693.1_ex7_4:11514134-11514156:-_5-3	1110037F02Rik	579	374	335	237	226	231	186	187	123	113	166	868	913	18	16	16	8	18	18
1110051M20Rik_CCDS16431.1_ex6_2:91383745-91383767:+_5-3	1110051M20Rik	418	375	341	283	225	225	184	218	117	83	142	860	881	138	121	137	147	182	124
1110051M20Rik_CCDS16431.1_ex5_2:91304771-91304793:-_5-2	1110051M20Rik	819	713	676	420	417	348	305	286	155	138	210	2387	2542	113	141	140	78	133	90
1110051M20Rik_CCDS16431.1_ex6_2:91383839-91383861:-_5-4	1110051M20Rik	307	226	236	183	209	147	134	132	109	65	92	553	618	59	70	58	54	46	48
1110051M20Rik_CCDS16431.1_ex5_2:91304748-91304770:-_5-1	1110051M20Rik	330	340	239	156	181	229	223	223	78	66	103	618	653	49	75	81	93	100	69
1110051M20Rik_CCDS16431.1_ex7_2:91421890-91421912:-_5-5	1110051M20Rik	170	195	166	164	128	70	56	59	50	40	61	382	395	17	10	8	15	18	9
1110057K04Rik_CCDS25798.1_ex1_12:8227284-8227306:-_5-4	1110057K04Rik	272	176	152	100	82	74	72	69	29	26	43	389	424	112	116	114	77	99	82
1110057K04Rik_CCDS25798.1_ex0_12:8220700-8220722:-_5-1	1110057K04Rik	324	207	181	184	157	153	136	135	78	75	96	810	800	41	38	43	60	77	56
1110057K04Rik_CCDS25798.1_ex1_12:8227225-8227247:-_5-2	1110057K04Rik	400	396	361	425	408	309	282	213	156	135	217	1323	1409	56	56	63	56	45	37
1110057K04Rik_CCDS25798.1_ex2_12:8238558-8238580:-_5-5	1110057K04Rik	359	440	385	259	291	237	230	190	107	125	163	781	922	53	77	83	23	37	28
1110057K04Rik_CCDS25798.1_ex1_12:8227249-8227271:-_5-3	1110057K04Rik	212	174	182	233	210	82	96	76	102	65	104	345	371	117	138	130	193	234	177
1110058L19Rik_CCDS14852.1_ex1_1:24003144-24003166:+_5-2	1110058L19Rik	590	724	625	796	841	403	400	382	330	240	352	1342	1409	146	176	144	92	117	70
1110058L19Rik_CCDS14852.1_ex1_1:24003231-24003253:+_5-5	1110058L19Rik	733	778	653	459	489	458	413	416	171	157	242	1471	1453	84	92	93	56	74	56
1110058L19Rik_CCDS14852.1_ex1_1:24003190-24003212:-_5-3	1110058L19Rik	635	605	518	452	516	303	273	282	211	150	213	1507	1638	72	80	76	53	78	64
1110058L19Rik_CCDS14852.1_ex0_1:23996344-23996366:+_5-1	1110058L19Rik	231	227	234	290	295	173	167	152	111	89	142	783	785	18	17	16	10	6	9
1110058L19Rik_CCDS14852.1_ex1_1:24003212-24003234:+_5-4	1110058L19Rik	232	241	236	271	296	169	162	146	98	81	115	453	545	11	18	16	13	18	15
1110059E24Rik_CCDS29699.1_ex2_19:21619109-21619131:+_5-3	1110059E24Rik	428	306	255	203	209	188	150	152	93	71	101	1339	1458	33	34	30	49	64	31
1110059E24Rik_CCDS29699.1_ex2_19:21619156-21619178:-_5-4	1110059E24Rik	246	121	122	93	68	68	56	67	45	33	32	558	636	15	10	20	20	30	24
1110059E24Rik_CCDS29699.1_ex1_19:21598779-21598801:-_5-1	1110059E24Rik	219	185	200	110	151	97	87	77	54	41	49	482	487	23	18	17	6	9	6
1110059E24Rik_CCDS29699.1_ex2_19:21619190-21619212:-_5-5	1110059E24Rik	19	47	48	62	53	9	10	13	17	16	19	79	86	2	5	2	0	0	0
1110059E24Rik_CCDS29699.1_ex1_19:21598840-21598862:-_5-2	1110059E24Rik	16	21	23	53	49	18	12	12	8	12	12	65	96	0	0	0	0	0	0
1110059G10Rik_CCDS23650.1_ex2_9:122950804-122950826:-_5-4	1110059G10Rik	431	616	590	583	622	375	351	349	221	181	245	1981	2128	106	127	112	114	174	112
1110059G10Rik_CCDS23650.1_ex1_9:122948964-122948986:-_5-1	1110059G10Rik	203	224	223	211	188	113	110	110	60	66	78	448	451	5	0	1	10	10	3
1110059G10Rik_CCDS23650.1_ex2_9:122950824-122950846:-_5-5	1110059G10Rik	413	419	339	307	281	215	206	191	111	99	129	799	761	35	58	53	27	21	15
1110059G10Rik_CCDS23650.1_ex1_9:122948997-122949019:-_5-3	1110059G10Rik	214	131	106	74	67	131	104	103	36	27	41	541	555	21	34	26	31	38	27
1110059G10Rik_CCDS23650.1_ex1_9:122948984-122949006:-_5-2	1110059G10Rik	6	0	0	0	0	0	0	0	0	0	0	23	20	0	0	0	0	0	0
1110059M19Rik_CCDS53063.1_ex1_X:45092161-45092183:-_5-5	1110059M19Rik	380	338	341	279	272	215	201	202	99	100	144	1116	1202	84	90	98	114	138	91
1110059M19Rik_CCDS53063.1_ex1_X:45092045-45092067:-_5-2	1110059M19Rik	327	188	191	165	151	125	117	137	44	51	79	511	560	118	145	149	117	163	112
1110059M19Rik_CCDS53063.1_ex1_X:45092030-45092052:-_5-1	1110059M19Rik	221	290	254	217	203	150	143	157	85	61	94	562	554	43	39	32	55	81	43
1110059M19Rik_CCDS53063.1_ex1_X:45092146-45092168:+_5-4	1110059M19Rik	214	229	210	113	96	128	113	124	70	40	85	645	601	46	46	54	42	44	47
1110059M19Rik_CCDS53063.1_ex1_X:45092074-45092096:+_5-3	1110059M19Rik	249	161	148	172	162	119	137	112	78	53	81	592	625	105	112	105	76	109	83
1110065P20Rik_CCDS51298.1_ex0_4:124849894-124849916:+_2-1	1110065P20Rik	234	126	126	51	79	103	116	106	22	20	31	782	853	36	32	36	24	29	28
1110065P20Rik_CCDS51298.1_ex0_4:124849910-124849932:-_2-2	1110065P20Rik	122	174	152	97	77	125	130	117	39	46	68	231	230	53	55	60	14	25	21
1190002N15Rik_CCDS40725.1_ex2_9:94537542-94537564:+_5-3	1190002N15Rik	545	507	464	485	477	252	223	199	131	111	182	1093	1166	88	73	77	94	93	62
1190002N15Rik_CCDS40725.1_ex2_9:94537586-94537608:-_5-4	1190002N15Rik	760	411	353	268	255	228	226	218	82	100	105	987	1041	99	105	103	103	148	110
1190002N15Rik_CCDS40725.1_ex2_9:94537414-94537436:-_5-2	1190002N15Rik	467	388	290	231	218	164	181	166	98	66	109	1151	1109	102	114	111	103	132	95
1190002N15Rik_CCDS40725.1_ex2_9:94537688-94537710:+_5-5	1190002N15Rik	444	512	431	371	339	293	252	273	148	130	174	1310	1349	75	83	65	91	115	94
1190002N15Rik_CCDS40725.1_ex2_9:94537314-94537336:-_5-1	1190002N15Rik	612	713	638	791	730	594	506	493	282	208	319	1672	1724	26	37	33	13	25	15
1190003K10Rik_CCDS56887.1_ex1_13:64485859-64485881:+_5-3	1190003K10Rik	667	833	750	464	445	518	472	475	169	146	225	2036	2229	168	204	179	132	186	121
1190003K10Rik_CCDS56887.1_ex0_13:64481841-64481863:+_5-2	1190003K10Rik	499	496	416	401	441	316	310	298	156	122	175	918	997	145	145	174	131	163	134
1190003K10Rik_CCDS56887.1_ex1_13:64485892-64485914:-_5-5	1190003K10Rik	251	298	242	302	283	178	179	176	100	73	118	453	467	74	63	75	22	54	29
1190003K10Rik_CCDS56887.1_ex1_13:64485875-64485897:-_5-4	1190003K10Rik	362	339	371	441	471	246	188	213	200	152	248	1222	1310	150	155	162	225	238	161
1190003K10Rik_CCDS56887.1_ex0_13:64481829-64481851:-_5-1	1190003K10Rik	244	147	149	59	72	63	78	67	35	22	54	477	491	4	2	1	0	0	0
1190005I06Rik_CCDS52690.1_ex2_8:120628466-120628488:-_5-4	1190005I06Rik	441	248	254	239	255	146	152	147	104	85	103	1375	1440	48	36	51	37	43	22
1190005I06Rik_CCDS52690.1_ex1_8:120611220-120611242:+_5-1	1190005I06Rik	1077	1349	1215	1437	1428	716	643	674	492	413	598	2552	2711	172	186	203	153	238	156
1190005I06Rik_CCDS52690.1_ex2_8:120628494-120628516:-_5-5	1190005I06Rik	611	774	670	582	584	373	380	325	212	182	267	1195	1323	130	137	127	93	156	132
1190005I06Rik_CCDS52690.1_ex1_8:120611281-120611303:+_5-2	1190005I06Rik	679	442	405	320	326	187	213	252	132	97	131	1717	1669	26	22	26	11	19	6
1190005I06Rik_CCDS52690.1_ex1_8:120611293-120611315:-_5-3	1190005I06Rik	273	329	262	220	218	166	160	162	102	84	134	512	535	38	41	29	34	43	30
1190007I07Rik_CCDS48653.1_ex0_10:82620189-82620211:-_5-2	1190007I07Rik	340	387	336	296	277	170	161	155	105	78	115	1012	1209	21	15	38	13	20	17
1190007I07Rik_CCDS48653.1_ex1_10:82622694-82622716:+_5-3	1190007I07Rik	501	416	387	280	252	182	180	156	100	88	138	954	932	13	20	25	16	32	15
1190007I07Rik_CCDS48653.1_ex0_10:82620171-82620193:+_5-1	1190007I07Rik	473	342	310	259	248	289	297	292	108	92	139	976	1125	208	275	258	166	250	162
1190007I07Rik_CCDS48653.1_ex1_10:82622719-82622741:+_5-5	1190007I07Rik	401	345	287	197	206	154	153	169	82	64	102	883	875	14	13	16	17	15	11
1190007I07Rik_CCDS48653.1_ex1_10:82622707-82622729:-_5-4	1190007I07Rik	524	251	227	245	218	166	138	164	82	64	91	991	1071	18	7	16	8	11	12
1200011I18Rik_CCDS27283.1_ex5_14:76106070-76106092:-_5-4	1200011I18Rik	327	312	267	206	230	193	224	174	84	74	97	845	916	49	50	64	54	51	47
1200011I18Rik_CCDS27283.1_ex3_14:76099139-76099161:-_5-1	1200011I18Rik	298	448	388	282	263	254	239	227	99	83	142	687	653	150	148	131	90	136	100
1200011I18Rik_CCDS27283.1_ex5_14:76106039-76106061:+_5-3	1200011I18Rik	412	347	328	265	264	176	177	160	87	81	108	1197	1236	66	80	90	54	92	58
1200011I18Rik_CCDS27283.1_ex6_14:76107423-76107445:+_5-5	1200011I18Rik	352	232	173	136	104	129	130	160	60	48	61	717	812	60	66	79	37	42	30
1200011I18Rik_CCDS27283.1_ex4_14:76102507-76102529:+_5-2	1200011I18Rik	164	204	170	107	124	64	45	47	34	23	32	265	320	8	10	8	11	11	10
1200014J11Rik_CCDS24994.1_ex2_11:73053451-73053473:-_5-4	1200014J11Rik	403	575	474	319	298	328	333	289	138	131	167	1110	1100	30	38	24	13	17	23
1200014J11Rik_CCDS24994.1_ex0_11:73048031-73048053:+_5-1	1200014J11Rik	430	340	332	252	265	144	158	165	116	88	114	899	971	105	97	97	87	83	71
1200014J11Rik_CCDS24994.1_ex8_11:73070815-73070837:-_5-5	1200014J11Rik	508	310	269	289	237	200	195	178	85	76	137	1455	1519	81	76	96	108	131	115
1200014J11Rik_CCDS24994.1_ex1_11:73049903-73049925:+_5-3	1200014J11Rik	424	395	345	309	335	292	253	240	122	105	139	902	975	92	90	107	81	107	68
1200014J11Rik_CCDS24994.1_ex0_11:73048050-73048072:-_5-2	1200014J11Rik	576	405	330	290	306	210	198	213	122	104	141	1048	1159	48	60	52	32	31	23
1300002K09Rik_CCDS18141.1_ex8_4:45870807-45870829:-_5-3	1300002K09Rik	488	553	445	295	354	310	286	284	131	119	160	1352	1380	93	113	116	97	135	76
1300002K09Rik_CCDS18141.1_ex9_4:45873726-45873748:-_5-5	1300002K09Rik	765	685	622	611	627	405	435	433	222	215	276	1879	2017	329	331	336	431	560	363
1300002K09Rik_CCDS18141.1_ex9_4:45873643-45873665:-_5-4	1300002K09Rik	253	179	187	124	133	109	72	96	38	30	38	601	725	24	27	21	32	58	37
1300002K09Rik_CCDS18141.1_ex3_4:45864976-45864998:-_5-2	1300002K09Rik	225	377	345	185	213	228	186	177	89	100	153	966	1060	76	94	84	68	85	55
1300002K09Rik_CCDS18141.1_ex3_4:45864887-45864909:+_5-1	1300002K09Rik	235	235	208	146	160	146	130	147	72	51	80	677	703	33	30	27	14	21	11
1300017J02Rik_CCDS23452.1_ex9_9:103269723-103269745:-_5-2	1300017J02Rik	730	1015	973	693	729	529	551	537	267	244	311	1852	2008	124	148	123	76	72	56
1300017J02Rik_CCDS23452.1_ex12_9:103277473-103277495:+_5-4	1300017J02Rik	640	667	571	565	596	340	297	328	237	157	263	1618	1796	128	121	137	160	200	143
1300017J02Rik_CCDS23452.1_ex15_9:103282496-103282518:+_5-5	1300017J02Rik	607	642	545	852	904	413	377	399	351	305	435	1753	1975	67	68	79	79	109	67
1300017J02Rik_CCDS23452.1_ex9_9:103269610-103269632:+_5-1	1300017J02Rik	201	140	114	100	125	119	114	96	39	27	61	491	548	43	58	57	53	72	39
1300017J02Rik_CCDS23452.1_ex10_9:103272570-103272592:-_5-3	1300017J02Rik	163	307	297	644	657	192	197	175	252	219	308	474	461	26	47	45	20	25	21
1500009L16Rik_CCDS48656.1_ex3_10:83758135-83758157:+_4-4	1500009L16Rik	203	197	199	137	122	107	103	104	48	58	72	364	406	34	30	27	19	15	13
1500009L16Rik_CCDS48656.1_ex2_10:83757456-83757478:+_4-2	1500009L16Rik	16	2	3	5	3	26	14	15	1	0	0	12	18	0	0	0	0	0	0
1500009L16Rik_CCDS48656.1_ex3_10:83758123-83758145:+_4-3	1500009L16Rik	2	0	0	1	0	0	0	0	2	0	0	8	6	0	0	0	0	0	0
1500009L16Rik_CCDS48656.1_ex2_10:83757442-83757464:+_4-1	1500009L16Rik	0	0	0	0	0	0	0	0	0	0	0	0	0	0	0	0	0	0	0
1500012F01Rik_CCDS38338.1_ex2_2:167065719-167065741:-_2-1	1500012F01Rik	809	980	861	729	796	555	492	510	267	227	308	2042	2069	179	210	230	187	249	174
1500012F01Rik_CCDS38338.1_ex2_2:167065732-167065754:-_2-2	1500012F01Rik	643	493	455	311	325	323	312	281	154	100	178	1691	1724	40	73	49	33	43	36
1500015O10Rik_CCDS14925.1_ex2_1:43738562-43738584:-_5-1	1500015O10Rik	427	269	197	144	167	138	137	128	50	46	77	917	937	79	111	100	80	93	66
1500015O10Rik_CCDS14925.1_ex2_1:43738629-43738651:+_5-2	1500015O10Rik	543	511	566	562	572	422	372	382	220	176	286	1610	1696	98	123	112	58	71	49
1500015O10Rik_CCDS14925.1_ex2_1:43738654-43738676:-_5-4	1500015O10Rik	1183	1084	906	834	804	495	451	451	324	285	383	2933	3110	131	129	142	94	115	78
1500015O10Rik_CCDS14925.1_ex2_1:43738641-43738663:+_5-3	1500015O10Rik	569	534	490	490	474	379	364	371	165	158	210	1474	1543	150	155	153	112	134	127
1500015O10Rik_CCDS14925.1_ex2_1:43738681-43738703:+_5-5	1500015O10Rik	358	421	404	337	352	309	268	285	110	80	142	992	1112	55	66	55	24	31	24
1600002H07Rik_CCDS28479.1_ex6_17:24219898-24219920:+_5-3	1600002H07Rik	590	731	662	610	632	470	487	442	211	201	278	1802	1888	83	78	81	34	48	52
1600002H07Rik_CCDS28479.1_ex6_17:24219858-24219880:+_5-2	1600002H07Rik	708	615	627	405	414	378	329	341	202	167	261	1205	1303	45	49	59	49	70	48
1600002H07Rik_CCDS28479.1_ex8_17:24220527-24220549:+_5-5	1600002H07Rik	460	718	669	518	532	327	287	285	193	167	251	1156	1243	312	292	318	211	311	197
1600002H07Rik_CCDS28479.1_ex7_17:24220239-24220261:+_5-4	1600002H07Rik	452	547	565	296	320	367	312	320	132	116	175	873	999	62	52	64	36	39	33
1600002H07Rik_CCDS28479.1_ex6_17:24219795-24219817:-_5-1	1600002H07Rik	404	339	343	140	152	174	175	185	54	54	64	960	1067	59	59	61	24	60	50
1600002K03Rik_CCDS24012.1_ex0_10:80173145-80173167:+_5-4	1600002K03Rik	452	343	336	311	277	252	209	238	89	81	121	995	1095	19	29	27	12	21	9
1600002K03Rik_CCDS24012.1_ex0_10:80173064-80173086:+_5-2	1600002K03Rik	405	326	296	248	222	165	156	134	124	103	139	1210	1296	44	47	68	46	50	38
1600002K03Rik_CCDS24012.1_ex0_10:80173107-80173129:+_5-3	1600002K03Rik	288	212	198	128	126	155	131	111	60	49	82	412	426	10	14	17	6	11	10
1600002K03Rik_CCDS24012.1_ex0_10:80173163-80173185:-_5-5	1600002K03Rik	213	176	170	202	238	129	135	107	80	63	104	365	406	33	17	32	11	30	10
1600002K03Rik_CCDS24012.1_ex0_10:80173051-80173073:+_5-1	1600002K03Rik	176	186	163	482	448	126	116	129	165	149	176	510	524	14	18	24	28	28	15
1600012H06Rik_CCDS37444.1_ex0_17:14943847-14943869:-_5-4	1600012H06Rik	364	432	398	297	339	274	272	258	122	113	160	872	968	17	22	22	14	23	15
1600012H06Rik_CCDS37444.1_ex0_17:14943924-14943946:-_5-5	1600012H06Rik	398	272	260	270	229	189	182	166	93	78	107	962	1034	79	79	84	55	76	54
1600012H06Rik_CCDS37444.1_ex0_17:14943712-14943734:+_5-1	1600012H06Rik	440	387	381	298	270	303	304	295	111	84	117	1209	1201	234	249	247	373	434	293
1600012H06Rik_CCDS37444.1_ex0_17:14943825-14943847:-_5-3	1600012H06Rik	646	608	601	589	546	380	364	302	275	177	287	1079	1138	221	268	266	190	284	174
1600012H06Rik_CCDS37444.1_ex0_17:14943759-14943781:+_5-2	1600012H06Rik	324	317	244	158	187	116	81	113	98	84	101	638	669	102	116	97	102	135	95
1600014C23Rik_CCDS57097.1_ex1_17:45733670-45733692:+_5-4	1600014C23Rik	397	425	412	247	260	201	204	236	102	86	124	788	809	29	27	30	52	47	35
1600014C23Rik_CCDS57097.1_ex1_17:45733705-45733727:-_5-5	1600014C23Rik	413	329	260	180	170	207	194	185	74	69	97	898	858	41	42	51	31	42	33
1600014C23Rik_CCDS57097.1_ex1_17:45733649-45733671:+_5-3	1600014C23Rik	477	384	399	357	389	307	302	306	161	122	190	934	1015	56	60	65	55	71	48
1600014C23Rik_CCDS57097.1_ex1_17:45733635-45733657:+_5-2	1600014C23Rik	465	525	450	343	329	320	337	340	159	113	166	1478	1593	58	79	93	63	84	66
1600014C23Rik_CCDS57097.1_ex1_17:45733594-45733616:+_5-1	1600014C23Rik	733	508	454	364	341	331	272	308	160	121	210	1676	1763	23	22	31	25	22	18
1600014K23Rik_CCDS53125.1_ex0_X:85269824-85269846:-_5-3	1600014K23Rik	1044	1221	1143	1355	1400	726	657	641	528	424	617	3237	3499	235	291	263	183	282	198
1600014K23Rik_CCDS53125.1_ex0_X:85269909-85269931:+_5-5	1600014K23Rik	431	543	516	379	426	330	295	298	159	119	167	1208	1270	35	33	33	28	29	21
1600014K23Rik_CCDS53125.1_ex0_X:85269719-85269741:-_5-1	1600014K23Rik	345	353	325	221	266	186	204	167	85	48	89	740	774	80	79	71	79	83	84
1600014K23Rik_CCDS53125.1_ex0_X:85269855-85269877:-_5-4	1600014K23Rik	365	460	370	305	282	233	241	225	109	86	122	747	802	39	44	45	37	46	30
1600014K23Rik_CCDS53125.1_ex0_X:85269777-85269799:-_5-2	1600014K23Rik	655	595	511	516	583	410	374	386	319	203	334	1491	1597	132	135	118	135	198	140
1600015I10Rik_CCDS39484.2_ex0_6:48930550-48930572:+_5-4	1600015I10Rik	446	370	427	286	297	277	251	273	108	112	135	1000	953	45	52	36	39	68	47
1600015I10Rik_CCDS39484.2_ex0_6:48930492-48930514:+_5-3	1600015I10Rik	565	659	679	829	760	387	360	371	342	250	426	1511	1648	91	90	96	81	114	89
1600015I10Rik_CCDS39484.2_ex0_6:48930458-48930480:-_5-2	1600015I10Rik	318	472	364	501	571	267	254	234	167	146	212	1109	1190	192	222	226	273	357	240
1600015I10Rik_CCDS39484.2_ex0_6:48930189-48930211:-_5-1	1600015I10Rik	500	768	706	563	579	346	330	343	253	193	271	1125	1173	163	191	143	151	210	156
1600015I10Rik_CCDS39484.2_ex0_6:48931003-48931025:+_5-5	1600015I10Rik	70	49	63	35	44	20	21	29	17	13	19	131	139	11	12	22	0	0	0
1600016N20Rik_CCDS40181.1_ex6_7:141212021-141212043:+_5-2	1600016N20Rik	500	352	314	206	237	194	175	183	85	66	93	1019	1123	49	41	32	47	73	38
1600016N20Rik_CCDS40181.1_ex6_7:141211850-141211872:-_5-1	1600016N20Rik	381	304	270	308	349	116	104	98	107	93	143	1287	1390	47	38	47	37	51	35
1600016N20Rik_CCDS40181.1_ex12_7:141213912-141213934:+_5-4	1600016N20Rik	205	182	142	145	175	150	106	137	48	48	77	488	491	133	139	127	108	121	101
1600016N20Rik_CCDS40181.1_ex7_7:141212401-141212423:+_5-3	1600016N20Rik	74	91	85	45	66	27	29	42	24	25	31	195	183	33	29	30	12	9	14
1600016N20Rik_CCDS40181.1_ex12_7:141213934-141213956:+_5-5	1600016N20Rik	433	331	298	615	661	327	302	287	212	152	251	1100	1166	107	105	104	91	142	108
1600029D21Rik_CCDS40619.1_ex1_9:50499129-50499151:+_5-3	1600029D21Rik	317	186	202	160	182	85	77	70	68	39	83	758	791	26	36	36	13	9	10
1600029D21Rik_CCDS40619.1_ex2_9:50501076-50501098:-_5-5	1600029D21Rik	1092	547	465	505	532	443	420	369	174	143	204	2225	2489	193	223	235	174	231	139
1600029D21Rik_CCDS40619.1_ex1_9:50499102-50499124:-_5-2	1600029D21Rik	425	353	269	347	377	200	176	173	162	124	179	707	791	33	37	45	51	76	59
1600029D21Rik_CCDS40619.1_ex0_9:50494643-50494665:+_5-1	1600029D21Rik	720	683	633	449	462	464	410	375	184	172	249	1375	1351	270	304	289	253	373	259
1600029D21Rik_CCDS40619.1_ex1_9:50499219-50499241:+_5-4	1600029D21Rik	357	413	357	294	242	185	200	207	95	74	119	1119	1166	32	31	46	50	78	45
1700001C02Rik_CCDS19158.1_ex1_5:30480552-30480574:+_5-4	1700001C02Rik	178	191	184	345	334	89	73	70	119	108	131	407	416	22	33	30	32	36	37
1700001C02Rik_CCDS19158.1_ex1_5:30480594-30480616:-_5-5	1700001C02Rik	481	454	460	427	379	227	206	221	164	111	203	1438	1532	105	120	127	136	180	128
1700001C02Rik_CCDS19158.1_ex1_5:30480394-30480416:-_5-1	1700001C02Rik	422	261	274	242	239	163	141	130	62	63	90	858	949	26	29	32	11	18	12
1700001C02Rik_CCDS19158.1_ex1_5:30480414-30480436:-_5-2	1700001C02Rik	228	100	81	93	83	66	60	54	23	26	29	368	376	14	17	24	6	17	14
1700001C02Rik_CCDS19158.1_ex1_5:30480488-30480510:+_5-3	1700001C02Rik	29	18	14	9	4	7	6	6	1	5	2	37	50	0	0	0	0	0	0
1700001C19Rik_CCDS28849.1_ex0_17:47413806-47413828:+_5-1	1700001C19Rik	483	410	389	246	257	225	199	219	102	102	133	1046	1164	142	158	147	128	192	116
1700001C19Rik_CCDS28849.1_ex2_17:47436620-47436642:+_5-4	1700001C19Rik	791	970	847	723	733	560	478	491	287	206	311	1868	1945	134	160	134	142	179	162
1700001C19Rik_CCDS28849.1_ex2_17:47436606-47436628:-_5-3	1700001C19Rik	399	354	300	215	203	158	154	165	91	69	96	922	954	36	61	41	53	75	31
1700001C19Rik_CCDS28849.1_ex2_17:47436654-47436676:+_5-5	1700001C19Rik	836	820	740	716	609	553	481	508	285	231	320	1842	2064	104	113	107	82	88	72
1700001C19Rik_CCDS28849.1_ex1_17:47433338-47433360:+_5-2	1700001C19Rik	371	288	248	193	177	163	121	138	84	73	104	879	970	44	53	41	57	78	73
1700001J03Rik_CCDS51699.1_ex3_5:146184745-146184767:+_5-1	1700001J03Rik	606	292	243	171	177	162	125	107	70	65	67	990	1133	21	18	25	5	6	11
1700001J03Rik_CCDS51699.1_ex3_5:146184834-146184856:+_5-3	1700001J03Rik	333	149	162	81	75	91	103	103	33	26	35	483	613	20	24	21	10	20	17
1700001J03Rik_CCDS51699.1_ex3_5:146184896-146184918:+_5-5	1700001J03Rik	699	510	446	283	251	378	345	316	119	89	121	1688	1652	57	67	92	82	95	62
1700001J03Rik_CCDS51699.1_ex3_5:146184877-146184899:-_5-4	1700001J03Rik	120	78	69	36	37	30	22	27	9	17	27	185	190	10	5	5	2	3	0
1700001J03Rik_CCDS51699.1_ex3_5:146184785-146184807:+_5-2	1700001J03Rik	428	220	157	112	123	84	72	77	52	31	54	758	850	34	28	60	20	41	21
1700001K19Rik_CCDS49175.1_ex1_12:110668844-110668866:+_5-4	1700001K19Rik	519	563	449	408	443	359	336	367	147	122	200	1364	1549	89	86	126	90	118	114
1700001K19Rik_CCDS49175.1_ex1_12:110668895-110668917:+_5-5	1700001K19Rik	303	229	179	121	146	107	147	109	44	43	48	924	929	26	27	49	23	28	23
1700001K19Rik_CCDS49175.1_ex1_12:110668720-110668742:+_5-2	1700001K19Rik	674	763	633	701	707	342	350	309	303	235	324	1623	1775	103	126	111	100	119	124
1700001K19Rik_CCDS49175.1_ex1_12:110668680-110668702:-_5-1	1700001K19Rik	90	125	106	84	86	64	75	64	27	21	38	175	188	9	8	6	0	0	0
1700001K19Rik_CCDS49175.1_ex1_12:110668778-110668800:-_5-3	1700001K19Rik	1	10	9	23	26	12	4	7	6	9	12	0	0	0	0	0	0	0	0
1700001L19Rik_CCDS49306.1_ex1_13:68611253-68611275:-_5-5	1700001L19Rik	356	375	292	265	294	216	77	72	62	46	84	797	738	32	30	61	38	47	29
1700001L19Rik_CCDS49306.1_ex0_13:68597660-68597682:+_5-2	1700001L19Rik	402	480	447	232	255	281	241	267	106	81	147	1372	1560	32	38	40	29	39	24
1700001L19Rik_CCDS49306.1_ex0_13:68597615-68597637:-_5-1	1700001L19Rik	402	635	501	422	460	308	282	263	176	137	188	1281	1344	183	211	199	155	225	146
1700001L19Rik_CCDS49306.1_ex0_13:68597701-68597723:+_5-3	1700001L19Rik	647	720	594	474	447	389	374	350	155	132	221	1328	1404	119	144	128	135	169	111
1700001L19Rik_CCDS49306.1_ex1_13:68611175-68611197:-_5-4	1700001L19Rik	136	138	133	102	109	82	78	71	47	27	46	512	501	50	55	43	28	42	28
1700001O22Rik_CCDS15885.1_ex6_2:30801312-30801334:+_5-3	1700001O22Rik	747	597	527	425	370	332	291	302	216	160	243	1441	1469	96	101	98	94	125	75
1700001O22Rik_CCDS15885.1_ex6_2:30801408-30801430:-_5-5	1700001O22Rik	542	587	529	461	487	337	308	250	160	153	233	1498	1553	378	444	458	827	1076	728
1700001O22Rik_CCDS15885.1_ex6_2:30801227-30801249:-_5-2	1700001O22Rik	657	473	416	399	432	388	353	342	183	127	212	1280	1256	182	215	218	173	239	126
1700001O22Rik_CCDS15885.1_ex6_2:30801130-30801152:+_5-1	1700001O22Rik	336	370	331	306	319	166	181	146	93	111	134	1084	1246	103	119	104	119	160	126
1700001O22Rik_CCDS15885.1_ex6_2:30801337-30801359:-_5-4	1700001O22Rik	605	462	419	307	307	295	261	308	141	119	168	1007	1119	36	39	36	33	42	23
1700001P01Rik_CCDS36297.1_ex2_11:97775672-97775694:+_5-2	1700001P01Rik	690	444	394	164	200	222	205	200	100	73	129	1266	1354	19	17	11	33	36	29
1700001P01Rik_CCDS36297.1_ex2_11:97775717-97775739:-_5-4	1700001P01Rik	620	420	359	265	267	259	234	229	122	107	151	1172	1185	123	138	142	117	136	113
1700001P01Rik_CCDS36297.1_ex2_11:97775690-97775712:+_5-3	1700001P01Rik	418	426	373	185	209	198	209	186	71	68	82	881	852	39	49	56	35	47	34
1700001P01Rik_CCDS36297.1_ex2_11:97775736-97775758:+_5-5	1700001P01Rik	398	240	235	187	171	183	169	163	76	61	70	1108	1091	150	158	200	140	182	149
1700001P01Rik_CCDS36297.1_ex2_11:97775652-97775674:+_5-1	1700001P01Rik	193	264	261	214	226	140	140	131	59	46	80	606	655	23	16	30	22	25	16
1700003E16Rik_CCDS51818.1_ex2_6:83161399-83161421:-_5-3	1700003E16Rik	400	429	374	303	310	274	236	241	138	109	147	1256	1335	46	35	54	38	40	24
1700003E16Rik_CCDS51818.1_ex2_6:83161342-83161364:-_5-2	1700003E16Rik	634	433	388	447	498	374	347	325	181	159	228	1298	1535	76	85	81	72	100	68
1700003E16Rik_CCDS51818.1_ex3_6:83161916-83161938:-_5-5	1700003E16Rik	1423	1605	1380	1190	1192	749	692	729	442	356	539	4288	4452	381	386	382	347	480	365
1700003E16Rik_CCDS51818.1_ex1_6:83160981-83161003:+_5-1	1700003E16Rik	762	554	487	455	429	344	307	343	162	142	221	1636	1662	208	204	188	217	245	208
1700003E16Rik_CCDS51818.1_ex3_6:83161770-83161792:+_5-4	1700003E16Rik	651	639	609	488	565	373	356	342	204	175	257	1806	1815	182	176	211	159	215	119
1700003F12Rik_CCDS16933.1_ex2_2:154549545-154549567:+_5-3	1700003F12Rik	808	923	822	705	696	526	466	442	279	206	306	2004	2095	121	101	131	75	73	53
1700003F12Rik_CCDS16933.1_ex2_2:154549615-154549637:-_5-5	1700003F12Rik	752	756	719	579	587	403	334	379	215	193	285	2180	2243	241	317	273	304	342	261
1700003F12Rik_CCDS16933.1_ex0_2:154549033-154549055:+_5-1	1700003F12Rik	330	406	339	291	307	238	233	236	109	82	156	941	997	41	52	44	6	10	6
1700003F12Rik_CCDS16933.1_ex2_2:154549603-154549625:-_5-4	1700003F12Rik	240	259	237	274	287	201	182	186	114	95	107	653	666	44	43	50	34	37	43
1700003F12Rik_CCDS16933.1_ex1_2:154549359-154549381:-_5-2	1700003F12Rik	177	367	265	317	354	161	144	124	123	81	147	1057	1161	23	19	20	30	36	20
1700003M02Rik_CCDS18031.2_ex4_4:34719686-34719708:+_5-1	1700003M02Rik	475	448	417	369	346	274	234	241	141	91	145	1051	1080	49	68	71	45	67	43
1700003M02Rik_CCDS18031.2_ex4_4:34719757-34719779:+_5-2	1700003M02Rik	508	387	358	234	287	174	150	141	96	93	135	828	868	51	53	46	29	43	24
1700003M02Rik_CCDS18031.2_ex5_4:34721462-34721484:+_5-3	1700003M02Rik	184	214	165	170	142	102	109	103	63	57	79	305	282	65	57	67	19	37	30
1700003M02Rik_CCDS18031.2_ex6_4:34722756-34722778:-_5-4	1700003M02Rik	313	273	245	181	155	177	165	138	54	44	51	538	590	22	31	19	11	4	3
1700003M02Rik_CCDS18031.2_ex7_4:34724814-34724836:-_5-5	1700003M02Rik	116	94	74	72	72	46	47	47	5	19	16	262	319	8	11	12	15	38	12
1700006A11Rik_CCDS51064.1_ex9_3:124419820-124419842:-_5-4	1700006A11Rik	428	432	455	380	398	223	225	232	143	111	178	1149	1241	221	184	211	232	290	172
1700006A11Rik_CCDS51064.1_ex6_3:124414354-124414376:+_5-2	1700006A11Rik	247	226	221	204	222	155	151	141	87	76	89	538	589	13	14	13	11	13	14
1700006A11Rik_CCDS51064.1_ex6_3:124414334-124414356:+_5-1	1700006A11Rik	373	452	393	260	266	194	187	181	78	64	94	1103	1096	19	26	29	15	20	16
1700006A11Rik_CCDS51064.1_ex8_3:124419290-124419312:-_5-3	1700006A11Rik	209	173	168	191	211	88	94	70	43	42	68	448	445	56	57	55	68	98	52
1700006A11Rik_CCDS51064.1_ex9_3:124419875-124419897:-_5-5	1700006A11Rik	79	113	88	148	140	74	61	77	64	43	63	164	182	15	11	6	5	9	8
1700006E09Rik_CCDS48938.1_ex2_11:101988528-101988550:-_5-4	1700006E09Rik	529	454	407	220	269	346	309	297	125	99	144	1327	1316	99	110	106	80	122	86
1700006E09Rik_CCDS48938.1_ex1_11:101987952-101987974:-_5-2	1700006E09Rik	684	524	423	308	321	293	247	252	136	122	166	960	1023	87	107	70	87	135	80
1700006E09Rik_CCDS48938.1_ex2_11:101988442-101988464:-_5-3	1700006E09Rik	324	341	298	170	163	192	173	166	94	68	104	900	937	75	95	87	70	104	65
1700006E09Rik_CCDS48938.1_ex0_11:101987216-101987238:+_5-1	1700006E09Rik	13	0	0	0	0	4	2	2	0	0	0	36	48	17	19	10	6	19	15
1700006E09Rik_CCDS48938.1_ex2_11:101988543-101988565:+_5-5	1700006E09Rik	25	11	11	1	0	4	3	3	4	1	3	13	21	0	1	2	8	7	9
1700007B14Rik_CCDS52603.1_ex5_8:75669432-75669454:-_5-5	1700007B14Rik	377	300	270	329	303	227	194	232	136	71	131	893	975	169	156	171	130	201	133
1700007B14Rik_CCDS52603.1_ex2_8:75577890-75577912:-_5-2	1700007B14Rik	366	447	377	360	359	218	217	216	142	99	158	851	906	110	124	132	145	194	130
1700007B14Rik_CCDS52603.1_ex4_8:75629748-75629770:-_5-4	1700007B14Rik	228	197	150	127	127	105	96	71	43	36	63	870	928	21	28	37	33	37	18
1700007B14Rik_CCDS52603.1_ex2_8:75577940-75577962:-_5-3	1700007B14Rik	365	414	429	369	287	334	271	278	99	86	134	531	555	83	96	83	55	60	59
1700007B14Rik_CCDS52603.1_ex2_8:75577830-75577852:+_5-1	1700007B14Rik	72	32	42	26	23	20	28	18	6	7	9	154	125	50	53	53	97	94	82
1700007G11Rik_CCDS19456.1_ex2_5:98498285-98498307:+_5-4	1700007G11Rik	438	260	235	183	168	125	113	102	62	61	101	1051	1128	97	87	101	46	67	37
1700007G11Rik_CCDS19456.1_ex2_5:98498328-98498350:+_5-5	1700007G11Rik	524	478	413	350	347	361	312	306	108	95	123	1570	1660	101	107	92	90	101	90
1700007G11Rik_CCDS19456.1_ex1_5:98346253-98346275:+_5-3	1700007G11Rik	345	217	202	133	149	140	125	115	72	47	62	850	899	137	116	118	144	173	129
1700007G11Rik_CCDS19456.1_ex0_5:98329458-98329480:-_5-2	1700007G11Rik	487	358	358	266	228	203	217	166	80	63	124	823	843	75	83	59	69	92	49
1700007G11Rik_CCDS19456.1_ex0_5:98329440-98329462:+_5-1	1700007G11Rik	355	307	317	360	317	231	191	215	140	120	156	725	765	201	212	198	259	365	234
1700007K09Rik_CCDS21912.1_ex1_7:131327191-131327213:-_5-4	1700007K09Rik	462	393	373	270	245	214	204	183	112	76	121	1314	1479	30	42	35	43	51	36
1700007K09Rik_CCDS21912.1_ex0_7:131326311-131326333:-_5-2	1700007K09Rik	517	598	521	370	363	297	287	271	144	115	176	1236	1358	103	103	139	80	135	123
1700007K09Rik_CCDS21912.1_ex0_7:131326265-131326287:+_5-1	1700007K09Rik	689	836	725	616	574	523	507	498	255	186	279	2206	2491	244	264	295	327	444	336
1700007K09Rik_CCDS21912.1_ex1_7:131327176-131327198:+_5-3	1700007K09Rik	232	280	253	170	160	165	146	148	114	83	124	640	661	11	8	14	28	53	36
1700007K09Rik_CCDS21912.1_ex1_7:131327208-131327230:-_5-5	1700007K09Rik	80	51	61	54	37	35	48	36	12	15	13	120	113	8	14	10	3	8	2
1700007K13Rik_CCDS15837.1_ex1_2:28465137-28465159:+_5-1	1700007K13Rik	523	428	424	266	261	355	315	292	122	125	160	1449	1591	20	20	25	36	57	25
1700007K13Rik_CCDS15837.1_ex2_2:28466051-28466073:-_5-3	1700007K13Rik	450	405	389	332	275	187	225	178	122	73	160	1345	1322	125	145	162	141	212	143
1700007K13Rik_CCDS15837.1_ex2_2:28466066-28466088:-_5-4	1700007K13Rik	346	268	253	299	312	164	165	153	114	100	126	501	533	31	30	44	21	16	20
1700007K13Rik_CCDS15837.1_ex2_2:28466028-28466050:-_5-2	1700007K13Rik	462	290	273	200	218	161	145	137	79	45	95	1000	985	90	114	86	91	122	112
1700007K13Rik_CCDS15837.1_ex2_2:28466084-28466106:+_5-5	1700007K13Rik	356	262	297	158	170	134	142	128	69	46	64	829	794	107	102	103	77	82	75
1700008A04Rik_CCDS48767.1_ex0_11:32820638-32820660:-_5-1	1700008A04Rik	221	168	143	131	104	125	129	106	43	33	62	527	585	2	6	3	0	0	0
1700008A04Rik_CCDS48767.1_ex1_11:32821870-32821892:+_5-2	1700008A04Rik	376	297	276	311	322	203	196	183	108	97	129	938	1008	80	71	98	41	68	34
1700008A04Rik_CCDS48767.1_ex1_11:32821887-32821909:-_5-3	1700008A04Rik	335	491	395	645	603	373	334	319	304	206	345	798	867	101	139	125	79	106	92
1700008A04Rik_CCDS48767.1_ex2_11:32822095-32822117:+_5-4	1700008A04Rik	389	216	196	214	200	122	160	137	60	54	81	1214	1217	78	68	76	87	86	72
1700008A04Rik_CCDS48767.1_ex3_11:32824431-32824453:-_5-5	1700008A04Rik	186	191	142	137	141	70	89	73	45	34	55	774	795	18	19	28	10	10	6
1700008F21Rik_CCDS52713.1_ex11_8:129178236-129178258:-_7-7	1700008F21Rik	617	625	547	871	851	441	410	393	324	252	409	1382	1442	228	246	285	244	259	198
1700008F21Rik_CCDS52713.1_ex9_8:129163852-129163874:+_7-6	1700008F21Rik	86	53	44	34	40	24	33	23	16	11	25	121	136	2	3	4	0	0	0
1700008F21Rik_CCDS52713.1_ex8_8:129145571-129145593:+_7-4	1700008F21Rik	34	7	8	0	0	6	3	10	0	0	0	135	144	0	0	0	0	0	0
1700008F21Rik_CCDS52713.1_ex0_8:129072559-129072581:-_7-1	1700008F21Rik	574	404	364	387	386	250	214	224	187	124	198	1537	1649	57	61	63	57	78	83
1700008F21Rik_CCDS52713.1_ex8_8:129145591-129145613:+_7-5	1700008F21Rik	537	325	285	246	223	164	175	174	69	83	103	1362	1420	35	50	41	35	55	23
1700008F21Rik_CCDS52713.1_ex0_8:129072645-129072667:-_7-2	1700008F21Rik	190	124	152	50	68	83	78	84	27	18	40	345	399	23	19	24	23	31	22
1700008F21Rik_CCDS52713.1_ex8_8:129145558-129145580:+_7-3	1700008F21Rik	100	120	115	147	137	58	70	66	43	33	58	227	235	23	18	14	21	28	20
1700008I05Rik_CCDS41129.1_ex5_X:135664435-135664457:+_5-3	1700008I05Rik	628	666	522	523	534	388	351	330	210	195	264	1366	1500	228	251	202	188	258	177
1700008I05Rik_CCDS41129.1_ex5_X:135664560-135664582:+_5-4	1700008I05Rik	149	299	277	700	754	180	167	166	236	209	323	274	276	13	20	10	7	17	11
1700008I05Rik_CCDS41129.1_ex6_X:135665495-135665517:+_5-5	1700008I05Rik	271	291	279	176	159	163	142	146	76	51	97	582	708	70	72	65	55	71	49
1700008I05Rik_CCDS41129.1_ex3_X:135659193-135659215:-_5-1	1700008I05Rik	105	118	70	69	73	50	43	45	31	26	37	252	292	100	98	126	75	94	79
1700008I05Rik_CCDS41129.1_ex4_X:135660549-135660571:+_5-2	1700008I05Rik	59	87	99	61	70	45	44	47	17	13	24	166	183	8	15	17	17	16	7
1700008O03Rik_CCDS52230.1_ex3_7:44362930-44362952:+_5-5	1700008O03Rik	407	431	458	376	368	242	219	251	152	103	168	833	819	62	70	82	63	107	76
1700008O03Rik_CCDS52230.1_ex2_7:44362741-44362763:+_5-4	1700008O03Rik	966	1146	956	794	822	597	546	541	313	282	420	2544	2654	156	163	152	150	201	147
1700008O03Rik_CCDS52230.1_ex2_7:44362648-44362670:+_5-3	1700008O03Rik	357	346	311	247	269	193	153	180	110	89	119	823	885	18	30	27	18	28	27
1700008O03Rik_CCDS52230.1_ex1_7:44361062-44361084:-_5-1	1700008O03Rik	793	932	838	1069	1025	550	474	498	382	320	441	1937	2096	154	162	163	149	268	143
1700008O03Rik_CCDS52230.1_ex1_7:44361078-44361100:+_5-2	1700008O03Rik	149	130	104	108	101	44	45	48	37	26	46	406	435	12	16	20	18	18	10
1700008P02Rik_CCDS50858.1_ex2_3:6620109-6620131:+_5-3	1700008P02Rik	318	323	314	258	307	172	141	173	103	105	129	683	743	44	54	44	27	34	24
1700008P02Rik_CCDS50858.1_ex2_3:6620261-6620283:+_5-5	1700008P02Rik	501	629	558	430	400	253	244	221	125	124	188	1113	1184	103	112	102	58	87	76
1700008P02Rik_CCDS50858.1_ex2_3:6620049-6620071:+_5-2	1700008P02Rik	518	563	467	363	300	322	307	287	130	124	151	1231	1205	94	89	82	101	139	78
1700008P02Rik_CCDS50858.1_ex2_3:6620020-6620042:+_5-1	1700008P02Rik	432	339	287	211	211	197	171	166	82	77	115	1302	1375	74	85	80	63	89	49
1700008P02Rik_CCDS50858.1_ex2_3:6620144-6620166:+_5-4	1700008P02Rik	108	102	85	116	106	94	70	70	29	25	45	230	224	6	11	8	1	3	2
1700009N14Rik_CCDS38709.1_ex0_4:39451027-39451049:+_5-3	1700009N14Rik	457	537	522	313	331	478	430	406	118	121	167	931	973	84	99	109	69	107	69
1700009N14Rik_CCDS38709.1_ex0_4:39450882-39450904:-_5-1	1700009N14Rik	286	389	334	223	228	223	210	188	95	89	141	981	1072	101	116	117	92	154	85
1700009N14Rik_CCDS38709.1_ex0_4:39451100-39451122:-_5-4	1700009N14Rik	753	713	632	655	708	355	297	323	264	195	304	2236	2222	89	88	86	41	72	53
1700009N14Rik_CCDS38709.1_ex0_4:39451224-39451246:-_5-5	1700009N14Rik	92	66	78	37	48	47	60	41	8	8	15	232	232	2	1	3	12	12	10
1700009N14Rik_CCDS38709.1_ex0_4:39450965-39450987:+_5-2	1700009N14Rik	373	293	244	249	261	146	143	135	75	77	90	714	744	26	31	27	8	17	13
1700009P17Rik_CCDS35771.1_ex2_1:171125298-171125320:+_5-1	1700009P17Rik	567	775	683	635	613	515	466	440	221	182	277	1425	1634	64	72	72	57	80	49
1700009P17Rik_CCDS35771.1_ex3_1:171126101-171126123:-_5-4	1700009P17Rik	634	789	790	642	725	429	397	356	302	251	368	1766	1836	123	142	107	105	158	123
1700009P17Rik_CCDS35771.1_ex3_1:171126040-171126062:-_5-3	1700009P17Rik	314	276	238	327	372	141	132	115	130	109	142	1000	981	46	77	58	106	151	78
1700009P17Rik_CCDS35771.1_ex2_1:171125330-171125352:-_5-2	1700009P17Rik	485	547	500	402	410	242	227	258	135	96	158	1300	1424	98	103	97	148	207	148
1700009P17Rik_CCDS35771.1_ex3_1:171126125-171126147:+_5-5	1700009P17Rik	336	273	230	243	214	119	122	127	119	75	116	769	800	29	34	38	26	48	39
1700010B08Rik_CCDS50816.1_ex2_2:173721863-173721885:+_5-5	1700010B08Rik	549	583	520	445	441	384	374	355	225	180	237	1248	1299	77	95	99	101	160	106
1700010B08Rik_CCDS50816.1_ex2_2:173721811-173721833:-_5-3	1700010B08Rik	650	628	592	350	381	312	277	308	144	116	170	2106	2339	77	85	86	78	92	73
1700010B08Rik_CCDS50816.1_ex2_2:173721836-173721858:-_5-4	1700010B08Rik	318	269	229	222	196	209	206	182	65	51	72	863	995	85	94	109	100	147	101
1700010B08Rik_CCDS50816.1_ex2_2:173721776-173721798:+_5-1	1700010B08Rik	262	192	191	203	189	146	113	131	76	53	108	679	682	15	23	16	8	17	4
1700010B08Rik_CCDS50816.1_ex2_2:173721794-173721816:+_5-2	1700010B08Rik	134	32	34	12	4	19	24	24	4	2	6	270	286	11	9	3	0	2	0
1700010D01Rik_CCDS53138.1_ex1_X:95733121-95733143:+_5-5	1700010D01Rik	884	574	534	387	353	305	263	266	171	119	159	1643	1787	104	99	105	80	85	64
1700010D01Rik_CCDS53138.1_ex1_X:95732996-95733018:+_5-1	1700010D01Rik	1264	1099	960	810	825	733	690	637	324	240	364	3310	3464	162	178	219	139	176	118
1700010D01Rik_CCDS53138.1_ex1_X:95733068-95733090:+_5-3	1700010D01Rik	1488	933	826	592	632	606	586	589	206	198	259	3433	3615	192	208	174	171	219	162
1700010D01Rik_CCDS53138.1_ex1_X:95733102-95733124:+_5-4	1700010D01Rik	434	155	142	118	133	133	128	105	47	41	66	791	863	17	14	27	6	9	7
1700010D01Rik_CCDS53138.1_ex1_X:95733049-95733071:+_5-2	1700010D01Rik	1159	632	542	497	504	408	312	310	148	151	204	2512	2727	110	125	109	102	185	111
1700010I14Rik_CCDS28385.2_ex1_17:8992608-8992630:-_5-4	1700010I14Rik	606	527	483	378	376	287	236	251	152	130	194	1286	1313	116	126	145	148	160	119
1700010I14Rik_CCDS28385.2_ex1_17:8992698-8992720:+_5-5	1700010I14Rik	603	369	300	250	259	283	286	258	118	97	151	1146	1241	138	152	188	83	110	72
1700010I14Rik_CCDS28385.2_ex1_17:8992577-8992599:-_5-3	1700010I14Rik	932	1655	1498	2368	2383	863	789	775	799	684	1019	2775	2937	215	230	245	113	148	111
1700010I14Rik_CCDS28385.2_ex1_17:8992390-8992412:-_5-2	1700010I14Rik	717	695	613	498	486	368	323	341	193	156	223	2151	2178	142	153	159	89	123	90
1700010I14Rik_CCDS28385.2_ex1_17:8992211-8992233:+_5-1	1700010I14Rik	344	493	471	294	296	258	233	245	120	84	152	926	896	37	28	22	3	8	6
1700011A15Rik_CCDS37217.1_ex2_15:101452498-101452520:+_5-4	1700011A15Rik	584	566	464	597	550	342	306	316	181	174	233	1713	1815	128	111	132	79	88	86
1700011A15Rik_CCDS37217.1_ex2_15:101452520-101452542:+_5-5	1700011A15Rik	292	294	265	213	233	145	160	131	86	78	102	660	658	7	6	4	0	0	0
1700011A15Rik_CCDS37217.1_ex2_15:101452379-101452401:-_5-1	1700011A15Rik	341	256	247	189	169	188	168	159	77	53	75	964	984	79	102	113	89	102	78
1700011A15Rik_CCDS37217.1_ex2_15:101452412-101452434:+_5-2	1700011A15Rik	647	761	671	656	656	450	449	426	289	216	337	2295	2417	238	310	271	297	391	272
1700011A15Rik_CCDS37217.1_ex2_15:101452424-101452446:+_5-3	1700011A15Rik	179	306	326	289	346	201	210	204	99	92	108	667	785	10	11	10	3	3	1
1700011E24Rik_CCDS50206.1_ex3_17:87411562-87411584:-_5-2	1700011E24Rik	573	628	571	379	427	318	259	233	143	116	176	1441	1575	83	112	94	83	111	68
1700011E24Rik_CCDS50206.1_ex4_17:87422755-87422777:-_5-5	1700011E24Rik	368	193	163	170	193	93	97	72	81	48	90	541	584	78	82	78	40	46	42
1700011E24Rik_CCDS50206.1_ex4_17:87422590-87422612:+_5-3	1700011E24Rik	419	344	359	375	373	238	194	215	115	113	158	965	1005	44	62	43	37	66	39
1700011E24Rik_CCDS50206.1_ex3_17:87411547-87411569:-_5-1	1700011E24Rik	400	305	301	194	168	198	213	184	84	79	98	1114	1181	51	53	58	35	49	34
1700011E24Rik_CCDS50206.1_ex4_17:87422639-87422661:-_5-4	1700011E24Rik	244	258	230	174	193	135	106	143	58	59	79	397	467	13	17	24	9	14	7
1700011H14Rik_CCDS26996.1_ex5_14:49245110-49245132:-_5-5	1700011H14Rik	390	372	332	287	264	148	178	175	113	101	121	1078	1097	96	89	110	79	101	91
1700011H14Rik_CCDS26996.1_ex5_14:49245088-49245110:-_5-4	1700011H14Rik	264	318	258	227	235	129	111	128	109	52	102	473	480	28	23	31	31	43	32
1700011H14Rik_CCDS26996.1_ex5_14:49245025-49245047:+_5-3	1700011H14Rik	627	429	416	322	318	263	267	226	125	81	134	1025	1045	81	88	91	53	70	54
1700011H14Rik_CCDS26996.1_ex3_14:49235927-49235949:+_5-1	1700011H14Rik	570	549	519	359	373	280	308	293	185	150	227	1063	1171	34	31	39	40	53	35
1700011H14Rik_CCDS26996.1_ex4_14:49243803-49243825:-_5-2	1700011H14Rik	259	417	370	228	225	209	212	188	116	91	121	784	905	50	46	18	39	46	48
1700011I03Rik_CCDS50295.1_ex4_18:57594075-57594097:-_5-4	1700011I03Rik	544	428	361	199	188	216	190	177	88	60	99	1205	1225	71	74	80	53	89	52
1700011I03Rik_CCDS50295.1_ex4_18:57594110-57594132:-_5-5	1700011I03Rik	323	286	282	219	227	183	124	161	71	75	110	747	777	45	56	65	57	70	74
1700011I03Rik_CCDS50295.1_ex3_18:57592037-57592059:+_5-3	1700011I03Rik	190	203	194	340	395	124	118	100	134	101	140	286	289	6	12	10	2	6	1
1700011I03Rik_CCDS50295.1_ex2_18:57563985-57564007:+_5-2	1700011I03Rik	564	612	542	596	608	408	377	367	242	195	274	1298	1343	136	153	161	145	138	127
1700011I03Rik_CCDS50295.1_ex1_18:57538029-57538051:-_5-1	1700011I03Rik	349	280	233	156	145	175	166	155	64	41	73	571	684	72	80	69	62	93	65
1700011L22Rik_CCDS52605.1_ex4_8:79229343-79229365:-_5-3	1700011L22Rik	833	894	822	599	606	536	484	478	286	247	371	2602	2796	153	188	166	128	155	99
1700011L22Rik_CCDS52605.1_ex2_8:79214884-79214906:+_5-1	1700011L22Rik	178	199	167	120	135	58	61	44	47	35	41	490	577	60	46	47	62	105	76
1700011L22Rik_CCDS52605.1_ex5_8:79248351-79248373:-_5-4	1700011L22Rik	265	355	317	333	368	171	154	142	111	114	162	1066	1145	18	33	36	23	27	19
1700011L22Rik_CCDS52605.1_ex5_8:79248365-79248387:-_5-5	1700011L22Rik	327	216	171	204	239	185	167	156	82	63	121	734	804	19	21	17	20	26	17
1700011L22Rik_CCDS52605.1_ex3_8:79220273-79220295:-_5-2	1700011L22Rik	363	416	365	362	292	199	198	181	92	70	142	1129	1121	60	83	78	29	45	28
1700012A03Rik_CCDS19984.1_ex1_6:32058578-32058600:-_5-5	1700012A03Rik	263	218	194	266	234	147	130	130	73	52	79	551	561	46	28	49	88	125	84
1700012A03Rik_CCDS19984.1_ex0_6:32051723-32051745:-_5-1	1700012A03Rik	168	99	85	104	91	70	78	66	22	15	19	445	503	36	32	49	26	23	21
1700012A03Rik_CCDS19984.1_ex1_6:32058549-32058571:-_5-4	1700012A03Rik	614	657	570	522	517	404	348	295	149	131	170	2059	2194	176	165	198	208	294	209
1700012A03Rik_CCDS19984.1_ex1_6:32058491-32058513:+_5-3	1700012A03Rik	430	470	376	256	314	238	214	211	137	113	158	1278	1183	55	54	61	35	66	56
1700012A03Rik_CCDS19984.1_ex1_6:32058472-32058494:+_5-2	1700012A03Rik	199	111	133	95	84	85	82	73	35	41	61	575	575	16	38	21	17	21	19
1700012B07Rik_CCDS48972.1_ex1_11:109794227-109794249:+_5-1	1700012B07Rik	511	491	404	429	374	248	208	219	161	111	174	1265	1377	99	97	82	95	116	106
1700012B07Rik_CCDS48972.1_ex3_11:109813670-109813692:-_5-5	1700012B07Rik	732	976	759	846	818	617	569	506	315	296	445	1599	1702	84	76	79	71	108	82
1700012B07Rik_CCDS48972.1_ex1_11:109794270-109794292:-_5-2	1700012B07Rik	503	738	679	456	455	439	393	380	198	183	278	1827	2005	57	72	53	30	37	31
1700012B07Rik_CCDS48972.1_ex2_11:109797381-109797403:-_5-4	1700012B07Rik	338	285	243	187	181	141	140	133	67	64	101	764	828	37	42	41	42	54	29
1700012B07Rik_CCDS48972.1_ex2_11:109797277-109797299:-_5-3	1700012B07Rik	148	60	44	40	45	47	49	44	32	17	20	403	468	0	0	0	0	0	0
1700012B09Rik_CCDS40536.1_ex3_9:14770862-14770884:-_5-5	1700012B09Rik	938	696	620	540	529	484	387	401	225	198	255	2298	2574	596	793	642	806	1027	702
1700012B09Rik_CCDS40536.1_ex2_9:14766856-14766878:-_5-2	1700012B09Rik	189	263	278	324	324	106	127	113	113	63	124	448	492	38	38	49	39	44	38
1700012B09Rik_CCDS40536.1_ex3_9:14770839-14770861:+_5-4	1700012B09Rik	651	662	552	370	406	380	365	299	143	130	195	1788	1819	177	158	181	126	169	113
1700012B09Rik_CCDS40536.1_ex2_9:14766920-14766942:-_5-3	1700012B09Rik	122	52	42	45	49	37	31	21	11	13	8	158	169	15	13	16	7	5	6
1700012B09Rik_CCDS40536.1_ex1_9:14761704-14761726:+_5-1	1700012B09Rik	452	288	304	233	209	196	174	156	92	57	108	1197	1203	45	58	51	68	77	57
1700012L04Rik_CCDS40856.1_ex0_X:9284061-9284083:-_1-1	1700012L04Rik	519	360	387	337	320	253	260	278	119	91	184	1717	1782	50	76	71	54	80	45
1700012P22Rik_CCDS51365.1_ex1_4:144419764-144419786:-_5-1	1700012P22Rik	257	326	251	167	198	172	162	153	58	50	78	720	683	2	3	5	9	8	6
1700012P22Rik_CCDS51365.1_ex1_4:144419832-144419854:+_5-3	1700012P22Rik	454	418	380	297	283	257	221	194	115	83	114	903	1070	99	105	90	56	77	43
1700012P22Rik_CCDS51365.1_ex1_4:144419789-144419811:+_5-2	1700012P22Rik	488	644	545	400	361	371	322	302	141	97	160	1388	1436	98	80	90	108	140	99
1700012P22Rik_CCDS51365.1_ex2_4:144423778-144423800:-_5-4	1700012P22Rik	80	87	82	62	63	66	59	58	28	18	28	162	221	3	9	14	8	8	8
1700012P22Rik_CCDS51365.1_ex2_4:144423845-144423867:+_5-5	1700012P22Rik	168	204	184	133	173	101	98	128	59	49	81	377	496	20	30	18	46	67	36
1700013D24Rik_CCDS51906.1_ex1_6:124356409-124356431:-_5-1	1700013D24Rik	545	630	510	437	419	302	320	277	181	160	221	1342	1488	113	141	116	64	85	65
1700013D24Rik_CCDS51906.1_ex1_6:124356458-124356480:+_5-2	1700013D24Rik	197	73	75	37	34	37	21	34	23	20	16	327	374	8	13	10	7	9	8
1700013D24Rik_CCDS51906.1_ex2_6:124356911-124356933:+_5-5	1700013D24Rik	100	22	15	34	38	20	22	14	15	8	9	325	334	13	16	21	12	22	13
1700013D24Rik_CCDS51906.1_ex2_6:124356872-124356894:-_5-3	1700013D24Rik	156	55	38	31	24	40	27	24	15	9	10	552	631	2	3	6	4	4	5
1700013D24Rik_CCDS51906.1_ex2_6:124356892-124356914:+_5-4	1700013D24Rik	154	141	124	99	141	84	88	97	45	40	57	480	451	1	0	2	1	4	5
1700013F07Rik_CCDS51046.1_ex2_3:108543462-108543484:-_5-3	1700013F07Rik	131	175	157	86	114	65	70	71	32	38	45	353	377	15	4	18	1	1	2
1700013F07Rik_CCDS51046.1_ex2_3:108543510-108543532:+_5-4	1700013F07Rik	174	111	122	128	129	69	58	72	59	51	75	440	491	6	15	18	17	23	14
1700013F07Rik_CCDS51046.1_ex2_3:108543536-108543558:-_5-5	1700013F07Rik	313	245	240	229	210	187	137	151	68	40	81	651	626	48	55	45	44	63	31
1700013F07Rik_CCDS51046.1_ex1_3:108542506-108542528:-_5-1	1700013F07Rik	595	575	573	449	478	325	324	328	200	155	212	1284	1349	176	218	160	233	330	210
1700013F07Rik_CCDS51046.1_ex2_3:108543426-108543448:+_5-2	1700013F07Rik	155	270	225	134	142	126	103	111	69	69	107	315	351	44	50	46	19	24	20
1700013G24Rik_CCDS18818.1_ex0_4:137454699-137454721:-_5-3	1700013G24Rik	444	484	427	416	371	349	303	305	149	114	174	1181	1220	79	84	59	81	96	97
1700013G24Rik_CCDS18818.1_ex0_4:137455057-137455079:-_5-5	1700013G24Rik	605	518	486	599	628	341	284	270	235	162	269	1463	1552	92	123	103	104	149	95
1700013G24Rik_CCDS18818.1_ex0_4:137454659-137454681:+_5-2	1700013G24Rik	386	343	313	240	242	191	186	179	115	110	183	829	905	36	21	41	56	53	41
1700013G24Rik_CCDS18818.1_ex0_4:137454795-137454817:-_5-4	1700013G24Rik	325	177	225	197	175	206	190	201	78	43	88	1168	1243	83	48	59	81	102	85
1700013G24Rik_CCDS18818.1_ex0_4:137454635-137454657:+_5-1	1700013G24Rik	377	331	345	347	375	251	224	221	109	77	134	983	1056	23	21	24	42	41	30
1700013H16Rik_CCDS53071.1_ex6_X:53751023-53751045:-_5-1	1700013H16Rik	96	85	93	56	101	49	53	64	26	20	25	118	156	15	7	15	28	35	36
1700013H16Rik_CCDS53071.1_ex7_X:53751752-53751774:-_5-5	1700013H16Rik	471	221	213	99	86	142	176	162	53	54	68	856	907	23	25	32	10	21	23
1700013H16Rik_CCDS53071.1_ex7_X:53751517-53751539:-_5-3	1700013H16Rik	406	388	398	300	267	237	193	194	109	78	124	835	888	86	82	78	75	95	63
1700013H16Rik_CCDS53071.1_ex6_X:53751057-53751079:-_5-2	1700013H16Rik	157	155	138	221	245	147	131	124	129	105	158	365	394	67	84	76	63	77	44
1700013H16Rik_CCDS53071.1_ex7_X:53751579-53751601:-_5-4	1700013H16Rik	200	166	157	94	82	69	67	70	27	29	21	601	650	42	61	61	74	79	68
1700015E13Rik_CCDS15471.1_ex0_1:170308973-170308995:-_5-1	1700015E13Rik	597	330	303	221	238	209	178	185	99	84	132	883	981	75	96	91	86	103	70
1700015E13Rik_CCDS15471.1_ex1_1:170311700-170311722:-_5-4	1700015E13Rik	406	422	401	246	272	215	226	217	108	111	150	1316	1343	91	83	90	115	143	121
1700015E13Rik_CCDS15471.1_ex1_1:170311841-170311863:-_5-5	1700015E13Rik	645	792	720	660	719	538	589	560	257	195	303	1165	1238	96	122	133	68	87	63
1700015E13Rik_CCDS15471.1_ex1_1:170311603-170311625:-_5-3	1700015E13Rik	60	105	99	75	79	53	46	65	33	29	47	260	275	0	0	0	0	1	0
1700015E13Rik_CCDS15471.1_ex1_1:170311538-170311560:+_5-2	1700015E13Rik	399	165	140	86	67	117	103	92	30	21	26	988	1106	18	20	19	10	33	13
1700015F17Rik_CCDS51410.1_ex5_5:5478887-5478909:+_5-5	1700015F17Rik	524	633	562	495	527	372	378	358	204	151	239	1463	1509	99	89	91	65	97	74
1700015F17Rik_CCDS51410.1_ex4_5:5466626-5466648:+_5-2	1700015F17Rik	188	180	158	118	116	66	53	57	35	20	35	489	504	43	28	28	9	12	7
1700015F17Rik_CCDS51410.1_ex4_5:5466657-5466679:-_5-3	1700015F17Rik	208	286	261	331	354	133	144	128	177	140	195	872	871	38	51	46	15	18	15
1700015F17Rik_CCDS51410.1_ex3_5:5457354-5457376:-_5-1	1700015F17Rik	71	18	12	25	23	10	15	11	11	10	12	125	173	3	2	2	0	0	0
1700015F17Rik_CCDS51410.1_ex5_5:5478866-5478888:-_5-4	1700015F17Rik	23	60	48	6	9	26	24	32	11	5	8	40	67	1	2	1	0	0	0
1700015G11Rik_CCDS57552.1_ex1_7:52013580-52013602:-_4-2	1700015G11Rik	474	591	467	351	341	322	309	312	151	108	157	952	1022	38	40	24	24	27	30
1700015G11Rik_CCDS57552.1_ex2_7:52014855-52014877:-_4-4	1700015G11Rik	497	441	376	326	313	233	219	242	102	100	119	1028	1084	466	547	476	717	865	647
1700015G11Rik_CCDS57552.1_ex2_7:52014841-52014863:+_4-3	1700015G11Rik	136	103	108	108	110	71	66	54	47	33	46	294	301	28	34	36	51	75	40
1700015G11Rik_CCDS57552.1_ex1_7:52013536-52013558:-_4-1	1700015G11Rik	14	8	8	0	0	2	1	4	0	1	1	47	35	0	0	0	0	0	0
1700016C15Rik_CCDS48462.1_ex2_1:177743294-177743316:-_5-5	1700016C15Rik	320	335	268	268	284	151	159	172	106	68	85	1327	1381	63	71	78	43	72	51
1700016C15Rik_CCDS48462.1_ex2_1:177743276-177743298:-_5-4	1700016C15Rik	418	343	307	325	310	191	176	163	115	104	139	853	956	30	29	11	10	9	8
1700016C15Rik_CCDS48462.1_ex1_1:177741058-177741080:-_5-2	1700016C15Rik	169	143	106	98	73	89	75	70	35	20	42	419	453	14	25	20	46	63	39
1700016C15Rik_CCDS48462.1_ex2_1:177743256-177743278:-_5-3	1700016C15Rik	79	23	19	22	33	13	23	19	14	8	14	63	90	55	79	54	42	32	42
1700016C15Rik_CCDS48462.1_ex1_1:177741020-177741042:+_5-1	1700016C15Rik	141	187	182	224	234	119	126	108	89	83	121	173	208	24	19	19	5	4	10
1700016D06Rik_CCDS40221.1_ex4_8:11665030-11665052:-_5-4	1700016D06Rik	273	263	228	128	127	126	93	96	46	45	52	510	507	41	60	53	38	56	33
1700016D06Rik_CCDS40221.1_ex4_8:11665060-11665082:-_5-5	1700016D06Rik	191	158	143	133	141	106	81	108	43	43	86	420	481	34	55	33	15	15	7
1700016D06Rik_CCDS40221.1_ex2_8:11661658-11661680:+_5-1	1700016D06Rik	197	142	111	76	72	64	67	43	22	27	39	268	325	8	6	9	4	5	0
1700016D06Rik_CCDS40221.1_ex3_8:11662675-11662697:-_5-3	1700016D06Rik	279	197	186	133	119	119	112	104	42	24	55	617	645	45	57	63	33	32	32
1700016D06Rik_CCDS40221.1_ex3_8:11662656-11662678:+_5-2	1700016D06Rik	355	398	344	324	354	218	150	178	68	83	113	1120	1063	84	92	79	86	133	74
1700016H13Rik_CCDS51575.1_ex1_5:103649487-103649509:+_5-3	1700016H13Rik	118	43	43	31	46	10	14	16	13	10	20	181	228	0	0	0	0	0	1
1700016H13Rik_CCDS51575.1_ex0_5:103648932-103648954:+_5-1	1700016H13Rik	221	262	244	206	200	136	118	119	91	76	134	711	706	89	94	83	99	112	103
1700016H13Rik_CCDS51575.1_ex1_5:103649537-103649559:-_5-5	1700016H13Rik	246	169	210	118	123	107	109	107	42	40	65	288	276	12	19	11	2	2	1
1700016H13Rik_CCDS51575.1_ex1_5:103649412-103649434:+_5-2	1700016H13Rik	145	162	142	39	55	117	103	84	51	52	42	554	555	1	3	2	7	13	8
1700016H13Rik_CCDS51575.1_ex1_5:103649519-103649541:+_5-4	1700016H13Rik	338	197	203	201	170	189	175	155	84	85	85	502	530	44	38	43	64	79	70
1700016K19Rik_CCDS25059.1_ex1_11:76003135-76003157:-_5-4	1700016K19Rik	151	60	62	62	75	43	31	38	20	16	37	174	185	17	18	17	15	17	5
1700016K19Rik_CCDS25059.1_ex0_11:76000173-76000195:-_5-1	1700016K19Rik	668	596	505	402	404	301	302	279	144	117	199	1281	1386	66	75	84	60	81	55
1700016K19Rik_CCDS25059.1_ex0_11:76000245-76000267:+_5-2	1700016K19Rik	418	339	283	170	163	185	145	120	84	67	103	869	925	102	101	106	39	49	51
1700016K19Rik_CCDS25059.1_ex1_11:76003190-76003212:-_5-5	1700016K19Rik	781	625	620	394	379	438	406	334	184	143	213	1526	1579	127	136	133	151	200	114
1700016K19Rik_CCDS25059.1_ex1_11:76003003-76003025:+_5-3	1700016K19Rik	269	252	229	108	102	141	97	160	67	51	68	729	773	18	17	14	21	38	26
1700017B05Rik_CCDS23219.1_ex1_9:57257582-57257604:+_5-1	1700017B05Rik	550	460	411	423	347	275	259	247	97	122	147	1047	1158	56	52	76	68	83	70
1700017B05Rik_CCDS23219.1_ex1_9:57257719-57257741:+_5-2	1700017B05Rik	1048	975	816	685	713	529	398	455	267	227	263	2627	2757	346	339	350	345	461	339
1700017B05Rik_CCDS23219.1_ex1_9:57258916-57258938:+_5-5	1700017B05Rik	212	219	216	145	142	89	66	75	57	50	64	683	663	180	194	174	169	225	159
1700017B05Rik_CCDS23219.1_ex1_9:57258506-57258528:-_5-3	1700017B05Rik	349	322	290	195	229	196	150	170	88	48	81	1179	1219	71	79	88	39	76	52
1700017B05Rik_CCDS23219.1_ex1_9:57258680-57258702:+_5-4	1700017B05Rik	374	270	291	228	225	173	141	165	105	80	139	659	731	45	47	37	31	39	33
1700017D01Rik_CCDS50393.1_ex4_19:11112420-11112442:-_5-5	1700017D01Rik	340	364	343	274	325	233	187	198	126	117	147	799	843	95	108	113	121	163	115
1700017D01Rik_CCDS50393.1_ex3_19:11110345-11110367:+_5-4	1700017D01Rik	365	446	406	268	262	179	167	162	110	95	134	889	946	36	48	31	55	85	54
1700017D01Rik_CCDS50393.1_ex3_19:11110328-11110350:-_5-3	1700017D01Rik	291	245	209	141	135	128	124	125	57	46	75	623	624	356	377	367	443	583	395
1700017D01Rik_CCDS50393.1_ex2_19:11105754-11105776:-_5-2	1700017D01Rik	82	68	66	53	56	16	10	18	40	34	36	159	200	2	1	0	0	0	0
1700017D01Rik_CCDS50393.1_ex2_19:11105696-11105718:+_5-1	1700017D01Rik	45	35	24	61	49	37	26	32	26	19	20	134	160	5	6	5	5	8	8
1700017N19Rik_CCDS36047.1_ex4_10:100603544-100603566:+_5-3	1700017N19Rik	268	208	201	160	151	157	149	149	77	55	93	279	330	96	108	86	87	145	82
1700017N19Rik_CCDS36047.1_ex2_10:100601933-100601955:-_5-1	1700017N19Rik	286	308	267	201	203	180	151	147	86	75	126	590	647	55	52	69	42	47	28
1700017N19Rik_CCDS36047.1_ex5_10:100605641-100605663:+_5-4	1700017N19Rik	298	247	233	275	280	172	124	137	116	87	113	618	672	67	53	59	73	78	52
1700017N19Rik_CCDS36047.1_ex6_10:100609233-100609255:+_5-5	1700017N19Rik	189	197	166	278	225	97	85	88	69	73	97	565	600	20	21	26	4	4	4
1700017N19Rik_CCDS36047.1_ex2_10:100601954-100601976:-_5-2	1700017N19Rik	53	12	17	26	35	21	15	16	16	11	13	66	81	14	13	22	26	31	21
1700018B08Rik_CCDS52692.1_ex3_8:121535519-121535541:+_5-3	1700018B08Rik	440	377	359	266	286	238	211	202	102	67	122	1186	1206	165	192	171	185	242	153
1700018B08Rik_CCDS52692.1_ex3_8:121535471-121535493:-_5-2	1700018B08Rik	852	1088	907	1329	1324	706	580	580	564	444	663	1973	2204	171	192	177	178	240	145
1700018B08Rik_CCDS52692.1_ex4_8:121539883-121539905:+_5-4	1700018B08Rik	282	354	293	211	210	201	185	178	77	49	98	667	700	54	57	61	60	83	52
1700018B08Rik_CCDS52692.1_ex4_8:121539910-121539932:+_5-5	1700018B08Rik	763	295	286	285	297	241	212	245	132	116	160	1590	1715	61	72	83	33	51	32
1700018B08Rik_CCDS52692.1_ex3_8:121535453-121535475:-_5-1	1700018B08Rik	397	375	352	290	260	258	231	245	107	84	105	886	933	55	53	64	42	65	33
1700018C11Rik_CCDS18262.1_ex1_4:63608456-63608478:-_5-1	1700018C11Rik	1054	706	628	575	605	398	329	335	176	124	249	2323	2386	113	134	107	41	37	36
1700018C11Rik_CCDS18262.1_ex2_4:63611879-63611901:+_5-5	1700018C11Rik	524	861	808	994	1030	492	421	479	358	323	425	1656	1643	156	188	185	152	191	170
1700018C11Rik_CCDS18262.1_ex1_4:63608482-63608504:+_5-2	1700018C11Rik	584	649	613	515	565	410	346	346	185	147	294	1227	1312	277	330	332	472	517	393
1700018C11Rik_CCDS18262.1_ex2_4:63611857-63611879:+_5-4	1700018C11Rik	595	754	709	537	579	425	402	414	207	140	244	1638	1746	135	138	146	96	132	110
1700018C11Rik_CCDS18262.1_ex1_4:63608495-63608517:-_5-3	1700018C11Rik	565	363	343	321	353	244	270	228	112	114	113	1239	1291	191	189	196	240	303	205
1700018F24Rik_CCDS51696.1_ex1_5:145043453-145043475:-_5-2	1700018F24Rik	1023	496	534	514	585	308	269	265	232	148	302	2301	2381	56	77	72	84	113	83
1700018F24Rik_CCDS51696.1_ex1_5:145043497-145043519:-_5-4	1700018F24Rik	865	670	565	498	518	341	333	338	192	165	230	1783	1877	119	126	110	125	159	116
1700018F24Rik_CCDS51696.1_ex1_5:145043378-145043400:-_5-1	1700018F24Rik	344	217	171	215	189	124	106	113	70	47	71	684	757	48	42	45	39	55	46
1700018F24Rik_CCDS51696.1_ex1_5:145043470-145043492:-_5-3	1700018F24Rik	1489	845	797	553	585	529	466	505	173	163	240	2794	2892	359	411	419	417	510	347
1700018F24Rik_CCDS51696.1_ex3_5:145044798-145044820:+_5-5	1700018F24Rik	1591	1050	958	918	920	740	674	682	337	238	333	4048	4124	318	300	296	223	282	218
1700019A02Rik_CCDS48258.1_ex5_1:53181864-53181886:-_5-4	1700019A02Rik	166	173	180	73	104	123	114	118	35	24	49	327	399	73	96	85	77	80	72
1700019A02Rik_CCDS48258.1_ex6_1:53182518-53182540:-_5-5	1700019A02Rik	74	84	92	73	59	69	49	62	38	29	59	226	266	10	5	4	0	0	0
1700019A02Rik_CCDS48258.1_ex4_1:53177769-53177791:-_5-1	1700019A02Rik	167	138	126	105	120	97	87	74	67	54	66	416	481	58	64	55	50	98	71
1700019A02Rik_CCDS48258.1_ex4_1:53177782-53177804:+_5-2	1700019A02Rik	165	83	98	124	131	33	42	37	28	28	51	439	470	42	33	46	49	67	51
1700019A02Rik_CCDS48258.1_ex4_1:53177797-53177819:-_5-3	1700019A02Rik	128	89	89	75	80	62	58	51	25	28	30	190	186	24	16	13	13	21	20
1700019B03Rik_CCDS52467.1_ex0_8:3476285-3476307:+_5-4	1700019B03Rik	537	391	326	277	305	192	186	178	151	133	156	1379	1356	28	41	35	28	35	27
1700019B03Rik_CCDS52467.1_ex0_8:3476092-3476114:-_5-1	1700019B03Rik	493	409	355	339	348	205	229	254	118	107	148	828	804	50	42	63	39	87	39
1700019B03Rik_CCDS52467.1_ex0_8:3476170-3476192:+_5-2	1700019B03Rik	723	451	388	352	331	333	279	297	135	105	159	1308	1436	126	111	156	194	252	147
1700019B03Rik_CCDS52467.1_ex0_8:3476203-3476225:+_5-3	1700019B03Rik	465	444	381	244	270	170	175	191	102	97	116	1117	1140	81	96	101	51	81	42
1700019B03Rik_CCDS52467.1_ex0_8:3476336-3476358:-_5-5	1700019B03Rik	592	506	406	310	361	287	250	267	137	111	152	1422	1481	49	46	49	53	77	40
1700019D03Rik_CCDS14949.1_ex0_1:52925331-52925353:+_5-1	1700019D03Rik	193	253	179	154	140	91	79	78	57	46	70	330	372	44	49	53	27	48	29
1700019D03Rik_CCDS14949.1_ex0_1:52925386-52925408:+_5-3	1700019D03Rik	917	886	782	668	636	469	453	459	253	220	303	2466	2723	410	469	498	618	748	554
1700019D03Rik_CCDS14949.1_ex0_1:52925443-52925465:-_5-5	1700019D03Rik	151	111	103	91	94	73	58	75	25	24	36	264	247	52	55	57	38	36	19
1700019D03Rik_CCDS14949.1_ex0_1:52925361-52925383:+_5-2	1700019D03Rik	242	150	137	108	132	120	126	116	37	42	71	681	736	163	191	202	257	365	241
1700019D03Rik_CCDS14949.1_ex0_1:52925405-52925427:+_5-4	1700019D03Rik	157	207	162	261	279	185	152	155	93	82	120	352	426	46	53	63	48	89	65
1700019G17Rik_CCDS39540.1_ex0_6:85901299-85901321:+_5-2	1700019G17Rik	656	522	474	422	437	414	368	345	179	138	234	1918	2041	53	73	64	78	121	76
1700019G17Rik_CCDS39540.1_ex0_6:85901370-85901392:+_5-4	1700019G17Rik	437	429	398	347	377	262	230	254	141	117	180	1103	1133	158	177	179	227	322	215
1700019G17Rik_CCDS39540.1_ex0_6:85901335-85901357:+_5-3	1700019G17Rik	612	444	443	367	358	297	263	249	119	117	169	1630	1686	49	56	63	84	124	105
1700019G17Rik_CCDS39540.1_ex0_6:85901281-85901303:-_5-1	1700019G17Rik	158	173	152	77	88	100	97	95	18	10	14	390	400	13	17	10	7	5	5
1700019G17Rik_CCDS39540.1_ex0_6:85901389-85901411:+_5-5	1700019G17Rik	0	0	0	0	0	0	0	0	0	0	0	0	0	0	0	0	0	0	0
1700019L03Rik_CCDS15932.1_ex5_2:32779871-32779893:+_5-1	1700019L03Rik	679	920	813	726	730	538	470	502	248	241	294	2293	2291	168	195	204	197	258	178
1700019L03Rik_CCDS15932.1_ex7_2:32781348-32781370:-_5-2	1700019L03Rik	458	541	513	332	363	313	281	295	156	165	199	1303	1327	35	40	33	21	33	22
1700019L03Rik_CCDS15932.1_ex7_2:32781394-32781416:+_5-3	1700019L03Rik	676	783	770	751	750	534	477	455	237	190	299	1859	2082	109	132	125	122	170	98
1700019L03Rik_CCDS15932.1_ex7_2:32781417-32781439:-_5-4	1700019L03Rik	453	461	483	322	350	267	249	252	165	115	218	1585	1602	71	84	81	56	80	51
1700019L03Rik_CCDS15932.1_ex7_2:32781607-32781629:+_5-5	1700019L03Rik	521	376	370	205	221	198	208	181	107	83	114	921	929	73	61	65	46	57	34
1700019N19Rik_CCDS38031.1_ex3_19:58789221-58789243:+_5-5	1700019N19Rik	377	200	213	155	160	107	121	114	47	50	40	705	822	14	24	18	21	12	7
1700019N19Rik_CCDS38031.1_ex3_19:58789199-58789221:-_5-4	1700019N19Rik	230	147	135	114	117	98	98	85	47	48	63	292	367	34	32	22	50	54	46
1700019N19Rik_CCDS38031.1_ex3_19:58789175-58789197:+_5-3	1700019N19Rik	367	209	190	91	101	127	111	112	65	48	72	939	958	62	89	86	50	62	40
1700019N19Rik_CCDS38031.1_ex3_19:58789068-58789090:+_5-2	1700019N19Rik	395	506	493	282	292	343	274	289	86	107	136	784	859	39	37	45	26	44	28
1700019N19Rik_CCDS38031.1_ex2_19:58787608-58787630:-_5-1	1700019N19Rik	250	257	207	165	162	165	143	124	72	48	93	805	841	79	98	86	39	81	36
1700019O17Rik_CCDS56635.1_ex0_1:86427140-86427162:+_5-4	1700019O17Rik	510	353	281	274	279	288	264	247	119	92	149	754	824	109	106	122	94	136	81
1700019O17Rik_CCDS56635.1_ex0_1:86426470-86426492:+_5-1	1700019O17Rik	407	462	407	354	356	321	266	292	143	102	151	1503	1628	90	85	106	121	139	108
1700019O17Rik_CCDS56635.1_ex0_1:86427159-86427181:-_5-5	1700019O17Rik	398	383	335	728	686	331	309	281	258	211	331	883	1027	85	94	102	68	107	70
1700019O17Rik_CCDS56635.1_ex0_1:86426502-86426524:-_5-2	1700019O17Rik	709	604	532	377	353	276	268	263	114	86	123	1371	1432	19	23	15	34	48	37
1700019O17Rik_CCDS56635.1_ex0_1:86426567-86426589:-_5-3	1700019O17Rik	470	624	544	1108	1035	383	336	309	394	327	466	1254	1340	103	107	101	81	98	75
1700020A23Rik_CCDS50710.1_ex0_2:130405692-130405714:-_5-2	1700020A23Rik	551	493	489	449	448	192	193	199	156	123	168	687	711	70	67	71	48	79	57
1700020A23Rik_CCDS50710.1_ex1_2:130405814-130405836:+_5-4	1700020A23Rik	647	734	631	753	779	465	452	448	278	218	349	1465	1518	146	164	183	197	229	176
1700020A23Rik_CCDS50710.1_ex1_2:130405871-130405893:-_5-5	1700020A23Rik	492	455	449	390	359	328	355	288	176	158	226	1131	1158	145	168	189	172	216	168
1700020A23Rik_CCDS50710.1_ex1_2:130405802-130405824:+_5-3	1700020A23Rik	254	278	252	219	215	130	110	116	79	83	95	414	418	54	48	54	56	78	62
1700020A23Rik_CCDS50710.1_ex0_2:130405620-130405642:+_5-1	1700020A23Rik	112	253	224	116	147	121	109	110	52	38	49	300	295	34	41	35	15	20	14
1700020L24Rik_CCDS25165.1_ex1_11:83440478-83440500:-_5-3	1700020L24Rik	1766	1524	1348	1403	1464	1026	942	838	568	455	635	4438	4706	377	422	425	320	453	331
1700020L24Rik_CCDS25165.1_ex1_11:83440434-83440456:-_5-2	1700020L24Rik	821	626	585	484	501	324	340	308	181	149	204	1547	1567	73	72	71	67	99	67
1700020L24Rik_CCDS25165.1_ex1_11:83440374-83440396:+_5-1	1700020L24Rik	502	333	308	234	264	226	231	242	99	62	114	1022	1065	50	36	41	46	62	43
1700020L24Rik_CCDS25165.1_ex2_11:83440687-83440709:-_5-5	1700020L24Rik	485	553	450	346	330	264	254	252	122	122	184	1279	1303	114	111	135	99	113	97
1700020L24Rik_CCDS25165.1_ex1_11:83440553-83440575:+_5-4	1700020L24Rik	1033	967	900	720	741	516	446	506	237	189	287	2681	2934	139	143	148	110	153	103
1700020N15Rik_CCDS57758.1_ex1_X:69945683-69945705:-_5-4	1700020N15Rik	563	376	343	243	280	232	213	195	81	69	106	1509	1586	42	52	59	12	19	12
1700020N15Rik_CCDS57758.1_ex1_X:69945727-69945749:-_5-5	1700020N15Rik	970	1008	1016	1035	992	538	482	477	368	306	424	3059	3277	265	309	297	275	324	185
1700020N15Rik_CCDS57758.1_ex1_X:69945664-69945686:-_5-3	1700020N15Rik	573	244	238	168	148	111	120	123	56	61	70	997	1029	16	27	20	0	5	3
1700020N15Rik_CCDS57758.1_ex1_X:69945617-69945639:-_5-2	1700020N15Rik	230	116	111	60	71	86	80	79	27	13	40	261	307	74	79	64	99	113	88
1700020N15Rik_CCDS57758.1_ex0_X:69945429-69945451:+_5-1	1700020N15Rik	8	6	0	0	0	0	0	0	0	0	0	16	13	0	0	0	0	0	0
1700021F05Rik_CCDS23820.1_ex2_10:43532755-43532777:-_5-3	1700021F05Rik	894	902	864	664	622	595	505	493	308	231	384	1747	1776	184	193	195	157	226	186
1700021F05Rik_CCDS23820.1_ex2_10:43532795-43532817:+_5-4	1700021F05Rik	511	610	525	399	413	354	286	282	129	123	177	1342	1356	69	91	112	51	83	37
1700021F05Rik_CCDS23820.1_ex2_10:43532892-43532914:+_5-5	1700021F05Rik	42	10	12	1	1	11	4	2	0	0	0	87	80	9	5	8	10	14	7
1700021F05Rik_CCDS23820.1_ex1_10:43530644-43530666:-_5-1	1700021F05Rik	36	64	43	50	50	43	40	38	26	13	21	115	151	0	0	0	0	0	0
1700021F05Rik_CCDS23820.1_ex2_10:43532682-43532704:-_5-2	1700021F05Rik	0	0	0	0	0	0	0	0	0	0	0	0	0	0	0	0	0	0	0
1700021F07Rik_CCDS50814.1_ex2_2:173527896-173527918:-_5-5	1700021F07Rik	507	366	347	374	335	266	244	240	163	116	165	1221	1276	296	367	352	333	415	363
1700021F07Rik_CCDS50814.1_ex1_2:173526015-173526037:+_5-1	1700021F07Rik	325	308	299	207	222	152	142	148	94	68	108	615	661	86	118	110	78	129	96
1700021F07Rik_CCDS50814.1_ex1_2:173526036-173526058:+_5-2	1700021F07Rik	902	829	716	638	680	521	499	487	248	210	282	2902	3043	200	215	217	126	188	145
1700021F07Rik_CCDS50814.1_ex2_2:173527841-173527863:+_5-4	1700021F07Rik	588	532	468	474	457	250	280	241	195	141	232	1334	1420	27	37	29	68	69	64
1700021F07Rik_CCDS50814.1_ex1_2:173526064-173526086:+_5-3	1700021F07Rik	94	74	45	47	44	31	29	34	15	16	23	231	221	22	34	21	9	19	18
1700021K19Rik_CCDS28124.1_ex12_16:32843346-32843368:-_5-4	1700021K19Rik	374	393	301	313	296	266	225	238	128	113	190	1246	1388	36	43	51	15	15	5
1700021K19Rik_CCDS28124.1_ex12_16:32843276-32843298:-_5-3	1700021K19Rik	762	695	632	571	562	453	394	412	208	201	273	2878	2911	163	173	175	107	148	110
1700021K19Rik_CCDS28124.1_ex12_16:32843025-32843047:+_5-1	1700021K19Rik	422	424	427	402	451	271	263	244	153	114	142	829	910	181	201	178	154	207	153
1700021K19Rik_CCDS28124.1_ex12_16:32843051-32843073:+_5-2	1700021K19Rik	636	349	332	272	273	270	261	275	115	77	113	1374	1424	79	93	104	99	154	109
1700021K19Rik_CCDS28124.1_ex17_16:32857002-32857024:-_5-5	1700021K19Rik	44	39	26	15	2	15	11	21	15	12	13	72	77	0	0	0	3	7	2
1700022I11Rik_CCDS51160.1_ex1_4:42971965-42971987:+_5-5	1700022I11Rik	1159	904	844	749	800	577	489	516	367	311	368	2598	2847	170	207	175	152	199	136
1700022I11Rik_CCDS51160.1_ex0_4:42970121-42970143:+_5-1	1700022I11Rik	196	138	105	85	98	116	102	102	33	33	61	707	710	18	15	17	1	2	0
1700022I11Rik_CCDS51160.1_ex1_4:42971452-42971474:-_5-4	1700022I11Rik	323	210	190	228	225	154	120	133	98	75	108	633	697	2	3	3	0	0	0
1700022I11Rik_CCDS51160.1_ex1_4:42971420-42971442:-_5-3	1700022I11Rik	179	151	156	153	135	128	97	99	46	57	57	387	447	63	63	67	64	70	55
1700022I11Rik_CCDS51160.1_ex1_4:42971318-42971340:-_5-2	1700022I11Rik	690	675	574	386	396	263	277	281	154	118	180	1607	1715	168	211	211	177	260	167
1700022P22Rik_CCDS48483.1_ex0_1:191039678-191039700:-_5-2	1700022P22Rik	352	251	185	201	207	195	168	167	58	62	85	906	979	26	30	25	7	9	7
1700022P22Rik_CCDS48483.1_ex0_1:191039663-191039685:+_5-1	1700022P22Rik	854	830	718	765	700	507	402	428	288	209	313	2625	2882	185	184	188	195	252	179
1700022P22Rik_CCDS48483.1_ex0_1:191039704-191039726:+_5-3	1700022P22Rik	322	386	332	160	202	217	150	206	131	73	119	443	508	65	83	59	55	62	41
1700022P22Rik_CCDS48483.1_ex0_1:191039744-191039766:-_5-5	1700022P22Rik	359	309	265	227	243	162	142	158	89	71	104	696	709	31	42	53	51	90	63
1700022P22Rik_CCDS48483.1_ex0_1:191039717-191039739:+_5-4	1700022P22Rik	467	424	404	233	287	249	234	192	106	95	98	1346	1440	63	78	66	66	71	58
1700023E05Rik_CCDS19369.1_ex0_5:77016430-77016452:+_5-1	1700023E05Rik	644	610	534	843	880	398	445	443	313	252	362	1615	1827	125	132	136	112	146	114
1700023E05Rik_CCDS19369.1_ex0_5:77016515-77016537:-_5-2	1700023E05Rik	407	364	313	272	274	254	220	216	118	101	127	799	839	63	69	56	31	56	44
1700023E05Rik_CCDS19369.1_ex0_5:77016604-77016626:+_5-4	1700023E05Rik	594	703	685	581	566	377	332	332	225	157	297	1930	2006	79	87	93	71	112	74
1700023E05Rik_CCDS19369.1_ex0_5:77016582-77016604:-_5-3	1700023E05Rik	665	750	599	608	590	329	339	305	195	168	257	1282	1425	194	245	244	286	415	256
1700023E05Rik_CCDS19369.1_ex2_5:77044060-77044082:+_5-5	1700023E05Rik	502	416	331	286	279	287	277	238	111	94	152	811	928	59	70	90	59	70	56
1700023F06Rik_CCDS56813.1_ex5_11:103200803-103200825:-_5-4	1700023F06Rik	706	641	571	408	399	363	332	300	121	107	170	1538	1546	88	127	90	89	94	67
1700023F06Rik_CCDS56813.1_ex5_11:103200840-103200862:+_5-5	1700023F06Rik	607	415	400	351	327	308	302	327	148	145	178	1231	1499	67	76	69	75	110	92
1700023F06Rik_CCDS56813.1_ex3_11:103200147-103200169:-_5-1	1700023F06Rik	479	337	295	304	296	239	198	190	98	73	106	1340	1353	61	94	90	81	81	58
1700023F06Rik_CCDS56813.1_ex4_11:103200280-103200302:+_5-3	1700023F06Rik	404	319	303	211	227	241	229	208	69	61	76	1167	1203	61	67	79	64	97	70
1700023F06Rik_CCDS56813.1_ex3_11:103200172-103200194:-_5-2	1700023F06Rik	302	434	405	279	312	217	210	186	144	98	150	849	881	77	89	80	80	121	61
1700024G13Rik_CCDS36867.1_ex1_14:32377936-32377958:-_5-2	1700024G13Rik	629	564	452	448	451	308	294	310	160	137	166	1916	2069	173	209	181	169	244	141
1700024G13Rik_CCDS36867.1_ex1_14:32377953-32377975:-_5-3	1700024G13Rik	383	372	276	318	340	301	251	287	116	112	169	843	939	195	177	174	176	232	154
1700024G13Rik_CCDS36867.1_ex2_14:32388264-32388286:-_5-5	1700024G13Rik	766	863	778	788	777	504	513	491	286	249	401	1892	2018	111	113	102	79	98	89
1700024G13Rik_CCDS36867.1_ex2_14:32388251-32388273:-_5-4	1700024G13Rik	418	314	274	274	279	235	233	217	106	60	103	1080	1172	26	19	25	37	36	31
1700024G13Rik_CCDS36867.1_ex1_14:32377919-32377941:-_5-1	1700024G13Rik	55	14	10	26	26	11	5	8	7	4	7	158	154	2	0	2	0	0	0
1700024P04Rik_CCDS49342.1_ex0_13:98984294-98984316:-_5-1	1700024P04Rik	368	302	281	324	327	154	184	125	110	80	112	942	998	187	207	173	208	233	163
1700024P04Rik_CCDS49342.1_ex0_13:98984416-98984438:-_5-5	1700024P04Rik	598	694	616	493	481	375	337	340	240	164	251	1867	1972	213	253	261	217	305	226
1700024P04Rik_CCDS49342.1_ex0_13:98984331-98984353:+_5-2	1700024P04Rik	170	189	161	81	90	106	109	113	55	46	53	381	437	74	67	94	82	78	62
1700024P04Rik_CCDS49342.1_ex0_13:98984399-98984421:+_5-4	1700024P04Rik	52	63	57	65	72	13	18	18	19	18	22	105	127	10	15	7	0	1	0
1700024P04Rik_CCDS49342.1_ex0_13:98984363-98984385:-_5-3	1700024P04Rik	62	141	117	107	128	96	108	92	35	50	66	47	40	7	10	7	26	24	15
1700024P16Rik_CCDS51250.1_ex0_4:104913656-104913678:-_5-1	1700024P16Rik	650	656	561	560	638	316	289	338	215	153	255	1614	1741	38	37	34	29	29	32
1700024P16Rik_CCDS51250.1_ex2_4:104948766-104948788:-_5-5	1700024P16Rik	405	300	250	193	211	248	190	201	104	69	101	808	866	81	85	110	141	175	150
1700024P16Rik_CCDS51250.1_ex1_4:104945185-104945207:-_5-2	1700024P16Rik	348	373	348	210	209	228	204	210	120	64	90	744	711	170	160	168	98	132	117
1700024P16Rik_CCDS51250.1_ex1_4:104945573-104945595:-_5-3	1700024P16Rik	361	511	428	327	274	291	253	251	126	103	152	1363	1362	66	79	73	82	109	75
1700024P16Rik_CCDS51250.1_ex2_4:104948721-104948743:-_5-4	1700024P16Rik	430	384	343	324	333	237	241	233	108	101	158	757	825	39	44	52	12	31	16
1700025F22Rik_CCDS50394.1_ex1_19:11142401-11142423:-_5-3	1700025F22Rik	372	469	420	439	493	259	242	234	148	125	194	1016	1051	173	224	195	214	308	183
1700025F22Rik_CCDS50394.1_ex1_19:11142343-11142365:-_5-2	1700025F22Rik	175	122	126	101	103	91	85	81	28	36	39	401	427	21	19	34	27	37	28
1700025F22Rik_CCDS50394.1_ex1_19:11142327-11142349:+_5-1	1700025F22Rik	225	124	137	107	103	56	70	64	53	28	66	486	495	163	137	172	151	199	134
1700025F22Rik_CCDS50394.1_ex1_19:11142445-11142467:-_5-4	1700025F22Rik	289	280	270	286	309	180	167	177	99	94	152	541	551	113	102	123	118	157	94
1700025F22Rik_CCDS50394.1_ex2_19:11146728-11146750:-_5-5	1700025F22Rik	99	97	120	65	73	29	23	27	36	33	54	278	296	3	3	5	0	0	0
1700025G04Rik_CCDS35737.1_ex2_1:151921091-151921113:+_5-3	1700025G04Rik	680	455	448	440	467	301	321	296	181	129	224	1402	1548	51	63	79	41	72	51
1700025G04Rik_CCDS35737.1_ex2_1:151921054-151921076:+_5-1	1700025G04Rik	115	172	146	244	268	122	103	95	99	72	103	391	433	58	72	57	65	79	73
1700025G04Rik_CCDS35737.1_ex3_1:151980497-151980519:-_5-5	1700025G04Rik	326	208	189	91	77	112	98	105	34	25	33	718	733	13	18	15	15	20	12
1700025G04Rik_CCDS35737.1_ex3_1:151980471-151980493:-_5-4	1700025G04Rik	15	7	19	5	4	23	23	19	6	5	11	178	188	1	1	0	0	0	0
1700025G04Rik_CCDS35737.1_ex2_1:151921071-151921093:-_5-2	1700025G04Rik	37	8	8	2	4	9	8	11	4	0	4	5	4	0	0	0	0	0	0
1700026D08Rik_CCDS21413.1_ex4_7:83793196-83793218:+_5-2	1700026D08Rik	132	184	152	131	144	110	91	98	54	46	49	467	410	10	15	9	22	18	15
1700026D08Rik_CCDS21413.1_ex3_7:83791697-83791719:-_5-1	1700026D08Rik	407	279	266	246	280	193	179	200	105	98	124	627	620	49	50	44	21	34	39
1700026D08Rik_CCDS21413.1_ex4_7:83793419-83793441:-_5-5	1700026D08Rik	265	283	270	326	323	214	185	180	119	78	127	609	559	58	53	60	28	22	14
1700026D08Rik_CCDS21413.1_ex4_7:83793390-83793412:+_5-4	1700026D08Rik	247	179	260	220	284	117	168	139	93	81	112	857	890	89	86	72	69	90	51
1700026D08Rik_CCDS21413.1_ex4_7:83793229-83793251:-_5-3	1700026D08Rik	441	392	411	275	241	217	234	207	100	74	133	1011	1089	22	29	22	30	50	42
1700026L06Rik_CCDS15845.1_ex3_2:28695898-28695920:+_5-4	1700026L06Rik	405	376	324	250	239	278	241	229	121	95	128	828	990	56	42	61	27	19	14
1700026L06Rik_CCDS15845.1_ex2_2:28693767-28693789:+_5-2	1700026L06Rik	704	505	483	444	479	368	343	350	126	99	181	1760	1827	136	126	134	146	209	134
1700026L06Rik_CCDS15845.1_ex2_2:28693779-28693801:-_5-3	1700026L06Rik	605	803	646	548	604	308	288	267	189	175	201	1418	1552	123	142	128	92	112	81
1700026L06Rik_CCDS15845.1_ex3_2:28695928-28695950:-_5-5	1700026L06Rik	98	145	92	102	105	72	50	72	38	23	32	177	185	8	4	2	4	4	0
1700026L06Rik_CCDS15845.1_ex2_2:28693644-28693666:+_5-1	1700026L06Rik	527	449	376	435	416	334	295	300	163	124	172	1243	1423	69	77	68	42	66	31
1700028K03Rik_CCDS19504.1_ex1_5:107543992-107544014:+_5-2	1700028K03Rik	316	309	272	207	172	118	141	80	86	49	89	608	647	30	42	54	33	41	32
1700028K03Rik_CCDS19504.1_ex2_5:107545710-107545732:+_5-3	1700028K03Rik	209	149	148	84	94	52	59	62	53	44	57	324	364	53	85	73	83	111	75
1700028K03Rik_CCDS19504.1_ex2_5:107545807-107545829:-_5-5	1700028K03Rik	494	363	361	180	192	259	240	240	88	88	136	1228	1280	89	97	111	41	61	48
1700028K03Rik_CCDS19504.1_ex1_5:107543968-107543990:+_5-1	1700028K03Rik	102	143	85	45	59	98	76	74	38	27	33	363	402	7	5	5	0	0	0
1700028K03Rik_CCDS19504.1_ex2_5:107545795-107545817:+_5-4	1700028K03Rik	415	317	294	165	167	188	183	189	74	55	86	1342	1374	40	54	45	30	37	36
1700028P14Rik_CCDS29708.1_ex3_19:23593026-23593048:-_5-2	1700028P14Rik	428	319	254	180	238	162	159	156	85	80	103	1345	1403	33	47	41	38	32	26
1700028P14Rik_CCDS29708.1_ex3_19:23593038-23593060:-_5-3	1700028P14Rik	286	213	199	147	150	113	117	114	58	48	73	642	699	41	47	60	74	98	61
1700028P14Rik_CCDS29708.1_ex2_19:23592154-23592176:-_5-1	1700028P14Rik	479	535	512	613	619	458	432	420	256	199	310	1753	1865	136	175	148	76	124	102
1700028P14Rik_CCDS29708.1_ex3_19:23593115-23593137:-_5-4	1700028P14Rik	252	145	128	89	86	52	61	43	35	40	37	535	561	18	14	19	14	26	13
1700028P14Rik_CCDS29708.1_ex4_19:23616575-23616597:-_5-5	1700028P14Rik	110	163	125	122	117	84	81	73	78	56	69	186	200	8	8	9	5	3	2
1700029F12Rik_CCDS36755.1_ex1_13:97030213-97030235:+_5-1	1700029F12Rik	476	313	316	250	235	225	223	181	104	59	126	1133	1259	65	89	95	83	109	78
1700029F12Rik_CCDS36755.1_ex1_13:97030401-97030423:-_5-5	1700029F12Rik	365	243	245	177	164	160	137	157	70	57	68	1193	1255	182	164	170	166	199	155
1700029F12Rik_CCDS36755.1_ex1_13:97030355-97030377:+_5-4	1700029F12Rik	871	620	532	516	524	378	352	376	194	165	279	1744	1787	146	174	181	125	172	113
1700029F12Rik_CCDS36755.1_ex1_13:97030256-97030278:+_5-2	1700029F12Rik	568	485	450	362	310	321	283	263	169	159	156	1394	1376	154	173	186	195	248	188
1700029F12Rik_CCDS36755.1_ex1_13:97030305-97030327:+_5-3	1700029F12Rik	385	291	269	184	201	170	172	171	97	104	142	976	1060	95	95	106	63	73	67
1700029H14Rik_CCDS40233.1_ex7_8:13562202-13562224:-_5-4	1700029H14Rik	515	504	484	346	335	259	287	250	103	90	128	1068	1174	93	107	129	71	78	58
1700029H14Rik_CCDS40233.1_ex7_8:13562238-13562260:+_5-5	1700029H14Rik	681	637	547	472	492	323	369	373	178	130	215	1689	1798	96	101	104	149	187	122
1700029H14Rik_CCDS40233.1_ex5_8:13558842-13558864:-_5-2	1700029H14Rik	148	90	108	88	65	65	60	58	22	24	37	887	956	6	10	12	14	36	20
1700029H14Rik_CCDS40233.1_ex5_8:13558781-13558803:-_5-1	1700029H14Rik	237	292	254	201	210	163	137	147	109	72	94	431	425	34	22	34	21	15	28
1700029H14Rik_CCDS40233.1_ex7_8:13562153-13562175:-_5-3	1700029H14Rik	318	310	284	137	129	155	131	126	52	50	63	593	623	64	65	50	55	59	41
1700029I15Rik_CCDS16445.1_ex1_2:92383256-92383278:+_5-3	1700029I15Rik	824	920	806	572	571	500	478	453	200	182	266	2565	2678	189	191	187	140	157	112
1700029I15Rik_CCDS16445.1_ex1_2:92383226-92383248:+_5-2	1700029I15Rik	661	535	414	352	346	327	285	329	97	97	128	1319	1354	185	227	193	133	208	142
1700029I15Rik_CCDS16445.1_ex1_2:92383208-92383230:+_5-1	1700029I15Rik	704	580	531	456	451	408	401	363	196	138	185	1730	1760	151	151	173	101	159	100
1700029I15Rik_CCDS16445.1_ex1_2:92383271-92383293:-_5-4	1700029I15Rik	384	492	427	383	410	264	230	223	156	129	200	1032	1077	91	97	109	39	66	59
1700029I15Rik_CCDS16445.1_ex2_2:92383432-92383454:+_5-5	1700029I15Rik	249	189	184	160	154	115	87	74	56	57	70	481	535	24	25	24	20	29	18
1700029J07Rik_CCDS22283.1_ex5_8:45970526-45970548:-_5-5	1700029J07Rik	278	128	125	128	131	91	83	58	65	48	56	786	792	65	64	80	36	43	40
1700029J07Rik_CCDS22283.1_ex4_8:45968071-45968093:-_5-1	1700029J07Rik	274	209	175	88	70	194	154	171	41	30	58	958	1010	26	46	30	7	13	9
1700029J07Rik_CCDS22283.1_ex5_8:45970428-45970450:-_5-3	1700029J07Rik	221	159	137	186	169	105	125	105	80	48	79	410	417	37	54	37	70	96	51
1700029J07Rik_CCDS22283.1_ex5_8:45970481-45970503:+_5-4	1700029J07Rik	349	303	262	186	227	128	111	114	89	67	107	1014	1092	59	44	77	24	55	35
1700029J07Rik_CCDS22283.1_ex5_8:45970366-45970388:-_5-2	1700029J07Rik	144	171	160	88	105	126	111	98	31	44	34	378	391	4	1	1	5	8	4
1700029P11Rik_CCDS37152.1_ex0_15:81980667-81980689:+_5-2	1700029P11Rik	731	519	460	265	262	292	286	301	116	85	129	1779	1828	137	152	147	118	166	97
1700029P11Rik_CCDS37152.1_ex0_15:81980648-81980670:+_5-1	1700029P11Rik	562	593	590	610	565	419	370	394	261	195	335	2177	2249	62	66	73	47	82	44
1700029P11Rik_CCDS37152.1_ex0_15:81980761-81980783:-_5-3	1700029P11Rik	329	265	244	192	214	190	160	152	87	68	106	545	597	29	30	18	31	40	33
1700029P11Rik_CCDS37152.1_ex0_15:81980775-81980797:+_5-4	1700029P11Rik	4	0	0	0	1	0	0	0	0	0	0	0	0	0	0	0	0	0	0
1700029P11Rik_CCDS37152.1_ex0_15:81980801-81980823:-_5-5	1700029P11Rik	64	20	27	32	35	22	11	39	3	3	5	276	263	0	0	0	1	7	4
1700030F18Rik_CCDS37207.1_ex1_15:99927792-99927814:-_5-1	1700030F18Rik	630	602	567	512	518	391	340	351	250	180	234	1293	1249	110	162	148	120	161	103
1700030F18Rik_CCDS37207.1_ex1_15:99927824-99927846:+_5-2	1700030F18Rik	320	248	220	254	281	132	138	125	106	84	131	515	510	105	109	93	112	168	118
1700030F18Rik_CCDS37207.1_ex1_15:99927840-99927862:+_5-3	1700030F18Rik	524	496	423	332	304	228	216	244	126	121	174	1311	1451	29	30	20	36	50	27
1700030F18Rik_CCDS37207.1_ex2_15:99929825-99929847:+_5-5	1700030F18Rik	197	299	257	215	244	180	124	144	131	89	143	384	403	23	28	25	39	52	43
1700030F18Rik_CCDS37207.1_ex1_15:99927863-99927885:-_5-4	1700030F18Rik	370	478	390	516	489	285	242	261	204	156	246	741	824	63	61	79	36	45	28
1700030J22Rik_CCDS22695.1_ex0_8:116971845-116971867:+_5-3	1700030J22Rik	932	887	790	719	740	603	532	546	286	220	323	2057	2091	164	171	187	110	158	120
1700030J22Rik_CCDS22695.1_ex0_8:116971777-116971799:+_5-1	1700030J22Rik	729	841	781	679	743	530	489	460	291	207	299	1883	2000	77	95	92	61	112	89
1700030J22Rik_CCDS22695.1_ex1_8:116973548-116973570:-_5-5	1700030J22Rik	127	70	67	55	60	29	32	34	17	23	25	288	302	29	39	32	43	47	45
1700030J22Rik_CCDS22695.1_ex0_8:116971800-116971822:-_5-2	1700030J22Rik	696	442	376	332	329	361	349	322	113	98	122	1857	1983	41	45	55	59	83	57
1700030J22Rik_CCDS22695.1_ex0_8:116971996-116972018:+_5-4	1700030J22Rik	457	357	295	182	210	224	213	208	95	92	122	1265	1344	109	137	135	120	174	116
1700030K09Rik_CCDS22414.1_ex0_8:72445103-72445125:-_5-1	1700030K09Rik	667	611	612	591	600	369	339	363	221	186	271	1530	1540	138	139	117	154	172	132
1700030K09Rik_CCDS22414.1_ex1_8:72449502-72449524:-_5-3	1700030K09Rik	171	186	168	110	116	96	63	78	45	31	75	378	433	21	30	18	7	19	5
1700030K09Rik_CCDS22414.1_ex1_8:72449522-72449544:+_5-4	1700030K09Rik	797	521	524	501	473	237	250	217	139	124	178	1276	1447	35	55	59	50	50	44
1700030K09Rik_CCDS22414.1_ex0_8:72445220-72445242:+_5-2	1700030K09Rik	337	440	387	319	334	349	269	328	131	109	156	1121	1216	60	68	64	54	85	52
1700030K09Rik_CCDS22414.1_ex1_8:72449558-72449580:+_5-5	1700030K09Rik	566	454	411	355	355	340	286	306	166	128	191	1530	1718	68	70	77	32	51	30
1700031F05Rik_CCDS53160.1_ex2_X:102861157-102861179:+_5-2	1700031F05Rik	743	678	594	410	397	361	308	331	163	119	198	1352	1404	60	77	68	92	105	96
1700031F05Rik_CCDS53160.1_ex3_X:102864146-102864168:+_5-3	1700031F05Rik	719	237	265	102	89	134	149	158	57	32	59	1435	1498	25	28	35	48	54	51
1700031F05Rik_CCDS53160.1_ex3_X:102864169-102864191:+_5-4	1700031F05Rik	147	82	75	27	34	52	52	40	17	15	7	199	176	5	7	5	0	0	0
1700031F05Rik_CCDS53160.1_ex3_X:102864204-102864226:+_5-5	1700031F05Rik	356	166	174	162	141	106	91	84	36	37	64	708	711	21	22	23	37	30	16
1700031F05Rik_CCDS53160.1_ex1_X:102860896-102860918:-_5-1	1700031F05Rik	217	218	189	92	71	90	92	77	23	28	40	382	436	5	5	3	0	4	0
1700034E13Rik_CCDS29249.1_ex0_18:52660550-52660572:+_5-3	1700034E13Rik	102	111	103	151	140	59	60	51	40	33	65	143	142	6	17	10	27	46	22
1700034E13Rik_CCDS29249.1_ex1_18:52663588-52663610:+_5-5	1700034E13Rik	350	241	198	217	205	156	139	152	77	83	116	911	859	71	105	107	53	69	33
1700034E13Rik_CCDS29249.1_ex0_18:52660563-52660585:-_5-4	1700034E13Rik	47	40	34	13	9	24	30	29	0	1	4	264	287	0	0	0	0	0	0
1700034E13Rik_CCDS29249.1_ex0_18:52660473-52660495:+_5-1	1700034E13Rik	147	133	135	156	146	83	77	68	57	32	56	364	361	9	18	10	10	12	9
1700034E13Rik_CCDS29249.1_ex0_18:52660509-52660531:+_5-2	1700034E13Rik	123	114	115	138	130	73	67	55	56	35	47	526	566	43	56	46	23	30	18
1700034F02Rik_CCDS48763.1_ex0_11:29553718-29553740:-_5-1	1700034F02Rik	279	205	177	135	135	114	114	111	61	38	46	400	387	5	6	5	2	2	4
1700034F02Rik_CCDS48763.1_ex2_11:29557777-29557799:-_5-3	1700034F02Rik	664	343	343	320	303	237	223	235	104	100	103	1675	1796	167	180	174	175	239	155
1700034F02Rik_CCDS48763.1_ex3_11:29560640-29560662:-_5-5	1700034F02Rik	512	413	400	310	367	342	288	290	110	79	167	825	897	24	17	33	9	10	8
1700034F02Rik_CCDS48763.1_ex0_11:29553741-29553763:+_5-2	1700034F02Rik	300	215	222	72	98	80	77	69	31	28	47	511	548	30	31	39	33	47	29
1700034F02Rik_CCDS48763.1_ex3_11:29560460-29560482:-_5-4	1700034F02Rik	320	236	222	168	177	101	83	90	78	62	80	917	960	104	96	125	87	136	99
1700034J05Rik_CCDS51956.1_ex1_6:146953212-146953234:+_5-3	1700034J05Rik	206	326	335	393	440	179	177	189	161	103	178	596	578	11	23	15	13	10	7
1700034J05Rik_CCDS51956.1_ex1_6:146953017-146953039:+_5-1	1700034J05Rik	531	468	445	354	314	263	252	258	119	109	162	1382	1345	79	104	80	86	124	83
1700034J05Rik_CCDS51956.1_ex1_6:146953260-146953282:-_5-5	1700034J05Rik	395	261	254	229	255	176	139	139	68	54	66	398	429	18	10	27	14	16	17
1700034J05Rik_CCDS51956.1_ex1_6:146953237-146953259:+_5-4	1700034J05Rik	403	299	263	228	225	186	173	177	96	81	116	828	824	13	22	17	26	39	20
1700034J05Rik_CCDS51956.1_ex1_6:146953176-146953198:+_5-2	1700034J05Rik	437	726	662	558	558	369	360	347	195	189	240	1527	1589	80	98	84	67	96	77
1700034O15Rik_CCDS20054.1_ex1_6:41685240-41685262:+_5-5	1700034O15Rik	488	702	578	446	451	364	327	360	158	123	203	1103	1197	86	106	106	106	139	98
1700034O15Rik_CCDS20054.1_ex0_6:41684660-41684682:-_5-3	1700034O15Rik	638	755	698	550	577	498	492	455	227	169	262	2398	2534	338	424	401	426	572	398
1700034O15Rik_CCDS20054.1_ex0_6:41684611-41684633:+_5-1	1700034O15Rik	284	319	268	165	177	175	160	153	96	78	102	660	784	26	21	25	8	16	15
1700034O15Rik_CCDS20054.1_ex1_6:41685199-41685221:+_5-4	1700034O15Rik	168	214	170	131	119	144	92	140	46	50	66	593	578	21	21	24	29	44	35
1700034O15Rik_CCDS20054.1_ex0_6:41684647-41684669:+_5-2	1700034O15Rik	19	22	11	4	5	12	11	10	7	4	3	13	19	0	0	0	0	0	0
1700037C18Rik_CCDS49746.1_ex1_16:3907006-3907028:+_5-4	1700037C18Rik	570	535	467	322	334	370	341	322	114	83	147	1486	1640	38	52	44	53	61	39
1700037C18Rik_CCDS49746.1_ex1_16:3906948-3906970:-_5-2	1700037C18Rik	399	419	369	355	359	247	231	206	122	120	198	1029	1107	79	91	95	53	55	50
1700037C18Rik_CCDS49746.1_ex1_16:3906972-3906994:-_5-3	1700037C18Rik	821	591	499	464	459	450	369	397	170	129	190	2113	2163	72	83	70	55	59	76
1700037C18Rik_CCDS49746.1_ex1_16:3907052-3907074:-_5-5	1700037C18Rik	881	808	711	578	602	490	502	494	248	197	275	2030	2202	268	309	327	167	261	186
1700037C18Rik_CCDS49746.1_ex1_16:3906840-3906862:-_5-1	1700037C18Rik	284	135	124	52	50	65	61	55	18	18	24	409	436	3	7	5	4	0	1
1700037H04Rik_CCDS16756.1_ex1_2:131147244-131147266:-_5-1	1700037H04Rik	324	267	235	152	153	185	136	178	71	54	93	672	750	54	82	59	111	139	90
1700037H04Rik_CCDS16756.1_ex2_2:131148255-131148277:+_5-2	1700037H04Rik	593	569	538	452	460	293	282	264	183	159	203	1167	1202	66	66	89	88	115	76
1700037H04Rik_CCDS16756.1_ex3_2:131151680-131151702:+_5-5	1700037H04Rik	537	569	492	453	428	321	276	289	189	152	242	1419	1394	122	136	133	72	103	85
1700037H04Rik_CCDS16756.1_ex3_2:131151644-131151666:-_5-3	1700037H04Rik	406	439	381	374	381	292	258	299	135	108	147	791	839	26	24	23	26	33	18
1700037H04Rik_CCDS16756.1_ex3_2:131151668-131151690:+_5-4	1700037H04Rik	131	48	46	28	27	25	30	22	17	19	24	460	475	80	95	75	87	98	86
1700039E15Rik_CCDS21238.1_ex2_7:45286894-45286916:-_5-4	1700039E15Rik	436	488	418	310	337	255	241	242	164	125	178	1079	1151	92	85	97	59	73	66
1700039E15Rik_CCDS21238.1_ex1_7:45286527-45286549:-_5-2	1700039E15Rik	435	264	220	189	194	137	160	115	97	73	84	1263	1279	39	47	46	27	30	25
1700039E15Rik_CCDS21238.1_ex2_7:45287062-45287084:+_5-5	1700039E15Rik	497	434	397	396	423	255	234	272	125	117	156	1883	2042	148	186	149	191	254	194
1700039E15Rik_CCDS21238.1_ex1_7:45286456-45286478:+_5-1	1700039E15Rik	187	118	113	117	126	101	117	97	35	33	57	752	760	10	10	14	22	41	30
1700039E15Rik_CCDS21238.1_ex2_7:45286870-45286892:+_5-3	1700039E15Rik	315	214	218	249	235	172	163	172	53	70	87	1180	1234	111	121	129	149	173	142
1700040L02Rik_CCDS23905.1_ex4_10:68516369-68516391:-_5-2	1700040L02Rik	586	527	560	284	313	293	256	261	168	125	179	1501	1585	167	226	188	165	234	166
1700040L02Rik_CCDS23905.1_ex5_10:68525608-68525630:+_5-3	1700040L02Rik	354	403	320	236	227	175	156	125	71	65	106	739	771	92	97	108	134	188	117
1700040L02Rik_CCDS23905.1_ex6_10:68533844-68533866:+_5-5	1700040L02Rik	423	489	475	541	604	311	335	317	205	168	268	1418	1397	53	50	51	25	32	18
1700040L02Rik_CCDS23905.1_ex3_10:68509741-68509763:+_5-1	1700040L02Rik	587	486	364	286	257	246	233	198	74	85	141	1238	1285	86	81	96	66	90	64
1700040L02Rik_CCDS23905.1_ex5_10:68525688-68525710:+_5-4	1700040L02Rik	0	0	0	0	0	0	0	0	0	0	0	0	0	0	0	0	0	0	0
1700042B14Rik_CCDS53232.1_ex0_X:155125689-155125711:-_2-2	1700042B14Rik	320	276	265	187	161	118	130	128	44	34	50	1012	1137	44	54	44	44	52	30
1700042B14Rik_CCDS53232.1_ex0_X:155125577-155125599:-_2-1	1700042B14Rik	241	98	93	108	88	85	49	59	45	18	45	458	548	40	53	58	76	87	59
1700042G07Rik_CCDS51276.1_ex0_4:116173536-116173558:-_5-4	1700042G07Rik	747	724	698	555	495	522	468	488	140	131	203	1978	2142	64	56	68	53	81	47
1700042G07Rik_CCDS51276.1_ex0_4:116173480-116173502:-_5-1	1700042G07Rik	740	889	769	455	506	401	368	351	200	158	223	1196	1197	76	77	85	94	101	82
1700042G07Rik_CCDS51276.1_ex0_4:116173498-116173520:+_5-2	1700042G07Rik	703	662	567	536	508	527	555	456	179	144	252	1794	1926	119	107	126	93	107	79
1700042G07Rik_CCDS51276.1_ex0_4:116173521-116173543:+_5-3	1700042G07Rik	383	361	367	216	255	288	289	248	150	131	171	1092	1120	37	63	48	23	24	20
1700042G07Rik_CCDS51276.1_ex0_4:116173571-116173593:+_5-5	1700042G07Rik	241	303	294	327	362	170	162	170	113	93	126	652	763	47	53	49	22	26	27
1700049G17Rik_CCDS21032.1_ex0_7:27912150-27912172:-_4-3	1700049G17Rik	395	465	415	274	299	269	238	223	119	98	115	1439	1540	31	48	26	6	9	10
1700049G17Rik_CCDS21032.1_ex0_7:27912108-27912130:-_4-2	1700049G17Rik	49	35	25	15	20	9	10	12	10	7	14	93	104	10	12	12	24	31	25
1700049G17Rik_CCDS21032.1_ex0_7:27912087-27912109:-_4-1	1700049G17Rik	162	151	107	184	198	57	41	40	63	48	63	278	309	12	9	18	1	1	1
1700049G17Rik_CCDS21032.1_ex0_7:27912204-27912226:-_4-4	1700049G17Rik	12	9	11	2	2	8	4	3	0	2	1	30	18	0	0	0	4	4	3
1700052N19Rik_CCDS56676.1_ex2_10:4439715-4439737:+_5-3	1700052N19Rik	329	333	312	329	371	201	172	147	83	71	139	1146	1159	44	38	46	15	24	19
1700052N19Rik_CCDS56676.1_ex2_10:4439634-4439656:+_5-2	1700052N19Rik	77	81	89	113	120	27	16	24	41	27	47	256	275	49	65	55	27	59	45
1700052N19Rik_CCDS56676.1_ex3_10:4450689-4450711:+_5-5	1700052N19Rik	557	365	385	345	356	308	272	251	130	114	162	924	924	55	77	63	37	63	41
1700052N19Rik_CCDS56676.1_ex3_10:4450656-4450678:-_5-4	1700052N19Rik	256	404	337	694	673	207	191	182	239	220	295	585	622	69	64	70	82	115	68
1700052N19Rik_CCDS56676.1_ex2_10:4439599-4439621:+_5-1	1700052N19Rik	73	56	28	41	44	8	13	11	5	11	9	140	119	1	1	0	6	13	5
1700054O13Rik_CCDS30012.1_ex0_X:9847210-9847232:-_5-5	1700054O13Rik	587	419	383	231	221	277	256	251	143	106	153	1486	1533	77	90	79	94	109	79
1700054O13Rik_CCDS30012.1_ex0_X:9847161-9847183:-_5-3	1700054O13Rik	300	336	294	166	219	248	200	213	113	104	153	959	1066	115	120	134	157	250	152
1700054O13Rik_CCDS30012.1_ex0_X:9847149-9847171:+_5-2	1700054O13Rik	707	660	605	524	505	354	312	318	216	166	267	1574	1732	132	126	129	97	179	107
1700054O13Rik_CCDS30012.1_ex0_X:9847126-9847148:+_5-1	1700054O13Rik	346	364	276	219	220	216	213	211	75	78	93	919	971	68	72	83	79	109	83
1700054O13Rik_CCDS30012.1_ex0_X:9847189-9847211:-_5-4	1700054O13Rik	288	253	191	262	237	126	117	104	91	87	120	519	594	26	59	50	23	26	24
1700055N04Rik_CCDS57128.1_ex1_19:3963896-3963918:+_5-2	1700055N04Rik	210	422	395	597	617	268	262	232	255	230	301	611	624	17	15	14	0	0	0
1700055N04Rik_CCDS57128.1_ex6_19:3965638-3965660:-_5-5	1700055N04Rik	582	575	548	447	466	320	259	251	179	120	237	1898	2053	126	170	144	160	189	154
1700055N04Rik_CCDS57128.1_ex3_19:3964902-3964924:+_5-4	1700055N04Rik	211	137	141	108	122	96	123	94	65	41	75	415	420	14	21	16	6	12	8
1700055N04Rik_CCDS57128.1_ex1_19:3963962-3963984:+_5-3	1700055N04Rik	530	391	317	288	318	250	239	232	112	97	134	1076	1108	84	89	87	66	102	66
1700055N04Rik_CCDS57128.1_ex1_19:3963871-3963893:+_5-1	1700055N04Rik	213	149	142	123	140	90	72	82	43	47	65	570	534	20	29	31	22	30	13
1700056E22Rik_CCDS56665.1_ex0_1:184033501-184033523:+_5-2	1700056E22Rik	498	546	557	481	507	252	254	261	138	136	192	1105	1220	162	221	211	242	330	258
1700056E22Rik_CCDS56665.1_ex0_1:184033718-184033740:+_5-5	1700056E22Rik	473	318	272	222	242	236	210	216	96	73	130	1305	1411	67	93	87	56	98	69
1700056E22Rik_CCDS56665.1_ex0_1:184033695-184033717:-_5-4	1700056E22Rik	462	501	421	377	366	224	189	220	130	147	184	1007	1050	70	92	91	93	108	88
1700056E22Rik_CCDS56665.1_ex0_1:184033425-184033447:+_5-1	1700056E22Rik	663	848	766	582	582	396	386	360	229	180	251	1800	1915	196	193	218	163	220	164
1700056E22Rik_CCDS56665.1_ex0_1:184033548-184033570:+_5-3	1700056E22Rik	525	326	349	297	327	171	128	147	111	81	174	1122	1186	41	35	43	80	85	66
1700057G04Rik_CCDS23406.1_ex3_9:92352562-92352584:-_5-3	1700057G04Rik	136	180	138	64	87	28	15	26	39	22	28	326	388	4	5	7	8	27	17
1700057G04Rik_CCDS23406.1_ex3_9:92352592-92352614:-_5-4	1700057G04Rik	554	513	471	301	336	255	281	261	99	82	135	1614	1765	23	26	23	31	46	25
1700057G04Rik_CCDS23406.1_ex2_9:92351037-92351059:+_5-1	1700057G04Rik	317	308	250	206	284	165	144	134	91	94	118	1447	1526	164	159	178	122	174	131
1700057G04Rik_CCDS23406.1_ex2_9:92351102-92351124:-_5-2	1700057G04Rik	190	126	148	115	111	80	108	90	30	29	36	693	768	24	22	21	17	12	15
1700057G04Rik_CCDS23406.1_ex3_9:92352655-92352677:+_5-5	1700057G04Rik	0	0	0	0	0	0	0	0	0	0	0	0	0	0	0	0	0	0	0
1700061G19Rik_CCDS37666.1_ex1_17:56877366-56877388:-_5-1	1700061G19Rik	520	238	220	263	245	172	155	192	76	78	109	1003	1101	75	83	96	84	79	81
1700061G19Rik_CCDS37666.1_ex1_17:56877453-56877475:-_5-2	1700061G19Rik	628	663	558	499	531	379	329	331	224	178	253	1319	1319	73	75	78	59	70	65
1700061G19Rik_CCDS37666.1_ex1_17:56877535-56877557:+_5-4	1700061G19Rik	346	299	273	292	314	181	179	181	82	66	92	888	907	61	51	58	59	67	36
1700061G19Rik_CCDS37666.1_ex5_17:56882634-56882656:+_5-5	1700061G19Rik	383	312	288	217	219	213	203	190	62	67	110	651	656	152	137	161	108	128	120
1700061G19Rik_CCDS37666.1_ex1_17:56877493-56877515:-_5-3	1700061G19Rik	549	610	569	893	869	378	391	335	326	257	417	1594	1654	92	111	83	57	83	56
1700065I17Rik_CCDS29260.1_ex2_18:56594458-56594480:-_5-4	1700065I17Rik	443	733	697	1291	1328	415	362	401	475	367	549	1045	1141	159	172	192	179	198	148
1700065I17Rik_CCDS29260.1_ex1_18:56592396-56592418:+_5-2	1700065I17Rik	408	531	432	350	301	284	268	283	133	112	169	906	993	190	189	204	169	206	156
1700065I17Rik_CCDS29260.1_ex2_18:56594507-56594529:+_5-5	1700065I17Rik	602	597	499	327	357	305	327	258	121	124	152	1225	1256	34	34	49	38	51	38
1700065I17Rik_CCDS29260.1_ex1_18:56592379-56592401:+_5-1	1700065I17Rik	447	341	327	345	404	241	228	204	116	124	135	1168	1252	44	58	57	38	46	43
1700065I17Rik_CCDS29260.1_ex1_18:56592425-56592447:-_5-3	1700065I17Rik	467	339	370	240	274	267	232	217	88	70	122	1224	1187	44	57	71	38	60	42
1700066B19Rik_CCDS50252.1_ex1_18:35728550-35728572:+_5-1	1700066B19Rik	433	541	472	307	334	281	271	253	116	105	146	941	930	48	65	78	51	61	47
1700066B19Rik_CCDS50252.1_ex1_18:35728709-35728731:+_5-5	1700066B19Rik	367	259	273	224	250	100	112	98	66	68	113	469	461	23	20	30	16	20	18
1700066B19Rik_CCDS50252.1_ex1_18:35728589-35728611:-_5-2	1700066B19Rik	305	405	353	330	331	178	168	188	138	103	170	979	1076	69	65	60	28	38	26
1700066B19Rik_CCDS50252.1_ex1_18:35728614-35728636:+_5-3	1700066B19Rik	1192	1015	919	854	868	607	535	523	272	249	343	2779	2873	271	298	283	245	300	246
1700066B19Rik_CCDS50252.1_ex1_18:35728642-35728664:+_5-4	1700066B19Rik	464	523	459	311	319	296	240	234	132	120	161	1483	1587	145	171	183	182	231	182
1700066M21Rik_CCDS48264.1_ex1_1:57382944-57382966:-_5-4	1700066M21Rik	138	140	144	93	100	96	84	69	41	23	46	234	233	21	37	32	22	22	18
1700066M21Rik_CCDS48264.1_ex1_1:57382989-57383011:+_5-5	1700066M21Rik	233	177	158	93	80	117	99	97	60	45	59	833	876	38	44	57	14	33	19
1700066M21Rik_CCDS48264.1_ex0_1:57377851-57377873:-_5-1	1700066M21Rik	967	1016	913	703	703	518	462	500	332	249	368	2008	2263	155	177	195	118	170	98
1700066M21Rik_CCDS48264.1_ex0_1:57377931-57377953:-_5-2	1700066M21Rik	828	923	753	871	810	588	566	504	377	298	461	2275	2384	131	151	164	170	240	166
1700066M21Rik_CCDS48264.1_ex1_1:57382825-57382847:-_5-3	1700066M21Rik	215	207	178	159	154	71	44	53	42	35	57	402	415	6	8	13	0	8	0
1700067K01Rik_CCDS22464.2_ex3_8:84003369-84003391:-_5-5	1700067K01Rik	493	348	289	297	274	238	286	285	120	89	115	1614	1657	88	89	106	76	103	63
1700067K01Rik_CCDS22464.2_ex2_8:84003178-84003200:+_5-2	1700067K01Rik	464	388	379	325	373	212	193	211	120	125	157	1448	1472	37	48	49	72	66	59
1700067K01Rik_CCDS22464.2_ex2_8:84003130-84003152:-_5-1	1700067K01Rik	285	226	260	126	124	126	95	94	30	31	40	666	652	85	74	88	96	133	92
1700067K01Rik_CCDS22464.2_ex3_8:84003301-84003323:-_5-3	1700067K01Rik	296	345	304	269	323	157	142	131	139	104	152	601	612	70	70	84	34	65	45
1700067K01Rik_CCDS22464.2_ex3_8:84003338-84003360:-_5-4	1700067K01Rik	373	314	324	229	211	212	187	175	103	83	126	1190	1340	82	59	69	84	116	96
1700067P10Rik_CCDS28857.1_ex1_17:48090502-48090524:+_5-4	1700067P10Rik	80	110	106	44	56	134	128	117	27	20	17	171	166	9	20	18	8	8	5
1700067P10Rik_CCDS28857.1_ex1_17:48090405-48090427:+_5-2	1700067P10Rik	1031	785	748	444	500	365	347	325	193	165	250	2807	2880	189	217	246	189	241	169
1700067P10Rik_CCDS28857.1_ex1_17:48090568-48090590:-_5-5	1700067P10Rik	503	607	595	483	498	287	255	218	175	138	209	1222	1321	103	118	118	166	164	129
1700067P10Rik_CCDS28857.1_ex1_17:48090324-48090346:-_5-1	1700067P10Rik	577	635	614	432	449	328	302	297	182	165	199	1405	1444	84	98	100	101	129	75
1700067P10Rik_CCDS28857.1_ex1_17:48090429-48090451:+_5-3	1700067P10Rik	473	493	423	288	306	277	269	262	161	129	167	1030	1054	130	115	120	141	198	118
1700074P13Rik_CCDS20041.1_ex3_6:40928562-40928584:+_5-5	1700074P13Rik	714	506	470	584	641	292	280	260	206	170	212	1471	1475	156	197	160	133	196	134
1700074P13Rik_CCDS20041.1_ex2_6:40926210-40926232:-_5-4	1700074P13Rik	113	56	52	73	45	30	35	41	17	14	17	138	152	3	4	7	0	1	0
1700074P13Rik_CCDS20041.1_ex2_6:40926063-40926085:+_5-3	1700074P13Rik	233	197	187	599	551	148	159	145	224	197	247	681	718	2	0	8	0	0	0
1700074P13Rik_CCDS20041.1_ex2_6:40926040-40926062:-_5-2	1700074P13Rik	237	199	150	169	175	113	129	87	70	62	73	1027	1138	39	46	31	30	35	28
1700074P13Rik_CCDS20041.1_ex2_6:40926015-40926037:+_5-1	1700074P13Rik	198	186	169	124	131	104	78	76	38	21	50	696	785	26	32	36	62	75	51
1700080E11Rik_CCDS23463.1_ex1_9:105144649-105144671:+_5-5	1700080E11Rik	256	276	250	214	189	157	161	157	72	74	117	716	735	59	87	86	52	66	40
1700080E11Rik_CCDS23463.1_ex1_9:105144528-105144550:+_5-3	1700080E11Rik	495	460	378	406	419	366	322	316	126	106	143	1124	1226	84	108	90	73	90	68
1700080E11Rik_CCDS23463.1_ex1_9:105144479-105144501:-_5-1	1700080E11Rik	343	443	338	223	235	196	203	209	88	69	117	921	954	92	93	94	77	99	73
1700080E11Rik_CCDS23463.1_ex1_9:105144546-105144568:+_5-4	1700080E11Rik	711	863	816	1070	1087	544	491	496	384	322	505	1617	1704	118	109	111	85	93	61
1700080E11Rik_CCDS23463.1_ex1_9:105144498-105144520:+_5-2	1700080E11Rik	80	62	76	59	64	41	38	31	35	29	36	202	213	18	14	14	11	22	7
1700080O16Rik_CCDS53068.1_ex0_X:51969573-51969595:+_5-4	1700080O16Rik	463	481	428	592	599	385	361	345	260	209	278	1324	1409	80	71	82	64	96	49
1700080O16Rik_CCDS53068.1_ex0_X:51969355-51969377:-_5-2	1700080O16Rik	689	663	631	482	460	298	267	262	206	176	242	2058	2050	136	179	175	118	131	108
1700080O16Rik_CCDS53068.1_ex0_X:51969305-51969327:-_5-1	1700080O16Rik	260	225	178	249	259	170	148	144	74	72	106	383	409	33	48	56	71	75	63
1700080O16Rik_CCDS53068.1_ex0_X:51969680-51969702:-_5-5	1700080O16Rik	292	344	281	204	207	165	146	149	94	71	89	691	685	79	86	76	85	107	80
1700080O16Rik_CCDS53068.1_ex0_X:51969436-51969458:+_5-3	1700080O16Rik	118	112	94	111	83	91	78	79	47	44	64	536	515	13	27	15	11	6	5
1700084C01Rik_CCDS15466.1_ex2_1:169933706-169933728:-_5-4	1700084C01Rik	503	334	300	267	276	299	229	246	130	85	147	1250	1300	89	86	74	118	174	100
1700084C01Rik_CCDS15466.1_ex2_1:169933810-169933832:+_5-5	1700084C01Rik	540	642	605	704	762	431	395	407	290	254	306	1320	1438	63	45	57	50	69	46
1700084C01Rik_CCDS15466.1_ex0_1:169930090-169930112:-_5-1	1700084C01Rik	279	213	189	116	119	113	90	96	56	34	57	439	546	2	7	6	4	6	3
1700084C01Rik_CCDS15466.1_ex1_1:169933098-169933120:-_5-2	1700084C01Rik	224	149	148	142	151	149	84	106	62	41	55	564	592	33	59	51	42	55	34
1700084C01Rik_CCDS15466.1_ex2_1:169933685-169933707:-_5-3	1700084C01Rik	372	413	403	215	215	208	160	203	94	93	112	928	924	91	87	89	32	51	40
1700088E04Rik_CCDS27633.1_ex3_15:79136329-79136351:+_5-2	1700088E04Rik	769	947	845	560	586	470	418	394	298	231	310	1629	1809	65	90	73	116	153	94
1700088E04Rik_CCDS27633.1_ex4_15:79139250-79139272:-_5-4	1700088E04Rik	407	537	494	389	431	300	313	276	179	132	227	1117	1190	93	83	69	67	70	57
1700088E04Rik_CCDS27633.1_ex4_15:79139289-79139311:-_5-5	1700088E04Rik	190	211	194	211	197	150	152	155	70	74	116	639	685	56	66	52	43	61	37
1700088E04Rik_CCDS27633.1_ex2_15:79135716-79135738:-_5-1	1700088E04Rik	455	529	525	424	421	388	334	356	161	123	186	948	1046	80	74	90	99	161	113
1700088E04Rik_CCDS27633.1_ex3_15:79136344-79136366:-_5-3	1700088E04Rik	273	178	175	157	169	141	169	148	76	68	80	913	1044	10	14	9	3	3	2
1700092M07Rik_CCDS50382.1_ex1_19:8741035-8741057:-_5-3	1700092M07Rik	755	331	310	191	221	225	188	191	77	45	85	1503	1599	26	29	44	17	14	7
1700092M07Rik_CCDS50382.1_ex1_19:8741051-8741073:+_5-4	1700092M07Rik	2018	1685	1503	1735	1731	1119	988	1019	653	540	852	4814	5110	221	230	227	191	234	162
1700092M07Rik_CCDS50382.1_ex1_19:8740997-8741019:-_5-2	1700092M07Rik	210	145	119	121	120	94	111	103	43	47	64	539	573	17	22	16	26	34	14
1700092M07Rik_CCDS50382.1_ex1_19:8741066-8741088:-_5-5	1700092M07Rik	458	508	443	306	279	311	271	272	147	123	169	1183	1182	251	273	261	299	429	276
1700092M07Rik_CCDS50382.1_ex1_19:8740974-8740996:+_5-1	1700092M07Rik	247	187	186	197	194	206	169	168	83	69	140	544	631	88	74	94	66	78	55
1700093K21Rik_CCDS24477.1_ex1_11:23517278-23517300:+_5-1	1700093K21Rik	194	154	131	130	146	88	75	76	61	40	67	499	531	14	15	15	8	7	9
1700093K21Rik_CCDS24477.1_ex2_11:23518089-23518111:-_5-3	1700093K21Rik	756	1066	885	723	752	518	492	511	305	260	379	1361	1430	94	110	114	144	172	110
1700093K21Rik_CCDS24477.1_ex1_11:23517318-23517340:+_5-2	1700093K21Rik	286	314	264	259	281	155	124	140	77	67	103	772	880	38	52	61	53	70	48
1700093K21Rik_CCDS24477.1_ex3_11:23518800-23518822:-_5-5	1700093K21Rik	153	129	97	89	81	51	45	41	42	31	44	356	445	14	20	25	27	25	24
1700093K21Rik_CCDS24477.1_ex3_11:23518788-23518810:+_5-4	1700093K21Rik	158	119	92	66	42	62	72	62	18	23	36	293	306	20	25	23	21	28	23
1700094D03Rik_CCDS50968.1_ex2_3:90064454-90064476:+_5-3	1700094D03Rik	332	338	320	436	404	266	264	262	158	142	187	1240	1288	48	50	43	7	21	2
1700094D03Rik_CCDS50968.1_ex2_3:90064478-90064500:+_5-4	1700094D03Rik	491	522	452	444	464	358	338	315	156	132	175	1452	1465	67	59	67	60	79	55
1700094D03Rik_CCDS50968.1_ex3_3:90065506-90065528:-_5-5	1700094D03Rik	376	232	179	113	130	148	107	115	42	45	60	746	811	24	29	23	27	31	16
1700094D03Rik_CCDS50968.1_ex2_3:90064433-90064455:+_5-2	1700094D03Rik	92	74	55	87	77	50	43	40	19	17	31	272	260	8	4	12	16	26	14
1700094D03Rik_CCDS50968.1_ex1_3:90063228-90063250:+_5-1	1700094D03Rik	0	0	0	0	0	0	0	0	0	0	0	0	0	0	0	0	0	0	0
1700101E01Rik_CCDS50551.1_ex5_2:29054891-29054913:+_5-5	1700101E01Rik	714	997	910	750	737	585	537	505	306	261	311	2269	2565	93	92	101	50	70	43
1700101E01Rik_CCDS50551.1_ex5_2:29054878-29054900:-_5-4	1700101E01Rik	401	376	343	236	276	213	179	212	120	75	134	787	888	12	20	17	18	22	15
1700101E01Rik_CCDS50551.1_ex5_2:29054862-29054884:-_5-3	1700101E01Rik	198	156	153	117	95	67	78	58	42	44	39	338	363	36	51	58	90	120	83
1700101E01Rik_CCDS50551.1_ex5_2:29054806-29054828:+_5-1	1700101E01Rik	548	527	536	494	463	314	303	288	196	178	239	1208	1278	27	24	26	20	34	21
1700101E01Rik_CCDS50551.1_ex5_2:29054820-29054842:+_5-2	1700101E01Rik	323	287	268	117	101	191	169	170	55	52	69	804	822	37	33	46	44	53	34
1700102P08Rik_CCDS23524.1_ex0_9:108393460-108393482:-_5-2	1700102P08Rik	551	569	509	392	412	330	278	289	135	117	156	1290	1389	38	30	27	33	48	30
1700102P08Rik_CCDS23524.1_ex1_9:108395282-108395304:+_5-4	1700102P08Rik	365	301	294	211	159	153	145	146	87	51	84	677	725	170	171	170	131	213	136
1700102P08Rik_CCDS23524.1_ex0_9:108393504-108393526:+_5-3	1700102P08Rik	179	288	236	189	193	175	182	136	80	72	103	919	942	100	142	147	204	238	196
1700102P08Rik_CCDS23524.1_ex0_9:108393357-108393379:+_5-1	1700102P08Rik	643	669	594	483	545	377	341	404	221	171	280	1485	1554	148	158	179	114	148	111
1700102P08Rik_CCDS23524.1_ex2_9:108397203-108397225:+_5-5	1700102P08Rik	84	64	47	32	34	49	56	38	18	16	32	121	104	8	6	9	18	26	16
1700106J16Rik_CCDS48881.1_ex0_11:88294222-88294244:-_5-2	1700106J16Rik	670	790	693	801	746	451	356	354	318	279	400	1693	1664	190	199	200	126	197	124
1700106J16Rik_CCDS48881.1_ex0_11:88294194-88294216:-_5-1	1700106J16Rik	421	378	400	295	302	190	222	199	112	118	145	1120	1195	126	130	132	76	130	114
1700106J16Rik_CCDS48881.1_ex0_11:88294327-88294349:+_5-5	1700106J16Rik	595	442	440	339	359	258	220	221	121	84	150	1671	1794	78	83	81	98	96	56
1700106J16Rik_CCDS48881.1_ex0_11:88294253-88294275:+_5-3	1700106J16Rik	380	393	354	255	251	176	192	167	121	120	148	1231	1269	130	91	112	127	147	124
1700106J16Rik_CCDS48881.1_ex0_11:88294314-88294336:-_5-4	1700106J16Rik	248	249	217	211	214	165	178	164	68	49	82	669	709	17	10	11	4	6	3
1700109H08Rik_CCDS39001.1_ex2_5:3577283-3577305:+_5-4	1700109H08Rik	131	78	60	82	81	37	32	41	37	23	40	240	266	5	6	3	1	0	0
1700109H08Rik_CCDS39001.1_ex2_5:3577316-3577338:-_5-5	1700109H08Rik	543	485	424	391	405	259	257	236	115	116	181	1380	1435	95	87	94	122	178	125
1700109H08Rik_CCDS39001.1_ex1_5:3575651-3575673:+_5-1	1700109H08Rik	532	379	349	252	251	203	231	211	88	83	115	1014	1108	103	99	97	97	138	109
1700109H08Rik_CCDS39001.1_ex1_5:3575732-3575754:-_5-3	1700109H08Rik	530	380	355	217	174	188	197	175	63	49	67	932	927	57	54	69	45	49	36
1700109H08Rik_CCDS39001.1_ex1_5:3575687-3575709:+_5-2	1700109H08Rik	307	217	200	131	112	123	98	107	53	41	68	394	421	15	18	17	14	13	11
1700110M21Rik_CCDS36999.1_ex0_14:101198533-101198555:-_5-2	1700110M21Rik	768	809	764	646	635	459	470	470	260	199	334	2115	2214	270	251	277	255	324	233
1700110M21Rik_CCDS36999.1_ex0_14:101198420-101198442:-_5-1	1700110M21Rik	1013	997	912	685	692	589	555	588	325	268	384	2945	3100	345	366	384	482	583	384
1700110M21Rik_CCDS36999.1_ex0_14:101198667-101198689:+_5-3	1700110M21Rik	364	250	211	225	244	154	148	137	80	81	100	1185	1318	43	57	55	42	64	47
1700110M21Rik_CCDS36999.1_ex0_14:101198768-101198790:+_5-4	1700110M21Rik	108	62	51	37	32	50	44	46	16	15	27	330	409	0	0	0	0	0	0
1700110M21Rik_CCDS36999.1_ex0_14:101198940-101198962:+_5-5	1700110M21Rik	92	61	46	19	10	30	40	46	13	7	6	313	310	2	2	2	4	1	5
1700112E06Rik_CCDS49415.1_ex3_14:22584435-22584457:-_5-2	1700112E06Rik	1559	1558	1406	1001	991	904	844	817	413	360	507	3541	3799	346	377	436	285	387	262
1700112E06Rik_CCDS49415.1_ex3_14:22584483-22584505:+_5-4	1700112E06Rik	449	339	314	311	300	165	171	149	121	106	142	1158	1157	155	141	157	154	156	134
1700112E06Rik_CCDS49415.1_ex2_14:22577920-22577942:-_5-1	1700112E06Rik	382	335	300	288	296	273	252	238	126	72	125	682	729	52	82	85	105	126	73
1700112E06Rik_CCDS49415.1_ex3_14:22584471-22584493:-_5-3	1700112E06Rik	523	513	437	314	347	217	207	198	150	132	175	1199	1323	73	86	88	55	89	53
1700112E06Rik_CCDS49415.1_ex4_14:22596421-22596443:-_5-5	1700112E06Rik	189	177	159	119	72	64	92	81	33	24	38	495	551	34	23	31	31	41	30
1700113H08Rik_CCDS48660.1_ex3_10:87225885-87225907:+_5-2	1700113H08Rik	162	89	85	84	84	61	55	63	31	17	28	170	196	20	21	14	5	11	9
1700113H08Rik_CCDS48660.1_ex3_10:87225951-87225973:-_5-3	1700113H08Rik	592	649	595	522	516	398	344	368	137	132	171	1151	1142	64	66	62	99	146	82
1700113H08Rik_CCDS48660.1_ex3_10:87226068-87226090:-_5-5	1700113H08Rik	533	560	559	554	539	333	311	303	179	124	204	1660	1779	147	161	182	96	150	101
1700113H08Rik_CCDS48660.1_ex2_10:87165067-87165089:-_5-1	1700113H08Rik	212	256	249	133	136	172	159	161	66	47	74	378	405	78	78	77	56	93	76
1700113H08Rik_CCDS48660.1_ex3_10:87226003-87226025:-_5-4	1700113H08Rik	254	221	188	111	141	139	130	111	67	41	49	465	479	30	24	26	23	23	11
1700122O11Rik_CCDS57099.1_ex0_17:48037178-48037200:+_5-4	1700122O11Rik	300	334	281	258	265	295	247	242	87	74	112	836	982	64	74	64	33	71	33
1700122O11Rik_CCDS57099.1_ex0_17:48037158-48037180:+_5-3	1700122O11Rik	547	600	541	593	656	292	314	302	251	181	248	1250	1281	107	102	132	114	157	125
1700122O11Rik_CCDS57099.1_ex0_17:48037056-48037078:+_5-2	1700122O11Rik	390	291	243	203	179	148	146	138	89	61	112	619	647	102	87	101	105	156	109
1700122O11Rik_CCDS57099.1_ex0_17:48037250-48037272:+_5-5	1700122O11Rik	328	346	273	249	260	167	173	144	102	68	116	992	1034	19	20	20	15	25	13
1700122O11Rik_CCDS57099.1_ex0_17:48037006-48037028:+_5-1	1700122O11Rik	0	0	0	0	0	0	0	0	0	0	0	0	0	0	0	0	0	0	0
1700123I01Rik_CCDS50364.1_ex3_19:6212183-6212205:-_5-3	1700123I01Rik	519	513	487	307	329	267	287	205	113	105	139	1034	1091	76	80	75	31	61	35
1700123I01Rik_CCDS50364.1_ex5_19:6213372-6213394:-_5-5	1700123I01Rik	711	740	648	422	392	346	349	375	165	125	175	2091	2086	143	167	130	159	223	161
1700123I01Rik_CCDS50364.1_ex3_19:6212151-6212173:+_5-2	1700123I01Rik	138	156	167	148	156	118	123	111	71	57	91	830	876	42	44	56	26	32	23
1700123I01Rik_CCDS50364.1_ex0_19:6195746-6195768:+_5-1	1700123I01Rik	9	0	0	2	0	7	7	2	0	0	0	0	0	0	0	0	0	0	0
1700123I01Rik_CCDS50364.1_ex5_19:6213337-6213359:+_5-4	1700123I01Rik	70	73	71	104	98	39	41	47	31	22	39	313	331	3	1	3	0	1	1
1700123K08Rik_CCDS51680.1_ex2_5:138562846-138562868:-_5-2	1700123K08Rik	621	331	322	317	358	254	193	199	124	108	200	1161	1210	40	33	29	34	37	25
1700123K08Rik_CCDS51680.1_ex4_5:138564279-138564301:+_5-5	1700123K08Rik	285	222	207	255	232	164	153	154	74	72	111	509	531	77	78	75	103	119	79
1700123K08Rik_CCDS51680.1_ex2_5:138562881-138562903:+_5-3	1700123K08Rik	626	683	670	442	464	398	379	386	186	153	203	1686	1635	124	131	108	159	190	108
1700123K08Rik_CCDS51680.1_ex2_5:138562924-138562946:-_5-4	1700123K08Rik	342	333	327	287	313	197	179	205	109	65	137	1047	1058	110	143	133	142	198	149
1700123K08Rik_CCDS51680.1_ex1_5:138562533-138562555:+_5-1	1700123K08Rik	177	70	76	83	68	76	75	80	30	24	35	354	382	36	34	36	12	16	11
1700123O20Rik_CCDS27099.1_ex0_14:54689990-54690012:-_5-4	1700123O20Rik	718	599	563	514	559	436	407	414	213	195	248	1421	1572	229	273	284	277	373	258
1700123O20Rik_CCDS27099.1_ex0_14:54689950-54689972:-_5-2	1700123O20Rik	605	458	400	304	362	292	272	258	140	105	155	1524	1612	236	252	272	221	332	239
1700123O20Rik_CCDS27099.1_ex0_14:54689898-54689920:-_5-1	1700123O20Rik	118	58	52	39	56	34	25	22	16	19	29	315	282	10	32	21	29	37	24
1700123O20Rik_CCDS27099.1_ex0_14:54690075-54690097:-_5-5	1700123O20Rik	74	79	103	78	95	42	50	36	52	25	50	198	248	99	116	124	146	211	156
1700123O20Rik_CCDS27099.1_ex0_14:54689965-54689987:-_5-3	1700123O20Rik	1	0	0	0	0	0	0	0	0	0	0	9	5	0	0	0	0	0	0
1700125H20Rik_CCDS48872.1_ex1_11:85172887-85172909:+_5-1	1700125H20Rik	967	904	901	619	746	575	512	527	261	227	349	2564	2662	287	281	309	303	394	308
1700125H20Rik_CCDS48872.1_ex2_11:85173334-85173356:-_5-5	1700125H20Rik	544	437	357	377	370	316	291	268	139	112	187	1550	1533	73	83	83	71	108	58
1700125H20Rik_CCDS48872.1_ex2_11:85173315-85173337:-_5-4	1700125H20Rik	357	356	311	143	169	165	130	140	95	60	105	951	993	118	137	151	101	149	93
1700125H20Rik_CCDS48872.1_ex2_11:85173294-85173316:-_5-3	1700125H20Rik	282	205	189	124	121	154	132	123	57	44	54	771	766	78	94	74	38	63	36
1700125H20Rik_CCDS48872.1_ex2_11:85173183-85173205:+_5-2	1700125H20Rik	57	49	59	55	55	20	23	14	21	18	19	213	204	0	0	0	0	3	3
1700129C05Rik_CCDS27166.1_ex4_14:59142692-59142714:+_5-5	1700129C05Rik	162	105	93	128	131	91	90	70	33	22	49	443	432	15	16	20	13	14	5
1700129C05Rik_CCDS27166.1_ex4_14:59142620-59142642:+_5-4	1700129C05Rik	226	221	192	115	133	106	118	83	49	31	58	626	624	36	37	47	29	43	33
1700129C05Rik_CCDS27166.1_ex4_14:59142470-59142492:+_5-2	1700129C05Rik	262	140	118	127	139	92	86	94	58	40	64	539	605	58	63	56	42	90	49
1700129C05Rik_CCDS27166.1_ex3_14:59142141-59142163:-_5-1	1700129C05Rik	115	127	101	105	93	76	68	64	42	35	37	176	180	21	21	17	14	18	17
1700129C05Rik_CCDS27166.1_ex4_14:59142590-59142612:+_5-3	1700129C05Rik	94	64	46	15	17	36	31	26	7	14	12	105	76	14	16	12	15	17	16
1810009A15Rik_CCDS29555.1_ex1_19:8889158-8889180:+_5-1	1810009A15Rik	449	532	540	311	339	264	259	233	109	94	134	820	825	73	74	66	38	45	31
1810009A15Rik_CCDS29555.1_ex1_19:8889193-8889215:+_5-3	1810009A15Rik	459	393	309	282	271	216	190	188	133	83	193	932	989	43	34	48	25	33	29
1810009A15Rik_CCDS29555.1_ex1_19:8889231-8889253:-_5-4	1810009A15Rik	893	827	844	490	550	415	389	388	215	168	248	2156	2312	108	126	127	118	151	108
1810009A15Rik_CCDS29555.1_ex1_19:8889176-8889198:+_5-2	1810009A15Rik	967	905	772	715	702	478	450	481	317	260	346	2731	2668	131	123	118	72	111	87
1810009A15Rik_CCDS29555.1_ex2_19:8890005-8890027:-_5-5	1810009A15Rik	585	505	443	380	377	275	262	261	156	100	150	1266	1381	73	96	107	135	201	130
1810009J06Rik_CCDS20042.1_ex1_6:40966252-40966274:+_5-2	1810009J06Rik	1692	1210	928	727	762	702	667	679	252	208	281	3086	3150	215	252	241	220	303	242
1810009J06Rik_CCDS20042.1_ex2_6:40966646-40966668:-_5-4	1810009J06Rik	462	373	331	350	394	208	173	164	185	154	233	991	1077	47	47	51	26	33	26
1810009J06Rik_CCDS20042.1_ex2_6:40966688-40966710:+_5-5	1810009J06Rik	401	368	327	300	337	236	186	198	106	106	138	859	863	39	44	33	56	66	45
1810009J06Rik_CCDS20042.1_ex1_6:40966215-40966237:+_5-1	1810009J06Rik	645	535	476	264	273	281	210	235	144	115	179	1276	1362	119	148	140	80	106	86
1810009J06Rik_CCDS20042.1_ex2_6:40966613-40966635:-_5-3	1810009J06Rik	650	529	436	362	393	290	292	275	122	95	139	1003	1040	55	54	61	41	39	31
1810011H11Rik_CCDS49438.1_ex1_14:32805159-32805181:-_5-1	1810011H11Rik	507	284	241	204	239	168	156	152	83	73	110	937	1051	105	98	115	87	89	83
1810011H11Rik_CCDS49438.1_ex2_14:32806840-32806862:-_5-5	1810011H11Rik	300	182	170	160	148	140	142	142	61	52	80	625	643	9	20	14	32	51	41
1810011H11Rik_CCDS49438.1_ex2_14:32806809-32806831:+_5-4	1810011H11Rik	635	460	416	326	309	263	222	228	113	108	140	1430	1576	93	133	104	64	87	57
1810011H11Rik_CCDS49438.1_ex2_14:32806791-32806813:+_5-3	1810011H11Rik	387	257	243	124	171	166	151	138	58	50	75	865	860	48	64	71	28	45	38
1810011H11Rik_CCDS49438.1_ex2_14:32806779-32806801:+_5-2	1810011H11Rik	177	171	144	185	133	119	115	120	84	54	91	519	605	32	44	38	18	25	14
1810011O10Rik_CCDS22194.1_ex0_8:24438734-24438756:+_5-2	1810011O10Rik	371	309	294	283	345	238	207	231	163	135	182	919	956	51	58	56	59	68	40
1810011O10Rik_CCDS22194.1_ex0_8:24438669-24438691:+_5-1	1810011O10Rik	576	673	593	979	1046	463	374	356	355	287	356	1288	1490	76	70	76	61	91	65
1810011O10Rik_CCDS22194.1_ex0_8:24438800-24438822:+_5-5	1810011O10Rik	487	307	279	316	298	201	161	178	99	82	159	949	924	85	100	97	55	73	53
1810011O10Rik_CCDS22194.1_ex0_8:24438788-24438810:-_5-4	1810011O10Rik	473	450	435	294	319	324	345	324	144	135	141	1018	1065	29	45	42	34	30	37
1810011O10Rik_CCDS22194.1_ex0_8:24438761-24438783:-_5-3	1810011O10Rik	175	141	157	117	111	127	96	112	19	14	25	413	379	5	9	8	6	14	5
1810013L24Rik_CCDS49756.1_ex2_16:8842994-8843016:+_5-4	1810013L24Rik	99	72	76	80	103	55	44	62	33	25	31	217	206	2	4	8	2	4	3
1810013L24Rik_CCDS49756.1_ex0_16:8830664-8830686:+_5-2	1810013L24Rik	507	560	526	693	703	289	276	297	223	197	295	1426	1542	88	100	79	44	59	39
1810013L24Rik_CCDS49756.1_ex0_16:8830602-8830624:-_5-1	1810013L24Rik	912	1005	933	1055	1009	557	482	516	406	332	451	2486	2701	114	124	108	158	214	162
1810013L24Rik_CCDS49756.1_ex2_16:8843014-8843036:+_5-5	1810013L24Rik	451	423	354	374	379	233	216	206	114	94	146	1305	1337	57	48	57	40	61	48
1810013L24Rik_CCDS49756.1_ex1_16:8831378-8831400:-_5-3	1810013L24Rik	408	457	414	327	336	304	310	318	176	117	183	1202	1250	29	41	34	28	26	17
1810019J16Rik_CCDS38905.1_ex0_4:133528390-133528412:+_5-3	1810019J16Rik	733	521	506	329	359	329	307	308	140	99	153	1684	1657	145	166	175	102	124	86
1810019J16Rik_CCDS38905.1_ex0_4:133528562-133528584:-_5-5	1810019J16Rik	587	423	437	693	694	305	319	326	197	189	272	953	950	51	35	37	33	29	22
1810019J16Rik_CCDS38905.1_ex0_4:133528332-133528354:+_5-2	1810019J16Rik	773	853	791	700	679	490	449	448	239	205	280	1879	1926	141	143	137	99	117	82
1810019J16Rik_CCDS38905.1_ex0_4:133528481-133528503:-_5-4	1810019J16Rik	326	273	253	230	235	205	212	185	78	63	82	805	823	24	23	10	42	57	26
1810019J16Rik_CCDS38905.1_ex0_4:133528083-133528105:+_5-1	1810019J16Rik	915	827	815	651	609	568	459	475	274	233	360	2264	2343	95	121	128	84	93	77
1810024B03Rik_CCDS50702.1_ex0_2:127187022-127187044:+_5-2	1810024B03Rik	145	135	106	110	116	104	88	95	34	25	28	583	614	43	40	25	80	93	68
1810024B03Rik_CCDS50702.1_ex0_2:127187183-127187205:-_5-5	1810024B03Rik	521	561	496	449	459	269	262	266	183	137	211	1298	1284	32	29	27	17	44	14
1810024B03Rik_CCDS50702.1_ex0_2:127186986-127187008:-_5-1	1810024B03Rik	97	66	74	50	49	53	51	44	18	29	24	161	206	27	32	38	22	31	29
1810024B03Rik_CCDS50702.1_ex0_2:127187139-127187161:-_5-4	1810024B03Rik	371	403	360	232	227	258	228	228	89	73	114	1055	1144	71	93	83	75	99	57
1810024B03Rik_CCDS50702.1_ex0_2:127187104-127187126:+_5-3	1810024B03Rik	27	7	14	14	17	3	3	5	2	4	4	9	17	0	2	2	0	0	0
1810026J23Rik_CCDS22908.1_ex1_9:21593228-21593250:+_5-1	1810026J23Rik	1137	858	764	691	685	490	488	450	243	192	280	1869	1946	42	22	44	10	7	8
1810026J23Rik_CCDS22908.1_ex1_9:21593355-21593377:+_5-4	1810026J23Rik	842	946	869	489	506	420	450	419	191	161	271	1816	2012	10	22	18	4	1	7
1810026J23Rik_CCDS22908.1_ex1_9:21593277-21593299:+_5-2	1810026J23Rik	483	461	374	189	176	271	274	225	69	95	93	726	758	13	19	10	5	3	5
1810026J23Rik_CCDS22908.1_ex1_9:21593312-21593334:-_5-3	1810026J23Rik	744	586	536	263	292	369	309	297	116	64	124	1743	1784	6	9	10	8	6	6
1810026J23Rik_CCDS22908.1_ex1_9:21593415-21593437:+_5-5	1810026J23Rik	528	431	348	331	347	281	270	281	115	89	134	1155	1209	16	27	28	6	6	9
1810030O07Rik_CCDS30024.1_ex5_X:12673353-12673375:+_5-5	1810030O07Rik	523	461	385	370	388	225	205	203	104	102	111	781	888	68	78	77	89	84	68
1810030O07Rik_CCDS30024.1_ex2_X:12664572-12664594:+_5-1	1810030O07Rik	345	335	294	329	313	225	204	207	153	104	200	578	613	125	109	98	79	122	94
1810030O07Rik_CCDS30024.1_ex2_X:12664590-12664612:-_5-2	1810030O07Rik	82	46	30	16	15	13	8	9	5	1	3	147	142	12	12	10	22	25	27
1810030O07Rik_CCDS30024.1_ex4_X:12673090-12673112:-_5-4	1810030O07Rik	102	122	137	121	112	79	56	54	44	48	62	259	290	11	8	13	5	10	13
1810030O07Rik_CCDS30024.1_ex3_X:12669535-12669557:-_5-3	1810030O07Rik	200	286	225	180	210	166	149	159	83	64	80	584	601	29	44	36	43	33	33
1810033B17Rik_CCDS22069.1_ex4_8:3667393-3667415:-_5-5	1810033B17Rik	271	219	205	173	171	177	135	139	89	60	95	591	588	71	88	80	76	73	73
1810033B17Rik_CCDS22069.1_ex3_8:3667289-3667311:+_5-4	1810033B17Rik	148	131	100	79	79	70	50	66	39	39	36	305	311	16	23	18	11	11	7
1810033B17Rik_CCDS22069.1_ex2_8:3667039-3667061:-_5-2	1810033B17Rik	325	226	202	143	143	126	113	134	71	51	73	884	910	52	46	53	66	83	60
1810033B17Rik_CCDS22069.1_ex2_8:3667060-3667082:-_5-3	1810033B17Rik	38	1	3	7	7	5	6	13	4	3	3	86	65	14	10	9	32	34	25
1810033B17Rik_CCDS22069.1_ex1_8:3666065-3666087:+_5-1	1810033B17Rik	67	34	39	15	19	33	30	33	11	8	10	190	209	1	0	2	0	0	0
1810037I17Rik_CCDS38619.1_ex0_3:122924573-122924595:+_4-4	1810037I17Rik	656	422	395	391	372	293	266	253	122	106	138	1310	1317	23	37	31	9	22	21
1810037I17Rik_CCDS38619.1_ex0_3:122924557-122924579:-_4-3	1810037I17Rik	472	325	281	252	282	164	154	132	74	58	108	883	883	34	44	38	16	32	18
1810037I17Rik_CCDS38619.1_ex0_3:122924525-122924547:+_4-1	1810037I17Rik	270	139	123	79	84	110	95	84	29	32	37	341	317	57	61	46	33	47	25
1810037I17Rik_CCDS38619.1_ex0_3:122924538-122924560:+_4-2	1810037I17Rik	321	227	203	133	118	125	105	121	53	49	72	860	853	31	38	53	23	35	17
1810041L15Rik_CCDS49687.1_ex1_15:84406661-84406683:+_5-2	1810041L15Rik	506	311	276	339	335	252	205	221	147	127	165	1202	1266	81	103	109	96	105	74
1810041L15Rik_CCDS49687.1_ex1_15:84406630-84406652:+_5-1	1810041L15Rik	613	651	587	630	609	421	410	416	204	185	289	1923	2075	182	208	194	158	248	128
1810041L15Rik_CCDS49687.1_ex2_15:84417149-84417171:-_5-3	1810041L15Rik	298	327	291	219	189	186	176	149	79	68	78	855	926	46	63	61	50	58	41
1810041L15Rik_CCDS49687.1_ex2_15:84417265-84417287:-_5-5	1810041L15Rik	390	415	352	356	376	326	290	288	148	135	192	1408	1583	218	263	234	185	269	172
1810041L15Rik_CCDS49687.1_ex2_15:84417217-84417239:+_5-4	1810041L15Rik	442	450	357	418	404	355	306	299	151	126	189	1266	1392	81	83	76	38	54	42
1810043G02Rik_CCDS35954.1_ex4_10:77982886-77982908:+_5-5	1810043G02Rik	1181	1122	1033	1312	1337	569	490	531	480	392	537	2330	2499	272	276	303	281	366	288
1810043G02Rik_CCDS35954.1_ex3_10:77981755-77981777:-_5-4	1810043G02Rik	600	619	570	588	594	260	262	236	196	173	260	1614	1721	79	73	100	42	58	44
1810043G02Rik_CCDS35954.1_ex3_10:77981663-77981685:-_5-3	1810043G02Rik	242	133	147	170	175	116	134	98	61	30	69	523	545	38	44	40	17	16	8
1810043G02Rik_CCDS35954.1_ex3_10:77981598-77981620:-_5-2	1810043G02Rik	706	638	561	683	707	266	243	277	218	176	237	1947	2040	43	34	46	26	54	23
1810043G02Rik_CCDS35954.1_ex2_10:77980526-77980548:+_5-1	1810043G02Rik	311	259	245	188	191	207	237	207	71	61	76	343	292	35	29	34	20	23	19
1810043H04Rik_CCDS36388.1_ex1_11:120099153-120099175:+_5-1	1810043H04Rik	685	412	353	303	297	240	228	207	83	70	93	956	1017	45	34	63	34	46	30
1810043H04Rik_CCDS36388.1_ex1_11:120099198-120099220:-_5-4	1810043H04Rik	172	96	102	87	73	45	60	44	25	28	47	316	347	10	12	15	19	28	13
1810043H04Rik_CCDS36388.1_ex1_11:120099210-120099232:-_5-5	1810043H04Rik	568	607	521	552	605	310	329	323	198	133	211	1114	1185	40	61	48	31	42	30
1810043H04Rik_CCDS36388.1_ex1_11:120099186-120099208:+_5-3	1810043H04Rik	566	648	566	769	828	383	377	352	297	255	364	1408	1512	150	147	142	114	141	106
1810043H04Rik_CCDS36388.1_ex1_11:120099169-120099191:+_5-2	1810043H04Rik	415	463	402	316	344	236	219	218	133	94	121	1802	1933	99	107	103	100	138	88
1810046K07Rik_CCDS52792.1_ex1_9:51291724-51291746:+_5-4	1810046K07Rik	488	489	424	419	407	340	331	311	179	106	181	758	850	93	116	121	102	142	86
1810046K07Rik_CCDS52792.1_ex1_9:51291743-51291765:-_5-5	1810046K07Rik	551	436	420	270	240	270	226	212	110	87	133	1134	1161	21	30	33	12	22	13
1810046K07Rik_CCDS52792.1_ex1_9:51291552-51291574:+_5-1	1810046K07Rik	394	278	229	266	240	247	246	255	108	89	136	540	623	59	71	82	87	141	89
1810046K07Rik_CCDS52792.1_ex1_9:51291703-51291725:+_5-3	1810046K07Rik	726	831	747	526	617	404	397	385	217	170	291	1878	1904	258	301	285	310	410	287
1810046K07Rik_CCDS52792.1_ex1_9:51291669-51291691:+_5-2	1810046K07Rik	543	655	631	556	538	406	387	386	270	201	294	1539	1670	103	108	95	129	144	131
1810055G02Rik_CCDS50342.1_ex1_19:3716898-3716920:+_5-2	1810055G02Rik	1605	1314	1182	1045	1033	705	629	655	399	360	559	3950	3997	261	281	275	325	430	294
1810055G02Rik_CCDS50342.1_ex1_19:3716522-3716544:+_5-1	1810055G02Rik	303	231	207	120	115	106	101	120	47	50	53	736	747	50	51	42	26	43	22
1810055G02Rik_CCDS50342.1_ex1_19:3717165-3717187:-_5-4	1810055G02Rik	821	735	556	414	380	375	324	342	155	119	181	1232	1366	143	149	142	167	253	145
1810055G02Rik_CCDS50342.1_ex1_19:3717224-3717246:+_5-5	1810055G02Rik	353	247	238	182	180	132	150	118	75	57	84	1155	1303	53	55	54	32	41	35
1810055G02Rik_CCDS50342.1_ex1_19:3717009-3717031:+_5-3	1810055G02Rik	239	142	126	116	87	73	65	56	32	32	54	395	429	19	17	22	15	12	14
1810062G17Rik_CCDS57208.1_ex1_3:36479487-36479509:+_5-2	1810062G17Rik	630	452	408	364	340	239	230	186	138	129	187	1526	1648	94	115	118	75	98	59
1810062G17Rik_CCDS57208.1_ex2_3:36481809-36481831:-_5-5	1810062G17Rik	471	350	330	278	270	196	213	188	87	86	100	1178	1246	149	170	162	153	196	131
1810062G17Rik_CCDS57208.1_ex1_3:36479522-36479544:-_5-3	1810062G17Rik	261	310	258	197	210	153	150	137	57	59	93	717	747	16	27	15	15	36	21
1810062G17Rik_CCDS57208.1_ex0_3:36476229-36476251:-_5-1	1810062G17Rik	1519	1386	1158	974	937	737	648	748	357	291	468	3763	3982	279	307	315	275	352	265
1810062G17Rik_CCDS57208.1_ex1_3:36479538-36479560:-_5-4	1810062G17Rik	115	173	156	107	113	53	50	58	43	23	39	353	318	33	30	38	22	28	24
1810065E05Rik_CCDS24730.1_ex1_11:58422244-58422266:-_5-1	1810065E05Rik	561	655	557	454	467	411	399	361	166	128	192	1370	1456	101	83	85	98	149	105
1810065E05Rik_CCDS24730.1_ex3_11:58423853-58423875:+_5-5	1810065E05Rik	430	247	229	170	178	227	179	220	66	56	92	1170	1281	34	36	35	42	56	30
1810065E05Rik_CCDS24730.1_ex2_11:58422853-58422875:+_5-4	1810065E05Rik	173	131	119	68	68	73	76	74	30	37	44	281	304	48	49	50	40	74	41
1810065E05Rik_CCDS24730.1_ex2_11:58422772-58422794:+_5-2	1810065E05Rik	313	210	176	129	126	103	80	84	55	58	58	508	501	58	58	55	59	82	48
1810065E05Rik_CCDS24730.1_ex2_11:58422791-58422813:+_5-3	1810065E05Rik	641	725	656	562	585	482	480	496	250	192	287	1549	1699	86	99	90	97	133	100
2010001E11Rik_CCDS48539.1_ex0_10:39921990-39922012:-_4-2	2010001E11Rik	493	632	538	614	601	374	336	314	284	244	367	1483	1537	63	67	61	27	49	35
2010001E11Rik_CCDS48539.1_ex0_10:39922163-39922185:-_4-4	2010001E11Rik	528	468	418	311	344	256	296	286	120	101	141	1287	1390	178	168	183	190	235	198
2010001E11Rik_CCDS48539.1_ex0_10:39922027-39922049:+_4-3	2010001E11Rik	471	303	263	165	178	159	144	153	61	62	98	1231	1239	31	22	32	11	11	11
2010002M12Rik_CCDS29765.1_ex0_19:34619735-34619757:+_5-5	2010002M12Rik	703	579	544	409	462	324	303	317	177	133	223	2030	2089	249	245	252	184	306	194
2010002M12Rik_CCDS29765.1_ex0_19:34619386-34619408:-_5-2	2010002M12Rik	185	169	163	255	235	168	112	133	63	75	89	450	459	15	13	13	15	33	20
2010002M12Rik_CCDS29765.1_ex0_19:34619596-34619618:-_5-3	2010002M12Rik	52	82	58	33	35	47	42	51	14	12	9	30	31	8	7	13	1	1	0
2010002M12Rik_CCDS29765.1_ex0_19:34619617-34619639:+_5-4	2010002M12Rik	17	34	24	6	2	9	6	12	3	6	3	14	27	0	0	0	1	3	0
2010002M12Rik_CCDS29765.1_ex0_19:34619296-34619318:-_5-1	2010002M12Rik	158	79	68	67	80	48	44	32	26	18	24	256	254	26	28	22	22	28	11
2010003K11Rik_CCDS29429.1_ex1_19:4498249-4498271:+_5-1	2010003K11Rik	791	614	501	485	475	378	348	370	217	167	259	1974	2048	116	141	125	84	131	78
2010003K11Rik_CCDS29429.1_ex1_19:4498387-4498409:+_5-5	2010003K11Rik	674	1033	842	799	849	535	565	579	332	282	352	1351	1474	138	172	164	153	200	165
2010003K11Rik_CCDS29429.1_ex1_19:4498375-4498397:-_5-4	2010003K11Rik	906	847	843	605	698	503	462	475	260	225	291	1945	2004	70	75	77	77	108	73
2010003K11Rik_CCDS29429.1_ex1_19:4498278-4498300:-_5-2	2010003K11Rik	412	179	144	76	72	79	67	62	44	45	50	916	900	27	18	15	27	46	23
2010003K11Rik_CCDS29429.1_ex1_19:4498360-4498382:-_5-3	2010003K11Rik	816	686	537	331	402	340	299	312	155	137	157	2043	2167	79	89	92	41	49	33
2010005H15Rik_CCDS37330.1_ex2_16:36257270-36257292:-_1-1	2010005H15Rik	0	0	0	0	0	0	0	0	0	0	0	0	0	0	0	0	0	0	0
2010012O05Rik_CCDS38011.1_ex1_19:46699542-46699564:+_5-3	2010012O05Rik	632	734	645	809	856	524	526	456	238	215	280	1456	1450	141	164	159	107	169	133
2010012O05Rik_CCDS38011.1_ex0_19:46690037-46690059:+_5-1	2010012O05Rik	650	383	391	214	226	278	267	276	103	85	117	947	972	321	346	407	343	433	350
2010012O05Rik_CCDS38011.1_ex1_19:46699561-46699583:+_5-4	2010012O05Rik	502	427	333	314	289	260	251	242	110	72	137	1237	1325	108	101	138	132	154	114
2010012O05Rik_CCDS38011.1_ex1_19:46699599-46699621:-_5-5	2010012O05Rik	241	196	180	152	159	143	137	135	61	50	77	397	472	34	37	34	33	49	19
2010012O05Rik_CCDS38011.1_ex0_19:46690064-46690086:+_5-2	2010012O05Rik	357	287	280	160	195	141	137	135	70	69	116	1089	1104	84	74	73	32	61	43
2010015L04Rik_CCDS51402.1_ex2_4:155418940-155418962:-_5-5	2010015L04Rik	351	379	358	318	327	245	217	217	153	122	191	633	696	79	70	91	127	154	103
2010015L04Rik_CCDS51402.1_ex1_4:155418621-155418643:+_5-1	2010015L04Rik	433	443	405	335	415	255	256	239	142	87	160	1097	1136	74	77	102	91	166	101
2010015L04Rik_CCDS51402.1_ex1_4:155418661-155418683:-_5-2	2010015L04Rik	518	551	508	606	629	346	285	299	168	160	238	1325	1289	90	123	135	126	192	110
2010015L04Rik_CCDS51402.1_ex2_4:155418910-155418932:-_5-4	2010015L04Rik	240	130	149	151	169	143	124	132	58	47	65	408	419	34	32	37	17	31	24
2010015L04Rik_CCDS51402.1_ex2_4:155418864-155418886:+_5-3	2010015L04Rik	127	175	144	144	147	94	96	90	37	30	54	318	318	44	48	50	42	52	51
2010106E10Rik_CCDS30360.1_ex1_X:112497932-112497954:-_5-1	2010106E10Rik	117	59	57	88	96	34	28	44	41	31	41	218	205	3	0	5	15	27	17
2010106E10Rik_CCDS30360.1_ex2_X:112512436-112512458:+_5-4	2010106E10Rik	186	235	228	130	158	117	96	110	78	51	90	384	369	37	52	59	60	62	48
2010106E10Rik_CCDS30360.1_ex2_X:112512394-112512416:+_5-2	2010106E10Rik	330	213	197	211	232	173	160	174	81	56	94	792	837	23	33	34	40	45	29
2010106E10Rik_CCDS30360.1_ex2_X:112512539-112512561:-_5-5	2010106E10Rik	64	83	68	52	67	46	51	35	14	18	29	211	219	9	8	6	6	11	2
2010106E10Rik_CCDS30360.1_ex2_X:112512410-112512432:-_5-3	2010106E10Rik	426	304	328	323	273	161	140	152	99	55	97	1453	1491	52	56	70	68	69	39
2010107E04Rik_CCDS36566.1_ex2_12:111963267-111963289:-_3-3	2010107E04Rik	329	188	146	107	116	104	106	122	61	53	68	636	669	15	21	20	8	7	7
2010107E04Rik_CCDS36566.1_ex2_12:111963225-111963247:-_3-1	2010107E04Rik	416	452	410	390	400	242	243	224	160	122	155	997	1012	54	58	67	74	106	63
2010107E04Rik_CCDS36566.1_ex2_12:111963237-111963259:-_3-2	2010107E04Rik	58	30	33	14	18	22	29	28	6	10	11	73	64	6	9	13	6	12	6
2010107G12Rik_CCDS19998.1_ex2_6:34955041-34955063:+_5-1	2010107G12Rik	695	558	530	291	300	304	276	263	144	122	160	1244	1317	99	134	103	89	136	98
2010107G12Rik_CCDS19998.1_ex4_6:34957040-34957062:+_5-5	2010107G12Rik	562	727	673	394	383	435	351	358	212	164	251	1426	1442	74	77	77	36	50	43
2010107G12Rik_CCDS19998.1_ex4_6:34956949-34956971:+_5-3	2010107G12Rik	825	729	648	668	695	425	414	397	241	197	293	1799	1815	165	173	169	114	180	124
2010107G12Rik_CCDS19998.1_ex4_6:34957011-34957033:+_5-4	2010107G12Rik	474	526	446	585	568	343	319	376	252	198	263	1075	1057	51	65	52	48	37	35
2010107G12Rik_CCDS19998.1_ex4_6:34956914-34956936:+_5-2	2010107G12Rik	289	217	174	254	256	101	89	89	66	60	78	661	696	93	112	96	50	63	63
2010107G23Rik_CCDS23886.1_ex0_10:62109034-62109056:+_5-4	2010107G23Rik	454	464	404	492	522	341	307	275	205	177	246	1417	1541	45	51	48	40	69	40
2010107G23Rik_CCDS23886.1_ex0_10:62109087-62109109:-_5-5	2010107G23Rik	651	678	644	675	616	410	416	409	223	206	315	2031	2152	140	149	167	93	164	116
2010107G23Rik_CCDS23886.1_ex0_10:62108949-62108971:+_5-1	2010107G23Rik	544	678	537	440	456	303	300	315	179	116	236	1652	1665	150	188	171	156	214	181
2010107G23Rik_CCDS23886.1_ex0_10:62108964-62108986:-_5-2	2010107G23Rik	316	145	155	195	216	121	124	115	90	58	74	954	1045	26	37	44	42	44	28
2010107G23Rik_CCDS23886.1_ex0_10:62109013-62109035:-_5-3	2010107G23Rik	195	96	82	72	62	67	63	62	24	18	44	509	568	105	114	111	84	130	106
2010109A12Rik_CCDS57357.1_ex2_5:93213281-93213303:+_5-5	2010109A12Rik	66	35	28	31	29	8	7	9	24	9	24	254	302	0	0	0	0	0	0
2010109A12Rik_CCDS57357.1_ex1_5:93208152-93208174:-_5-2	2010109A12Rik	174	159	141	99	123	117	103	94	58	43	59	342	380	97	118	96	90	132	101
2010109A12Rik_CCDS57357.1_ex1_5:93208135-93208157:+_5-1	2010109A12Rik	504	394	401	296	279	258	240	246	137	98	149	768	771	101	132	113	128	172	130
2010109A12Rik_CCDS57357.1_ex2_5:93213249-93213271:-_5-4	2010109A12Rik	36	20	17	8	26	7	13	5	7	7	12	60	63	12	13	14	8	2	6
2010109A12Rik_CCDS57357.1_ex1_5:93208173-93208195:+_5-3	2010109A12Rik	60	90	68	41	46	72	64	63	26	21	15	191	225	53	56	62	58	78	59
2010109I03Rik_CCDS27537.1_ex0_15:74880008-74880030:+_5-2	2010109I03Rik	1010	754	690	760	719	535	479	460	274	220	321	2920	3076	195	209	189	279	357	283
2010109I03Rik_CCDS27537.1_ex0_15:74879965-74879987:+_5-1	2010109I03Rik	445	403	346	252	270	184	188	192	98	82	111	750	810	96	112	101	56	85	55
2010109I03Rik_CCDS27537.1_ex1_15:74880735-74880757:-_5-5	2010109I03Rik	252	219	177	178	199	116	109	116	75	76	107	540	573	22	21	21	12	19	10
2010109I03Rik_CCDS27537.1_ex1_15:74880664-74880686:+_5-3	2010109I03Rik	132	184	174	180	200	56	48	44	73	64	100	323	312	19	26	17	19	12	9
2010109I03Rik_CCDS27537.1_ex1_15:74880684-74880706:+_5-4	2010109I03Rik	473	414	382	240	264	220	213	187	88	60	75	1016	1076	56	66	63	41	66	52
2010111I01Rik_CCDS36699.1_ex0_13:63015778-63015800:+_5-2	2010111I01Rik	611	954	845	870	857	584	536	544	345	288	459	1602	1723	65	52	58	75	105	83
2010111I01Rik_CCDS36699.1_ex0_13:63015328-63015350:+_5-1	2010111I01Rik	530	672	565	481	567	327	304	336	205	194	288	1053	1193	71	79	91	53	70	45
2010111I01Rik_CCDS36699.1_ex1_13:63033040-63033062:+_5-4	2010111I01Rik	318	246	206	193	236	143	135	129	98	51	89	646	624	51	62	48	26	47	43
2010111I01Rik_CCDS36699.1_ex2_13:63061167-63061189:-_5-5	2010111I01Rik	380	474	405	405	384	328	373	302	151	112	188	905	961	150	212	224	141	199	138
2010111I01Rik_CCDS36699.1_ex0_13:63015834-63015856:+_5-3	2010111I01Rik	528	375	327	256	273	241	217	188	72	76	96	1356	1437	94	106	96	105	121	84
2010300C02Rik_CCDS48242.1_ex6_1:37631857-37631879:+_5-4	2010300C02Rik	974	956	885	757	734	585	553	559	280	238	354	2543	2739	201	217	198	219	263	174
2010300C02Rik_CCDS48242.1_ex5_1:37631335-37631357:+_5-3	2010300C02Rik	608	482	370	348	398	271	248	248	145	119	184	1261	1401	139	122	125	116	141	131
2010300C02Rik_CCDS48242.1_ex7_1:37637890-37637912:-_5-5	2010300C02Rik	659	612	558	573	635	363	288	302	229	176	275	1374	1423	52	77	72	78	142	80
2010300C02Rik_CCDS48242.1_ex3_1:37626020-37626042:+_5-2	2010300C02Rik	437	613	549	503	522	292	259	268	200	122	243	1019	1107	46	55	52	62	83	55
2010300C02Rik_CCDS48242.1_ex3_1:37625952-37625974:+_5-1	2010300C02Rik	708	747	641	557	652	367	348	350	210	160	274	1869	1836	78	69	71	39	65	31
2200002D01Rik_CCDS52172.1_ex1_7:29247955-29247977:-_5-3	2200002D01Rik	576	492	424	352	405	235	240	208	152	139	194	1208	1351	108	89	116	89	128	88
2200002D01Rik_CCDS52172.1_ex0_7:29247716-29247738:+_5-1	2200002D01Rik	349	401	356	203	217	277	239	252	103	84	145	969	1050	18	22	27	29	40	35
2200002D01Rik_CCDS52172.1_ex2_7:29248158-29248180:-_5-5	2200002D01Rik	640	393	396	295	287	184	191	180	115	79	159	1226	1347	22	14	26	28	32	33
2200002D01Rik_CCDS52172.1_ex2_7:29248128-29248150:-_5-4	2200002D01Rik	497	515	540	319	326	269	278	249	134	82	167	921	1015	68	66	68	113	118	86
2200002D01Rik_CCDS52172.1_ex1_7:29247927-29247949:+_5-2	2200002D01Rik	987	1150	1010	859	869	643	572	600	293	260	421	2257	2445	178	239	242	187	221	155
2200002J24Rik_CCDS21107.1_ex0_7:30699962-30699984:+_5-3	2200002J24Rik	522	228	214	204	254	179	154	187	88	86	108	1145	1142	102	145	133	115	187	128
2200002J24Rik_CCDS21107.1_ex0_7:30699944-30699966:-_5-2	2200002J24Rik	557	500	477	626	595	375	296	337	241	208	289	1282	1395	112	137	121	126	145	104
2200002J24Rik_CCDS21107.1_ex1_7:30700256-30700278:-_5-5	2200002J24Rik	301	327	307	249	251	169	139	175	119	101	114	885	967	43	37	26	28	31	26
2200002J24Rik_CCDS21107.1_ex1_7:30700240-30700262:-_5-4	2200002J24Rik	699	686	570	504	442	312	272	295	181	137	198	1829	1963	142	144	169	116	157	107
2200002J24Rik_CCDS21107.1_ex0_7:30699892-30699914:-_5-1	2200002J24Rik	508	338	340	342	362	269	246	256	124	109	159	1053	1080	49	65	59	34	57	33
2210010C04Rik_CCDS20043.1_ex2_6:41033177-41033199:+_5-4	2210010C04Rik	789	926	898	882	857	531	488	498	334	285	454	1912	2169	262	290	289	267	381	263
2210010C04Rik_CCDS20043.1_ex2_6:41032977-41032999:+_5-1	2210010C04Rik	439	555	471	226	217	265	266	263	116	88	140	954	1024	55	51	53	34	39	27
2210010C04Rik_CCDS20043.1_ex2_6:41033024-41033046:+_5-2	2210010C04Rik	404	263	267	331	319	97	113	139	96	87	133	918	980	70	79	82	59	90	55
2210010C04Rik_CCDS20043.1_ex2_6:41033089-41033111:+_5-3	2210010C04Rik	438	387	368	513	539	232	218	203	183	169	215	1083	1220	120	99	118	70	91	66
2210010C04Rik_CCDS20043.1_ex3_6:41034240-41034262:+_5-5	2210010C04Rik	429	517	472	390	414	273	250	243	161	152	189	896	1022	63	73	83	39	41	31
2210016F16Rik_CCDS49282.1_ex2_13:58384347-58384369:+_5-1	2210016F16Rik	838	738	661	548	565	447	403	443	221	178	288	2233	2266	118	150	124	89	105	71
2210016F16Rik_CCDS49282.1_ex2_13:58384369-58384391:+_5-2	2210016F16Rik	624	569	555	471	462	343	291	329	219	176	241	1398	1411	52	75	80	42	73	62
2210016F16Rik_CCDS49282.1_ex3_13:58384828-58384850:+_5-3	2210016F16Rik	624	647	574	411	483	317	292	285	190	138	196	1413	1583	45	56	50	39	55	31
2210016F16Rik_CCDS49282.1_ex3_13:58384983-58385005:-_5-5	2210016F16Rik	549	427	369	316	310	247	234	250	102	84	104	1175	1303	25	36	24	21	16	12
2210016F16Rik_CCDS49282.1_ex3_13:58384868-58384890:-_5-4	2210016F16Rik	179	164	138	100	128	74	80	94	61	64	73	450	447	36	52	65	49	73	62
2210016L21Rik_CCDS19576.1_ex0_5:114942273-114942295:+_5-1	2210016L21Rik	668	698	635	713	743	353	364	343	252	179	274	1617	1747	116	144	137	154	182	142
2210016L21Rik_CCDS19576.1_ex1_5:114945807-114945829:+_5-4	2210016L21Rik	449	543	490	334	347	212	210	164	138	106	143	1151	1256	76	79	75	84	93	59
2210016L21Rik_CCDS19576.1_ex0_5:114942339-114942361:+_5-3	2210016L21Rik	342	368	328	301	272	136	151	143	69	69	95	1118	1192	67	67	67	67	99	73
2210016L21Rik_CCDS19576.1_ex4_5:114947189-114947211:-_5-5	2210016L21Rik	411	444	430	505	560	284	277	264	202	165	249	1415	1507	116	147	145	101	116	94
2210016L21Rik_CCDS19576.1_ex0_5:114942292-114942314:+_5-2	2210016L21Rik	115	104	98	41	41	73	59	75	14	19	15	443	504	4	5	6	1	5	1
2210018M11Rik_CCDS40028.1_ex14_7:98641627-98641649:-_5-5	2210018M11Rik	1157	1309	1186	1454	1484	714	702	625	569	456	673	2945	3162	134	165	162	70	85	55
2210018M11Rik_CCDS40028.1_ex12_7:98630144-98630166:+_5-3	2210018M11Rik	409	710	627	653	687	388	352	307	290	234	320	1045	1128	73	70	70	45	53	41
2210018M11Rik_CCDS40028.1_ex9_7:98619413-98619435:+_5-1	2210018M11Rik	476	673	571	704	706	470	453	418	300	209	319	1244	1302	33	31	44	28	43	31
2210018M11Rik_CCDS40028.1_ex12_7:98630257-98630279:-_5-4	2210018M11Rik	510	632	590	517	544	361	315	345	239	203	305	928	1040	73	66	75	40	46	25
2210018M11Rik_CCDS40028.1_ex10_7:98621375-98621397:+_5-2	2210018M11Rik	271	254	262	262	269	181	179	153	84	60	92	683	750	114	140	125	113	142	84
2210404J11Rik_CCDS37451.1_ex12_17:15056776-15056798:+_6-1	2210404J11Rik	174	74	67	53	66	41	47	47	36	34	51	331	344	25	25	11	4	3	3
2210404J11Rik_CCDS28410.1_ex2_17:15059910-15059932:+_6-6	2210404J11Rik	716	665	692	880	845	414	368	349	323	278	411	2072	1997	57	77	74	30	35	23
2210404J11Rik_CCDS28410.1_ex2_17:15059871-15059893:+_6-4	2210404J11Rik	659	340	285	292	287	243	229	204	139	111	133	1482	1510	64	52	63	57	47	53
2210404J11Rik_CCDS28410.1_ex1_17:15059423-15059445:+_6-2	2210404J11Rik	332	218	244	404	366	156	148	163	102	89	149	889	841	46	40	49	13	18	9
2210404J11Rik_CCDS28410.1_ex2_17:15059889-15059911:-_6-5	2210404J11Rik	406	391	342	244	242	168	137	141	98	80	104	520	577	96	102	88	63	67	65
2210404J11Rik_CCDS28410.1_ex2_17:15059836-15059858:+_6-3	2210404J11Rik	728	520	457	318	332	318	267	269	137	103	161	1453	1543	84	86	92	84	87	81
2210404O07Rik_CCDS35998.1_ex1_10:81393800-81393822:+_5-1	2210404O07Rik	293	377	333	292	308	246	165	238	114	89	134	729	732	111	128	122	142	180	136
2210404O07Rik_CCDS35998.1_ex2_10:81394097-81394119:+_5-5	2210404O07Rik	174	140	117	149	126	127	100	100	37	49	47	390	377	11	17	12	2	7	0
2210404O07Rik_CCDS35998.1_ex1_10:81393818-81393840:-_5-2	2210404O07Rik	481	501	429	366	373	323	249	267	163	102	149	1547	1654	119	164	152	150	220	187
2210404O07Rik_CCDS35998.1_ex1_10:81393868-81393890:-_5-4	2210404O07Rik	359	295	265	194	191	173	175	156	82	83	129	835	887	59	65	64	37	43	32
2210404O07Rik_CCDS35998.1_ex1_10:81393839-81393861:-_5-3	2210404O07Rik	2	0	0	0	0	0	0	0	0	0	0	0	0	0	0	0	0	0	0
2210404O09Rik_CCDS57051.1_ex0_17:21881011-21881033:+_4-4	2210404O09Rik	479	387	345	333	400	279	235	230	148	102	163	1389	1534	63	78	60	68	91	64
2210404O09Rik_CCDS57051.1_ex0_17:21880931-21880953:-_4-3	2210404O09Rik	111	52	30	27	11	31	24	24	3	7	9	245	282	2	2	2	0	0	0
2210404O09Rik_CCDS57051.1_ex0_17:21880762-21880784:-_4-2	2210404O09Rik	81	58	52	60	61	16	15	15	12	16	17	224	257	4	8	8	10	13	10
2210407C18Rik_CCDS24736.1_ex2_11:58612101-58612123:-_5-3	2210407C18Rik	167	181	165	137	136	75	75	59	34	33	45	457	529	5	7	8	4	9	6
2210407C18Rik_CCDS24736.1_ex2_11:58612001-58612023:+_5-1	2210407C18Rik	541	590	567	585	590	347	325	333	217	171	234	1380	1369	77	69	72	76	113	82
2210407C18Rik_CCDS24736.1_ex2_11:58612069-58612091:-_5-2	2210407C18Rik	373	268	313	203	229	204	168	160	103	75	121	644	721	56	54	56	53	116	74
2210407C18Rik_CCDS24736.1_ex3_11:58612545-58612567:+_5-4	2210407C18Rik	159	83	101	140	114	81	80	83	33	36	62	227	235	2	2	3	0	0	0
2210407C18Rik_CCDS24736.1_ex3_11:58612591-58612613:-_5-5	2210407C18Rik	128	107	93	132	128	73	52	51	71	58	90	374	395	37	47	43	22	27	17
2210408I21Rik_CCDS49316.1_ex6_13:77261935-77261957:-_5-3	2210408I21Rik	608	742	698	561	596	491	445	495	275	230	283	1893	2023	158	158	150	117	152	110
2210408I21Rik_CCDS49316.1_ex6_13:77262091-77262113:+_5-4	2210408I21Rik	328	182	170	228	231	199	192	197	102	65	113	853	878	73	64	64	20	30	22
2210408I21Rik_CCDS49316.1_ex2_13:77192756-77192778:+_5-2	2210408I21Rik	159	100	102	69	63	50	48	57	33	21	38	136	156	29	29	37	49	59	40
2210408I21Rik_CCDS49316.1_ex8_13:77267685-77267707:-_5-5	2210408I21Rik	245	421	315	498	479	213	178	185	230	215	253	682	692	27	32	31	4	12	6
2210408I21Rik_CCDS49316.1_ex2_13:77192678-77192700:-_5-1	2210408I21Rik	156	134	122	58	72	138	120	110	46	37	58	264	272	0	0	0	0	0	0
2300002M23Rik_CCDS50092.1_ex1_17:35568182-35568204:+_5-4	2300002M23Rik	1024	896	862	659	594	654	611	582	239	175	308	2094	2327	208	234	231	183	262	204
2300002M23Rik_CCDS50092.1_ex1_17:35567980-35568002:+_5-2	2300002M23Rik	240	295	256	258	256	171	160	129	134	116	151	750	824	30	20	33	103	131	91
2300002M23Rik_CCDS50092.1_ex1_17:35567938-35567960:-_5-1	2300002M23Rik	247	174	158	151	162	112	152	115	50	55	54	422	474	72	62	102	43	83	41
2300002M23Rik_CCDS50092.1_ex1_17:35568198-35568220:+_5-5	2300002M23Rik	472	389	352	279	274	257	222	250	89	79	145	930	945	110	140	105	97	108	92
2300002M23Rik_CCDS50092.1_ex1_17:35568147-35568169:-_5-3	2300002M23Rik	414	469	408	371	381	289	270	258	149	119	166	1357	1409	161	158	189	149	221	149
2300005B03Rik_CCDS37103.1_ex1_15:74743412-74743434:+_5-4	2300005B03Rik	540	505	432	538	503	317	272	260	167	148	214	1254	1320	85	101	90	70	75	57
2300005B03Rik_CCDS37103.1_ex0_15:74743079-74743101:-_5-1	2300005B03Rik	317	164	151	172	183	101	97	90	70	57	97	585	596	57	54	61	37	52	36
2300005B03Rik_CCDS37103.1_ex1_15:74743442-74743464:+_5-5	2300005B03Rik	273	349	375	242	241	209	205	168	89	92	91	830	924	16	14	19	24	35	14
2300005B03Rik_CCDS37103.1_ex0_15:74743116-74743138:+_5-2	2300005B03Rik	299	396	374	454	440	235	212	204	240	157	237	659	670	60	81	67	55	91	48
2300005B03Rik_CCDS37103.1_ex1_15:74743389-74743411:+_5-3	2300005B03Rik	539	464	442	492	460	281	234	240	149	99	179	839	879	30	46	37	38	46	29
2300009A05Rik_CCDS52830.1_ex1_9:63398888-63398910:-_5-1	2300009A05Rik	709	539	567	449	414	422	365	370	204	150	235	2002	2076	179	182	174	183	225	142
2300009A05Rik_CCDS52830.1_ex1_9:63398974-63398996:-_5-2	2300009A05Rik	818	632	606	489	430	429	382	404	183	170	261	1701	1748	127	127	136	74	91	84
2300009A05Rik_CCDS52830.1_ex1_9:63399008-63399030:+_5-4	2300009A05Rik	297	191	186	177	148	110	104	127	68	65	86	976	1008	112	124	124	87	144	85
2300009A05Rik_CCDS52830.1_ex1_9:63398989-63399011:+_5-3	2300009A05Rik	655	366	340	361	336	329	308	280	131	91	164	1157	1190	33	37	37	28	32	17
2300009A05Rik_CCDS52830.1_ex1_9:63399040-63399062:+_5-5	2300009A05Rik	589	440	395	283	275	231	226	247	107	119	125	1002	1063	61	75	59	55	80	53
2310002J15Rik_CCDS50526.1_ex0_2:25239288-25239310:+_5-3	2310002J15Rik	622	568	528	551	491	358	329	327	214	168	223	1318	1430	241	283	294	240	325	226
2310002J15Rik_CCDS50526.1_ex0_2:25239305-25239327:-_5-4	2310002J15Rik	209	170	172	94	93	59	68	63	35	28	61	603	618	37	42	35	40	57	38
2310002J15Rik_CCDS50526.1_ex0_2:25239217-25239239:-_5-2	2310002J15Rik	408	505	541	626	619	241	234	198	238	183	256	842	945	74	59	47	43	48	50
2310002J15Rik_CCDS50526.1_ex0_2:25239341-25239363:+_5-5	2310002J15Rik	573	466	458	400	420	223	202	201	141	110	157	1318	1408	160	159	152	192	254	184
2310002J15Rik_CCDS50526.1_ex0_2:25239188-25239210:+_5-1	2310002J15Rik	560	467	402	302	307	257	233	249	146	129	167	1336	1346	128	110	123	160	215	174
2310002L09Rik_CCDS18285.1_ex2_4:73950591-73950613:-_5-5	2310002L09Rik	605	593	542	560	515	336	355	339	207	181	262	1124	1195	94	87	97	53	69	48
2310002L09Rik_CCDS18285.1_ex2_4:73950572-73950594:-_5-4	2310002L09Rik	501	389	312	222	193	187	177	142	84	83	103	734	668	109	104	101	87	154	92
2310002L09Rik_CCDS18285.1_ex1_4:73943209-73943231:+_5-3	2310002L09Rik	297	436	373	238	217	174	146	164	73	66	97	885	1031	115	127	123	109	137	100
2310002L09Rik_CCDS18285.1_ex1_4:73943091-73943113:+_5-2	2310002L09Rik	236	179	164	100	108	118	99	125	58	33	62	459	541	13	19	29	6	14	6
2310002L09Rik_CCDS18285.1_ex1_4:73943006-73943028:+_5-1	2310002L09Rik	55	55	52	35	27	32	27	27	28	13	17	89	103	0	0	0	0	2	1
2310003H01Rik_CCDS49004.1_ex6_11:120376918-120376940:-_5-2	2310003H01Rik	669	770	725	481	399	506	461	473	200	174	270	2065	2244	143	160	164	188	238	165
2310003H01Rik_CCDS49004.1_ex8_11:120378572-120378594:+_5-5	2310003H01Rik	458	301	275	125	140	158	143	128	61	60	72	988	1064	31	24	42	32	36	15
2310003H01Rik_CCDS49004.1_ex7_11:120378332-120378354:-_5-4	2310003H01Rik	1063	1024	927	662	687	576	515	528	312	191	344	2644	2648	211	228	222	162	254	148
2310003H01Rik_CCDS49004.1_ex6_11:120377114-120377136:-_5-3	2310003H01Rik	359	249	256	186	158	164	141	164	56	46	67	1081	1208	93	111	82	71	74	59
2310003H01Rik_CCDS49004.1_ex6_11:120376786-120376808:-_5-1	2310003H01Rik	415	192	185	130	137	121	122	106	59	53	77	839	854	47	51	77	38	40	29
2310005G13Rik_CCDS49875.1_ex3_16:57046982-57047004:-_5-2	2310005G13Rik	515	460	432	326	341	311	276	259	127	111	173	907	993	170	177	187	251	341	238
2310005G13Rik_CCDS49875.1_ex2_16:57045339-57045361:+_5-1	2310005G13Rik	639	724	657	600	650	414	379	376	197	149	216	1537	1667	96	117	117	84	122	70
2310005G13Rik_CCDS49875.1_ex3_16:57047041-57047063:+_5-4	2310005G13Rik	397	449	392	293	292	262	225	226	113	110	127	870	933	107	131	119	91	159	107
2310005G13Rik_CCDS49875.1_ex3_16:57046997-57047019:-_5-3	2310005G13Rik	359	291	300	93	87	137	106	119	58	45	64	1074	1083	24	23	12	35	57	34
2310005G13Rik_CCDS49875.1_ex4_16:57049400-57049422:+_5-5	2310005G13Rik	180	139	145	132	143	75	70	63	29	20	44	329	352	29	20	30	12	13	8
2310007B03Rik_CCDS15185.1_ex3_1:93156106-93156128:-_5-1	2310007B03Rik	908	959	830	912	868	638	601	539	343	283	391	2653	2591	283	329	323	311	399	274
2310007B03Rik_CCDS15185.1_ex4_1:93159614-93159636:-_5-2	2310007B03Rik	377	410	301	245	292	226	194	212	122	111	145	728	855	39	48	39	57	69	57
2310007B03Rik_CCDS15185.1_ex4_1:93159670-93159692:+_5-3	2310007B03Rik	771	589	565	386	384	407	360	366	184	143	192	1994	2124	181	205	222	246	323	205
2310007B03Rik_CCDS15185.1_ex4_1:93159829-93159851:-_5-4	2310007B03Rik	623	520	457	373	426	327	310	318	167	135	191	1577	1775	103	129	124	106	140	83
2310007B03Rik_CCDS15185.1_ex4_1:93159919-93159941:-_5-5	2310007B03Rik	158	90	82	76	67	98	84	81	29	23	39	315	339	53	48	43	20	30	32
2310007L24Rik_CCDS48962.1_ex1_11:106375235-106375257:-_5-3	2310007L24Rik	395	311	305	342	346	213	200	203	153	102	183	1031	1298	32	31	35	53	67	48
2310007L24Rik_CCDS48962.1_ex3_11:106376256-106376278:-_5-5	2310007L24Rik	762	979	858	1000	1009	553	561	536	397	349	469	2970	3119	123	139	128	114	144	99
2310007L24Rik_CCDS48962.1_ex1_11:106375194-106375216:-_5-1	2310007L24Rik	211	169	164	80	93	66	52	57	44	48	48	589	576	2	3	1	4	8	3
2310007L24Rik_CCDS48962.1_ex1_11:106375223-106375245:+_5-2	2310007L24Rik	561	596	557	508	488	334	327	379	173	129	236	2203	2205	171	195	232	137	189	138
2310007L24Rik_CCDS48962.1_ex2_11:106375504-106375526:-_5-4	2310007L24Rik	411	526	485	394	349	314	296	249	163	130	179	1106	1184	95	108	109	117	152	110
2310009B15Rik_CCDS35727.1_ex2_1:138856624-138856646:+_5-3	2310009B15Rik	818	522	410	449	427	331	318	295	205	164	208	1647	1745	54	68	71	65	64	62
2310009B15Rik_CCDS35727.1_ex2_1:138856660-138856682:-_5-4	2310009B15Rik	526	415	328	275	276	261	264	241	113	87	137	1212	1192	54	59	54	41	61	41
2310009B15Rik_CCDS35727.1_ex2_1:138856705-138856727:-_5-5	2310009B15Rik	544	725	680	766	747	402	383	399	287	220	333	1255	1321	63	60	82	38	52	36
2310009B15Rik_CCDS35727.1_ex2_1:138856593-138856615:-_5-2	2310009B15Rik	674	480	461	347	416	245	225	241	187	132	176	1158	1274	84	85	85	62	63	43
2310009B15Rik_CCDS35727.1_ex1_1:138853626-138853648:+_5-1	2310009B15Rik	351	212	177	168	152	99	107	99	57	45	79	890	961	22	27	23	7	12	8
2310011J03Rik_CCDS24017.1_ex1_10:80320175-80320197:+_5-3	2310011J03Rik	714	621	584	524	482	514	440	432	203	172	279	2564	2688	86	94	80	45	65	48
2310011J03Rik_CCDS24017.1_ex0_10:80319453-80319475:+_5-1	2310011J03Rik	620	369	351	291	294	271	268	237	94	80	115	1292	1337	52	43	58	43	48	23
2310011J03Rik_CCDS24017.1_ex1_10:80320226-80320248:-_5-5	2310011J03Rik	623	708	690	323	306	459	408	376	103	105	133	1445	1555	33	44	55	26	32	32
2310011J03Rik_CCDS24017.1_ex1_10:80320192-80320214:-_5-4	2310011J03Rik	552	449	433	288	239	295	281	223	116	97	174	1587	1552	54	73	62	41	52	41
2310011J03Rik_CCDS24017.1_ex0_10:80319524-80319546:+_5-2	2310011J03Rik	1126	779	646	622	621	480	459	438	192	179	214	2120	2325	48	47	52	15	17	19
2310014L17Rik_CCDS20818.1_ex0_7:12928329-12928351:+_5-4	2310014L17Rik	886	871	772	546	517	468	471	477	246	203	334	1952	2039	226	245	249	231	369	261
2310014L17Rik_CCDS20818.1_ex0_7:12928379-12928401:-_5-5	2310014L17Rik	512	566	520	513	561	314	292	294	153	118	201	1495	1625	170	198	191	195	262	160
2310014L17Rik_CCDS20818.1_ex0_7:12928100-12928122:-_5-1	2310014L17Rik	247	166	142	97	99	88	95	84	25	37	46	410	468	22	22	23	12	18	20
2310014L17Rik_CCDS20818.1_ex0_7:12928216-12928238:-_5-2	2310014L17Rik	744	873	851	1105	1079	447	379	361	463	411	562	1382	1372	73	73	70	61	79	54
2310014L17Rik_CCDS20818.1_ex0_7:12928281-12928303:-_5-3	2310014L17Rik	434	248	184	225	192	133	128	128	77	55	78	670	736	8	10	9	6	9	7
2310022A10Rik_CCDS21026.1_ex6_7:27574637-27574659:+_5-5	2310022A10Rik	701	746	665	438	499	334	325	353	182	156	237	1590	1672	77	122	91	44	52	52
2310022A10Rik_CCDS21026.1_ex5_7:27571618-27571640:-_5-4	2310022A10Rik	2292	2060	1762	1418	1416	1032	816	906	495	385	563	5083	5483	547	610	607	606	873	573
2310022A10Rik_CCDS21026.1_ex3_7:27564705-27564727:+_5-2	2310022A10Rik	551	505	444	353	373	244	204	216	166	113	133	1330	1422	140	164	161	90	152	101
2310022A10Rik_CCDS21026.1_ex2_7:27564486-27564508:-_5-1	2310022A10Rik	303	393	353	349	350	207	201	213	89	88	142	746	757	39	54	48	35	47	44
2310022A10Rik_CCDS21026.1_ex3_7:27564753-27564775:+_5-3	2310022A10Rik	449	435	374	265	245	293	273	271	115	80	112	1023	1111	46	36	39	42	47	30
2310022B05Rik_CCDS22773.1_ex3_8:124662961-124662983:-_5-3	2310022B05Rik	563	558	515	400	413	351	325	343	163	136	210	1620	1717	166	180	208	266	307	226
2310022B05Rik_CCDS22773.1_ex3_8:124662911-124662933:+_5-2	2310022B05Rik	809	796	761	603	695	497	438	406	251	188	292	2290	2433	131	189	159	127	193	132
2310022B05Rik_CCDS22773.1_ex3_8:124663009-124663031:-_5-5	2310022B05Rik	536	382	339	308	280	166	168	162	102	78	129	1238	1360	112	135	130	105	140	116
2310022B05Rik_CCDS22773.1_ex3_8:124662978-124663000:+_5-4	2310022B05Rik	160	75	76	75	90	60	53	57	17	18	21	219	227	13	10	18	11	12	16
2310022B05Rik_CCDS22773.1_ex2_8:124651394-124651416:-_5-1	2310022B05Rik	150	96	100	94	80	72	59	56	31	25	50	590	570	0	0	0	0	0	0
2310030G06Rik_CCDS23170.1_ex1_9:50741334-50741356:+_5-4	2310030G06Rik	929	935	916	836	825	563	489	477	346	337	422	2304	2370	169	176	193	137	182	121
2310030G06Rik_CCDS23170.1_ex1_9:50741295-50741317:-_5-3	2310030G06Rik	284	198	207	218	210	80	66	74	66	56	72	909	947	22	38	34	12	18	15
2310030G06Rik_CCDS23170.1_ex2_9:50742260-50742282:-_5-5	2310030G06Rik	121	47	62	90	74	60	40	60	16	17	28	388	371	18	32	28	6	3	6
2310030G06Rik_CCDS23170.1_ex0_9:50740732-50740754:+_5-2	2310030G06Rik	307	276	223	209	212	195	129	150	73	55	103	1170	1223	101	114	115	134	144	106
2310030G06Rik_CCDS23170.1_ex0_9:50740708-50740730:+_5-1	2310030G06Rik	170	243	241	734	710	258	255	238	285	267	365	406	435	71	68	85	131	157	114
2310033P09Rik_CCDS24764.1_ex0_11:59208525-59208547:+_5-1	2310033P09Rik	503	514	477	334	347	260	234	225	169	105	210	1255	1295	112	130	136	86	119	93
2310033P09Rik_CCDS24764.1_ex0_11:59208563-59208585:-_5-2	2310033P09Rik	802	703	601	605	543	434	398	398	187	131	212	1829	1960	173	197	236	211	334	222
2310033P09Rik_CCDS24764.1_ex0_11:59208599-59208621:+_5-3	2310033P09Rik	726	640	606	462	436	328	258	284	173	122	197	1684	1846	61	56	66	60	88	53
2310033P09Rik_CCDS24764.1_ex1_11:59208816-59208838:+_5-4	2310033P09Rik	387	238	232	142	135	137	102	128	82	70	98	602	638	53	64	41	29	36	22
2310033P09Rik_CCDS24764.1_ex1_11:59208844-59208866:+_5-5	2310033P09Rik	473	605	533	755	679	373	311	312	299	228	353	1607	1684	193	205	205	137	183	144
2310035C23Rik_CCDS15206.1_ex0_1:105664372-105664394:-_5-1	2310035C23Rik	575	370	361	336	270	203	185	193	135	123	180	1191	1173	41	63	46	27	41	32
2310035C23Rik_CCDS15206.1_ex0_1:105664480-105664502:-_5-2	2310035C23Rik	505	284	314	300	334	211	144	154	93	92	117	714	766	54	59	78	51	53	31
2310035C23Rik_CCDS15206.1_ex7_1:105693157-105693179:-_5-4	2310035C23Rik	455	448	404	282	283	272	246	252	98	83	116	1002	1018	56	65	59	36	56	41
2310035C23Rik_CCDS15206.1_ex0_1:105664600-105664622:+_5-3	2310035C23Rik	619	562	446	288	323	311	228	252	126	112	167	1101	1178	131	167	134	82	111	75
2310035C23Rik_CCDS15206.1_ex8_1:105695482-105695504:+_5-5	2310035C23Rik	350	384	349	270	308	193	165	200	137	105	169	1091	1090	70	59	76	53	74	38
2310036O22Rik_CCDS22490.1_ex0_8:85027028-85027050:+_5-3	2310036O22Rik	246	119	112	81	75	84	62	87	27	23	32	421	476	14	13	16	2	4	2
2310036O22Rik_CCDS22490.1_ex0_8:85027148-85027170:-_5-4	2310036O22Rik	1053	742	626	438	484	405	423	400	178	189	252	1802	1992	54	73	46	30	28	33
2310036O22Rik_CCDS22490.1_ex0_8:85026970-85026992:+_5-1	2310036O22Rik	738	420	387	227	264	265	256	215	76	62	90	1617	1912	54	61	63	42	66	46
2310036O22Rik_CCDS22490.1_ex0_8:85027220-85027242:-_5-5	2310036O22Rik	485	328	301	133	119	145	128	148	62	29	71	656	734	22	19	23	12	8	12
2310036O22Rik_CCDS22490.1_ex0_8:85026989-85027011:+_5-2	2310036O22Rik	14	19	22	7	19	20	15	17	8	5	10	21	30	0	0	0	0	0	0
2310039H08Rik_CCDS28841.1_ex0_17:46772890-46772912:+_5-1	2310039H08Rik	860	709	691	578	540	381	330	339	247	191	275	2502	2542	116	149	150	90	124	73
2310039H08Rik_CCDS28841.1_ex0_17:46772991-46773013:-_5-5	2310039H08Rik	563	587	513	432	419	287	241	276	152	133	204	1738	1836	110	127	127	117	145	122
2310039H08Rik_CCDS28841.1_ex0_17:46772979-46773001:-_5-4	2310039H08Rik	1090	1029	971	893	981	608	544	528	377	320	485	2139	2231	116	135	108	139	179	148
2310039H08Rik_CCDS28841.1_ex0_17:46772917-46772939:-_5-2	2310039H08Rik	609	575	508	438	432	339	347	323	199	155	233	1599	1708	65	66	75	64	100	79
2310039H08Rik_CCDS28841.1_ex0_17:46772965-46772987:-_5-3	2310039H08Rik	416	365	322	233	220	207	212	208	86	64	130	794	809	35	39	37	25	25	30
2310042D19Rik_CCDS51406.1_ex0_4:156218164-156218186:+_5-5	2310042D19Rik	566	440	377	364	384	291	253	265	112	93	175	1310	1443	189	194	201	122	175	142
2310042D19Rik_CCDS51406.1_ex0_4:156217380-156217402:-_5-1	2310042D19Rik	639	681	591	553	595	416	421	396	240	223	311	1810	1850	193	170	204	163	255	159
2310042D19Rik_CCDS51406.1_ex0_4:156217888-156217910:+_5-3	2310042D19Rik	387	388	333	308	327	191	164	210	143	102	147	1212	1394	91	100	82	109	139	110
2310042D19Rik_CCDS51406.1_ex0_4:156217538-156217560:-_5-2	2310042D19Rik	400	563	487	306	367	316	279	241	147	122	172	1031	1072	77	91	98	98	175	97
2310042D19Rik_CCDS51406.1_ex0_4:156217934-156217956:-_5-4	2310042D19Rik	425	383	352	346	297	220	191	201	120	111	159	804	900	157	177	190	216	255	191
2310044G17Rik_CCDS56849.1_ex1_12:86960411-86960433:+_5-3	2310044G17Rik	544	334	353	335	353	228	198	231	136	110	187	687	784	97	87	132	89	118	80
2310044G17Rik_CCDS56849.1_ex0_12:86952873-86952895:+_5-1	2310044G17Rik	538	518	457	407	384	322	310	293	144	132	156	1191	1291	50	41	40	35	33	29
2310044G17Rik_CCDS56849.1_ex2_12:86961954-86961976:+_5-4	2310044G17Rik	481	767	678	583	546	439	398	385	214	176	241	1500	1543	87	77	70	81	129	88
2310044G17Rik_CCDS56849.1_ex1_12:86960393-86960415:-_5-2	2310044G17Rik	633	588	564	630	603	386	369	394	240	191	291	1492	1603	195	208	195	182	273	204
2310044G17Rik_CCDS56849.1_ex2_12:86962016-86962038:+_5-5	2310044G17Rik	207	258	218	199	198	123	108	89	46	55	71	386	400	43	30	49	22	43	26
2310045N01Rik_CCDS52568.1_ex2_8:70142470-70142492:+_5-3	2310045N01Rik	310	177	161	115	94	114	112	84	44	36	56	832	926	87	100	100	129	160	129
2310045N01Rik_CCDS52568.1_ex2_8:70142520-70142542:-_5-5	2310045N01Rik	486	399	338	225	220	209	207	229	97	88	135	1205	1314	114	151	132	118	162	122
2310045N01Rik_CCDS52568.1_ex2_8:70142503-70142525:+_5-4	2310045N01Rik	358	303	268	75	97	185	120	137	46	40	74	904	920	3	2	6	2	16	8
2310045N01Rik_CCDS52568.1_ex1_8:70141895-70141917:+_5-1	2310045N01Rik	506	433	398	202	205	284	294	256	80	75	137	1018	1071	76	109	106	44	60	49
2310045N01Rik_CCDS52568.1_ex1_8:70141919-70141941:-_5-2	2310045N01Rik	402	387	357	256	292	196	212	186	136	85	149	1243	1291	90	75	102	85	89	76
2310047M10Rik_CCDS36190.1_ex0_11:69060001-69060023:+_5-2	2310047M10Rik	612	624	476	421	471	295	280	317	142	122	184	2041	2214	133	146	157	169	205	162
2310047M10Rik_CCDS36190.1_ex0_11:69060049-69060071:-_5-3	2310047M10Rik	1012	1062	883	909	993	696	654	650	357	299	379	3153	3367	176	160	146	149	179	130
2310047M10Rik_CCDS36190.1_ex0_11:69059908-69059930:+_5-1	2310047M10Rik	323	178	178	150	175	186	153	163	92	54	103	755	772	101	99	123	128	174	135
2310047M10Rik_CCDS36190.1_ex0_11:69060188-69060210:-_5-5	2310047M10Rik	418	404	428	239	222	217	178	186	112	77	103	1049	1114	106	120	110	140	198	103
2310047M10Rik_CCDS36190.1_ex0_11:69060159-69060181:-_5-4	2310047M10Rik	344	270	267	362	335	134	105	122	110	82	111	759	808	41	53	51	46	74	57
2310050C09Rik_CCDS50977.1_ex0_3:92869099-92869121:+_5-2	2310050C09Rik	694	619	622	373	360	374	345	342	138	127	166	1318	1429	145	120	138	119	128	74
2310050C09Rik_CCDS50977.1_ex0_3:92868945-92868967:+_5-1	2310050C09Rik	463	481	410	326	361	353	306	263	138	147	171	1214	1243	103	100	104	47	70	52
2310050C09Rik_CCDS50977.1_ex0_3:92869143-92869165:+_5-4	2310050C09Rik	298	312	243	182	177	99	108	119	61	63	72	760	781	57	55	55	58	73	54
2310050C09Rik_CCDS50977.1_ex0_3:92869166-92869188:+_5-5	2310050C09Rik	401	209	153	215	196	104	102	100	54	56	89	788	861	221	216	242	312	407	288
2310050C09Rik_CCDS50977.1_ex0_3:92869120-92869142:+_5-3	2310050C09Rik	421	909	901	1507	1494	540	517	482	604	482	715	974	1027	35	35	29	48	53	46
2310057J18Rik_CCDS23759.1_ex5_10:28986149-28986171:-_5-5	2310057J18Rik	434	385	308	275	227	189	201	189	90	67	118	897	978	63	76	88	61	59	57
2310057J18Rik_CCDS23759.1_ex5_10:28986108-28986130:-_5-4	2310057J18Rik	321	323	281	441	414	217	250	194	144	148	191	664	684	95	116	107	73	87	71
2310057J18Rik_CCDS23759.1_ex4_10:28983978-28984000:+_5-2	2310057J18Rik	490	361	326	196	224	246	203	191	69	68	112	1127	1159	104	115	94	54	85	64
2310057J18Rik_CCDS23759.1_ex3_10:28982494-28982516:+_5-1	2310057J18Rik	543	437	413	391	360	268	250	244	183	157	235	1405	1492	50	52	41	52	59	42
2310057J18Rik_CCDS23759.1_ex5_10:28985991-28986013:-_5-3	2310057J18Rik	277	317	310	332	285	159	150	157	105	100	137	706	726	20	11	15	20	16	11
2310057M21Rik_CCDS40159.1_ex4_7:131361818-131361840:+_5-4	2310057M21Rik	331	172	164	118	135	114	96	99	59	43	52	697	760	94	120	124	70	104	100
2310057M21Rik_CCDS40159.1_ex2_7:131357459-131357481:-_5-1	2310057M21Rik	278	195	220	96	103	99	99	117	26	21	39	628	669	23	26	31	50	67	51
2310057M21Rik_CCDS40159.1_ex4_7:131361750-131361772:+_5-3	2310057M21Rik	449	359	295	235	215	220	186	204	88	64	69	793	848	44	53	56	39	71	35
2310057M21Rik_CCDS40159.1_ex2_7:131357493-131357515:+_5-2	2310057M21Rik	176	177	173	91	73	125	106	116	50	31	46	400	396	21	34	31	36	44	39
2310057M21Rik_CCDS40159.1_ex4_7:131361914-131361936:+_5-5	2310057M21Rik	167	187	208	118	109	43	56	44	31	31	41	392	395	9	14	14	4	9	7
2310057N15Rik_CCDS28302.1_ex0_16:88773852-88773874:+_2-1	2310057N15Rik	610	439	411	273	308	302	310	290	124	107	143	2013	2107	101	108	135	128	174	106
2310057N15Rik_CCDS28302.1_ex0_16:88774030-88774052:+_2-2	2310057N15Rik	469	205	163	101	110	122	133	91	52	39	67	1164	1160	23	23	23	13	10	8
2310061I04Rik_CCDS50095.1_ex4_17:35896007-35896029:+_5-4	2310061I04Rik	405	380	363	314	268	221	163	204	94	81	111	545	603	29	32	35	6	15	13
2310061I04Rik_CCDS50095.1_ex4_17:35896031-35896053:-_5-5	2310061I04Rik	801	925	849	682	637	534	470	440	290	235	351	2637	2838	168	159	184	152	215	145
2310061I04Rik_CCDS50095.1_ex4_17:35895972-35895994:+_5-3	2310061I04Rik	460	324	277	179	163	201	164	169	61	45	82	1044	1140	34	38	41	21	29	16
2310061I04Rik_CCDS50095.1_ex4_17:35895796-35895818:+_5-2	2310061I04Rik	190	248	234	217	251	151	172	154	97	71	120	731	734	57	56	59	31	42	24
2310061I04Rik_CCDS50095.1_ex4_17:35895759-35895781:-_5-1	2310061I04Rik	364	314	293	239	209	218	182	190	72	59	78	1329	1396	62	83	87	55	108	60
2310061N02Rik_CCDS49893.1_ex0_16:88707766-88707788:-_5-4	2310061N02Rik	431	502	415	318	372	259	245	219	167	126	206	1200	1257	57	49	59	56	60	41
2310061N02Rik_CCDS49893.1_ex0_16:88707562-88707584:+_5-1	2310061N02Rik	481	343	376	270	253	240	234	226	100	79	130	1055	1003	166	206	188	131	170	145
2310061N02Rik_CCDS49893.1_ex0_16:88707653-88707675:+_5-2	2310061N02Rik	361	394	355	306	303	250	205	201	115	90	146	562	602	86	113	118	70	82	63
2310061N02Rik_CCDS49893.1_ex0_16:88707798-88707820:+_5-5	2310061N02Rik	724	585	607	549	522	387	399	371	206	169	237	2119	2197	76	103	79	50	69	56
2310061N02Rik_CCDS49893.1_ex0_16:88707740-88707762:+_5-3	2310061N02Rik	252	391	384	1042	1080	266	247	268	364	319	487	735	758	8	10	12	5	4	5
2310067B10Rik_CCDS25646.1_ex3_11:115786236-115786258:-_5-1	2310067B10Rik	1091	1181	1001	1050	1050	604	615	568	344	281	474	2668	2771	130	157	143	92	119	88
2310067B10Rik_CCDS25646.1_ex12_11:115791017-115791039:-_5-4	2310067B10Rik	447	526	459	284	308	294	292	258	107	118	160	1194	1226	120	121	140	93	116	94
2310067B10Rik_CCDS25646.1_ex6_11:115788738-115788760:+_5-2	2310067B10Rik	1066	1145	1186	1097	963	667	647	597	397	335	488	2587	2773	246	262	270	235	293	222
2310067B10Rik_CCDS25646.1_ex14_11:115792419-115792441:-_5-5	2310067B10Rik	616	493	427	475	417	214	211	230	142	131	165	1095	1098	45	58	41	31	58	44
2310067B10Rik_CCDS25646.1_ex10_11:115790013-115790035:+_5-3	2310067B10Rik	586	703	661	694	664	437	447	432	231	206	256	1948	1922	72	69	102	74	102	79
2310079G19Rik_CCDS49891.1_ex0_16:88627490-88627512:-_5-5	2310079G19Rik	425	457	421	560	544	348	322	317	161	127	214	1217	1254	36	31	39	38	60	30
2310079G19Rik_CCDS49891.1_ex0_16:88627343-88627365:+_5-3	2310079G19Rik	279	359	295	273	296	191	196	186	127	120	162	550	599	72	66	91	96	120	94
2310079G19Rik_CCDS49891.1_ex0_16:88627270-88627292:+_5-1	2310079G19Rik	593	484	443	534	547	311	297	272	210	179	257	1154	1204	213	242	235	242	318	240
2310079G19Rik_CCDS49891.1_ex0_16:88627436-88627458:+_5-4	2310079G19Rik	945	873	826	738	767	515	520	499	280	228	334	2187	2390	143	152	133	140	184	122
2310079G19Rik_CCDS49891.1_ex0_16:88627319-88627341:-_5-2	2310079G19Rik	482	328	312	401	402	201	184	163	155	112	148	1029	1056	50	50	65	30	33	34
2410002F23Rik_CCDS52228.1_ex0_7:44250791-44250813:-_5-1	2410002F23Rik	529	415	347	357	380	285	277	275	134	99	134	1578	1731	46	58	56	33	57	38
2410002F23Rik_CCDS52228.1_ex0_7:44251035-44251057:+_5-5	2410002F23Rik	566	451	396	237	253	219	204	198	81	61	107	1141	1113	61	63	68	29	48	30
2410002F23Rik_CCDS52228.1_ex0_7:44250953-44250975:-_5-3	2410002F23Rik	508	431	401	272	286	333	282	306	114	107	148	1039	1231	60	59	69	34	42	24
2410002F23Rik_CCDS52228.1_ex0_7:44250977-44250999:-_5-4	2410002F23Rik	470	310	289	266	229	228	218	168	108	82	112	912	994	57	67	63	54	55	53
2410002F23Rik_CCDS52228.1_ex0_7:44250881-44250903:-_5-2	2410002F23Rik	185	168	135	160	135	92	75	96	30	32	43	549	610	4	2	8	11	13	10
2410004B18Rik_CCDS17898.1_ex1_3:145938937-145938959:-_5-5	2410004B18Rik	745	603	595	548	471	376	350	366	145	136	222	1925	1955	176	215	207	160	221	165
2410004B18Rik_CCDS17898.1_ex0_3:145938167-145938189:+_5-2	2410004B18Rik	650	568	535	422	451	322	326	331	208	149	228	1559	1585	142	150	168	103	167	112
2410004B18Rik_CCDS17898.1_ex1_3:145938885-145938907:+_5-4	2410004B18Rik	317	502	483	479	451	312	307	250	189	134	241	1145	1276	64	82	64	52	71	47
2410004B18Rik_CCDS17898.1_ex0_3:145938222-145938244:-_5-3	2410004B18Rik	889	502	454	280	279	288	245	248	127	102	146	1507	1689	315	368	368	429	579	374
2410004B18Rik_CCDS17898.1_ex0_3:145938142-145938164:+_5-1	2410004B18Rik	12	23	13	0	0	20	21	15	0	0	0	41	34	0	0	0	0	0	0
2410004P03Rik_CCDS49033.1_ex1_12:17008257-17008279:+_5-1	2410004P03Rik	475	401	360	341	348	241	207	211	140	91	149	1097	1068	127	120	116	107	138	76
2410004P03Rik_CCDS49033.1_ex1_12:17008272-17008294:-_5-2	2410004P03Rik	377	263	231	301	297	176	165	139	105	77	116	1022	1139	34	25	31	14	27	13
2410004P03Rik_CCDS49033.1_ex2_12:17011117-17011139:+_5-3	2410004P03Rik	376	289	219	363	331	218	201	174	147	97	159	1057	1197	36	35	27	13	25	21
2410004P03Rik_CCDS49033.1_ex2_12:17011169-17011191:-_5-5	2410004P03Rik	556	701	622	420	382	323	339	300	172	176	234	1659	1850	237	242	267	301	369	264
2410004P03Rik_CCDS49033.1_ex2_12:17011140-17011162:-_5-4	2410004P03Rik	456	324	281	257	239	111	119	119	74	64	110	720	759	107	119	115	82	97	81
2410012M07Rik_CCDS52896.1_ex0_9:98865285-98865307:-_5-2	2410012M07Rik	511	266	262	273	252	199	170	181	124	105	102	1631	1810	44	50	45	14	31	16
2410012M07Rik_CCDS52896.1_ex0_9:98865480-98865502:-_5-5	2410012M07Rik	385	467	430	267	262	276	252	240	144	91	165	899	1093	58	89	68	93	125	76
2410012M07Rik_CCDS52896.1_ex0_9:98865452-98865474:+_5-4	2410012M07Rik	638	799	670	595	624	345	297	315	242	183	253	1847	2036	41	44	45	43	53	25
2410012M07Rik_CCDS52896.1_ex0_9:98865128-98865150:-_5-1	2410012M07Rik	661	428	432	354	329	257	230	241	135	116	142	1494	1562	127	134	123	162	243	161
2410012M07Rik_CCDS52896.1_ex0_9:98865304-98865326:+_5-3	2410012M07Rik	709	827	820	820	831	564	527	492	370	315	381	1959	2169	262	315	317	279	368	256
2410015M20Rik_CCDS28908.1_ex2_17:56608934-56608956:+_5-5	2410015M20Rik	381	529	502	354	362	351	298	297	129	115	172	1037	999	46	60	62	57	78	55
2410015M20Rik_CCDS28908.1_ex2_17:56608912-56608934:+_5-4	2410015M20Rik	764	691	647	388	400	426	375	381	190	139	233	2378	2458	130	150	161	141	198	163
2410015M20Rik_CCDS28908.1_ex2_17:56608886-56608908:+_5-2	2410015M20Rik	640	684	628	520	507	356	349	352	208	172	258	1585	1667	91	106	114	60	76	60
2410015M20Rik_CCDS28908.1_ex2_17:56608872-56608894:+_5-1	2410015M20Rik	412	233	219	123	108	127	117	104	48	41	68	829	856	44	42	42	13	11	5
2410015M20Rik_CCDS28908.1_ex2_17:56608900-56608922:+_5-3	2410015M20Rik	385	303	289	292	318	186	195	198	101	94	123	1204	1243	29	31	44	39	43	29
2410016O06Rik_CCDS26033.1_ex0_12:83951368-83951390:-_5-5	2410016O06Rik	542	353	320	317	292	268	259	237	125	105	174	665	699	150	197	230	253	327	236
2410016O06Rik_CCDS26033.1_ex0_12:83950983-83951005:-_5-2	2410016O06Rik	669	815	777	576	596	455	443	383	263	213	277	2226	2278	180	185	202	179	240	153
2410016O06Rik_CCDS26033.1_ex0_12:83950915-83950937:-_5-1	2410016O06Rik	520	642	534	525	530	365	322	349	176	132	230	1315	1368	144	152	170	114	144	100
2410016O06Rik_CCDS26033.1_ex0_12:83951088-83951110:+_5-3	2410016O06Rik	535	640	611	477	499	353	317	361	159	148	184	1426	1426	77	94	109	72	95	52
2410016O06Rik_CCDS26033.1_ex0_12:83951218-83951240:+_5-4	2410016O06Rik	597	623	652	563	539	391	397	355	208	147	267	1329	1524	67	75	80	57	61	37
2410018M08Rik_CCDS39292.1_ex3_5:129901861-129901883:-_5-1	2410018M08Rik	506	363	342	280	290	207	183	193	112	95	128	1127	1253	87	71	75	90	128	89
2410018M08Rik_CCDS39292.1_ex3_5:129902219-129902241:-_5-5	2410018M08Rik	503	266	285	265	278	244	239	214	57	61	89	1101	1092	46	63	46	37	36	32
2410018M08Rik_CCDS39292.1_ex3_5:129902113-129902135:-_5-2	2410018M08Rik	342	333	329	273	274	210	204	224	82	88	101	560	579	44	28	55	42	56	40
2410018M08Rik_CCDS39292.1_ex3_5:129902156-129902178:+_5-3	2410018M08Rik	409	509	452	520	550	224	207	201	206	149	247	751	779	127	105	118	71	107	61
2410018M08Rik_CCDS39292.1_ex3_5:129902199-129902221:-_5-4	2410018M08Rik	481	390	344	365	343	223	200	177	140	108	163	1421	1426	64	87	95	77	114	70
2410066E13Rik_CCDS20158.1_ex1_6:54689032-54689054:-_5-3	2410066E13Rik	718	684	578	435	499	413	319	329	167	169	230	1339	1396	143	184	168	193	261	167
2410066E13Rik_CCDS20158.1_ex0_6:54681859-54681881:+_5-1	2410066E13Rik	535	545	466	309	298	315	283	276	164	104	161	1522	1653	122	128	125	106	162	110
2410066E13Rik_CCDS20158.1_ex2_6:54698992-54699014:-_5-5	2410066E13Rik	700	767	637	693	702	437	410	359	233	233	317	1691	1665	78	89	81	129	141	96
2410066E13Rik_CCDS20158.1_ex0_6:54681888-54681910:-_5-2	2410066E13Rik	318	343	290	365	358	220	191	220	148	125	163	620	616	101	98	100	110	152	97
2410066E13Rik_CCDS20158.1_ex2_6:54698976-54698998:-_5-4	2410066E13Rik	361	275	244	298	291	202	159	161	113	73	114	892	789	22	27	34	6	21	14
2410076I21Rik_CCDS52814.1_ex2_9:58660267-58660289:+_5-1	2410076I21Rik	518	525	495	403	386	279	260	260	177	165	184	1569	1688	97	115	116	91	103	75
2410076I21Rik_CCDS52814.1_ex4_9:58712048-58712070:+_5-3	2410076I21Rik	566	412	433	331	324	217	205	173	130	84	152	1260	1253	112	123	128	76	98	71
2410076I21Rik_CCDS52814.1_ex5_9:58741390-58741412:-_5-4	2410076I21Rik	632	595	583	279	291	334	333	311	111	95	142	1592	1668	75	80	77	71	89	71
2410076I21Rik_CCDS52814.1_ex5_9:58741440-58741462:-_5-5	2410076I21Rik	412	335	315	324	327	168	168	171	103	90	131	1250	1259	43	47	56	35	54	34
2410076I21Rik_CCDS52814.1_ex3_9:58665862-58665884:-_5-2	2410076I21Rik	124	127	117	101	104	31	25	22	40	30	50	280	282	17	14	15	26	28	11
2410089E03Rik_CCDS49578.1_ex1_15:8174842-8174864:-_5-1	2410089E03Rik	646	923	790	1061	1038	535	516	560	429	329	533	1413	1512	68	64	85	57	60	48
2410089E03Rik_CCDS49578.1_ex23_15:8216332-8216354:+_5-5	2410089E03Rik	761	627	537	583	611	353	329	322	218	180	258	1566	1626	78	96	93	76	69	79
2410089E03Rik_CCDS49578.1_ex10_15:8187440-8187462:-_5-3	2410089E03Rik	543	405	400	352	328	284	254	197	125	74	126	1270	1349	149	126	175	98	141	98
2410089E03Rik_CCDS49578.1_ex15_15:8201346-8201368:+_5-4	2410089E03Rik	603	704	625	463	416	383	291	366	196	149	236	1209	1250	157	140	165	198	249	174
2410089E03Rik_CCDS49578.1_ex10_15:8187276-8187298:-_5-2	2410089E03Rik	392	399	333	281	287	194	192	209	87	70	129	980	1096	63	58	65	61	62	58
2410124H12Rik_CCDS57040.1_ex0_16:92478924-92478946:-_5-4	2410124H12Rik	584	529	506	360	346	291	278	258	140	111	163	1241	1374	57	61	70	77	87	73
2410124H12Rik_CCDS57040.1_ex0_16:92478853-92478875:+_5-1	2410124H12Rik	343	243	212	182	193	139	123	147	68	43	77	814	871	76	97	88	90	110	65
2410124H12Rik_CCDS57040.1_ex0_16:92478882-92478904:-_5-2	2410124H12Rik	441	401	356	250	233	194	193	167	91	87	132	969	969	169	179	193	149	174	140
2410124H12Rik_CCDS57040.1_ex0_16:92478947-92478969:+_5-5	2410124H12Rik	621	519	522	391	386	362	317	320	160	141	181	1045	1113	84	109	111	58	75	52
2410124H12Rik_CCDS57040.1_ex0_16:92478899-92478921:-_5-3	2410124H12Rik	426	278	254	194	230	154	134	114	84	57	103	1092	1158	24	37	34	11	12	8
2410127L17Rik_CCDS29689.1_ex0_19:18671191-18671213:-_5-1	2410127L17Rik	727	682	594	390	428	476	417	394	162	127	218	2157	2144	198	171	188	109	131	100
2410127L17Rik_CCDS29689.1_ex2_19:18679121-18679143:+_5-4	2410127L17Rik	413	274	269	191	159	201	204	184	108	63	130	1042	1121	37	42	49	40	53	43
2410127L17Rik_CCDS29689.1_ex1_19:18677690-18677712:-_5-2	2410127L17Rik	460	465	362	315	341	318	274	303	165	107	181	820	946	45	48	60	22	35	26
2410127L17Rik_CCDS29689.1_ex1_19:18677773-18677795:-_5-3	2410127L17Rik	304	208	233	81	93	96	91	92	43	38	48	931	928	31	39	42	47	37	33
2410127L17Rik_CCDS29689.1_ex3_19:18690240-18690262:+_5-5	2410127L17Rik	125	90	87	25	14	71	59	45	20	12	18	291	303	5	7	10	23	31	28
2410131K14Rik_CCDS39237.1_ex1_5:118255778-118255800:+_5-4	2410131K14Rik	619	275	239	160	129	182	187	162	47	45	73	1288	1347	8	15	23	4	10	9
2410131K14Rik_CCDS39237.1_ex1_5:118255702-118255724:-_5-2	2410131K14Rik	443	534	507	681	723	318	286	296	230	211	298	886	929	26	25	29	47	59	46
2410131K14Rik_CCDS39237.1_ex0_5:118245448-118245470:-_5-1	2410131K14Rik	713	389	353	282	272	206	217	187	115	95	116	1162	1187	18	21	20	0	0	0
2410131K14Rik_CCDS39237.1_ex1_5:118255730-118255752:-_5-3	2410131K14Rik	246	309	283	248	248	154	120	132	58	55	88	387	344	40	47	47	32	43	33
2410131K14Rik_CCDS39237.1_ex2_5:118258970-118258992:+_5-5	2410131K14Rik	4	0	0	0	0	1	1	1	0	0	0	5	2	0	0	0	0	0	0
2410137M14Rik_CCDS50104.1_ex1_17:36978512-36978534:-_5-2	2410137M14Rik	476	467	426	329	346	275	252	247	173	159	215	1132	1221	122	139	141	102	123	101
2410137M14Rik_CCDS50104.1_ex2_17:36978755-36978777:+_5-5	2410137M14Rik	553	257	261	239	267	97	93	107	66	65	91	757	855	47	50	49	43	48	29
2410137M14Rik_CCDS50104.1_ex1_17:36978500-36978522:+_5-1	2410137M14Rik	647	701	697	441	523	480	415	421	164	161	231	1734	1841	103	109	111	74	114	72
2410137M14Rik_CCDS50104.1_ex2_17:36978710-36978732:+_5-4	2410137M14Rik	311	296	276	227	205	132	131	151	85	64	81	470	499	57	61	77	37	64	35
2410137M14Rik_CCDS50104.1_ex2_17:36978650-36978672:-_5-3	2410137M14Rik	98	78	65	79	87	35	38	22	21	30	31	223	221	12	11	25	17	15	11
2510002D24Rik_CCDS28029.1_ex2_16:18839104-18839126:+_5-5	2510002D24Rik	530	1334	1148	3171	3158	749	616	650	1400	1009	1442	1128	1227	71	78	65	26	47	43
2510002D24Rik_CCDS28029.1_ex1_16:18836799-18836821:-_5-2	2510002D24Rik	430	457	405	324	335	299	266	268	155	126	169	1153	1240	47	53	53	22	46	43
2510002D24Rik_CCDS28029.1_ex2_16:18839092-18839114:+_5-4	2510002D24Rik	385	299	246	308	281	261	183	214	149	111	157	660	623	44	58	49	34	46	35
2510002D24Rik_CCDS28029.1_ex1_16:18836819-18836841:-_5-3	2510002D24Rik	550	516	430	452	453	304	312	298	165	112	145	1533	1613	74	88	121	59	90	65
2510002D24Rik_CCDS28029.1_ex1_16:18836780-18836802:+_5-1	2510002D24Rik	610	495	507	349	350	334	309	305	157	134	154	1231	1295	71	75	70	53	80	46
2510003E04Rik_CCDS23890.1_ex6_10:62578062-62578084:-_5-3	2510003E04Rik	526	387	402	217	178	219	224	192	65	69	81	1105	1292	65	54	75	74	106	59
2510003E04Rik_CCDS23890.1_ex6_10:62577990-62578012:+_5-2	2510003E04Rik	507	481	407	341	412	243	233	226	152	104	170	1512	1699	44	54	43	43	56	32
2510003E04Rik_CCDS23890.1_ex6_10:62578089-62578111:+_5-4	2510003E04Rik	399	515	425	368	377	291	289	247	131	98	168	1292	1344	118	144	156	130	161	108
2510003E04Rik_CCDS23890.1_ex5_10:62575088-62575110:-_5-1	2510003E04Rik	416	540	485	370	380	208	163	162	138	134	149	1171	1144	65	73	57	31	55	30
2510003E04Rik_CCDS23890.1_ex6_10:62578183-62578205:-_5-5	2510003E04Rik	663	542	526	415	437	293	250	256	174	141	182	1357	1425	56	46	42	32	48	27
2510009E07Rik_CCDS28062.1_ex0_16:21653420-21653442:-_5-1	2510009E07Rik	215	173	186	139	140	109	90	106	56	43	44	695	668	24	39	29	29	41	28
2510009E07Rik_CCDS28062.1_ex0_16:21653581-21653603:+_5-3	2510009E07Rik	421	230	187	95	113	113	86	98	50	41	71	615	602	11	24	18	4	7	6
2510009E07Rik_CCDS28062.1_ex1_16:21694281-21694303:+_5-5	2510009E07Rik	832	784	723	710	701	400	363	385	280	212	300	1736	1785	147	150	157	159	220	156
2510009E07Rik_CCDS28062.1_ex1_16:21694210-21694232:+_5-4	2510009E07Rik	454	440	464	337	348	239	247	203	131	117	149	1275	1441	87	105	106	88	96	72
2510009E07Rik_CCDS28062.1_ex0_16:21653553-21653575:+_5-2	2510009E07Rik	94	38	25	45	53	13	11	19	23	11	32	326	342	4	0	1	6	1	3
2510039O18Rik_CCDS18925.1_ex0_4:147941370-147941392:-_5-1	2510039O18Rik	656	821	688	792	763	376	351	345	318	237	336	1557	1772	47	56	64	63	78	51
2510039O18Rik_CCDS18925.1_ex0_4:147941609-147941631:-_5-3	2510039O18Rik	564	879	788	691	757	537	485	475	301	199	313	1462	1596	107	124	121	85	115	77
2510039O18Rik_CCDS18925.1_ex0_4:147941759-147941781:-_5-5	2510039O18Rik	601	1213	1034	1146	1059	771	692	659	379	308	519	1854	1906	91	98	86	64	83	56
2510039O18Rik_CCDS18925.1_ex0_4:147941656-147941678:-_5-4	2510039O18Rik	426	897	785	855	834	453	416	390	301	275	366	1137	1147	128	172	162	153	198	138
2510039O18Rik_CCDS18925.1_ex0_4:147941394-147941416:-_5-2	2510039O18Rik	359	490	449	467	448	278	215	202	188	134	210	1302	1555	75	76	58	33	36	22
2510049J12Rik_CCDS51877.1_ex2_6:115589382-115589404:-_5-4	2510049J12Rik	353	332	320	318	333	206	170	155	107	97	135	826	842	61	70	65	47	73	31
2510049J12Rik_CCDS51877.1_ex3_6:115592274-115592296:+_5-5	2510049J12Rik	1325	1044	942	699	695	568	515	527	276	237	340	2478	2613	204	221	220	198	285	202
2510049J12Rik_CCDS51877.1_ex1_6:115586777-115586799:-_5-2	2510049J12Rik	206	157	139	171	165	124	105	124	64	34	57	461	473	23	21	38	20	29	13
2510049J12Rik_CCDS51877.1_ex1_6:115586760-115586782:-_5-1	2510049J12Rik	391	353	328	222	259	209	223	164	98	101	125	912	894	54	75	66	48	64	61
2510049J12Rik_CCDS51877.1_ex2_6:115589344-115589366:-_5-3	2510049J12Rik	241	209	214	152	156	117	114	123	42	42	52	412	395	68	76	92	74	118	74
2610002J02Rik_CCDS57317.1_ex1_4:155250643-155250665:-_5-3	2610002J02Rik	852	867	773	778	857	617	563	585	319	250	382	2442	2677	200	182	201	100	130	102
2610002J02Rik_CCDS57317.1_ex2_4:155250870-155250892:+_5-5	2610002J02Rik	399	476	423	389	431	264	237	260	151	127	171	1072	1197	82	82	87	55	65	41
2610002J02Rik_CCDS57317.1_ex1_4:155250580-155250602:-_5-1	2610002J02Rik	702	761	728	592	606	327	334	340	273	223	303	1139	1252	98	96	105	83	115	78
2610002J02Rik_CCDS57317.1_ex1_4:155250592-155250614:-_5-2	2610002J02Rik	726	597	555	427	439	367	339	384	174	134	213	2055	2149	92	116	126	76	104	76
2610002J02Rik_CCDS57317.1_ex2_4:155250786-155250808:-_5-4	2610002J02Rik	505	560	467	500	542	411	434	385	208	154	257	1791	1763	177	191	212	244	343	243
2610002M06Rik_CCDS53171.1_ex5_X:107793543-107793565:-_5-4	2610002M06Rik	652	555	533	498	453	376	400	405	159	142	216	1773	1822	90	97	91	101	134	88
2610002M06Rik_CCDS53171.1_ex5_X:107793555-107793577:-_5-5	2610002M06Rik	208	206	174	130	144	112	99	95	55	53	65	596	582	32	25	30	16	28	15
2610002M06Rik_CCDS53171.1_ex4_X:107793125-107793147:-_5-2	2610002M06Rik	44	38	34	23	25	18	11	21	8	10	18	218	221	37	75	56	45	75	46
2610002M06Rik_CCDS53171.1_ex4_X:107793092-107793114:-_5-1	2610002M06Rik	96	71	53	18	21	18	17	29	25	17	25	144	131	0	0	0	6	2	2
2610002M06Rik_CCDS53171.1_ex5_X:107793512-107793534:-_5-3	2610002M06Rik	12	7	7	10	6	3	3	6	1	1	5	0	0	0	0	0	0	0	0
2610008E11Rik_CCDS35965.1_ex3_10:79092442-79092464:-_5-5	2610008E11Rik	454	570	522	369	398	263	260	252	104	101	155	1075	1220	128	113	137	142	138	133
2610008E11Rik_CCDS35965.1_ex0_10:79067953-79067975:-_5-1	2610008E11Rik	387	351	300	334	363	201	203	207	114	104	136	938	982	123	97	133	96	133	91
2610008E11Rik_CCDS35965.1_ex3_10:79092397-79092419:+_5-4	2610008E11Rik	308	336	263	117	163	150	136	145	76	46	67	691	726	29	37	25	9	24	13
2610008E11Rik_CCDS35965.1_ex2_10:79088286-79088308:-_5-2	2610008E11Rik	549	638	535	320	250	306	321	283	132	129	180	2350	2450	82	85	82	108	116	97
2610008E11Rik_CCDS35965.1_ex2_10:79088321-79088343:-_5-3	2610008E11Rik	559	577	542	314	301	335	290	304	114	114	167	1372	1425	157	164	180	147	184	139
2610015P09Rik_CCDS57030.1_ex2_16:43905444-43905466:-_5-1	2610015P09Rik	862	556	486	337	318	329	320	305	147	124	188	1658	1708	134	150	153	162	193	131
2610015P09Rik_CCDS57030.1_ex7_16:43939018-43939040:+_5-5	2610015P09Rik	305	388	312	202	225	191	191	159	73	100	119	872	898	72	106	98	90	111	65
2610015P09Rik_CCDS57030.1_ex6_16:43931316-43931338:+_5-4	2610015P09Rik	330	244	237	152	168	122	119	128	98	77	101	876	946	68	53	67	57	75	59
2610015P09Rik_CCDS57030.1_ex4_16:43908426-43908448:+_5-3	2610015P09Rik	95	51	35	34	36	39	30	26	13	9	14	190	208	3	3	4	0	3	1
2610015P09Rik_CCDS57030.1_ex3_16:43906927-43906949:+_5-2	2610015P09Rik	338	379	363	252	296	213	202	227	110	70	98	627	657	35	36	53	49	76	45
2610018G03Rik_CCDS40968.1_ex6_X:50887937-50887959:+_5-5	2610018G03Rik	183	144	114	132	138	51	54	37	34	23	40	273	307	41	39	48	64	90	50
2610018G03Rik_CCDS40968.1_ex4_X:50885880-50885902:-_5-3	2610018G03Rik	327	229	221	177	194	132	134	142	73	57	69	659	626	87	112	87	48	56	54
2610018G03Rik_CCDS40968.1_ex3_X:50885681-50885703:-_5-1	2610018G03Rik	255	189	174	96	114	112	103	80	48	54	47	398	393	26	19	14	16	33	19
2610018G03Rik_CCDS40968.1_ex5_X:50886762-50886784:-_5-4	2610018G03Rik	76	32	19	34	46	28	27	33	11	7	21	74	55	0	0	0	0	0	0
2610018G03Rik_CCDS40968.1_ex4_X:50885806-50885828:+_5-2	2610018G03Rik	62	66	42	16	18	35	25	37	8	7	6	114	104	12	26	21	2	5	4
2610020H08Rik_CCDS21787.1_ex7_7:119823855-119823877:+_5-5	2610020H08Rik	463	455	419	365	416	271	246	240	187	143	221	1439	1522	94	98	103	89	121	77
2610020H08Rik_CCDS21787.1_ex6_7:119819516-119819538:-_5-3	2610020H08Rik	175	159	124	75	77	104	79	86	37	39	44	334	375	12	17	12	8	6	4
2610020H08Rik_CCDS21787.1_ex6_7:119819426-119819448:+_5-2	2610020H08Rik	205	183	172	215	212	81	82	100	78	76	97	512	510	29	35	39	45	52	44
2610020H08Rik_CCDS21787.1_ex6_7:119819539-119819561:-_5-4	2610020H08Rik	62	22	27	32	33	15	9	10	11	10	24	120	118	0	0	0	0	0	0
2610020H08Rik_CCDS21787.1_ex5_7:119818445-119818467:-_5-1	2610020H08Rik	182	173	182	199	175	85	84	103	64	55	58	424	414	28	33	21	39	63	34
2610028H24Rik_CCDS35945.1_ex4_10:76454724-76454746:-_5-3	2610028H24Rik	414	525	464	359	372	333	311	278	113	129	146	796	800	31	29	28	34	34	25
2610028H24Rik_CCDS35945.1_ex5_10:76457487-76457509:+_5-5	2610028H24Rik	334	618	484	505	559	342	342	329	232	175	242	868	940	34	34	46	28	35	16
2610028H24Rik_CCDS35945.1_ex3_10:76452931-76452953:+_5-2	2610028H24Rik	371	245	213	211	207	128	135	110	66	43	62	953	1053	36	39	46	41	32	30
2610028H24Rik_CCDS35945.1_ex4_10:76454753-76454775:-_5-4	2610028H24Rik	473	444	363	291	290	244	198	198	58	68	117	948	1048	41	60	44	38	44	42
2610028H24Rik_CCDS35945.1_ex3_10:76452815-76452837:-_5-1	2610028H24Rik	729	688	612	421	447	307	275	240	153	107	161	1548	1638	49	49	68	54	65	43
2610034B18Rik_CCDS21390.1_ex3_7:79929645-79929667:+_5-5	2610034B18Rik	569	666	540	476	472	446	416	393	172	149	221	1445	1425	77	96	85	80	107	88
2610034B18Rik_CCDS21390.1_ex2_7:79928253-79928275:+_5-2	2610034B18Rik	535	539	462	359	355	316	284	236	154	118	160	1185	1248	87	89	103	67	86	71
2610034B18Rik_CCDS21390.1_ex3_7:79929568-79929590:-_5-4	2610034B18Rik	300	364	304	264	230	156	179	164	106	72	133	777	870	33	35	40	19	31	17
2610034B18Rik_CCDS21390.1_ex2_7:79928215-79928237:-_5-1	2610034B18Rik	266	258	200	212	201	231	184	241	65	72	119	714	776	15	19	23	19	29	28
2610034B18Rik_CCDS21390.1_ex2_7:79928289-79928311:+_5-3	2610034B18Rik	626	686	623	990	946	419	368	350	335	257	364	1539	1568	47	65	67	92	88	73
2610034M16Rik_CCDS37673.1_ex10_17:58973558-58973580:+_5-1	2610034M16Rik	543	366	361	269	240	202	195	179	113	69	112	918	1025	193	186	216	187	234	182
2610034M16Rik_CCDS37673.1_ex10_17:58974470-58974492:+_5-4	2610034M16Rik	255	164	147	107	124	76	78	81	35	32	36	531	602	46	38	50	47	62	45
2610034M16Rik_CCDS37673.1_ex10_17:58973774-58973796:-_5-3	2610034M16Rik	558	841	812	495	500	379	355	346	207	183	253	1385	1397	113	131	139	123	128	110
2610034M16Rik_CCDS37673.1_ex10_17:58974944-58974966:-_5-5	2610034M16Rik	196	224	234	361	345	103	106	85	111	117	166	175	214	35	35	41	17	21	19
2610034M16Rik_CCDS37673.1_ex10_17:58973705-58973727:+_5-2	2610034M16Rik	48	20	19	15	23	11	7	9	5	1	6	157	139	5	9	5	11	17	12
2610301B20Rik_CCDS17961.1_ex0_4:10874693-10874715:+_5-1	2610301B20Rik	397	396	331	297	292	188	198	199	95	112	126	921	947	27	47	30	15	19	19
2610301B20Rik_CCDS17961.1_ex2_4:10881847-10881869:+_5-4	2610301B20Rik	360	212	208	111	119	177	151	166	71	52	77	847	930	84	83	77	66	68	53
2610301B20Rik_CCDS17961.1_ex3_4:10882451-10882473:+_5-5	2610301B20Rik	109	99	102	46	47	33	39	36	13	22	33	423	456	20	23	22	1	3	4
2610301B20Rik_CCDS17961.1_ex2_4:10881834-10881856:+_5-3	2610301B20Rik	492	240	183	166	139	133	144	110	45	39	48	1057	1157	44	52	53	25	38	25
2610301B20Rik_CCDS17961.1_ex1_4:10879587-10879609:-_5-2	2610301B20Rik	203	90	80	48	47	38	57	41	21	19	23	462	514	16	18	18	31	29	29
2610301G19Rik_CCDS49534.1_ex13_14:70145921-70145943:-_5-4	2610301G19Rik	394	347	298	146	150	234	188	180	81	75	111	611	622	20	23	23	28	32	33
2610301G19Rik_CCDS49534.1_ex9_14:70142478-70142500:+_5-1	2610301G19Rik	806	1069	913	1272	1229	651	662	607	415	324	505	1871	2022	113	129	142	101	150	104
2610301G19Rik_CCDS49534.1_ex11_14:70143467-70143489:+_5-2	2610301G19Rik	311	221	170	170	191	122	141	123	69	73	86	768	808	21	29	15	75	117	82
2610301G19Rik_CCDS49534.1_ex12_14:70143668-70143690:-_5-3	2610301G19Rik	527	578	546	540	528	353	325	346	203	173	245	1834	1872	140	155	178	96	113	73
2610301G19Rik_CCDS49534.1_ex16_14:70151605-70151627:-_5-5	2610301G19Rik	329	281	207	226	217	153	166	121	68	64	112	705	743	62	76	74	81	105	65
2610305D13Rik_CCDS59663.1_ex0_4:147613969-147613991:-_4-4	2610305D13Rik	206	160	131	74	58	58	75	86	24	24	42	475	498	8	4	8	5	9	9
2610305D13Rik_CCDS59663.1_ex0_4:147613891-147613913:+_4-3	2610305D13Rik	428	222	213	132	147	153	139	144	69	53	101	927	908	47	36	45	19	29	17
2610305D13Rik_CCDS59663.1_ex0_4:147613852-147613874:+_4-2	2610305D13Rik	73	57	64	51	49	44	56	51	28	22	28	148	143	3	3	7	3	2	2
2610318N02Rik_CCDS37269.1_ex3_16:17118446-17118468:+_5-2	2610318N02Rik	237	155	150	156	151	89	72	81	34	25	46	633	669	38	41	43	43	56	43
2610318N02Rik_CCDS37269.1_ex3_16:17118328-17118350:+_5-1	2610318N02Rik	637	541	465	666	668	380	311	284	247	198	259	1447	1506	52	53	50	44	48	38
2610318N02Rik_CCDS37269.1_ex5_16:17121364-17121386:-_5-5	2610318N02Rik	536	372	324	186	190	247	219	221	84	58	99	1568	1610	74	97	82	89	111	97
2610318N02Rik_CCDS37269.1_ex5_16:17121342-17121364:-_5-4	2610318N02Rik	507	290	274	244	237	223	173	197	94	104	138	1066	1157	169	182	155	155	207	153
2610318N02Rik_CCDS37269.1_ex4_16:17121027-17121049:-_5-3	2610318N02Rik	211	302	269	242	225	204	180	172	75	64	86	385	419	10	10	7	11	9	10
2610507B11Rik_CCDS25097.1_ex16_11:78272812-78272834:+_5-4	2610507B11Rik	783	702	587	565	463	448	369	401	206	150	217	2288	2313	104	111	89	94	126	70
2610507B11Rik_CCDS25097.1_ex8_11:78266649-78266671:-_5-1	2610507B11Rik	380	336	295	259	301	254	186	223	142	105	155	999	1051	63	72	88	69	73	74
2610507B11Rik_CCDS25097.1_ex16_11:78272863-78272885:-_5-5	2610507B11Rik	562	362	309	241	204	211	176	161	93	87	103	1250	1409	32	62	55	29	35	26
2610507B11Rik_CCDS25097.1_ex9_11:78266952-78266974:-_5-2	2610507B11Rik	665	384	307	205	223	207	206	209	98	81	125	1306	1292	88	89	100	79	91	60
2610507B11Rik_CCDS25097.1_ex15_11:78272154-78272176:-_5-3	2610507B11Rik	233	79	104	69	86	69	71	41	30	28	43	446	488	26	26	17	23	30	13
2610524H06Rik_CCDS39225.1_ex0_5:114822669-114822691:-_5-2	2610524H06Rik	506	708	608	719	697	319	280	324	342	244	396	1016	1161	72	77	66	79	116	83
2610524H06Rik_CCDS39225.1_ex0_5:114822602-114822624:+_5-1	2610524H06Rik	252	134	124	68	63	67	68	59	32	38	45	319	350	9	8	7	0	0	0
2610524H06Rik_CCDS39225.1_ex1_5:114823312-114823334:-_5-4	2610524H06Rik	383	227	238	186	202	170	168	149	64	57	87	870	933	31	26	12	5	5	8
2610524H06Rik_CCDS39225.1_ex1_5:114823325-114823347:+_5-5	2610524H06Rik	534	498	459	379	354	274	222	231	142	118	155	1132	1200	90	96	116	57	70	59
2610528A11Rik_CCDS56949.1_ex0_14:37102678-37102700:-_5-1	2610528A11Rik	190	143	140	101	102	125	98	95	27	31	35	371	406	9	11	11	12	14	8
2610528A11Rik_CCDS56949.1_ex1_14:37107372-37107394:+_5-3	2610528A11Rik	466	489	424	331	392	316	270	305	141	106	178	1336	1362	129	126	150	148	226	123
2610528A11Rik_CCDS56949.1_ex1_14:37107417-37107439:+_5-5	2610528A11Rik	516	418	401	270	298	285	270	255	152	99	140	1455	1529	42	44	47	24	50	20
2610528A11Rik_CCDS56949.1_ex1_14:37107360-37107382:+_5-2	2610528A11Rik	226	194	133	154	165	110	108	103	76	52	92	447	423	34	46	53	31	53	30
2610528A11Rik_CCDS56949.1_ex1_14:37107386-37107408:+_5-4	2610528A11Rik	348	290	251	529	546	244	239	243	166	160	226	830	894	49	57	44	78	109	74
2610528J11Rik_CCDS18554.1_ex1_4:118529638-118529660:-_5-3	2610528J11Rik	370	422	374	299	322	205	230	204	157	125	151	1086	1048	46	61	55	50	82	40
2610528J11Rik_CCDS18554.1_ex1_4:118529651-118529673:+_5-4	2610528J11Rik	882	858	814	669	654	546	557	524	267	210	328	2643	2837	115	122	123	88	130	89
2610528J11Rik_CCDS18554.1_ex1_4:118529624-118529646:-_5-2	2610528J11Rik	578	444	443	425	454	260	229	223	156	140	183	1167	1239	41	37	45	60	65	46
2610528J11Rik_CCDS18554.1_ex1_4:118529582-118529604:+_5-1	2610528J11Rik	831	508	485	502	517	327	311	291	183	142	233	1360	1343	161	163	174	188	244	182
2610528J11Rik_CCDS18554.1_ex1_4:118529673-118529695:+_5-5	2610528J11Rik	10	1	0	0	1	1	1	1	1	0	1	2	7	0	0	0	0	0	0
2700029M09Rik_CCDS52553.1_ex2_8:60895551-60895573:+_5-3	2700029M09Rik	345	332	326	270	231	203	189	186	91	62	129	969	981	36	35	43	60	75	49
2700029M09Rik_CCDS52553.1_ex2_8:60895510-60895532:-_5-2	2700029M09Rik	275	238	249	240	251	189	182	164	110	91	140	664	728	28	33	26	20	21	23
2700029M09Rik_CCDS52553.1_ex1_8:60893754-60893776:+_5-1	2700029M09Rik	123	116	101	121	100	76	54	83	42	38	48	221	265	92	106	110	87	128	88
2700029M09Rik_CCDS52553.1_ex2_8:60895633-60895655:-_5-5	2700029M09Rik	176	240	195	156	170	98	95	90	80	74	103	355	320	21	35	37	30	41	28
2700029M09Rik_CCDS52553.1_ex2_8:60895602-60895624:-_5-4	2700029M09Rik	0	0	0	0	0	0	0	0	0	0	0	0	0	0	0	0	0	0	0
2700049A03Rik_CCDS49081.1_ex10_12:71160340-71160362:+_5-4	2700049A03Rik	538	425	388	416	477	263	215	222	165	135	237	990	1016	47	50	35	37	48	41
2700049A03Rik_CCDS49081.1_ex13_12:71164447-71164469:-_5-5	2700049A03Rik	753	601	550	412	456	328	291	290	135	128	163	1990	2126	144	164	170	131	196	128
2700049A03Rik_CCDS49081.1_ex7_12:71154821-71154843:-_5-2	2700049A03Rik	422	415	416	388	368	173	157	147	127	94	163	811	792	57	57	60	36	45	37
2700049A03Rik_CCDS49081.1_ex9_12:71158889-71158911:-_5-3	2700049A03Rik	496	432	345	299	362	231	209	226	129	90	163	754	783	88	71	91	71	112	73
2700049A03Rik_CCDS49081.1_ex1_12:71139711-71139733:-_5-1	2700049A03Rik	365	263	249	185	182	191	170	170	79	83	105	996	1067	72	88	86	64	85	80
2700050L05Rik_CCDS21932.2_ex8_7:133648276-133648298:+_5-5	2700050L05Rik	577	567	485	366	413	310	306	301	146	118	171	817	876	30	45	36	21	23	18
2700050L05Rik_CCDS21932.2_ex1_7:133638973-133638995:-_5-1	2700050L05Rik	555	640	525	446	433	324	316	301	156	145	194	1209	1264	91	102	96	66	108	75
2700050L05Rik_CCDS21932.2_ex1_7:133639039-133639061:+_5-2	2700050L05Rik	250	152	126	150	170	95	89	72	38	34	51	460	477	24	22	29	25	26	18
2700050L05Rik_CCDS21932.2_ex2_7:133640674-133640696:-_5-3	2700050L05Rik	286	262	233	151	165	106	125	107	60	48	68	854	929	68	81	75	43	59	47
2700050L05Rik_CCDS21932.2_ex7_7:133647444-133647466:-_5-4	2700050L05Rik	252	220	203	65	72	108	111	98	54	39	56	310	318	22	15	21	5	4	6
2700060E02Rik_CCDS26839.1_ex2_14:19814569-19814591:-_5-1	2700060E02Rik	177	162	163	112	95	134	133	115	35	36	66	360	406	10	15	16	1	4	2
2700060E02Rik_CCDS26839.1_ex3_14:19816243-19816265:+_5-2	2700060E02Rik	295	260	230	147	142	103	99	91	55	52	66	683	731	14	8	16	3	2	4
2700060E02Rik_CCDS26839.1_ex5_14:19819965-19819987:-_5-4	2700060E02Rik	156	76	77	54	54	47	54	52	11	10	23	279	316	0	0	1	0	0	0
2700060E02Rik_CCDS26839.1_ex5_14:19819915-19819937:-_5-3	2700060E02Rik	80	24	26	25	25	13	12	13	7	2	12	121	106	0	0	0	0	0	0
2700060E02Rik_CCDS26839.1_ex6_14:19822565-19822587:-_5-5	2700060E02Rik	209	278	243	140	127	103	89	88	82	57	72	347	396	4	2	4	0	0	0
2700062C07Rik_CCDS29101.1_ex1_18:24471067-24471089:+_5-1	2700062C07Rik	637	391	399	222	199	244	267	241	96	93	130	836	1040	40	60	56	37	49	39
2700062C07Rik_CCDS29101.1_ex3_18:24475671-24475693:-_5-5	2700062C07Rik	535	358	335	276	306	221	197	196	118	100	152	1150	1136	42	49	49	66	77	48
2700062C07Rik_CCDS29101.1_ex2_18:24473133-24473155:+_5-3	2700062C07Rik	388	198	223	83	49	178	142	123	42	37	44	904	946	8	6	4	5	3	5
2700062C07Rik_CCDS29101.1_ex2_18:24473053-24473075:+_5-2	2700062C07Rik	35	33	27	20	15	32	26	33	9	5	16	34	36	4	2	1	0	0	0
2700062C07Rik_CCDS29101.1_ex3_18:24475632-24475654:+_5-4	2700062C07Rik	0	0	0	0	0	0	0	0	0	0	0	0	0	0	0	0	0	0	0
2700081O15Rik_CCDS29524.2_ex2_19:7421309-7421331:+_5-3	2700081O15Rik	1184	1305	1114	1230	1165	732	617	591	469	416	558	3318	3567	200	179	200	195	223	159
2700081O15Rik_CCDS29524.2_ex2_19:7421285-7421307:+_5-2	2700081O15Rik	549	497	461	496	460	313	270	267	187	130	223	1427	1574	76	93	88	48	62	45
2700081O15Rik_CCDS29524.2_ex2_19:7421331-7421353:+_5-4	2700081O15Rik	452	552	500	454	566	330	343	356	180	178	228	1716	1794	129	140	129	148	161	106
2700081O15Rik_CCDS29524.2_ex2_19:7421437-7421459:+_5-5	2700081O15Rik	488	220	230	339	312	173	171	155	110	78	128	1315	1365	44	48	50	51	82	61
2700081O15Rik_CCDS29524.2_ex1_19:7420103-7420125:-_5-1	2700081O15Rik	257	192	189	188	201	126	117	109	73	61	96	998	1054	18	40	32	50	56	38
2700089E24Rik_CCDS51934.1_ex0_6:133105535-133105557:-_3-3	2700089E24Rik	606	418	357	271	332	274	235	221	101	78	135	1154	1341	73	84	83	107	154	132
2700089E24Rik_CCDS51934.1_ex0_6:133105517-133105539:+_3-2	2700089E24Rik	1028	1408	1201	842	870	771	687	691	339	285	383	2860	3065	305	304	349	258	316	248
2700089E24Rik_CCDS51934.1_ex0_6:133105505-133105527:-_3-1	2700089E24Rik	538	209	213	105	110	129	122	142	45	40	60	913	1043	37	33	47	15	18	11
2700094K13Rik_CCDS16187.1_ex1_2:84670326-84670348:+_5-3	2700094K13Rik	491	691	618	560	501	416	403	378	188	128	191	1643	1626	114	135	154	175	196	161
2700094K13Rik_CCDS16187.1_ex1_2:84670370-84670392:-_5-4	2700094K13Rik	432	338	288	210	213	205	184	147	84	37	79	918	944	57	75	63	83	97	84
2700094K13Rik_CCDS16187.1_ex1_2:84670304-84670326:+_5-2	2700094K13Rik	437	334	311	216	218	196	193	202	96	70	95	533	536	91	97	103	44	45	38
2700094K13Rik_CCDS16187.1_ex2_2:84670477-84670499:-_5-5	2700094K13Rik	751	415	369	366	392	345	336	301	141	122	139	1497	1507	47	55	56	42	75	52
2700094K13Rik_CCDS16187.1_ex1_2:84670284-84670306:-_5-1	2700094K13Rik	446	300	286	279	259	282	237	222	111	81	146	946	993	28	40	45	10	18	23
2700097O09Rik_CCDS25912.1_ex4_12:55059485-55059507:-_5-2	2700097O09Rik	470	421	343	394	395	301	302	272	142	129	189	909	930	41	61	56	34	50	32
2700097O09Rik_CCDS25912.1_ex4_12:55059444-55059466:+_5-1	2700097O09Rik	404	366	384	405	381	248	236	219	150	141	195	1083	1087	41	36	30	31	36	18
2700097O09Rik_CCDS25912.1_ex6_12:55062999-55063021:-_5-5	2700097O09Rik	474	314	270	227	206	213	169	198	107	86	154	1155	1174	127	129	111	46	72	49
2700097O09Rik_CCDS25912.1_ex4_12:55059534-55059556:+_5-3	2700097O09Rik	322	462	421	403	436	304	289	282	204	136	182	819	795	31	44	39	44	52	42
2700097O09Rik_CCDS25912.1_ex5_12:55061111-55061133:-_5-4	2700097O09Rik	145	118	105	59	57	66	70	67	19	25	29	534	497	9	8	5	2	1	3
2810004N23Rik_CCDS22775.1_ex6_8:124862876-124862898:+_5-5	2810004N23Rik	677	361	334	222	258	204	182	172	102	71	115	902	1057	68	75	73	123	161	121
2810004N23Rik_CCDS22775.1_ex4_8:124842389-124842411:-_5-3	2810004N23Rik	44	57	37	27	30	16	25	22	12	5	9	146	146	6	11	6	3	7	6
2810004N23Rik_CCDS22775.1_ex3_8:124841701-124841723:+_5-1	2810004N23Rik	562	251	243	169	160	162	159	165	75	34	89	854	854	19	14	18	4	8	8
2810004N23Rik_CCDS22775.1_ex5_8:124861148-124861170:-_5-4	2810004N23Rik	787	478	442	280	294	276	252	222	136	87	135	1191	1308	29	42	34	11	9	4
2810004N23Rik_CCDS22775.1_ex3_8:124841749-124841771:-_5-2	2810004N23Rik	425	361	319	323	333	246	207	227	125	85	128	815	921	6	6	12	1	0	0
2810006K23Rik_CCDS51647.1_ex0_5:124338813-124338835:-_5-3	2810006K23Rik	374	309	291	246	184	181	178	180	65	60	76	801	784	124	129	134	122	133	113
2810006K23Rik_CCDS51647.1_ex0_5:124338900-124338922:+_5-5	2810006K23Rik	700	567	519	340	346	335	279	273	185	137	228	1867	2046	99	122	106	65	90	62
2810006K23Rik_CCDS51647.1_ex0_5:124338800-124338822:-_5-2	2810006K23Rik	340	302	240	241	247	132	130	136	74	74	91	961	1046	52	63	56	31	53	28
2810006K23Rik_CCDS51647.1_ex0_5:124338740-124338762:+_5-1	2810006K23Rik	505	412	411	221	218	183	160	179	105	86	116	1570	1599	84	98	103	40	51	43
2810006K23Rik_CCDS51647.1_ex0_5:124338831-124338853:+_5-4	2810006K23Rik	199	126	107	117	119	61	35	36	27	26	30	467	513	15	15	12	4	4	1
2810007J24Rik_CCDS20833.1_ex4_7:14425462-14425484:-_5-2	2810007J24Rik	611	558	482	321	305	263	237	216	130	112	151	1256	1350	93	122	120	94	143	109
2810007J24Rik_CCDS20833.1_ex4_7:14425530-14425552:+_5-4	2810007J24Rik	258	156	197	148	136	146	141	130	65	41	82	691	707	48	48	49	47	57	39
2810007J24Rik_CCDS20833.1_ex3_7:14423490-14423512:-_5-1	2810007J24Rik	96	100	88	64	64	45	45	53	20	17	21	444	443	18	27	18	37	31	22
2810007J24Rik_CCDS20833.1_ex4_7:14425483-14425505:+_5-3	2810007J24Rik	505	484	375	341	385	210	158	177	104	104	156	922	1018	112	107	116	111	167	114
2810007J24Rik_CCDS20833.1_ex5_7:14427783-14427805:-_5-5	2810007J24Rik	85	33	29	16	16	4	6	4	4	6	12	123	118	6	2	3	5	3	7
2810021J22Rik_CCDS24751.1_ex3_11:58880298-58880320:-_5-3	2810021J22Rik	966	674	668	558	573	439	415	433	241	178	295	1965	2088	187	203	217	174	179	139
2810021J22Rik_CCDS24751.1_ex3_11:58880217-58880239:-_5-2	2810021J22Rik	583	453	388	414	391	288	257	265	116	111	162	1080	1108	30	32	26	22	25	19
2810021J22Rik_CCDS24751.1_ex3_11:58880112-58880134:+_5-1	2810021J22Rik	307	233	215	125	136	106	81	91	34	21	46	576	612	114	121	126	174	212	169
2810021J22Rik_CCDS24751.1_ex3_11:58880336-58880358:-_5-4	2810021J22Rik	364	320	300	389	400	174	148	181	149	118	201	1128	1290	55	58	38	51	67	30
2810021J22Rik_CCDS24751.1_ex3_11:58880441-58880463:-_5-5	2810021J22Rik	269	265	241	135	147	151	118	118	73	52	92	512	588	3	0	5	5	10	7
2810403A07Rik_CCDS17483.1_ex3_3:88689639-88689661:+_5-2	2810403A07Rik	560	452	415	218	267	160	152	162	92	73	111	1382	1396	41	43	42	39	29	32
2810403A07Rik_CCDS17483.1_ex6_3:88696686-88696708:+_5-5	2810403A07Rik	291	326	304	239	217	177	156	141	59	48	65	515	579	58	74	59	52	56	43
2810403A07Rik_CCDS17483.1_ex2_3:88689182-88689204:-_5-1	2810403A07Rik	400	414	343	337	290	278	302	298	143	127	149	1223	1266	77	117	118	94	116	105
2810403A07Rik_CCDS17483.1_ex5_3:88693575-88693597:-_5-4	2810403A07Rik	389	447	380	298	297	294	269	266	137	101	182	1106	1160	94	104	103	57	73	61
2810403A07Rik_CCDS17483.1_ex5_3:88693486-88693508:-_5-3	2810403A07Rik	288	205	180	118	118	128	100	103	53	38	55	752	749	50	63	60	44	61	31
2810408A11Rik_CCDS24920.1_ex8_11:69900431-69900453:-_5-2	2810408A11Rik	393	493	464	415	429	245	213	230	176	170	210	1311	1477	39	42	48	18	29	19
2810408A11Rik_CCDS24920.1_ex8_11:69900297-69900319:+_5-1	2810408A11Rik	820	622	602	629	602	451	454	451	218	180	240	1588	1773	127	152	145	125	141	112
2810408A11Rik_CCDS24920.1_ex8_11:69900497-69900519:+_5-3	2810408A11Rik	425	301	300	293	287	179	149	153	105	94	122	1021	1105	153	176	160	78	151	88
2810408A11Rik_CCDS24920.1_ex8_11:69900630-69900652:-_5-5	2810408A11Rik	530	452	371	313	304	247	225	190	127	91	125	1342	1345	41	45	60	38	67	40
2810408A11Rik_CCDS24920.1_ex8_11:69900613-69900635:+_5-4	2810408A11Rik	296	212	181	131	149	58	85	66	59	35	67	791	755	68	67	66	58	81	48
2810408M09Rik_CCDS17082.1_ex1_2:165493119-165493141:-_5-3	2810408M09Rik	493	191	197	210	191	171	132	168	60	45	80	741	804	22	25	26	18	32	15
2810408M09Rik_CCDS17082.1_ex1_2:165493077-165493099:-_5-2	2810408M09Rik	929	710	599	446	423	388	398	368	135	115	207	1918	2054	85	126	110	90	123	72
2810408M09Rik_CCDS17082.1_ex0_2:165491655-165491677:-_5-1	2810408M09Rik	396	197	184	159	193	144	129	130	63	56	71	659	710	4	3	5	0	0	0
2810408M09Rik_CCDS17082.1_ex1_2:165493146-165493168:+_5-4	2810408M09Rik	1453	892	838	604	632	662	597	579	245	221	286	3618	3760	62	68	67	6	7	3
2810408M09Rik_CCDS17082.1_ex1_2:165493180-165493202:+_5-5	2810408M09Rik	1	0	2	8	1	7	7	5	0	2	0	14	10	0	0	0	0	0	0
2810417H13Rik_CCDS23299.1_ex2_9:65893421-65893443:+_5-4	2810417H13Rik	213	139	122	100	116	89	90	84	52	41	57	540	520	15	14	10	23	24	15
2810417H13Rik_CCDS23299.1_ex1_9:65890792-65890814:+_5-1	2810417H13Rik	165	218	155	222	245	90	81	84	75	61	76	283	296	22	29	20	30	34	29
2810417H13Rik_CCDS23299.1_ex2_9:65893457-65893479:+_5-5	2810417H13Rik	31	33	30	31	41	17	19	21	13	2	16	65	56	0	0	0	1	0	0
2810428I15Rik_CCDS22370.1_ex3_8:70506489-70506511:+_5-3	2810428I15Rik	779	515	489	404	392	339	278	286	153	111	189	1238	1345	11	29	34	22	19	20
2810428I15Rik_CCDS22370.1_ex3_8:70506516-70506538:-_5-4	2810428I15Rik	402	242	230	193	177	156	148	133	69	54	99	963	1016	16	9	18	17	23	11
2810428I15Rik_CCDS22370.1_ex2_8:70505805-70505827:+_5-1	2810428I15Rik	1026	1115	999	988	1019	611	561	568	373	319	512	2919	2963	170	170	195	138	215	153
2810428I15Rik_CCDS22370.1_ex3_8:70506555-70506577:-_5-5	2810428I15Rik	524	353	375	303	286	312	275	250	108	79	148	922	1021	95	107	118	135	145	93
2810428I15Rik_CCDS22370.1_ex2_8:70505890-70505912:-_5-2	2810428I15Rik	410	261	213	157	165	158	133	113	61	64	89	941	1046	31	34	33	66	100	52
2810459M11Rik_CCDS48302.1_ex0_1:86046120-86046142:-_5-1	2810459M11Rik	542	390	342	293	265	201	219	201	94	106	111	1058	1112	91	89	108	150	164	115
2810459M11Rik_CCDS48302.1_ex0_1:86046357-86046379:-_5-5	2810459M11Rik	789	1112	964	1004	1011	565	558	490	432	367	519	2107	2251	115	130	120	123	113	103
2810459M11Rik_CCDS48302.1_ex0_1:86046257-86046279:+_5-3	2810459M11Rik	913	701	646	560	550	424	365	369	232	204	265	2082	2188	150	142	180	141	189	117
2810459M11Rik_CCDS48302.1_ex0_1:86046192-86046214:+_5-2	2810459M11Rik	282	324	296	199	237	208	185	175	60	64	92	740	758	28	23	31	37	30	29
2810459M11Rik_CCDS48302.1_ex0_1:86046274-86046296:+_5-4	2810459M11Rik	446	383	354	324	336	229	251	230	106	80	131	888	911	37	54	35	52	54	42
2810474O19Rik_CCDS20717.1_ex0_6:149325888-149325910:+_5-1	2810474O19Rik	514	308	286	246	233	173	160	169	81	56	100	1455	1460	85	88	85	107	143	96
2810474O19Rik_CCDS20717.1_ex0_6:149327033-149327055:-_5-4	2810474O19Rik	360	268	257	154	162	158	152	154	49	42	53	905	974	43	59	42	23	34	29
2810474O19Rik_CCDS20717.1_ex0_6:149326145-149326167:-_5-2	2810474O19Rik	319	188	146	160	140	112	110	108	53	45	74	574	597	25	15	31	27	28	18
2810474O19Rik_CCDS20717.1_ex0_6:149326915-149326937:+_5-3	2810474O19Rik	42	51	33	46	51	16	8	9	27	20	34	225	297	9	11	8	12	19	11
2810474O19Rik_CCDS20717.1_ex0_6:149327438-149327460:-_5-5	2810474O19Rik	98	142	142	44	43	92	71	75	26	16	23	177	184	52	55	56	98	142	99
2900011O08Rik_CCDS27971.1_ex1_16:14049474-14049496:-_5-3	2900011O08Rik	497	337	278	272	257	241	227	209	85	81	131	901	908	29	26	33	15	21	10
2900011O08Rik_CCDS27971.1_ex2_16:14088998-14089020:+_5-4	2900011O08Rik	631	841	780	618	664	449	404	381	236	172	264	1531	1647	122	166	127	99	131	108
2900011O08Rik_CCDS27971.1_ex1_16:14049384-14049406:-_5-1	2900011O08Rik	404	453	455	250	312	263	241	224	99	91	147	886	975	160	194	167	130	154	114
2900011O08Rik_CCDS27971.1_ex3_16:14093985-14094007:+_5-5	2900011O08Rik	386	254	262	162	175	172	159	121	80	61	86	710	706	33	33	21	13	21	21
2900011O08Rik_CCDS27971.1_ex1_16:14049456-14049478:-_5-2	2900011O08Rik	823	639	541	475	497	309	266	288	187	207	241	1630	1701	53	53	48	48	50	39
2900026A02Rik_CCDS39217.1_ex4_5:113097738-113097760:-_5-2	2900026A02Rik	567	503	525	426	432	344	328	322	174	120	193	1641	1840	23	21	13	18	15	18
2900026A02Rik_CCDS39217.1_ex5_5:113101485-113101507:-_5-5	2900026A02Rik	611	533	445	395	433	255	232	239	173	141	174	1284	1314	81	79	73	38	76	49
2900026A02Rik_CCDS39217.1_ex5_5:113101463-113101485:-_5-4	2900026A02Rik	341	336	357	304	327	200	184	177	132	100	149	1062	1105	96	97	95	71	88	72
2900026A02Rik_CCDS39217.1_ex4_5:113097810-113097832:+_5-3	2900026A02Rik	348	281	280	195	207	169	149	143	60	51	91	1183	1336	8	11	16	21	26	20
2900026A02Rik_CCDS39217.1_ex4_5:113097667-113097689:+_5-1	2900026A02Rik	353	442	378	389	378	280	223	256	164	110	180	974	1100	65	73	72	33	58	37
2900092C05Rik_CCDS20811.1_ex3_7:12550480-12550502:+_5-4	2900092C05Rik	618	570	525	567	533	423	387	418	161	147	203	1872	2050	83	87	91	53	74	55
2900092C05Rik_CCDS20811.1_ex2_7:12515461-12515483:-_5-2	2900092C05Rik	405	369	375	286	324	215	181	177	112	105	150	1182	1195	66	80	80	89	114	95
2900092C05Rik_CCDS20811.1_ex3_7:12550571-12550593:-_5-5	2900092C05Rik	129	82	93	71	64	38	32	27	37	30	48	151	170	69	90	69	27	73	41
2900092C05Rik_CCDS20811.1_ex1_7:12512901-12512923:-_5-1	2900092C05Rik	280	312	283	295	359	140	138	138	105	96	121	705	732	37	40	53	32	29	26
2900092C05Rik_CCDS20811.1_ex2_7:12515476-12515498:+_5-3	2900092C05Rik	29	40	28	11	11	13	13	8	8	4	3	24	19	1	1	2	5	5	9
3010026O09Rik_CCDS48784.1_ex4_11:50196956-50196978:-_5-1	3010026O09Rik	416	503	454	338	367	271	247	263	152	119	191	1117	1293	98	96	104	128	183	130
3010026O09Rik_CCDS48784.1_ex5_11:50197617-50197639:+_5-3	3010026O09Rik	344	273	268	217	244	245	173	168	96	75	125	716	841	77	76	75	68	83	64
3010026O09Rik_CCDS48784.1_ex6_11:50199577-50199599:-_5-5	3010026O09Rik	635	754	717	609	572	459	379	383	200	150	227	1273	1379	95	126	100	66	98	69
3010026O09Rik_CCDS48784.1_ex4_11:50197041-50197063:+_5-2	3010026O09Rik	613	615	578	522	472	355	290	305	221	189	260	1621	1749	87	110	97	97	116	71
3010026O09Rik_CCDS48784.1_ex6_11:50199524-50199546:+_5-4	3010026O09Rik	1007	1048	959	740	658	772	755	721	354	281	428	2793	2969	274	309	282	257	295	237
3110001D03Rik_CCDS18288.1_ex1_4:75278045-75278067:-_5-1	3110001D03Rik	732	635	600	394	409	475	412	436	174	130	167	1609	1730	92	110	118	104	112	89
3110001D03Rik_CCDS18288.1_ex1_4:75278091-75278113:-_5-3	3110001D03Rik	851	711	677	520	536	427	412	399	205	163	257	2018	2114	199	214	249	165	216	180
3110001D03Rik_CCDS18288.1_ex1_4:75278074-75278096:-_5-2	3110001D03Rik	601	650	529	474	492	360	277	300	183	148	261	1350	1442	67	56	63	23	36	18
3110001D03Rik_CCDS18288.1_ex1_4:75278152-75278174:+_5-5	3110001D03Rik	585	434	404	299	339	304	257	296	96	82	133	1114	1151	119	139	118	105	185	130
3110001D03Rik_CCDS18288.1_ex1_4:75278111-75278133:-_5-4	3110001D03Rik	339	310	296	179	172	89	84	110	106	56	101	693	729	21	30	40	15	19	14
3110001I22Rik_CCDS37260.1_ex0_16:13677430-13677452:-_5-3	3110001I22Rik	839	818	745	612	602	519	467	441	262	232	306	1313	1433	107	108	88	63	100	81
3110001I22Rik_CCDS37260.1_ex0_16:13677187-13677209:+_5-1	3110001I22Rik	470	450	387	288	288	264	260	238	117	133	142	1114	1210	92	92	103	68	113	69
3110001I22Rik_CCDS37260.1_ex0_16:13677376-13677398:+_5-2	3110001I22Rik	310	310	234	201	176	180	141	173	64	49	59	938	928	129	145	135	132	180	134
3110001I22Rik_CCDS37260.1_ex0_16:13677583-13677605:+_5-5	3110001I22Rik	313	280	266	313	273	211	206	182	95	78	126	1274	1366	41	46	51	44	40	31
3110001I22Rik_CCDS37260.1_ex0_16:13677547-13677569:+_5-4	3110001I22Rik	6	1	0	13	9	1	2	0	1	0	0	0	0	0	0	0	0	0	0
3110002H16Rik_CCDS29063.1_ex9_18:12181593-12181615:+_5-4	3110002H16Rik	368	293	298	259	248	238	225	180	81	81	116	1056	1097	196	219	182	133	207	134
3110002H16Rik_CCDS29063.1_ex6_18:12179560-12179582:-_5-1	3110002H16Rik	535	473	451	368	396	348	293	288	169	128	196	1221	1294	141	155	184	121	143	105
3110002H16Rik_CCDS29063.1_ex9_18:12181670-12181692:+_5-5	3110002H16Rik	424	495	424	312	308	344	321	325	125	120	183	1265	1321	105	100	103	73	94	59
3110002H16Rik_CCDS29063.1_ex8_18:12180741-12180763:+_5-3	3110002H16Rik	531	851	762	918	893	525	462	468	359	292	381	1312	1467	101	107	117	60	70	53
3110002H16Rik_CCDS29063.1_ex7_18:12180527-12180549:+_5-2	3110002H16Rik	386	424	392	324	354	197	198	167	112	88	132	946	998	59	53	62	20	29	27
3110009E18Rik_CCDS15232.1_ex1_1:120160610-120160632:-_6-3	3110009E18Rik	474	500	457	397	421	244	235	207	159	122	193	1396	1550	75	80	86	75	132	63
3110009E18Rik_CCDS15232.1_ex3_1:120171430-120171452:+_6-6	3110009E18Rik	383	360	333	352	376	215	230	223	123	103	141	999	1149	75	83	93	92	88	68
3110009E18Rik_CCDS15232.1_ex0_1:120150701-120150723:+_6-1	3110009E18Rik	42	88	63	66	46	57	58	41	26	25	26	105	164	24	19	26	29	42	19
3110009E18Rik_CCDS15232.1_ex2_1:120166151-120166173:+_6-5	3110009E18Rik	226	167	160	193	183	113	121	121	83	69	87	622	669	6	13	12	7	2	3
3110009E18Rik_CCDS15232.1_ex1_1:120160635-120160657:-_6-4	3110009E18Rik	178	56	34	60	67	64	54	48	16	10	22	311	312	26	23	27	17	10	12
3110009E18Rik_CCDS15232.1_ex0_1:120150726-120150748:+_6-2	3110009E18Rik	10	0	0	0	0	0	0	1	0	0	0	21	20	0	0	0	0	0	0
3110035E14Rik_CCDS14813.1_ex2_1:9613325-9613347:+_5-1	3110035E14Rik	942	693	620	495	510	432	437	386	199	150	255	1805	2053	259	255	266	237	337	205
3110035E14Rik_CCDS14813.1_ex2_1:9613362-9613384:+_5-3	3110035E14Rik	854	736	713	693	723	452	447	464	238	189	294	2288	2501	380	410	398	469	635	441
3110035E14Rik_CCDS14813.1_ex2_1:9613393-9613415:+_5-4	3110035E14Rik	405	394	354	234	246	223	216	227	72	71	103	937	1006	43	54	60	69	76	48
3110035E14Rik_CCDS14813.1_ex2_1:9613349-9613371:-_5-2	3110035E14Rik	393	390	340	285	268	231	222	168	102	86	163	860	888	111	105	105	110	143	79
3110035E14Rik_CCDS14813.1_ex2_1:9613438-9613460:-_5-5	3110035E14Rik	352	450	396	406	358	244	241	207	141	127	159	1253	1288	302	343	366	318	415	304
3110040N11Rik_CCDS40010.1_ex2_7:81788448-81788470:+_5-4	3110040N11Rik	733	412	362	332	376	217	213	213	120	107	183	1152	1290	68	61	54	77	95	55
3110040N11Rik_CCDS40010.1_ex2_7:81788473-81788495:-_5-5	3110040N11Rik	199	200	155	165	185	110	103	99	88	62	87	392	450	16	19	18	13	16	20
3110040N11Rik_CCDS40010.1_ex1_7:81786190-81786212:-_5-3	3110040N11Rik	565	598	558	389	385	226	216	206	117	120	200	1880	1935	139	163	163	122	191	135
3110040N11Rik_CCDS40010.1_ex1_7:81786167-81786189:+_5-2	3110040N11Rik	446	587	486	419	422	297	274	292	163	117	150	1035	1035	70	86	76	172	184	138
3110040N11Rik_CCDS40010.1_ex1_7:81786155-81786177:+_5-1	3110040N11Rik	480	489	445	380	422	215	218	242	192	159	197	944	1015	95	99	102	104	148	106
3110043O21Rik_CCDS38708.1_ex9_4:35218652-35218674:-_5-5	3110043O21Rik	189	201	175	63	102	121	119	122	27	21	39	607	636	32	35	29	30	38	23
3110043O21Rik_CCDS38708.1_ex9_4:35218461-35218483:+_5-3	3110043O21Rik	351	368	336	127	146	174	166	143	56	43	66	452	457	40	27	34	18	45	23
3110043O21Rik_CCDS38708.1_ex5_4:35211319-35211341:+_5-1	3110043O21Rik	371	485	422	343	324	298	262	296	125	101	146	1177	1276	191	198	206	210	310	203
3110043O21Rik_CCDS38708.1_ex9_4:35218549-35218571:-_5-4	3110043O21Rik	111	51	45	30	23	28	33	40	18	12	17	294	294	1	1	7	0	0	0
3110043O21Rik_CCDS38708.1_ex9_4:35218433-35218455:-_5-2	3110043O21Rik	24	12	13	32	32	9	10	8	15	7	23	31	29	0	1	2	0	0	0
3110047P20Rik_CCDS51508.1_ex0_5:63650273-63650295:+_5-1	3110047P20Rik	719	698	649	673	629	328	286	257	261	207	300	1165	1185	120	132	119	144	191	150
3110047P20Rik_CCDS51508.1_ex6_5:63805412-63805434:-_5-5	3110047P20Rik	269	260	269	260	240	172	179	157	76	70	79	659	704	52	54	50	24	43	31
3110047P20Rik_CCDS51508.1_ex6_5:63804541-63804563:-_5-4	3110047P20Rik	368	257	201	149	167	141	126	115	48	38	73	1330	1354	31	25	36	30	50	22
3110047P20Rik_CCDS51508.1_ex5_5:63800559-63800581:-_5-3	3110047P20Rik	418	435	386	319	315	225	190	205	98	61	97	957	944	96	101	117	105	167	108
3110047P20Rik_CCDS51508.1_ex5_5:63800031-63800053:-_5-2	3110047P20Rik	553	557	528	405	421	240	239	236	137	120	173	1088	1213	45	38	50	18	32	20
3110052M02Rik_CCDS49994.1_ex2_17:21661486-21661508:-_5-3	3110052M02Rik	331	229	183	135	129	169	131	119	67	48	66	748	829	33	40	37	37	46	39
3110052M02Rik_CCDS49994.1_ex2_17:21661732-21661754:+_5-5	3110052M02Rik	302	276	265	136	139	124	117	104	45	44	64	862	950	48	57	59	82	97	72
3110052M02Rik_CCDS49994.1_ex2_17:21661505-21661527:-_5-4	3110052M02Rik	429	564	511	494	478	332	305	293	226	170	256	918	994	62	81	74	51	71	37
3110052M02Rik_CCDS49994.1_ex1_17:21659026-21659048:-_5-1	3110052M02Rik	258	118	95	70	70	28	29	21	9	10	17	447	458	13	10	17	0	1	1
3110052M02Rik_CCDS49994.1_ex2_17:21661324-21661346:-_5-2	3110052M02Rik	115	201	180	92	103	129	92	122	40	32	40	211	204	34	28	25	17	34	18
3110057O12Rik_CCDS38422.2_ex7_3:40930170-40930192:-_5-5	3110057O12Rik	386	385	344	198	213	229	225	235	91	78	92	905	897	90	88	83	96	132	91
3110057O12Rik_CCDS38422.2_ex7_3:40930141-40930163:-_5-4	3110057O12Rik	368	236	208	225	253	160	174	150	70	62	93	1126	1206	46	29	41	38	48	36
3110057O12Rik_CCDS38422.2_ex1_3:40905902-40905924:+_5-1	3110057O12Rik	364	349	363	283	267	213	193	198	84	65	97	910	922	264	245	267	491	578	392
3110057O12Rik_CCDS38422.2_ex1_3:40905920-40905942:-_5-2	3110057O12Rik	333	286	255	333	325	188	185	188	124	102	164	592	638	29	22	31	61	70	54
3110057O12Rik_CCDS38422.2_ex1_3:40905935-40905957:+_5-3	3110057O12Rik	248	286	226	234	226	149	152	177	93	67	96	534	579	170	207	222	190	227	155
3110062M04Rik_CCDS19997.1_ex2_6:34876551-34876573:-_5-4	3110062M04Rik	674	457	457	287	307	166	221	196	116	81	143	1653	1659	40	48	44	15	20	21
3110062M04Rik_CCDS19997.1_ex1_6:34875550-34875572:-_5-2	3110062M04Rik	601	632	576	495	493	415	395	409	165	108	187	1036	1123	84	107	92	98	129	86
3110062M04Rik_CCDS19997.1_ex2_6:34876564-34876586:-_5-5	3110062M04Rik	559	665	619	650	617	299	330	296	236	191	290	1207	1238	122	153	139	106	139	102
3110062M04Rik_CCDS19997.1_ex1_6:34875524-34875546:+_5-1	3110062M04Rik	159	172	144	103	128	96	90	68	49	33	58	416	437	0	0	0	2	4	2
3110062M04Rik_CCDS19997.1_ex1_6:34875586-34875608:+_5-3	3110062M04Rik	828	544	522	452	459	348	334	339	153	122	195	1527	1654	40	54	42	20	27	15
3110079O15Rik_CCDS48305.1_ex1_1:87475185-87475207:-_5-5	3110079O15Rik	646	610	569	434	434	334	316	309	201	123	225	1759	1840	84	91	92	67	93	44
3110079O15Rik_CCDS48305.1_ex1_1:87475076-87475098:-_5-3	3110079O15Rik	521	692	571	678	645	431	375	377	269	204	311	1038	1130	65	75	79	26	28	22
3110079O15Rik_CCDS48305.1_ex1_1:87475136-87475158:-_5-4	3110079O15Rik	541	277	257	152	157	145	125	133	51	53	78	1182	1301	10	13	9	3	2	0
3110079O15Rik_CCDS48305.1_ex1_1:87475050-87475072:-_5-1	3110079O15Rik	358	338	307	214	220	213	190	176	93	95	130	1179	1159	31	36	42	25	43	21
3110079O15Rik_CCDS48305.1_ex1_1:87475064-87475086:-_5-2	3110079O15Rik	245	184	183	150	206	189	162	156	58	49	50	854	904	85	87	94	55	58	37
3110082I17Rik_CCDS51684.1_ex2_5:139364127-139364149:+_5-4	3110082I17Rik	390	293	305	335	346	175	169	155	109	81	173	1117	1187	7	9	13	5	12	11
3110082I17Rik_CCDS51684.1_ex2_5:139363988-139364010:+_5-1	3110082I17Rik	568	441	439	324	301	271	265	229	82	87	129	1278	1312	21	31	32	18	24	17
3110082I17Rik_CCDS51684.1_ex2_5:139364014-139364036:+_5-2	3110082I17Rik	468	454	459	551	623	316	289	285	208	125	229	1178	1241	75	81	88	34	53	33
3110082I17Rik_CCDS51684.1_ex2_5:139364031-139364053:-_5-3	3110082I17Rik	486	513	482	430	449	236	224	256	125	139	169	1189	1233	75	79	90	60	86	78
3110082I17Rik_CCDS51684.1_ex3_5:139455449-139455471:-_5-5	3110082I17Rik	435	424	367	230	259	244	257	281	106	105	149	1496	1566	58	55	64	87	117	67
3110082J24Rik_CCDS57333.1_ex1_5:30105119-30105141:+_5-1	3110082J24Rik	296	343	286	282	256	223	209	200	69	59	85	529	604	47	62	56	46	56	37
3110082J24Rik_CCDS57333.1_ex1_5:30105234-30105256:+_5-4	3110082J24Rik	879	740	601	483	535	552	449	457	183	209	259	1781	1855	84	98	86	111	133	73
3110082J24Rik_CCDS57333.1_ex1_5:30105149-30105171:-_5-2	3110082J24Rik	520	414	392	416	397	234	215	238	194	161	202	1964	1978	58	61	61	39	36	19
3110082J24Rik_CCDS57333.1_ex1_5:30105255-30105277:+_5-5	3110082J24Rik	472	398	429	714	683	306	290	248	257	210	290	847	885	72	66	86	45	70	38
3110082J24Rik_CCDS57333.1_ex1_5:30105220-30105242:+_5-3	3110082J24Rik	77	77	80	38	40	35	43	38	15	13	14	181	237	39	36	28	14	11	17
3300002I08Rik_CCDS50740.1_ex0_2:150311212-150311234:-_4-1	3300002I08Rik	609	649	549	489	547	389	389	397	199	152	225	1889	1978	159	195	191	118	178	141
3300002I08Rik_CCDS50740.1_ex1_2:150344359-150344381:-_4-2	3300002I08Rik	526	308	246	207	166	182	146	171	66	57	81	1200	1267	15	10	11	16	23	17
3425401B19Rik_CCDS49437.1_ex0_14:32662026-32662048:-_5-1	3425401B19Rik	486	757	688	926	927	423	423	411	400	304	400	1062	1114	76	76	86	80	77	67
3425401B19Rik_CCDS49437.1_ex0_14:32663874-32663896:-_5-5	3425401B19Rik	759	674	622	517	497	400	365	351	211	150	237	1663	1903	67	46	74	58	113	62
3425401B19Rik_CCDS49437.1_ex0_14:32662357-32662379:-_5-2	3425401B19Rik	561	549	507	449	454	421	370	396	169	147	226	1698	1967	133	154	131	197	243	168
3425401B19Rik_CCDS49437.1_ex0_14:32662863-32662885:-_5-3	3425401B19Rik	475	479	413	210	227	368	273	320	124	96	151	1599	1710	103	103	124	44	39	33
3425401B19Rik_CCDS49437.1_ex0_14:32663799-32663821:-_5-4	3425401B19Rik	460	541	451	335	343	268	255	244	140	117	167	1114	1209	122	111	144	102	114	79
3632451O06Rik_CCDS36903.1_ex6_14:49773666-49773688:+_5-2	3632451O06Rik	380	289	277	184	146	162	167	165	51	41	57	882	944	37	63	44	41	69	56
3632451O06Rik_CCDS36903.1_ex6_14:49774108-49774130:+_5-5	3632451O06Rik	412	554	462	411	385	336	306	313	153	122	167	1028	1165	70	101	97	70	103	79
3632451O06Rik_CCDS36903.1_ex6_14:49773696-49773718:+_5-3	3632451O06Rik	435	230	243	196	198	139	116	151	68	55	78	1126	1133	95	91	102	63	88	43
3632451O06Rik_CCDS36903.1_ex6_14:49773950-49773972:+_5-4	3632451O06Rik	255	194	186	138	175	120	86	92	45	42	62	561	577	137	145	122	114	133	101
3632451O06Rik_CCDS36903.1_ex6_14:49773505-49773527:+_5-1	3632451O06Rik	182	163	142	68	63	96	83	90	24	44	39	360	397	30	41	42	16	17	26
3830403N18Rik_CCDS30141.1_ex3_X:56147095-56147117:+_5-3	3830403N18Rik	66	39	33	160	160	29	36	43	40	41	50	161	164	32	32	28	33	32	19
3830403N18Rik_CCDS30141.1_ex3_X:56147167-56147189:+_5-4	3830403N18Rik	66	50	47	29	21	28	31	33	5	5	7	85	91	0	0	0	0	0	0
3830406C13Rik_CCDS26817.1_ex1_14:12287378-12287400:-_7-4	3830406C13Rik	286	238	217	245	284	209	194	181	91	92	142	803	845	49	53	42	82	113	59
3830406C13Rik_CCDS26817.1_ex2_14:12297613-12297635:-_7-6	3830406C13Rik	549	385	346	196	199	319	290	295	93	62	134	916	1023	33	37	35	33	47	21
3830406C13Rik_CCDS26817.1_ex2_14:12297578-12297600:+_7-5	3830406C13Rik	411	429	386	410	430	161	180	176	123	105	152	899	918	38	44	33	31	43	18
3830406C13Rik_CCDS26817.1_ex2_14:12297636-12297658:-_7-7	3830406C13Rik	252	272	252	181	201	143	152	150	67	56	72	624	740	49	53	47	47	52	49
3830406C13Rik_CCDS26817.1_ex1_14:12287353-12287375:-_7-3	3830406C13Rik	359	204	198	146	153	120	95	118	59	58	78	602	624	105	104	116	89	115	75
3830406C13Rik_CCDS26817.1_ex1_14:12287295-12287317:+_7-1	3830406C13Rik	22	0	0	1	0	3	1	4	2	5	5	22	21	0	0	0	0	0	0
3830406C13Rik_CCDS26817.1_ex1_14:12287314-12287336:+_7-2	3830406C13Rik	63	121	109	54	47	42	39	29	21	26	32	189	173	5	6	6	0	1	0
3830417A13Rik_CCDS30166.1_ex0_X:64177954-64177976:+_5-5	3830417A13Rik	358	267	266	223	249	201	204	193	98	66	111	1045	1063	82	89	93	88	104	92
3830417A13Rik_CCDS30166.1_ex0_X:64177639-64177661:-_5-1	3830417A13Rik	267	359	337	301	253	176	162	134	94	64	96	747	788	15	14	18	23	19	25
3830417A13Rik_CCDS30166.1_ex0_X:64177758-64177780:-_5-3	3830417A13Rik	298	247	248	465	452	157	132	165	186	146	209	526	567	12	13	6	12	6	6
3830417A13Rik_CCDS30166.1_ex0_X:64177817-64177839:-_5-4	3830417A13Rik	214	137	126	141	122	77	77	83	69	40	58	736	808	35	44	38	19	14	17
3830417A13Rik_CCDS30166.1_ex0_X:64177716-64177738:-_5-2	3830417A13Rik	190	309	230	151	170	213	183	179	77	48	88	513	566	10	11	10	13	16	11
4430402I18Rik_CCDS37948.1_ex5_19:28944310-28944332:+_5-4	4430402I18Rik	263	297	278	153	156	153	116	112	58	67	80	701	777	29	43	34	21	33	19
4430402I18Rik_CCDS37948.1_ex5_19:28944280-28944302:+_5-3	4430402I18Rik	701	864	789	644	609	421	413	447	243	190	320	2103	2272	153	191	196	189	268	184
4430402I18Rik_CCDS37948.1_ex7_19:28948651-28948673:-_5-5	4430402I18Rik	448	406	400	396	407	294	270	305	123	119	156	1110	1167	74	99	81	83	115	83
4430402I18Rik_CCDS37948.1_ex3_19:28939134-28939156:-_5-1	4430402I18Rik	235	214	187	138	185	112	106	93	61	51	95	495	527	23	27	24	28	36	21
4430402I18Rik_CCDS37948.1_ex4_19:28941777-28941799:+_5-2	4430402I18Rik	155	164	164	227	220	112	107	92	48	65	89	519	521	161	143	117	208	281	177
4632428N05Rik_CCDS35912.1_ex1_10:60357933-60357955:-_5-1	4632428N05Rik	399	485	465	327	309	291	261	260	160	111	173	875	935	230	265	258	223	356	238
4632428N05Rik_CCDS35912.1_ex1_10:60358218-60358240:-_5-5	4632428N05Rik	383	412	328	335	366	245	255	231	155	82	134	557	635	49	58	49	28	41	29
4632428N05Rik_CCDS35912.1_ex1_10:60357970-60357992:+_5-2	4632428N05Rik	608	689	620	539	542	337	354	350	220	208	294	1035	1260	147	141	139	100	111	110
4632428N05Rik_CCDS35912.1_ex1_10:60358128-60358150:-_5-3	4632428N05Rik	258	199	187	123	143	107	88	97	68	61	66	360	389	6	9	15	5	4	1
4632428N05Rik_CCDS35912.1_ex1_10:60358182-60358204:-_5-4	4632428N05Rik	247	320	266	160	172	108	79	122	56	40	88	549	579	130	120	134	147	154	113
4632434I11Rik_CCDS40022.1_ex0_7:92859668-92859690:+_5-3	4632434I11Rik	143	74	69	51	61	40	31	41	29	16	33	240	267	19	19	26	12	25	23
4632434I11Rik_CCDS40022.1_ex2_7:92862324-92862346:-_5-5	4632434I11Rik	342	287	254	149	135	185	161	173	73	50	80	990	1078	15	21	30	38	56	40
4632434I11Rik_CCDS40022.1_ex0_7:92859613-92859635:+_5-2	4632434I11Rik	189	60	74	38	50	38	41	46	21	24	33	302	284	42	40	38	59	88	45
4632434I11Rik_CCDS40022.1_ex0_7:92859899-92859921:+_5-4	4632434I11Rik	196	131	103	115	106	106	115	103	36	31	38	541	560	5	8	5	9	5	8
4632434I11Rik_CCDS40022.1_ex0_7:92859482-92859504:+_5-1	4632434I11Rik	205	149	183	199	249	87	78	101	71	63	78	490	510	72	79	67	34	66	40
4732456N10Rik_CCDS27855.1_ex8_15:101562551-101562573:-_5-4	4732456N10Rik	785	765	711	538	509	419	407	358	227	149	212	1854	2004	84	74	75	109	160	115
4732456N10Rik_CCDS27855.1_ex7_15:101560533-101560555:+_5-1	4732456N10Rik	607	487	501	477	462	386	392	333	160	124	210	1427	1459	100	107	107	132	151	115
4732456N10Rik_CCDS27855.1_ex8_15:101562399-101562421:-_5-2	4732456N10Rik	485	513	460	468	446	291	266	277	141	105	169	1010	1021	82	85	79	44	78	48
4732456N10Rik_CCDS27855.1_ex8_15:101562539-101562561:-_5-3	4732456N10Rik	469	239	225	142	122	129	110	84	41	37	46	715	800	22	26	17	9	16	16
4732456N10Rik_CCDS27855.1_ex8_15:101562686-101562708:-_5-5	4732456N10Rik	341	325	271	205	183	119	125	110	64	69	89	1114	1154	37	46	35	33	47	31
4833403I15Rik_CCDS50284.1_ex2_18:46866460-46866482:-_5-4	4833403I15Rik	730	670	606	426	472	358	321	319	176	142	246	1219	1359	148	160	158	114	143	115
4833403I15Rik_CCDS50284.1_ex0_18:46850559-46850581:-_5-2	4833403I15Rik	551	471	436	394	413	292	246	255	182	145	227	1521	1560	157	165	192	194	217	167
4833403I15Rik_CCDS50284.1_ex1_18:46864673-46864695:+_5-3	4833403I15Rik	314	719	680	805	886	444	401	332	348	300	432	844	967	24	32	36	49	72	53
4833403I15Rik_CCDS50284.1_ex4_18:46876932-46876954:-_5-5	4833403I15Rik	149	64	54	56	44	41	30	30	10	12	14	275	316	11	12	19	17	30	28
4833403I15Rik_CCDS50284.1_ex0_18:46850433-46850455:+_5-1	4833403I15Rik	232	222	185	177	146	181	174	164	69	62	91	611	624	47	42	29	42	48	46
4833420G17Rik_CCDS49373.1_ex2_13:119470054-119470076:-_5-5	4833420G17Rik	407	255	232	209	200	227	180	216	80	69	102	972	1038	57	70	87	33	61	33
4833420G17Rik_CCDS49373.1_ex2_13:119469928-119469950:+_5-3	4833420G17Rik	364	188	185	171	154	91	95	84	38	34	44	692	698	21	20	28	6	16	11
4833420G17Rik_CCDS49373.1_ex2_13:119469574-119469596:+_5-1	4833420G17Rik	570	390	343	294	244	194	185	196	89	82	126	1118	1101	71	59	67	65	87	43
4833420G17Rik_CCDS49373.1_ex2_13:119469610-119469632:-_5-2	4833420G17Rik	604	580	556	384	420	283	267	273	190	176	253	1322	1307	67	63	67	44	74	38
4833420G17Rik_CCDS49373.1_ex2_13:119469960-119469982:+_5-4	4833420G17Rik	598	450	357	319	348	392	380	351	123	102	161	1279	1346	84	115	109	81	91	75
4833423E24Rik_CCDS38168.1_ex11_2:85518596-85518618:-_5-3	4833423E24Rik	322	234	209	180	165	155	140	127	49	48	63	863	907	83	84	85	103	132	84
4833423E24Rik_CCDS38168.1_ex11_2:85518645-85518667:-_5-5	4833423E24Rik	384	487	439	295	243	293	301	271	113	106	137	1117	1236	63	62	73	63	86	66
4833423E24Rik_CCDS38168.1_ex11_2:85518461-85518483:-_5-2	4833423E24Rik	500	295	286	203	191	189	169	166	109	89	125	994	1158	72	104	88	90	83	69
4833423E24Rik_CCDS38168.1_ex8_2:85500226-85500248:+_5-1	4833423E24Rik	190	182	156	157	170	136	108	97	72	42	64	520	535	63	66	72	67	73	61
4833423E24Rik_CCDS38168.1_ex11_2:85518619-85518641:-_5-4	4833423E24Rik	240	159	160	206	218	136	118	119	47	40	73	511	608	43	67	57	31	40	29
4833424O15Rik_CCDS17796.1_ex0_3:117575887-117575909:+_5-3	4833424O15Rik	1128	994	894	668	692	635	598	610	236	202	270	3238	3277	253	264	279	237	376	238
4833424O15Rik_CCDS17796.1_ex1_3:117621070-117621092:-_5-5	4833424O15Rik	503	463	481	380	366	280	268	248	155	119	175	1071	1099	44	42	45	69	91	58
4833424O15Rik_CCDS17796.1_ex0_3:117575841-117575863:-_5-2	4833424O15Rik	452	476	442	581	671	288	232	283	222	159	261	950	985	57	54	70	61	58	60
4833424O15Rik_CCDS17796.1_ex0_3:117575798-117575820:+_5-1	4833424O15Rik	422	377	310	292	295	231	224	204	137	95	126	966	997	67	75	62	69	88	68
4833424O15Rik_CCDS17796.1_ex1_3:117621039-117621061:-_5-4	4833424O15Rik	59	31	39	13	17	25	22	29	1	0	2	164	142	0	0	0	3	1	2
4833427G06Rik_CCDS40628.1_ex5_9:51101815-51101837:+_5-4	4833427G06Rik	356	384	339	276	315	229	229	210	114	98	159	1207	1239	44	30	31	32	36	16
4833427G06Rik_CCDS40628.1_ex3_9:51100039-51100061:-_5-1	4833427G06Rik	135	122	129	72	66	93	73	95	33	22	43	486	472	11	15	19	29	31	25
4833427G06Rik_CCDS40628.1_ex5_9:51101756-51101778:+_5-3	4833427G06Rik	602	527	491	292	344	266	252	258	117	92	136	806	959	46	55	42	56	56	42
4833427G06Rik_CCDS40628.1_ex5_9:51101841-51101863:-_5-5	4833427G06Rik	554	490	479	452	416	325	302	262	225	151	238	1575	1637	260	274	231	138	164	119
4833427G06Rik_CCDS40628.1_ex4_9:51101047-51101069:+_5-2	4833427G06Rik	139	166	128	87	77	67	54	61	22	29	25	307	315	8	8	15	25	24	21
4833439L19Rik_CCDS26529.1_ex4_13:54559187-54559209:+_5-3	4833439L19Rik	506	314	332	236	242	252	204	226	131	83	136	1411	1663	84	104	87	65	66	50
4833439L19Rik_CCDS26529.1_ex5_13:54561748-54561770:-_5-5	4833439L19Rik	490	453	416	232	232	180	195	170	115	65	101	1579	1708	243	260	225	171	187	150
4833439L19Rik_CCDS26529.1_ex5_13:54561692-54561714:-_5-4	4833439L19Rik	259	284	246	197	197	126	119	148	66	63	86	433	420	39	42	32	34	42	25
4833439L19Rik_CCDS26529.1_ex3_13:54556562-54556584:-_5-2	4833439L19Rik	523	325	299	225	188	211	188	180	63	47	92	1187	1219	77	79	80	99	181	127
4833439L19Rik_CCDS26529.1_ex1_13:54552981-54553003:+_5-1	4833439L19Rik	653	484	414	396	439	294	317	289	172	136	226	1405	1438	28	42	40	49	65	37
4921501E09Rik_CCDS28624.1_ex0_17:33067596-33067618:-_5-4	4921501E09Rik	297	291	270	213	200	162	121	137	98	86	109	682	676	81	92	104	67	89	60
4921501E09Rik_CCDS28624.1_ex0_17:33067317-33067339:+_5-3	4921501E09Rik	584	810	729	880	821	521	501	458	329	341	419	1999	2116	138	172	159	134	185	159
4921501E09Rik_CCDS28624.1_ex0_17:33067164-33067186:+_5-2	4921501E09Rik	281	234	216	138	184	109	75	102	79	75	106	644	729	41	26	35	23	24	38
4921501E09Rik_CCDS28624.1_ex0_17:33067615-33067637:-_5-5	4921501E09Rik	495	513	450	339	389	321	330	325	154	130	190	1025	1042	45	53	49	19	16	16
4921501E09Rik_CCDS28624.1_ex0_17:33067041-33067063:+_5-1	4921501E09Rik	366	317	244	358	407	184	175	170	126	97	183	631	693	134	165	153	129	145	126
4921504E06Rik_CCDS15716.1_ex10_2:19516257-19516279:+_5-1	4921504E06Rik	502	402	367	263	283	263	259	250	87	72	119	711	733	68	90	88	84	115	80
4921504E06Rik_CCDS15716.1_ex16_2:19553760-19553782:+_5-5	4921504E06Rik	453	643	560	363	396	312	310	280	150	126	208	1222	1335	81	87	89	54	67	51
4921504E06Rik_CCDS15716.1_ex15_2:19542389-19542411:-_5-4	4921504E06Rik	233	171	163	118	129	96	67	111	60	36	59	547	567	16	26	25	18	29	23
4921504E06Rik_CCDS15716.1_ex13_2:19533772-19533794:-_5-2	4921504E06Rik	113	73	75	123	111	84	79	101	50	29	76	317	384	12	27	16	24	40	25
4921504E06Rik_CCDS15716.1_ex14_2:19540391-19540413:-_5-3	4921504E06Rik	163	197	158	142	128	123	88	108	53	48	73	634	701	42	43	36	18	27	20
4921506M07Rik_CCDS25927.1_ex0_12:57576352-57576374:+_5-3	4921506M07Rik	334	263	296	252	217	184	193	214	69	56	92	1013	1055	95	110	95	65	90	72
4921506M07Rik_CCDS25927.1_ex0_12:57576332-57576354:-_5-2	4921506M07Rik	864	1164	1056	1040	1038	631	566	577	423	349	495	2369	2437	87	105	110	116	157	125
4921506M07Rik_CCDS25927.1_ex0_12:57576461-57576483:-_5-5	4921506M07Rik	576	542	498	353	360	244	224	209	143	122	159	980	1023	77	80	91	62	55	56
4921506M07Rik_CCDS25927.1_ex0_12:57576136-57576158:-_5-1	4921506M07Rik	602	724	676	656	635	365	368	297	223	207	295	1880	1907	151	148	194	197	271	195
4921506M07Rik_CCDS25927.1_ex0_12:57576409-57576431:+_5-4	4921506M07Rik	495	430	431	513	462	218	195	215	141	103	138	1250	1338	128	134	133	90	127	100
4921507P07Rik_CCDS20132.1_ex7_6:50591650-50591672:+_5-4	4921507P07Rik	630	550	558	395	432	335	272	273	172	128	174	1465	1549	112	139	140	85	116	82
4921507P07Rik_CCDS20132.1_ex7_6:50591707-50591729:+_5-5	4921507P07Rik	857	702	642	511	531	360	311	321	163	123	194	2005	1974	212	222	232	196	315	224
4921507P07Rik_CCDS20132.1_ex4_6:50584436-50584458:-_5-3	4921507P07Rik	552	500	465	307	300	290	278	291	116	109	158	1423	1492	63	65	86	53	64	55
4921507P07Rik_CCDS20132.1_ex4_6:50584404-50584426:+_5-2	4921507P07Rik	449	424	376	193	202	224	190	197	106	82	111	1139	1246	89	115	112	74	93	74
4921507P07Rik_CCDS20132.1_ex4_6:50584373-50584395:-_5-1	4921507P07Rik	204	126	102	87	84	76	83	73	36	24	39	454	487	83	82	78	81	83	80
4921509C19Rik_CCDS38271.1_ex1_2:151473648-151473670:+_3-3	4921509C19Rik	634	592	547	616	662	402	378	366	216	179	314	2140	2285	68	63	73	56	71	64
4921509C19Rik_CCDS38271.1_ex1_2:151473549-151473571:+_3-2	4921509C19Rik	608	658	611	790	777	410	361	389	324	239	387	1692	1729	218	224	215	126	171	111
4921509C19Rik_CCDS38271.1_ex1_2:151472614-151472636:+_3-1	4921509C19Rik	319	353	350	240	260	217	203	195	87	79	116	997	978	56	56	43	22	36	29
4921511H03Rik_CCDS19078.1_ex0_5:7304971-7304993:+_5-2	4921511H03Rik	226	153	168	99	96	101	98	87	28	15	26	750	749	38	45	39	28	52	35
4921511H03Rik_CCDS19078.1_ex0_5:7305058-7305080:+_5-3	4921511H03Rik	315	186	188	173	189	105	105	109	63	49	92	684	797	12	22	29	25	33	24
4921511H03Rik_CCDS19078.1_ex0_5:7305279-7305301:-_5-5	4921511H03Rik	172	142	105	131	135	64	74	56	51	33	53	338	399	22	25	26	19	19	14
4921511H03Rik_CCDS19078.1_ex0_5:7305128-7305150:-_5-4	4921511H03Rik	401	494	451	336	379	337	284	334	141	100	183	1229	1241	58	54	52	45	64	35
4921511H03Rik_CCDS19078.1_ex0_5:7304896-7304918:-_5-1	4921511H03Rik	456	455	461	265	290	219	237	194	141	103	167	1199	1174	68	70	72	55	84	53
4921517D22Rik_CCDS36688.1_ex1_13:59690607-59690629:+_5-2	4921517D22Rik	262	183	167	199	171	109	102	101	54	39	55	646	705	58	54	66	54	98	63
4921517D22Rik_CCDS36688.1_ex1_13:59690621-59690643:+_5-3	4921517D22Rik	496	511	511	397	423	276	284	310	187	149	200	1458	1461	137	132	138	150	180	168
4921517D22Rik_CCDS36688.1_ex1_13:59690481-59690503:+_5-1	4921517D22Rik	561	481	467	380	401	340	340	353	145	138	219	1575	1693	110	121	125	105	136	77
4921517D22Rik_CCDS36688.1_ex1_13:59690754-59690776:+_5-5	4921517D22Rik	584	481	439	423	434	324	236	251	170	133	208	1493	1501	171	190	188	163	190	149
4921517D22Rik_CCDS36688.1_ex1_13:59690668-59690690:-_5-4	4921517D22Rik	8	18	15	3	8	11	11	11	6	3	6	0	0	0	0	0	0	0	0
4921524J17Rik_CCDS22498.1_ex2_8:85426859-85426881:-_5-4	4921524J17Rik	370	313	245	211	184	171	168	182	100	72	128	643	628	48	70	76	51	85	69
4921524J17Rik_CCDS22498.1_ex1_8:85412164-85412186:+_5-1	4921524J17Rik	98	43	41	34	28	21	20	14	7	4	6	139	152	14	27	15	20	34	24
4921524J17Rik_CCDS22498.1_ex2_8:85426909-85426931:+_5-5	4921524J17Rik	137	94	66	81	85	61	48	55	34	25	32	160	195	1	4	1	0	3	2
4921524J17Rik_CCDS22498.1_ex1_8:85412281-85412303:-_5-2	4921524J17Rik	150	88	98	147	155	64	51	43	37	36	51	459	492	11	14	13	7	15	15
4921524J17Rik_CCDS22498.1_ex2_8:85426847-85426869:+_5-3	4921524J17Rik	93	98	115	91	111	44	45	38	40	22	35	286	286	18	11	8	4	5	0
4921524L21Rik_CCDS50216.1_ex4_18:6626370-6626392:+_5-3	4921524L21Rik	458	492	402	343	340	331	266	297	135	115	174	1680	1782	112	92	95	66	114	72
4921524L21Rik_CCDS50216.1_ex5_18:6629502-6629524:+_5-4	4921524L21Rik	461	176	171	237	200	130	105	104	47	42	60	1022	1091	24	16	17	6	12	9
4921524L21Rik_CCDS50216.1_ex4_18:6626316-6626338:+_5-1	4921524L21Rik	434	337	302	341	338	214	204	193	87	76	109	984	1052	93	106	121	108	216	157
4921524L21Rik_CCDS50216.1_ex4_18:6626340-6626362:+_5-2	4921524L21Rik	292	275	247	115	122	186	155	161	74	51	86	663	705	16	16	9	10	8	9
4921524L21Rik_CCDS50216.1_ex5_18:6629590-6629612:-_5-5	4921524L21Rik	217	276	243	348	321	182	152	118	104	98	153	360	376	16	18	17	8	27	19
4921530D09Rik_CCDS50533.1_ex7_2:25612066-25612088:+_5-1	4921530D09Rik	710	352	329	295	299	241	204	216	107	98	137	1257	1296	38	31	34	26	26	16
4921530D09Rik_CCDS50533.1_ex11_2:25616562-25616584:+_5-5	4921530D09Rik	631	833	795	469	509	465	428	421	211	165	257	1827	1943	453	465	488	472	641	453
4921530D09Rik_CCDS50533.1_ex9_2:25615498-25615520:-_5-3	4921530D09Rik	467	395	327	292	232	264	258	246	116	93	136	1145	1242	129	137	158	143	187	122
4921530D09Rik_CCDS50533.1_ex10_2:25616175-25616197:+_5-4	4921530D09Rik	524	511	441	630	639	344	329	333	259	253	275	752	760	44	57	44	72	115	76
4921530D09Rik_CCDS50533.1_ex7_2:25612144-25612166:-_5-2	4921530D09Rik	38	53	39	30	28	25	22	29	9	6	15	89	81	0	0	0	0	0	0
4921530L21Rik_CCDS27307.1_ex0_14:95882069-95882091:-_5-3	4921530L21Rik	584	576	540	544	507	504	453	453	254	200	296	1610	1689	115	145	144	121	182	114
4921530L21Rik_CCDS27307.1_ex0_14:95881946-95881968:+_5-1	4921530L21Rik	61	29	18	14	9	6	8	8	7	5	6	124	144	14	16	22	17	25	13
4921530L21Rik_CCDS27307.1_ex0_14:95882151-95882173:+_5-5	4921530L21Rik	495	368	351	466	427	310	297	278	155	146	230	2119	2206	114	107	139	87	117	92
4921530L21Rik_CCDS27307.1_ex0_14:95882032-95882054:-_5-2	4921530L21Rik	306	378	338	223	229	214	179	209	85	65	104	991	1066	47	44	48	40	50	33
4921530L21Rik_CCDS27307.1_ex0_14:95882123-95882145:+_5-4	4921530L21Rik	323	471	494	458	472	231	218	217	175	176	232	827	826	15	16	13	4	9	10
4921536K21Rik_CCDS24368.1_ex1_11:3890041-3890063:-_5-1	4921536K21Rik	464	396	378	270	234	211	206	233	112	120	139	776	902	144	188	170	176	263	177
4921536K21Rik_CCDS24368.1_ex1_11:3890077-3890099:+_5-2	4921536K21Rik	52	7	2	5	4	11	5	7	2	2	0	93	111	5	1	1	0	0	0
4921536K21Rik_CCDS24368.1_ex2_11:3894834-3894856:-_5-3	4921536K21Rik	486	470	418	275	296	248	222	206	104	79	104	947	946	57	61	59	45	69	45
4921536K21Rik_CCDS24368.1_ex2_11:3894975-3894997:-_5-5	4921536K21Rik	213	199	161	182	210	112	114	132	58	65	81	503	589	24	20	20	36	39	20
4921536K21Rik_CCDS24368.1_ex2_11:3894938-3894960:+_5-4	4921536K21Rik	218	309	228	205	176	188	172	169	84	63	83	410	478	14	16	21	6	6	11
4921539E11Rik_CCDS51247.1_ex2_4:103236951-103236973:+_5-2	4921539E11Rik	634	479	549	323	366	287	285	285	151	96	177	1383	1520	58	42	53	52	70	59
4921539E11Rik_CCDS51247.1_ex3_4:103242856-103242878:+_5-5	4921539E11Rik	334	251	210	179	171	181	174	184	78	73	101	817	865	44	53	41	60	71	58
4921539E11Rik_CCDS51247.1_ex3_4:103242748-103242770:+_5-3	4921539E11Rik	81	48	43	80	54	49	50	52	33	33	37	172	208	9	6	11	10	8	6
4921539E11Rik_CCDS51247.1_ex1_4:103235791-103235813:-_5-1	4921539E11Rik	298	229	227	187	145	140	152	130	67	54	80	756	854	20	28	18	16	23	16
4921539E11Rik_CCDS51247.1_ex3_4:103242785-103242807:-_5-4	4921539E11Rik	110	121	107	93	116	62	74	65	44	37	56	256	280	3	3	1	4	2	3
4922501C03Rik_CCDS52879.1_ex24_9:87248389-87248411:+_5-5	4922501C03Rik	406	526	479	307	291	312	282	289	144	110	177	918	960	145	132	127	127	188	120
4922501C03Rik_CCDS52879.1_ex17_9:87231978-87232000:-_5-4	4922501C03Rik	410	611	552	461	466	330	325	341	181	131	221	1117	1225	91	91	106	36	42	40
4922501C03Rik_CCDS52879.1_ex12_9:87221303-87221325:-_5-1	4922501C03Rik	1196	1291	1272	1058	1111	814	765	725	413	355	517	3525	3520	186	156	180	90	150	86
4922501C03Rik_CCDS52879.1_ex16_9:87231401-87231423:-_5-3	4922501C03Rik	353	258	251	159	193	101	103	82	83	50	92	992	979	39	52	48	73	87	58
4922501C03Rik_CCDS52879.1_ex13_9:87222123-87222145:+_5-2	4922501C03Rik	485	297	245	167	156	174	155	159	56	61	83	1051	1101	83	67	70	74	92	76
4922501L14Rik_CCDS51099.1_ex3_3:154727484-154727506:-_5-3	4922501L14Rik	745	551	508	464	435	279	278	248	173	122	206	2385	2542	128	144	138	89	105	98
4922501L14Rik_CCDS51099.1_ex3_3:154727397-154727419:-_5-2	4922501L14Rik	189	155	173	122	114	113	112	100	29	32	36	512	569	50	75	66	46	46	40
4922501L14Rik_CCDS51099.1_ex3_3:154727513-154727535:+_5-4	4922501L14Rik	302	320	248	258	254	211	186	181	107	81	142	1046	1105	15	27	13	17	33	13
4922501L14Rik_CCDS51099.1_ex2_3:154720241-154720263:+_5-1	4922501L14Rik	66	50	50	19	18	13	17	10	20	17	13	153	186	0	0	0	1	7	2
4922501L14Rik_CCDS51099.1_ex4_3:154733605-154733627:+_5-5	4922501L14Rik	44	69	65	54	63	47	50	47	23	25	28	177	166	0	0	3	0	0	0
4922502D21Rik_CCDS20583.1_ex3_6:129330995-129331017:-_5-5	4922502D21Rik	720	520	516	529	449	339	324	343	133	115	183	1993	2042	62	77	65	60	95	56
4922502D21Rik_CCDS20583.1_ex2_6:129326695-129326717:+_5-2	4922502D21Rik	965	1129	974	816	812	653	659	596	324	256	365	2559	2662	110	148	144	101	134	97
4922502D21Rik_CCDS20583.1_ex2_6:129326725-129326747:-_5-3	4922502D21Rik	46	41	25	24	22	19	20	20	10	9	14	52	92	5	6	5	8	11	12
4922502D21Rik_CCDS20583.1_ex2_6:129326776-129326798:-_5-4	4922502D21Rik	298	199	220	185	177	205	179	172	95	91	111	754	847	100	117	100	111	142	116
4922502D21Rik_CCDS20583.1_ex2_6:129326655-129326677:-_5-1	4922502D21Rik	101	67	85	78	82	31	30	30	44	30	56	171	159	20	26	12	13	19	15
4922505E12Rik_CCDS15589.1_ex0_1:182748688-182748710:+_5-2	4922505E12Rik	1332	1344	1274	967	1028	854	781	861	365	330	433	3122	3335	257	263	265	248	322	211
4922505E12Rik_CCDS15589.1_ex0_1:182748511-182748533:+_5-1	4922505E12Rik	771	600	547	360	365	292	260	259	134	123	145	979	983	94	118	111	97	116	75
4922505E12Rik_CCDS15589.1_ex0_1:182748906-182748928:+_5-4	4922505E12Rik	678	669	625	546	596	499	501	483	180	158	251	1745	1812	176	209	217	167	229	158
4922505E12Rik_CCDS15589.1_ex0_1:182748969-182748991:-_5-5	4922505E12Rik	490	598	515	847	865	411	366	343	354	282	404	1120	1174	44	50	45	29	47	30
4922505E12Rik_CCDS15589.1_ex0_1:182748847-182748869:-_5-3	4922505E12Rik	56	146	109	96	116	83	74	79	38	33	27	304	340	14	10	13	10	17	12
4930402F06Rik_CCDS38108.1_ex0_2:35376183-35376205:-_5-1	4930402F06Rik	213	89	85	94	112	124	101	103	52	38	52	367	366	4	6	7	1	3	2
4930402F06Rik_CCDS38108.1_ex1_2:35380398-35380420:+_5-4	4930402F06Rik	473	495	411	353	363	281	289	277	156	133	178	1080	1168	87	88	90	99	123	89
4930402F06Rik_CCDS38108.1_ex0_2:35376219-35376241:-_5-2	4930402F06Rik	432	440	381	377	395	263	270	246	164	144	185	1212	1257	66	65	60	82	103	61
4930402F06Rik_CCDS38108.1_ex0_2:35376240-35376262:-_5-3	4930402F06Rik	702	630	530	572	544	349	277	294	219	186	259	1630	1621	160	189	220	175	254	162
4930402F06Rik_CCDS38108.1_ex1_2:35380463-35380485:+_5-5	4930402F06Rik	395	354	318	211	220	211	212	194	103	70	102	845	975	87	108	113	88	115	83
4930402H24Rik_CCDS16750.1_ex27_2:130791875-130791897:+_5-1	4930402H24Rik	629	501	420	389	376	289	300	264	166	111	160	1546	1762	63	56	55	54	79	64
4930402H24Rik_CCDS16750.1_ex32_2:130812865-130812887:-_5-4	4930402H24Rik	260	196	231	146	137	103	92	105	57	53	74	592	583	19	32	44	47	56	45
4930402H24Rik_CCDS16750.1_ex27_2:130791927-130791949:+_5-2	4930402H24Rik	728	863	766	753	710	526	456	480	330	225	363	2137	2161	144	161	145	125	166	114
4930402H24Rik_CCDS16750.1_ex29_2:130798239-130798261:-_5-3	4930402H24Rik	473	417	396	230	194	245	220	227	92	74	107	934	1053	31	23	37	20	23	20
4930402H24Rik_CCDS16750.1_ex35_2:130822463-130822485:+_5-5	4930402H24Rik	229	262	212	232	213	139	103	96	78	73	95	645	746	66	42	65	31	35	33
4930402K13Rik_CCDS57728.1_ex0_X:9104836-9104858:+_5-1	4930402K13Rik	102	80	79	40	29	31	22	14	24	17	26	280	276	66	71	66	44	55	41
4930402K13Rik_CCDS57728.1_ex0_X:9105012-9105034:-_5-2	4930402K13Rik	356	210	213	157	169	152	140	153	74	48	74	641	670	153	148	158	188	272	173
4930402K13Rik_CCDS57728.1_ex0_X:9105034-9105056:-_5-3	4930402K13Rik	757	817	728	591	558	433	358	383	252	213	281	1725	1835	185	226	240	189	290	188
4930402K13Rik_CCDS57728.1_ex0_X:9105161-9105183:+_5-4	4930402K13Rik	152	178	197	176	170	98	75	70	76	53	77	469	541	25	28	21	7	12	12
4930402K13Rik_CCDS57728.1_ex0_X:9105182-9105204:+_5-5	4930402K13Rik	322	239	210	190	218	138	114	153	68	44	57	1080	1142	127	113	119	134	191	119
4930404A10Rik_CCDS48798.1_ex4_11:54390563-54390585:+_5-3	4930404A10Rik	216	218	210	147	110	114	116	97	79	50	67	488	531	72	76	77	66	112	74
4930404A10Rik_CCDS48798.1_ex0_11:54370784-54370806:-_5-1	4930404A10Rik	626	840	689	658	624	555	492	473	269	239	335	1812	1831	125	136	139	81	135	70
4930404A10Rik_CCDS48798.1_ex5_11:54394630-54394652:+_5-4	4930404A10Rik	249	227	201	144	139	118	124	147	48	31	59	483	548	23	20	14	12	22	15
4930404A10Rik_CCDS48798.1_ex5_11:54394721-54394743:-_5-5	4930404A10Rik	339	332	329	399	391	214	222	188	148	121	192	790	819	33	48	41	60	56	33
4930404A10Rik_CCDS48798.1_ex4_11:54390502-54390524:-_5-2	4930404A10Rik	280	255	213	257	261	152	143	144	89	73	113	676	773	166	178	186	125	173	151
4930404N11Rik_CCDS24056.1_ex2_10:81364885-81364907:+_5-3	4930404N11Rik	1766	1467	1420	1844	1922	866	820	775	642	497	773	4308	4399	196	202	191	114	167	120
4930404N11Rik_CCDS24056.1_ex2_10:81364786-81364808:+_5-2	4930404N11Rik	974	965	877	740	741	462	454	446	242	203	331	2381	2477	94	99	86	88	113	79
4930404N11Rik_CCDS24056.1_ex2_10:81364905-81364927:+_5-4	4930404N11Rik	572	633	567	469	497	334	298	316	179	167	207	1604	1722	82	94	94	63	99	64
4930404N11Rik_CCDS24056.1_ex2_10:81364933-81364955:+_5-5	4930404N11Rik	721	694	675	563	563	373	325	377	209	153	191	1929	2102	64	72	76	55	66	46
4930404N11Rik_CCDS24056.1_ex2_10:81364753-81364775:-_5-1	4930404N11Rik	589	570	501	471	450	342	336	312	173	183	212	1371	1426	105	101	111	84	118	93
4930407I10Rik_CCDS49678.1_ex1_15:82064091-82064113:+_5-5	4930407I10Rik	335	324	302	270	275	182	174	175	100	74	125	483	470	7	12	7	5	15	4
4930407I10Rik_CCDS49678.1_ex1_15:82063076-82063098:+_5-2	4930407I10Rik	525	496	474	469	470	332	274	288	191	138	187	1284	1351	39	41	44	69	74	45
4930407I10Rik_CCDS49678.1_ex1_15:82063814-82063836:+_5-3	4930407I10Rik	585	538	569	486	462	363	362	352	163	146	193	1398	1419	61	64	52	35	26	17
4930407I10Rik_CCDS49678.1_ex1_15:82062623-82062645:+_5-1	4930407I10Rik	128	121	109	111	121	94	79	70	71	40	64	354	367	14	20	18	10	14	5
4930407I10Rik_CCDS49678.1_ex1_15:82063981-82064003:+_5-4	4930407I10Rik	137	119	71	92	112	85	88	92	43	35	40	384	437	20	18	18	13	21	10
4930412D23Rik_CCDS59775.1_ex0_X:127721608-127721630:+_5-3	4930412D23Rik	497	350	288	287	270	198	173	190	121	87	140	959	995	45	49	43	42	64	42
4930412D23Rik_CCDS59775.1_ex0_X:127721593-127721615:+_5-2	4930412D23Rik	429	395	352	368	393	252	234	249	134	116	185	1465	1649	136	149	173	130	159	112
4930412D23Rik_CCDS59775.1_ex0_X:127721577-127721599:+_5-1	4930412D23Rik	280	351	347	318	309	172	145	169	129	101	126	666	729	111	122	92	146	191	142
4930412D23Rik_CCDS59775.1_ex0_X:127721677-127721699:-_5-4	4930412D23Rik	217	125	108	73	67	63	57	65	20	12	20	502	511	94	109	103	136	189	135
4930412D23Rik_CCDS59775.1_ex0_X:127721716-127721738:-_5-5	4930412D23Rik	0	0	0	0	0	0	0	0	0	0	0	0	0	0	0	0	0	0	0
4930415F15Rik_CCDS48752.1_ex2_11:11496487-11496509:+_5-5	4930415F15Rik	138	46	34	24	24	22	22	25	12	9	22	210	225	2	7	2	0	0	0
4930415F15Rik_CCDS48752.1_ex2_11:11496466-11496488:-_5-4	4930415F15Rik	366	243	225	201	217	119	97	114	100	66	135	727	775	80	81	69	56	60	48
4930415F15Rik_CCDS48752.1_ex1_11:11495446-11495468:-_5-1	4930415F15Rik	159	121	124	108	106	89	87	75	22	24	29	187	201	23	30	30	13	24	10
4930415F15Rik_CCDS48752.1_ex2_11:11496441-11496463:-_5-3	4930415F15Rik	176	145	128	72	85	82	84	69	39	46	47	376	459	60	66	54	82	101	75
4930415F15Rik_CCDS48752.1_ex2_11:11496426-11496448:+_5-2	4930415F15Rik	241	218	175	98	103	121	100	92	47	41	65	396	421	112	121	92	135	169	136
4930415L06Rik_CCDS53129.1_ex0_X:89931573-89931595:-_5-2	4930415L06Rik	235	365	363	358	392	178	180	179	130	101	136	801	845	59	57	62	78	111	72
4930415L06Rik_CCDS53129.1_ex0_X:89932051-89932073:-_5-4	4930415L06Rik	185	142	125	108	125	84	95	73	50	48	71	433	497	9	14	12	17	13	10
4930415L06Rik_CCDS53129.1_ex0_X:89932479-89932501:-_5-5	4930415L06Rik	262	230	171	172	162	144	115	119	64	40	66	465	501	51	76	89	63	91	66
4930415L06Rik_CCDS53129.1_ex0_X:89931696-89931718:+_5-3	4930415L06Rik	31	7	17	17	14	7	8	4	5	4	6	82	89	3	3	1	3	3	2
4930415L06Rik_CCDS53129.1_ex0_X:89931415-89931437:-_5-1	4930415L06Rik	108	157	119	119	103	45	48	64	50	32	45	270	254	2	8	10	4	10	9
4930415O20Rik_CCDS49722.1_ex1_15:98585355-98585377:+_5-2	4930415O20Rik	554	431	443	340	360	272	238	258	145	121	153	1499	1715	80	73	93	85	118	91
4930415O20Rik_CCDS49722.1_ex2_15:98588621-98588643:-_5-5	4930415O20Rik	630	783	698	858	797	439	445	425	245	243	331	1842	1996	141	135	147	117	138	101
4930415O20Rik_CCDS49722.1_ex2_15:98588603-98588625:+_5-4	4930415O20Rik	645	634	604	558	611	338	316	340	234	187	253	1482	1424	146	160	149	148	239	161
4930415O20Rik_CCDS49722.1_ex2_15:98588542-98588564:+_5-3	4930415O20Rik	201	159	98	155	157	121	99	114	51	36	38	644	589	70	59	92	75	99	52
4930415O20Rik_CCDS49722.1_ex1_15:98585299-98585321:-_5-1	4930415O20Rik	397	416	394	444	414	276	236	217	140	127	156	725	772	88	94	102	112	140	122
4930422G04Rik_CCDS51066.1_ex8_3:127583622-127583644:+_5-5	4930422G04Rik	229	275	219	165	162	119	124	118	47	41	73	359	378	24	30	37	37	44	26
4930422G04Rik_CCDS51066.1_ex5_3:127567639-127567661:-_5-3	4930422G04Rik	559	412	401	310	316	174	152	161	133	105	165	620	664	26	19	25	40	58	50
4930422G04Rik_CCDS51066.1_ex6_3:127573164-127573186:+_5-4	4930422G04Rik	240	296	273	206	214	250	238	219	78	63	109	687	756	53	59	49	51	58	34
4930422G04Rik_CCDS51066.1_ex4_3:127563012-127563034:+_5-2	4930422G04Rik	489	556	494	234	308	319	236	247	109	112	133	1013	1118	80	80	79	47	57	35
4930422G04Rik_CCDS51066.1_ex4_3:127562857-127562879:+_5-1	4930422G04Rik	290	354	302	284	326	225	202	215	123	118	144	724	722	65	63	63	51	85	54
4930427A07Rik_CCDS49196.1_ex4_12:113158065-113158087:+_5-5	4930427A07Rik	793	725	623	442	444	377	380	358	186	140	226	2060	2105	168	164	144	113	149	132
4930427A07Rik_CCDS49196.1_ex0_12:113156544-113156566:-_5-1	4930427A07Rik	586	748	626	430	424	297	267	268	160	128	183	1231	1339	98	95	93	76	96	56
4930427A07Rik_CCDS49196.1_ex2_12:113157274-113157296:+_5-3	4930427A07Rik	2026	2588	2317	1594	1654	1567	1426	1427	708	590	815	5953	6622	454	444	516	403	519	334
4930427A07Rik_CCDS49196.1_ex3_12:113157625-113157647:-_5-4	4930427A07Rik	360	293	328	179	188	142	159	158	69	55	72	661	726	31	23	37	17	28	23
4930427A07Rik_CCDS49196.1_ex0_12:113156563-113156585:-_5-2	4930427A07Rik	575	888	783	536	585	470	457	387	209	183	304	2142	2258	129	144	100	86	149	100
4930428D18Rik_CCDS53116.1_ex0_X:76397464-76397486:+_5-4	4930428D18Rik	624	652	594	418	394	379	321	317	163	156	172	1617	1743	81	84	89	67	86	71
4930428D18Rik_CCDS53116.1_ex0_X:76397278-76397300:+_5-2	4930428D18Rik	781	829	747	500	456	431	351	372	159	153	224	1617	1745	258	260	252	246	340	238
4930428D18Rik_CCDS53116.1_ex0_X:76397378-76397400:-_5-3	4930428D18Rik	183	96	102	80	75	102	87	71	36	43	62	561	557	34	52	48	24	30	20
4930428D18Rik_CCDS53116.1_ex0_X:76397503-76397525:-_5-5	4930428D18Rik	73	85	85	113	110	65	45	64	44	21	43	139	136	0	0	0	0	0	0
4930428D18Rik_CCDS53116.1_ex0_X:76397259-76397281:-_5-1	4930428D18Rik	100	125	107	113	89	52	53	47	17	14	26	349	301	42	38	30	27	23	14
4930430A15Rik_CCDS16514.1_ex15_2:111229241-111229263:+_5-5	4930430A15Rik	470	598	508	458	473	370	363	307	196	143	180	1657	1805	70	104	75	28	63	51
4930430A15Rik_CCDS16514.1_ex11_2:111220786-111220808:-_5-1	4930430A15Rik	56	94	90	72	62	41	48	54	28	22	33	169	132	6	8	8	1	3	9
4930430A15Rik_CCDS16514.1_ex12_2:111225477-111225499:+_5-2	4930430A15Rik	173	184	144	186	114	68	60	74	57	52	63	387	360	9	8	16	13	19	15
4930430A15Rik_CCDS16514.1_ex14_2:111228241-111228263:+_5-4	4930430A15Rik	66	41	23	33	27	16	15	9	19	4	22	57	49	4	9	2	0	0	0
4930430A15Rik_CCDS16514.1_ex13_2:111227933-111227955:-_5-3	4930430A15Rik	145	194	163	83	94	95	97	90	45	31	68	415	437	22	24	17	25	33	30
4930430F08Rik_CCDS24151.1_ex3_10:100578323-100578345:+_5-3	4930430F08Rik	641	602	532	611	553	271	274	278	190	176	219	1435	1559	154	149	179	125	185	138
4930430F08Rik_CCDS24151.1_ex2_10:100577245-100577267:+_5-1	4930430F08Rik	674	652	584	465	481	331	305	288	175	146	213	1610	1669	82	103	92	102	132	91
4930430F08Rik_CCDS24151.1_ex2_10:100577340-100577362:+_5-2	4930430F08Rik	445	326	261	122	161	173	145	146	100	77	121	936	940	36	54	59	95	102	57
4930430F08Rik_CCDS24151.1_ex3_10:100578411-100578433:-_5-4	4930430F08Rik	271	216	237	136	148	132	124	108	64	37	86	791	843	10	5	7	6	10	6
4930430F08Rik_CCDS24151.1_ex5_10:100586224-100586246:-_5-5	4930430F08Rik	219	158	149	168	137	105	91	91	52	56	64	516	517	19	19	22	19	29	21
4930432K09Rik_CCDS39134.1_ex2_5:87842667-87842689:+_5-1	4930432K09Rik	636	658	582	596	604	511	457	450	265	189	283	2697	2923	66	81	67	36	78	69
4930432K09Rik_CCDS39134.1_ex2_5:87842852-87842874:-_5-3	4930432K09Rik	436	432	443	293	305	270	237	235	119	90	141	932	956	49	70	67	54	83	57
4930432K09Rik_CCDS39134.1_ex2_5:87842717-87842739:+_5-2	4930432K09Rik	161	203	169	249	225	84	95	100	71	75	94	830	910	5	5	12	3	1	2
4930432K09Rik_CCDS39134.1_ex2_5:87842990-87843012:-_5-5	4930432K09Rik	591	563	495	394	417	410	362	366	195	177	241	1336	1435	88	84	89	57	70	39
4930432K09Rik_CCDS39134.1_ex2_5:87842963-87842985:-_5-4	4930432K09Rik	412	469	461	390	402	211	213	227	126	99	134	876	908	78	105	103	54	90	77
4930432K21Rik_CCDS52616.1_ex1_8:84159590-84159612:+_5-2	4930432K21Rik	405	532	512	431	490	357	346	286	185	131	215	1200	1174	105	111	120	80	116	73
4930432K21Rik_CCDS52616.1_ex4_8:84167078-84167100:+_5-5	4930432K21Rik	456	542	471	396	419	242	228	215	138	131	201	1109	1261	53	56	53	44	63	48
4930432K21Rik_CCDS52616.1_ex1_8:84159560-84159582:+_5-1	4930432K21Rik	513	560	524	353	386	343	372	354	134	116	186	1106	1274	92	101	113	93	138	112
4930432K21Rik_CCDS52616.1_ex2_8:84161246-84161268:-_5-3	4930432K21Rik	881	815	764	765	781	427	429	402	279	230	314	2792	3053	95	91	94	45	53	51
4930432K21Rik_CCDS52616.1_ex4_8:84166683-84166705:-_5-4	4930432K21Rik	214	162	115	142	157	95	104	105	55	43	65	437	472	28	41	23	17	21	13
4930432M17Rik_CCDS57255.1_ex1_3:121674076-121674098:-_5-2	4930432M17Rik	583	685	653	432	492	426	409	397	142	121	166	1796	1957	188	217	180	134	199	144
4930432M17Rik_CCDS57255.1_ex1_3:121674122-121674144:-_5-3	4930432M17Rik	363	513	468	505	584	377	360	354	168	176	237	1185	1303	47	44	46	19	42	15
4930432M17Rik_CCDS57255.1_ex1_3:121674030-121674052:-_5-1	4930432M17Rik	425	522	489	371	392	324	273	266	184	132	195	844	960	69	79	60	43	60	41
4930432M17Rik_CCDS57255.1_ex2_3:121679545-121679567:-_5-5	4930432M17Rik	127	118	109	62	77	51	38	43	22	13	34	158	159	0	0	0	1	4	3
4930432M17Rik_CCDS57255.1_ex2_3:121679516-121679538:-_5-4	4930432M17Rik	209	158	163	71	80	104	86	101	27	29	23	471	479	16	19	14	7	14	9
4930433I11Rik_CCDS52207.1_ex1_7:40993985-40994007:+_5-4	4930433I11Rik	573	905	793	681	643	406	422	368	267	199	318	1575	1671	369	404	419	424	549	398
4930433I11Rik_CCDS52207.1_ex1_7:40993371-40993393:-_5-2	4930433I11Rik	325	209	188	144	138	135	113	104	57	38	46	538	588	51	51	39	61	70	39
4930433I11Rik_CCDS52207.1_ex1_7:40993295-40993317:+_5-1	4930433I11Rik	124	66	46	13	16	8	9	15	7	3	7	176	178	1	1	2	0	0	0
4930433I11Rik_CCDS52207.1_ex1_7:40993997-40994019:-_5-5	4930433I11Rik	397	479	401	413	416	295	237	278	133	98	158	1175	1199	114	124	120	134	184	116
4930435E12Rik_CCDS49850.1_ex3_16:38828573-38828595:-_5-4	4930435E12Rik	498	432	351	309	305	257	273	238	140	101	181	998	1083	209	216	231	222	331	211
4930435E12Rik_CCDS49850.1_ex3_16:38828443-38828465:-_5-3	4930435E12Rik	285	240	252	290	257	198	219	198	118	98	118	979	1021	13	13	12	5	6	3
4930435E12Rik_CCDS49850.1_ex3_16:38828281-38828303:+_5-2	4930435E12Rik	451	346	336	214	227	212	233	207	114	89	140	860	940	104	113	123	98	140	80
4930435E12Rik_CCDS49850.1_ex3_16:38828603-38828625:-_5-5	4930435E12Rik	338	407	387	269	279	197	168	177	95	79	122	992	1076	45	45	30	15	18	18
4930435E12Rik_CCDS49850.1_ex3_16:38828193-38828215:-_5-1	4930435E12Rik	64	99	70	44	48	85	53	78	12	9	12	280	323	46	39	41	34	61	41
4930444A02Rik_CCDS22204.1_ex1_8:25986339-25986361:-_5-4	4930444A02Rik	496	646	592	445	397	364	380	356	208	155	243	1167	1283	48	52	48	34	51	42
4930444A02Rik_CCDS22204.1_ex0_8:25983320-25983342:+_5-1	4930444A02Rik	953	1095	1029	1187	1230	651	642	594	508	424	566	2502	2416	212	211	224	264	328	260
4930444A02Rik_CCDS22204.1_ex0_8:25983524-25983546:-_5-3	4930444A02Rik	243	230	238	135	123	123	123	104	50	47	71	425	443	66	53	52	63	98	59
4930444A02Rik_CCDS22204.1_ex0_8:25983447-25983469:+_5-2	4930444A02Rik	231	125	105	102	113	66	68	75	41	31	30	767	762	53	48	53	49	57	64
4930444A02Rik_CCDS22204.1_ex1_8:25986375-25986397:+_5-5	4930444A02Rik	1397	1379	1143	1007	976	813	777	751	387	314	431	3300	3482	215	222	222	180	245	181
4930444G20Rik_CCDS48519.1_ex0_10:22067722-22067744:-_5-3	4930444G20Rik	677	577	528	253	259	241	275	225	97	80	126	1585	1599	52	50	68	44	59	27
4930444G20Rik_CCDS48519.1_ex0_10:22067795-22067817:+_5-4	4930444G20Rik	232	224	196	90	80	94	87	98	30	31	54	651	713	24	24	23	42	50	30
4930444G20Rik_CCDS48519.1_ex0_10:22067880-22067902:+_5-5	4930444G20Rik	401	507	398	313	373	248	237	229	191	111	206	1139	1103	44	46	55	18	38	29
4930444G20Rik_CCDS48519.1_ex0_10:22067394-22067416:-_5-1	4930444G20Rik	310	151	139	140	161	89	91	97	40	44	62	859	930	51	59	52	46	68	44
4930444P10Rik_CCDS56622.1_ex2_1:16078557-16078579:+_5-2	4930444P10Rik	750	620	539	499	489	357	323	308	203	158	251	2237	2258	66	74	65	82	155	91
4930444P10Rik_CCDS56622.1_ex3_1:16080864-16080886:-_5-5	4930444P10Rik	380	397	366	186	213	234	213	222	78	96	93	1293	1344	71	73	65	47	48	22
4930444P10Rik_CCDS56622.1_ex2_1:16078590-16078612:-_5-3	4930444P10Rik	541	780	686	413	423	322	331	334	154	134	212	1312	1365	86	71	88	48	92	62
4930444P10Rik_CCDS56622.1_ex1_1:16068794-16068816:-_5-1	4930444P10Rik	83	131	122	100	103	40	49	43	38	32	43	283	318	55	52	63	60	79	60
4930444P10Rik_CCDS56622.1_ex2_1:16078677-16078699:-_5-4	4930444P10Rik	201	135	112	111	100	56	62	52	29	20	36	342	379	11	27	28	13	16	9
4930447A16Rik_CCDS56981.1_ex0_15:37425721-37425743:-_5-1	4930447A16Rik	300	655	613	346	375	421	351	372	155	131	171	1011	1010	36	58	46	40	47	32
4930447A16Rik_CCDS56981.1_ex0_15:37425776-37425798:+_5-3	4930447A16Rik	564	632	539	422	419	349	326	310	199	125	185	1634	1684	56	67	48	44	80	48
4930447A16Rik_CCDS56981.1_ex0_15:37425793-37425815:-_5-4	4930447A16Rik	279	343	295	286	261	145	149	173	116	87	127	759	763	33	31	46	25	36	25
4930447A16Rik_CCDS56981.1_ex1_15:37429820-37429842:+_5-5	4930447A16Rik	32	30	48	13	27	27	27	25	5	4	5	131	139	14	26	12	17	26	30
4930447A16Rik_CCDS56981.1_ex0_15:37425757-37425779:+_5-2	4930447A16Rik	0	0	0	0	0	0	0	0	0	0	0	0	0	0	0	0	0	0	0
4930447C04Rik_CCDS25971.1_ex5_12:72898506-72898528:-_5-2	4930447C04Rik	159	173	154	163	182	80	79	80	59	57	88	437	412	121	102	119	171	226	171
4930447C04Rik_CCDS25971.1_ex13_12:72913201-72913223:+_5-4	4930447C04Rik	239	337	272	243	201	237	216	202	101	102	157	638	671	71	102	81	101	129	98
4930447C04Rik_CCDS25971.1_ex14_12:72915408-72915430:-_5-5	4930447C04Rik	25	27	28	37	34	45	44	56	17	11	25	93	103	43	42	58	17	25	16
4930447C04Rik_CCDS25971.1_ex11_12:72909783-72909805:+_5-3	4930447C04Rik	112	236	228	103	113	125	120	111	83	56	78	173	183	23	24	25	15	7	8
4930447C04Rik_CCDS25971.1_ex4_12:72894983-72895005:-_5-1	4930447C04Rik	0	0	0	0	0	0	0	0	0	0	0	0	0	0	0	0	0	0	0
4930451C15Rik_CCDS28006.2_ex7_16:17559750-17559772:-_5-3	4930451C15Rik	511	505	450	301	352	259	245	233	136	88	139	1442	1444	29	33	33	40	38	31
4930451C15Rik_CCDS28006.2_ex7_16:17559805-17559827:+_5-4	4930451C15Rik	401	513	455	320	305	258	196	201	113	78	174	705	699	64	52	59	89	84	62
4930451C15Rik_CCDS28006.2_ex6_16:17559363-17559385:-_5-2	4930451C15Rik	1469	1240	1145	919	1011	638	552	539	341	258	382	3810	4122	146	148	172	121	141	102
4930451C15Rik_CCDS28006.2_ex7_16:17559864-17559886:-_5-5	4930451C15Rik	669	598	493	430	435	367	321	305	187	146	180	1757	1911	93	85	89	88	101	48
4930451C15Rik_CCDS28006.2_ex6_16:17559249-17559271:+_5-1	4930451C15Rik	415	335	285	206	192	196	191	186	79	88	96	992	973	53	45	44	21	36	14
4930451I11Rik_CCDS52402.1_ex2_7:126830905-126830927:+_5-3	4930451I11Rik	232	360	317	210	241	178	146	145	77	72	118	577	654	37	41	56	20	25	19
4930451I11Rik_CCDS52402.1_ex2_7:126830966-126830988:+_5-5	4930451I11Rik	631	598	515	428	418	295	260	229	158	139	210	1344	1315	167	149	163	143	191	162
4930451I11Rik_CCDS52402.1_ex2_7:126830925-126830947:+_5-4	4930451I11Rik	743	689	572	439	476	445	401	366	152	120	231	1794	1964	72	79	77	60	81	72
4930451I11Rik_CCDS52402.1_ex2_7:126830871-126830893:-_5-1	4930451I11Rik	99	45	46	58	43	45	32	39	19	11	14	182	164	35	36	41	38	50	37
4930451I11Rik_CCDS52402.1_ex2_7:126830891-126830913:+_5-2	4930451I11Rik	193	156	131	114	112	109	87	95	65	34	54	311	330	15	19	13	12	9	12
4930452B06Rik_CCDS26814.1_ex8_14:8518686-8518708:-_5-2	4930452B06Rik	782	708	644	455	525	486	392	441	213	157	243	1854	1887	391	464	469	633	859	672
4930452B06Rik_CCDS26814.1_ex10_14:8558106-8558128:+_5-3	4930452B06Rik	344	340	284	189	204	184	181	227	81	75	104	974	1026	16	24	9	11	15	13
4930452B06Rik_CCDS26814.1_ex13_14:8659395-8659417:+_5-5	4930452B06Rik	291	363	347	202	206	201	174	174	72	77	87	740	763	52	60	51	44	41	29
4930452B06Rik_CCDS26814.1_ex12_14:8644453-8644475:-_5-4	4930452B06Rik	555	449	435	330	294	352	334	311	128	102	139	1264	1206	78	93	86	112	128	71
4930452B06Rik_CCDS26814.1_ex8_14:8518642-8518664:-_5-1	4930452B06Rik	235	172	121	116	89	47	70	68	59	48	70	438	461	21	36	27	26	34	44
4930453N24Rik_CCDS28265.1_ex1_16:64768940-64768962:+_5-3	4930453N24Rik	377	269	276	276	246	163	152	148	99	92	139	902	1057	17	26	30	2	11	2
4930453N24Rik_CCDS28265.1_ex0_16:64766875-64766897:+_5-1	4930453N24Rik	423	476	469	372	391	311	312	312	181	114	190	996	1114	99	100	125	73	84	37
4930453N24Rik_CCDS28265.1_ex2_16:64770730-64770752:+_5-5	4930453N24Rik	696	741	741	750	748	443	356	372	281	227	330	1821	1855	161	224	222	154	253	190
4930453N24Rik_CCDS28265.1_ex1_16:64769076-64769098:+_5-4	4930453N24Rik	433	170	154	178	153	114	135	122	68	53	87	742	722	20	32	23	38	54	37
4930453N24Rik_CCDS28265.1_ex1_16:64768917-64768939:+_5-2	4930453N24Rik	192	165	129	76	72	84	69	71	31	33	49	198	255	34	34	32	51	61	59
4930468A15Rik_CCDS53117.1_ex0_X:76583091-76583113:-_5-2	4930468A15Rik	367	365	337	379	410	229	226	215	136	111	187	654	690	33	45	43	17	51	22
4930468A15Rik_CCDS53117.1_ex0_X:76583182-76583204:+_5-3	4930468A15Rik	227	149	147	95	115	95	77	92	40	36	49	471	511	85	116	116	111	161	110
4930468A15Rik_CCDS53117.1_ex0_X:76583232-76583254:+_5-4	4930468A15Rik	273	165	106	83	71	73	52	65	53	35	71	847	931	70	60	54	51	59	44
4930468A15Rik_CCDS53117.1_ex0_X:76582995-76583017:+_5-1	4930468A15Rik	35	25	26	25	25	20	26	21	12	12	6	116	156	0	2	0	1	4	1
4930468A15Rik_CCDS53117.1_ex0_X:76583295-76583317:+_5-5	4930468A15Rik	402	268	232	138	162	199	182	183	78	59	92	1176	1222	152	185	151	228	315	208
4930474N05Rik_CCDS49448.1_ex0_14:36095137-36095159:-_5-2	4930474N05Rik	404	329	269	251	263	186	151	173	98	60	110	920	1019	66	77	79	58	85	46
4930474N05Rik_CCDS49448.1_ex0_14:36095086-36095108:+_5-1	4930474N05Rik	956	1222	1038	941	932	725	639	682	375	298	455	2990	3089	396	438	475	570	784	532
4930474N05Rik_CCDS49448.1_ex1_14:36095357-36095379:+_5-3	4930474N05Rik	181	147	113	72	62	54	52	34	28	25	42	725	719	17	6	13	4	1	3
4930474N05Rik_CCDS49448.1_ex2_14:36096412-36096434:-_5-5	4930474N05Rik	94	34	31	34	38	53	39	50	19	21	13	231	223	16	32	26	24	27	31
4930474N05Rik_CCDS49448.1_ex1_14:36095456-36095478:+_5-4	4930474N05Rik	309	426	361	333	358	222	206	176	108	80	156	1332	1300	19	20	18	22	30	18
4930480E11Rik_CCDS53120.1_ex0_X:78370159-78370181:-_5-4	4930480E11Rik	578	607	515	412	467	370	341	329	164	162	206	1653	1710	343	364	378	416	492	352
4930480E11Rik_CCDS53120.1_ex0_X:78369959-78369981:+_5-1	4930480E11Rik	612	791	726	836	947	540	525	506	330	294	382	1616	1765	103	120	113	113	128	107
4930480E11Rik_CCDS53120.1_ex0_X:78370074-78370096:+_5-3	4930480E11Rik	121	145	126	44	55	69	76	74	12	17	26	309	344	4	10	1	3	10	5
4930480E11Rik_CCDS53120.1_ex0_X:78370241-78370263:-_5-5	4930480E11Rik	33	33	27	11	11	8	9	11	3	3	5	90	97	23	38	30	26	21	9
4930480E11Rik_CCDS53120.1_ex0_X:78369985-78370007:+_5-2	4930480E11Rik	0	0	0	0	0	0	0	0	0	0	0	0	0	0	0	0	0	0	0
4930486L24Rik_CCDS26583.1_ex4_13:60853631-60853653:-_5-5	4930486L24Rik	161	99	95	88	84	68	65	66	20	14	29	160	189	46	57	48	52	48	36
4930486L24Rik_CCDS26583.1_ex3_13:60853123-60853145:-_5-1	4930486L24Rik	433	504	425	529	495	314	290	265	216	162	243	1166	1212	196	181	215	152	202	134
4930486L24Rik_CCDS26583.1_ex3_13:60853275-60853297:-_5-2	4930486L24Rik	267	236	182	109	110	99	81	91	55	50	55	781	837	159	198	188	251	314	224
4930486L24Rik_CCDS26583.1_ex4_13:60853606-60853628:-_5-4	4930486L24Rik	188	113	122	68	82	57	39	34	33	31	28	460	464	11	29	25	26	33	25
4930486L24Rik_CCDS26583.1_ex3_13:60853292-60853314:+_5-3	4930486L24Rik	161	174	186	161	153	84	83	76	60	45	79	319	350	14	17	15	15	29	17
4930502E18Rik_CCDS30136.1_ex1_X:53727448-53727470:-_5-2	4930502E18Rik	515	396	326	364	301	247	217	225	115	93	147	1143	1374	61	65	60	47	92	51
4930502E18Rik_CCDS30136.1_ex1_X:53727384-53727406:+_5-1	4930502E18Rik	393	486	441	354	371	343	287	290	169	170	239	705	754	46	44	41	50	51	41
4930502E18Rik_CCDS30136.1_ex1_X:53727524-53727546:-_5-3	4930502E18Rik	598	634	578	417	386	335	309	315	177	132	227	1497	1647	161	196	155	229	293	201
4930502E18Rik_CCDS30136.1_ex2_X:53733805-53733827:+_5-4	4930502E18Rik	253	186	163	186	235	136	125	147	80	74	95	624	644	31	27	37	8	15	13
4930502E18Rik_CCDS30136.1_ex3_X:53736279-53736301:+_5-5	4930502E18Rik	118	47	37	15	26	55	59	45	12	9	13	114	143	2	6	3	0	0	0
4930503B20Rik_CCDS38667.1_ex1_3:146650942-146650964:-_5-5	4930503B20Rik	467	446	391	225	239	277	222	236	109	86	132	1172	1214	104	103	116	83	126	101
4930503B20Rik_CCDS38667.1_ex1_3:146650928-146650950:-_5-4	4930503B20Rik	346	220	222	226	250	177	146	148	62	72	94	1102	1241	73	67	78	38	46	35
4930503B20Rik_CCDS38667.1_ex1_3:146650855-146650877:-_5-3	4930503B20Rik	149	131	92	72	79	105	79	78	35	40	42	370	373	78	72	85	64	81	76
4930503B20Rik_CCDS38667.1_ex1_3:146650738-146650760:+_5-2	4930503B20Rik	275	323	286	225	212	230	189	174	85	60	108	892	979	91	91	82	65	103	83
4930503B20Rik_CCDS38667.1_ex1_3:146650648-146650670:+_5-1	4930503B20Rik	130	87	77	42	57	57	43	53	19	15	30	411	476	20	18	21	8	11	14
4930503E14Rik_CCDS36890.1_ex1_14:44169258-44169280:+_4-1	4930503E14Rik	378	232	222	89	117	104	105	94	59	37	72	846	947	11	22	15	0	6	3
4930503E14Rik_CCDS36890.1_ex3_14:44171178-44171200:-_4-4	4930503E14Rik	77	72	58	75	73	51	55	44	19	18	19	171	192	6	4	5	11	15	9
4930503E14Rik_CCDS36890.1_ex2_14:44170335-44170357:-_4-3	4930503E14Rik	205	149	143	60	80	48	64	50	25	29	33	396	425	5	5	6	2	5	9
4930503L19Rik_CCDS29333.1_ex5_18:70468019-70468041:+_5-1	4930503L19Rik	125	64	52	59	54	40	31	30	25	13	20	337	405	5	5	2	1	1	2
4930503L19Rik_CCDS29333.1_ex5_18:70468090-70468112:-_5-2	4930503L19Rik	74	64	63	61	68	61	54	53	18	24	16	338	323	27	35	36	36	39	29
4930503L19Rik_CCDS29333.1_ex5_18:70468352-70468374:+_5-3	4930503L19Rik	674	650	656	555	509	339	269	287	153	155	241	1676	1731	72	107	90	81	112	79
4930503L19Rik_CCDS29333.1_ex6_18:70469453-70469475:+_5-4	4930503L19Rik	377	163	144	91	84	74	69	57	32	14	31	358	357	25	38	48	13	7	10
4930503L19Rik_CCDS29333.1_ex6_18:70469493-70469515:-_5-5	4930503L19Rik	294	237	191	102	123	129	117	144	49	41	46	883	990	124	118	158	120	155	102
4930504O13Rik_CCDS24731.1_ex1_11:58447365-58447387:+_5-3	4930504O13Rik	544	634	556	464	472	379	357	355	200	179	212	1752	1870	230	250	261	294	394	308
4930504O13Rik_CCDS24731.1_ex1_11:58447400-58447422:-_5-4	4930504O13Rik	498	456	393	289	282	264	211	225	111	92	140	1388	1533	26	21	35	28	36	29
4930504O13Rik_CCDS24731.1_ex0_11:58446385-58446407:+_5-1	4930504O13Rik	535	434	411	422	435	282	300	284	137	125	173	1518	1562	76	60	62	68	82	67
4930504O13Rik_CCDS24731.1_ex1_11:58447316-58447338:+_5-2	4930504O13Rik	763	694	591	456	470	401	366	346	136	142	182	1388	1516	236	247	259	262	390	266
4930504O13Rik_CCDS24731.1_ex1_11:58447465-58447487:-_5-5	4930504O13Rik	80	19	22	33	16	17	16	19	16	13	13	62	57	3	2	0	0	0	0
4930505A04Rik_CCDS48764.1_ex1_11:30427152-30427174:-_5-1	4930505A04Rik	345	253	245	374	376	153	166	134	129	99	143	656	653	30	33	26	33	45	35
4930505A04Rik_CCDS48764.1_ex2_11:30446268-30446290:+_5-2	4930505A04Rik	434	409	359	325	295	189	187	196	127	120	149	1005	1103	129	119	127	102	125	83
4930505A04Rik_CCDS48764.1_ex2_11:30446313-30446335:+_5-3	4930505A04Rik	233	272	245	165	198	170	139	114	51	57	73	489	462	108	156	127	101	112	83
4930505A04Rik_CCDS48764.1_ex3_11:30454670-30454692:-_5-4	4930505A04Rik	134	107	76	41	39	49	35	37	18	16	25	428	425	53	49	45	24	22	13
4930505A04Rik_CCDS48764.1_ex3_11:30454683-30454705:-_5-5	4930505A04Rik	12	0	0	2	0	10	9	8	1	4	1	3	2	4	7	7	0	0	0
4930506M07Rik_CCDS50480.1_ex11_19:59041933-59041955:-_5-5	4930506M07Rik	304	273	233	269	223	130	138	117	63	58	54	628	669	37	35	37	42	60	62
4930506M07Rik_CCDS50480.1_ex10_19:59038333-59038355:-_5-4	4930506M07Rik	212	268	241	744	689	188	162	158	239	179	251	640	646	29	38	37	52	57	30
4930506M07Rik_CCDS50480.1_ex9_19:59035082-59035104:-_5-2	4930506M07Rik	241	231	204	275	236	168	134	144	103	65	88	593	646	57	46	44	26	35	20
4930506M07Rik_CCDS50480.1_ex10_19:59038308-59038330:+_5-3	4930506M07Rik	185	73	66	42	48	86	79	83	17	12	23	291	299	34	25	43	3	6	4
4930506M07Rik_CCDS50480.1_ex7_19:59028224-59028246:+_5-1	4930506M07Rik	218	312	263	154	141	120	108	108	58	50	62	888	899	48	54	38	40	54	35
4930511M11Rik_CCDS19067.1_ex4_5:3666816-3666838:+_5-4	4930511M11Rik	764	777	706	952	946	510	511	508	359	294	420	2226	2296	122	164	151	146	204	126
4930511M11Rik_CCDS19067.1_ex4_5:3666843-3666865:-_5-5	4930511M11Rik	878	718	632	622	588	442	427	421	198	155	256	1706	1791	68	73	86	55	78	50
4930511M11Rik_CCDS19067.1_ex3_5:3665312-3665334:-_5-3	4930511M11Rik	289	192	170	57	54	91	76	69	50	36	52	479	496	6	5	5	0	0	0
4930511M11Rik_CCDS19067.1_ex3_5:3665276-3665298:+_5-2	4930511M11Rik	156	105	108	97	102	90	92	89	35	25	49	272	285	13	9	10	5	6	4
4930511M11Rik_CCDS19067.1_ex1_5:3662012-3662034:+_5-1	4930511M11Rik	79	34	39	32	30	38	29	33	10	5	7	157	184	6	9	9	2	2	3
4930513O06Rik_CCDS57775.1_ex0_X:139090820-139090842:-_5-1	4930513O06Rik	330	390	393	361	358	294	252	244	141	138	159	994	1051	93	89	90	42	64	69
4930513O06Rik_CCDS57775.1_ex0_X:139090911-139090933:-_5-4	4930513O06Rik	371	327	317	332	311	158	135	139	107	94	123	926	1002	42	48	81	27	39	27
4930513O06Rik_CCDS57775.1_ex0_X:139090870-139090892:+_5-3	4930513O06Rik	259	294	310	162	144	188	173	160	42	51	85	628	702	31	35	34	14	17	14
4930513O06Rik_CCDS57775.1_ex0_X:139090843-139090865:-_5-2	4930513O06Rik	232	238	262	157	183	161	148	131	66	68	100	616	654	80	88	81	54	90	55
4930513O06Rik_CCDS57775.1_ex0_X:139090938-139090960:+_5-5	4930513O06Rik	261	373	345	211	202	219	178	174	94	62	104	908	991	1	1	2	0	0	0
4930519G04Rik_CCDS19574.1_ex6_5:114877965-114877987:+_5-5	4930519G04Rik	569	905	847	952	952	433	395	410	329	248	408	1509	1573	155	132	154	115	174	116
4930519G04Rik_CCDS19574.1_ex3_5:114870707-114870729:+_5-1	4930519G04Rik	282	308	293	244	206	221	185	241	96	76	117	1256	1307	41	52	61	68	109	94
[truncated: 88,024 more rows]

## Sheet: Hoxb8-FL Day 6
ID	No. guides	Negat. score	Negat. p-value	Negat. FDR	Negat. good guides	Negat. LFC
Dnm2	5	1.3003e-10	2.6896e-07	0.000177	5	-1.2642
Espl1	5	2.4763e-10	2.6896e-07	0.000177	5	-1.3764
Sf3b5	5	5.0551e-10	2.6896e-07	0.000177	5	-1.4947
Rps5	5	3.6442e-09	2.6896e-07	0.000177	5	-1.112
Abt1	5	3.799e-09	2.6896e-07	0.000177	5	-1.2518
Imp3	5	4.9587e-09	2.6896e-07	0.000177	5	-0.95684
Psma4	5	5.2967e-09	2.6896e-07	0.000177	5	-1.0528
Polr1b	5	7.4479e-09	2.6896e-07	0.000177	5	-1.1589
Rplp2	5	1.0384e-08	2.6896e-07	0.000177	5	-1.1459
Rpl8	5	1.0545e-08	2.6896e-07	0.000177	5	-1.3496
Terf1	5	1.1161e-08	2.6896e-07	0.000177	5	-1.3649
Atp6v0d1	5	1.7891e-08	2.6896e-07	0.000177	5	-0.93361
Rpl4	5	2.1428e-08	2.6896e-07	0.000177	5	-1.1896
Polr1a	5	2.4847e-08	2.6896e-07	0.000177	5	-1.3036
Psmd6	5	2.8395e-08	2.6896e-07	0.000177	5	-1.314
Lmo2	5	2.8645e-08	2.6896e-07	0.000177	5	-1.2286
Vcp	5	3.1766e-08	2.6896e-07	0.000177	5	-1.3271
Fau	5	3.6002e-08	2.6896e-07	0.000177	5	-0.89249
Snrpg	3	3.7582e-08	2.6896e-07	0.000177	3	-1.6627
Eif4a1	5	4.1782e-08	2.6896e-07	0.000177	5	-1.1864
Dut	5	4.7737e-08	2.6896e-07	0.000177	5	-1.4095
Myc	5	5.0798e-08	2.6896e-07	0.000177	5	-1.1686
DXBay18	4	5.5344e-08	2.6896e-07	0.000177	4	-1.0651
Rbm8a	5	7.5188e-08	2.6896e-07	0.000177	5	-1.1298
Twistnb	5	7.9055e-08	2.6896e-07	0.000177	5	-1.3051
Tubb5	5	9.5195e-08	2.6896e-07	0.000177	5	-1.0921
Atp5d	5	1.069e-07	2.6896e-07	0.000177	5	-0.76975
Hist1h4d	2	3.4247e-07	2.6896e-07	0.000177	2	-1.3467
Ap1m1	5	1.4471e-07	8.0688e-07	0.000323	5	-0.88032
Spc24	5	1.4737e-07	8.0688e-07	0.000323	5	-1.2046
Eif3a	5	1.4883e-07	8.0688e-07	0.000323	5	-0.94572
Eef2	5	1.5612e-07	8.0688e-07	0.000323	5	-0.94143
Exosc4	5	1.6495e-07	8.0688e-07	0.000323	5	-0.86468
Rps20	4	1.819e-07	8.0688e-07	0.000323	4	-1.5323
Snrpf	5	1.8555e-07	8.0688e-07	0.000323	5	-1.1955
Rrs1	5	2.1272e-07	8.0688e-07	0.000323	5	-0.86202
Sf3b3	5	2.1711e-07	8.0688e-07	0.000323	5	-1.1315
Fam32a	5	2.2078e-07	8.0688e-07	0.000323	5	-0.99042
Psmc6	5	2.3017e-07	8.0688e-07	0.000323	5	-1.331
Mcl1	5	2.3688e-07	8.0688e-07	0.000323	4	-1.3659
Cbfb	5	2.4271e-07	8.0688e-07	0.000323	5	-1.0749
Dhx8	5	2.5698e-07	8.0688e-07	0.000323	5	-0.92484
Pdcd2l	5	2.5937e-07	8.0688e-07	0.000323	5	-0.79752
Flt3	5	2.9577e-07	8.0688e-07	0.000323	5	-1.5772
Snapc4	5	3.1879e-07	8.0688e-07	0.000323	5	-0.82976
Rpl32	3	4.0455e-07	8.0688e-07	0.000323	3	-1.7786
Rps11	4	2.6921e-07	1.3448e-06	0.000467	4	-1.5891
Rps10	4	3.2227e-07	1.3448e-06	0.000467	4	-1.3272
Cebpa	5	3.2991e-07	1.3448e-06	0.000467	5	-0.98483
Rad51	5	3.6595e-07	1.3448e-06	0.000467	5	-0.93182
Polr2l	5	4.1197e-07	1.3448e-06	0.000467	5	-1.017
Nup85	5	4.445e-07	1.3448e-06	0.000467	5	-1.1969
Mdm4	5	4.8141e-07	1.3448e-06	0.000467	5	-1.3646
Srsf2	5	6.2373e-07	1.8827e-06	0.000642	5	-0.92755
Tinf2	5	6.3655e-07	2.1517e-06	0.00072	5	-1.1307
Pcid2	5	6.5775e-07	2.4206e-06	0.000755	5	-0.95443
Polr1c	5	7.0052e-07	2.4206e-06	0.000755	5	-1.0289
Gab2	5	7.1864e-07	2.4206e-06	0.000755	5	-0.97696
Med22	5	7.3982e-07	2.4206e-06	0.000755	4	-1.1298
Polr2e	5	7.5835e-07	2.9586e-06	0.000893	5	-1.0225
Ngdn	5	7.6005e-07	2.9586e-06	0.000893	5	-1.3321
Xpo1	5	8.0707e-07	3.4965e-06	0.000975	5	-1.3235
Ranbp2	5	8.6098e-07	3.4965e-06	0.000975	5	-1.0977
Mcm7	5	8.7042e-07	3.4965e-06	0.000975	5	-0.92534
Eftud2	5	9.0658e-07	3.4965e-06	0.000975	5	-1.1216
Hist1h3g	2	1.7743e-06	3.4965e-06	0.000975	2	-1.3202
Psmb1	5	9.3711e-07	4.0344e-06	0.001061	4	-1.1978
Ppat	5	9.8338e-07	4.0344e-06	0.001061	5	-0.87807
Eif6	5	1.1023e-06	4.0344e-06	0.001061	4	-1.2141
Ugt1a1	5	1.1831e-06	4.0344e-06	0.001061	4	-1.0976
Gm7120	5	1.296e-06	4.5723e-06	0.001153	5	-1.0688
Nop56	5	1.3232e-06	4.5723e-06	0.001153	5	-1.0635
Sfi1	5	1.3334e-06	4.5723e-06	0.001153	4	-1.5477
Rps14	4	1.6158e-06	5.1103e-06	0.001271	4	-1.2289
Imp4	5	1.4999e-06	5.6482e-06	0.001386	5	-0.79867
Incenp	5	1.714e-06	6.1861e-06	0.001479	5	-0.83778
Prpf8	5	1.7267e-06	6.1861e-06	0.001479	5	-1.1015
Chmp4b	5	1.7372e-06	6.724e-06	0.001547	5	-1.096
Snrnp200	5	1.7873e-06	6.724e-06	0.001547	5	-1.0544
Cct4	5	1.8002e-06	6.724e-06	0.001547	5	-1.3987
Hspa5	5	2.0632e-06	7.2619e-06	0.001573	4	-0.98802
Phb	5	2.074e-06	7.2619e-06	0.001573	5	-0.99202
Myb	5	2.1471e-06	7.2619e-06	0.001573	5	-1.0442
Eif4a3	5	2.2259e-06	7.2619e-06	0.001573	5	-1.2491
Atp6v0b	5	2.2846e-06	7.2619e-06	0.001573	5	-0.76091
Uhrf1	5	2.3891e-06	9.9516e-06	0.00213	5	-0.80167
Rpl37	3	3.3264e-06	1.0489e-05	0.002219	3	-1.6286
Psmd2	5	2.7297e-06	1.1565e-05	0.002419	5	-0.8171
Snrpd3	5	2.7894e-06	1.2103e-05	0.002475	5	-1.6019
Psmb3	4	3.3721e-06	1.2103e-05	0.002475	4	-1.3447
Psmd11	5	2.8974e-06	1.2641e-05	0.002557	5	-0.90796
Dclre1b	5	2.9495e-06	1.3179e-05	0.002637	5	-0.72662
Magoh	5	3.0387e-06	1.3717e-05	0.002686	5	-0.91424
Dtl	5	3.2034e-06	1.3717e-05	0.002686	5	-0.99515
Nsf	5	3.5067e-06	1.4255e-05	0.002762	4	-1.0551
Pcna	5	3.6475e-06	1.5331e-05	0.002939	5	-1.2252
Rrp7a	5	3.8251e-06	1.6945e-05	0.003182	5	-0.60687
Psmc4	5	3.8407e-06	1.6945e-05	0.003182	5	-1.0757
Trmt112	5	3.9653e-06	1.7482e-05	0.00325	5	-1.0081
Utp20	5	4.0733e-06	1.802e-05	0.003317	5	-1.2212
0610009D07Rik	5	4.1952e-06	1.8558e-05	0.003349	5	-1.009
Ncbp1	5	4.2414e-06	1.8558e-05	0.003349	5	-0.88411
Mcm2	5	4.4878e-06	1.9096e-05	0.00338	5	-1.3843
Supt6	5	4.6851e-06	1.9096e-05	0.00338	5	-0.95917
Nxt1	5	4.7252e-06	1.9634e-05	0.003409	4	-1.3131
Snrpd2	4	5.3744e-06	1.9634e-05	0.003409	4	-1.0221
Dhx37	5	5.0276e-06	2.1248e-05	0.003621	5	-0.75668
Mdm2	5	5.0336e-06	2.1248e-05	0.003621	5	-1.323
Gnb2l1	5	5.1248e-06	2.1786e-05	0.003679	5	-1.2537
Arcn1	5	5.405e-06	2.4475e-05	0.003884	5	-1.0038
Tonsl	5	5.4392e-06	2.4475e-05	0.003884	5	-0.85663
Rae1	5	5.4865e-06	2.4475e-05	0.003884	5	-0.94493
Pi4kb	5	5.5219e-06	2.4475e-05	0.003884	5	-0.71759
Ube2i	5	5.5667e-06	2.4475e-05	0.003884	4	-1.0056
Copb1	5	5.609e-06	2.4475e-05	0.003884	5	-0.95667
Snrpe	4	6.457e-06	2.34e-05	0.003884	4	-1.7098
Zfp114	5	5.8373e-06	2.5013e-05	0.003935	5	-0.87616
Wars	5	6.1784e-06	2.7703e-05	0.004249	5	-0.94638
Ptpn11	5	6.2239e-06	2.7703e-05	0.004249	5	-1.0373
Rplp0	3	7.3656e-06	2.7703e-05	0.004249	3	-1.3562
Rpl18	2	1.669e-05	2.9317e-05	0.00446	2	-1.5293
Sf3a2	5	6.5744e-06	2.9855e-05	0.004468	4	-1.1208
Dna2	5	6.6108e-06	2.9855e-05	0.004468	5	-0.66264
Copb2	5	6.663e-06	3.0393e-05	0.004511	5	-0.90606
Rps25	3	8.4393e-06	3.0931e-05	0.004554	3	-1.1851
Rpl13a	5	6.8214e-06	3.1468e-05	0.004597	4	-1.0081
Tango6	5	7.0082e-06	3.2006e-05	0.004639	5	-0.62697
Eif2s1	4	9.2545e-06	3.4696e-05	0.004989	4	-1.3865
Slc25a5	5	7.5224e-06	3.5772e-05	0.005104	5	-1.1385
Wdr75	5	7.6333e-06	3.631e-05	0.00513	5	-1.2257
Chaf1b	5	8.0461e-06	3.7386e-05	0.00513	5	-0.82177
Ipo7	5	8.075e-06	3.7386e-05	0.00513	5	-1.0174
Gars	5	8.1662e-06	3.7923e-05	0.00513	4	-1.045
Ddx27	5	8.2019e-06	3.7923e-05	0.00513	5	-0.80719
Rpl14	5	8.3745e-06	3.7923e-05	0.00513	5	-1.6766
Sf1	5	8.4187e-06	3.8461e-05	0.00513	4	-1.0485
Birc5	5	8.4598e-06	3.8461e-05	0.00513	4	-1.4122
Meis1	5	8.4908e-06	3.8461e-05	0.00513	5	-1.0401
Ecd	4	1.0814e-05	3.8999e-05	0.005164	4	-0.92334
Srsf1	5	8.6678e-06	3.9537e-05	0.005198	5	-1.0166
Rps2	2	2.5105e-05	4.0613e-05	0.005302	2	-1.4305
Psmd12	5	9.4512e-06	4.1689e-05	0.005404	5	-0.71833
Nxf1	5	9.6717e-06	4.2765e-05	0.005504	5	-0.99656
Gtpbp4	5	9.8907e-06	4.3841e-05	0.005604	5	-1.4934
Exosc3	5	1.0691e-05	4.8144e-05	0.006111	4	-0.88609
Upf1	5	1.1283e-05	4.922e-05	0.006205	5	-0.67944
Ddx47	5	1.2363e-05	5.1909e-05	0.006456	5	-1.0309
Prelid1	5	1.2532e-05	5.1909e-05	0.006456	5	-1.5909
Polr2j	5	1.2815e-05	5.3523e-05	0.006524	5	-0.76331
Polr2c	5	1.2849e-05	5.3523e-05	0.006524	4	-0.96598
Rpl34	4	1.4019e-05	5.3523e-05	0.006524	4	-0.98848
Ran	5	1.4027e-05	5.8365e-05	0.007067	4	-1.5235
Rprd2	5	1.4102e-05	5.8902e-05	0.007086	5	-0.97661
Eif2b4	5	1.4211e-05	5.944e-05	0.007104	5	-0.69061
Mms22l	5	1.4385e-05	5.9978e-05	0.007122	4	-1.2581
Plk1	5	1.4592e-05	6.1592e-05	0.007221	3	-0.75165
Cnot3	5	1.4669e-05	6.1592e-05	0.007221	5	-0.96798
Hcfc1	5	1.5093e-05	6.2668e-05	0.007254	5	-0.97735
Prpf3	5	1.5156e-05	6.2668e-05	0.007254	5	-0.94975
Phb2	5	1.6134e-05	6.7509e-05	0.007766	5	-1.2662
Sf3a3	5	1.6453e-05	7.0737e-05	0.008087	4	-1.7584
Smc3	5	1.6657e-05	7.2888e-05	0.008231	5	-1.079
March5	5	1.6688e-05	7.2888e-05	0.008231	5	-1.0859
Wdr5	5	1.6794e-05	7.3426e-05	0.008241	5	-1.2912
Znrd1	5	1.699e-05	7.4502e-05	0.008311	5	-0.93093
Smarca4	5	1.7213e-05	7.504e-05	0.00832	5	-0.80917
Alyref	5	1.7635e-05	7.7192e-05	0.008457	5	-0.96475
Bcl2	5	1.7652e-05	7.7192e-05	0.008457	5	-0.77909
Eif1ad	5	1.8376e-05	8.0419e-05	0.008759	5	-0.85919
Ap1g1	5	1.8552e-05	8.1495e-05	0.008824	5	-0.70596
Tnpo1	5	1.899e-05	8.3109e-05	0.008946	5	-1.0167
Polr2f	5	1.9331e-05	8.4723e-05	0.009066	5	-0.83273
Zbtb17	5	1.9896e-05	8.6336e-05	0.009186	5	-0.73381
H2-Q6	4	2.2425e-05	8.9564e-05	0.00942	4	-1.1533
BC031181	4	2.2577e-05	8.9564e-05	0.00942	3	-1.2542
Rps8	2	5.3063e-05	9.1716e-05	0.009592	2	-1.8507
Cdk9	5	2.1368e-05	9.3329e-05	0.009705	5	-1.0904
Bysl	5	2.1954e-05	9.6019e-05	0.009929	5	-0.92536
Lrr1	5	2.2334e-05	9.9247e-05	0.010147	4	-0.80726
Atp5b	5	2.245e-05	9.9785e-05	0.010147	5	-0.87646
Lce1j	2	5.6193e-05	9.8709e-05	0.010147	2	-1.2771
Donson	5	2.2827e-05	0.00010409	0.010513	5	-1.0404
Kars	5	2.2935e-05	0.00010516	0.010513	5	-1.0164
Spc25	5	2.2991e-05	0.00010516	0.010513	5	-1.0025
Pwp2	5	2.3136e-05	0.00010624	0.010513	5	-1.0698
Cpsf3	5	2.3154e-05	0.00010624	0.010513	5	-0.74798
Cdk6	4	2.801e-05	0.00010947	0.010775	4	-1.1654
Ddx24	5	2.4016e-05	0.00011269	0.011033	5	-0.8248
Aars	5	2.4422e-05	0.00011485	0.011184	4	-0.8612
Txnl4a	5	2.4627e-05	0.00011592	0.01123	4	-0.86724
Pam16	5	2.6482e-05	0.00012399	0.011949	5	-1.0278
Sec61a1	5	2.7035e-05	0.0001256	0.012041	5	-0.85663
Mki67ip	5	2.7595e-05	0.00012776	0.012172	5	-1.1032
Atoh1	5	2.7867e-05	0.00012829	0.012172	2	0.21706
Rrm1	5	2.8394e-05	0.00013098	0.0123	5	-1.0413
Chmp2a	5	2.8498e-05	0.00013098	0.0123	5	-0.96468
Eif2b5	5	2.9419e-05	0.00013798	0.012891	4	-0.79805
Pold1	5	3.021e-05	0.0001412	0.013126	5	-1.072
Gtf2a1	5	3.1364e-05	0.00014766	0.013657	5	-0.63592
Psmd1	5	3.2535e-05	0.00015465	0.014162	4	-0.90666
Hist1h2bj	2	7.9223e-05	0.00015411	0.014162	2	-1.6653
Ybx1	5	3.2959e-05	0.00015627	0.014239	5	-0.72377
Cdt1	5	3.4667e-05	0.00016272	0.014754	5	-0.90696
Taf8	5	3.5471e-05	0.00016568	0.014949	5	-0.84051
Rbbp6	7	2.7131e-05	0.00017402	0.015624	5	-0.80484
Psma2	4	4.8392e-05	0.00018262	0.016317	4	-1.2574
Nup107	5	3.8599e-05	0.00018505	0.016454	4	-0.86565
Dtymk	7	2.9884e-05	0.00018854	0.016541	6	-0.94426
Racgap1	5	3.8979e-05	0.00018693	0.016541	5	-0.69097
Atp6v0c	5	3.9311e-05	0.00018908	0.016541	5	-0.89244
Ppan	5	3.94e-05	0.00018962	0.016541	5	-0.78477
Cltc	5	3.9881e-05	0.00019284	0.016743	5	-0.75692
Rpf1	5	4.2986e-05	0.00020576	0.017579	4	-1.0251
Dmrtc1c1	5	4.309e-05	0.00020576	0.017579	5	-0.60364
Trappc8	5	4.3332e-05	0.00020629	0.017579	5	-0.69962
Brf1	5	4.3488e-05	0.00020629	0.017579	5	-0.88341
Klk1b27	3	6.8378e-05	0.0002149	0.018228	3	-1.0131
Nudt21	5	4.563e-05	0.00021705	0.018326	5	-0.89404
Saa2	3	7.0982e-05	0.00022351	0.018785	3	-1.0938
Tmx2	5	4.7519e-05	0.00022566	0.018879	5	-0.88494
Wee1	5	4.7766e-05	0.00022673	0.018884	5	-0.60503
Hspa9	5	4.8391e-05	0.00023104	0.019032	5	-0.87857
Rps9	5	4.8565e-05	0.00023158	0.019032	4	-1.1106
Sf3a1	5	4.8972e-05	0.00023265	0.019032	5	-0.97464
Psma3	3	7.3711e-05	0.00023211	0.019032	3	-1.0823
Aldoa	5	4.9812e-05	0.00023749	0.019172	5	-0.58267
Phf5a	3	7.5369e-05	0.00023642	0.019172	3	-1.1935
Tuba1c	2	0.00012239	0.00023749	0.019172	2	-1.4403
Exosc2	5	5.0338e-05	0.00023857	0.019175	5	-0.79811
Prc1	5	5.2265e-05	0.0002461	0.019694	4	-0.81514
Smu1	5	5.3029e-05	0.00024879	0.019738	5	-0.916
Rps15	3	7.9933e-05	0.00024771	0.019738	3	-1.3186
Tbl3	5	5.3446e-05	0.00025148	0.019844	5	-0.91803
Atp6v1b2	5	5.3843e-05	0.00025309	0.019844	5	-0.89327
Wdr3	5	5.4057e-05	0.00025417	0.019844	5	-0.65682
Ptpn23	5	5.4143e-05	0.00025444	0.019844	5	-0.61795
Psmc5	5	5.4705e-05	0.00025793	0.020032	5	-0.87509
Wdr55	5	5.5075e-05	0.00026062	0.020156	5	-0.59468
Prpf6	5	5.602e-05	0.00026493	0.020269	5	-0.63186
Scap	5	5.6593e-05	0.000266	0.020269	5	-0.73223
Rcl1	5	5.6895e-05	0.00026654	0.020269	4	-0.82393
Sf3b2	5	5.6933e-05	0.00026654	0.020269	5	-1.0058
Ddx55	5	5.7353e-05	0.00026762	0.020269	5	-1.0026
Seh1l	5	5.7631e-05	0.00026869	0.020269	5	-0.74059
Terf2	5	5.8833e-05	0.00027407	0.020411	5	-0.78842
Ik	5	5.9032e-05	0.00027461	0.020411	5	-1.2239
Psmc2	5	5.9117e-05	0.00027515	0.020411	5	-0.69337
Rad21	5	5.9698e-05	0.0002773	0.020411	5	-1.0102
Psmc1	5	6.0022e-05	0.00027837	0.020411	4	-1.1076
Pbx2	5	6.0257e-05	0.00027891	0.020411	5	-1.2889
Pes1	5	6.0457e-05	0.00027945	0.020411	5	-0.89661
Fdps	4	7.1258e-05	0.00027353	0.020411	4	-0.69578
Snrpb	5	6.1677e-05	0.00028375	0.02055	5	-0.64341
Pola2	5	6.2061e-05	0.00028591	0.02055	5	-0.69918
Kif23	5	6.259e-05	0.00028806	0.02055	4	-0.98508
Ddx54	5	6.2681e-05	0.00028806	0.02055	4	-0.67371
Brf2	5	6.2727e-05	0.00028806	0.02055	5	-0.82848
Rpl26	1	0.00028424	0.00028322	0.02055	1	-2.1699
Rps16	3	9.6019e-05	0.00029182	0.020739	3	-1.4707
Ufd1l	5	6.4474e-05	0.00029451	0.020769	5	-0.68629
Hist1h2ab	1	0.00029539	0.00029344	0.020769	1	-1.6989
Paf1	5	6.4674e-05	0.00029666	0.020841	5	-0.74519
D2Wsu81e	5	6.5854e-05	0.00030312	0.021128	5	-0.64073
Prpf38a	5	6.6044e-05	0.00030366	0.021128	4	-1.2676
Scd2	5	6.6426e-05	0.00030419	0.021128	4	-0.95088
Vps35	5	6.9081e-05	0.00031603	0.021868	5	-0.75637
Gpkow	5	6.9837e-05	0.00031926	0.022008	4	-0.92926
Rpl7l1	5	7.0986e-05	0.00032571	0.02237	4	-0.63821
Rpf2	5	7.2076e-05	0.00032894	0.022507	5	-0.84878
Supt5	5	7.2658e-05	0.00033055	0.022534	5	-0.89783
Smc1a	5	7.3975e-05	0.00033432	0.022707	5	-0.87978
Gm15292	2	0.00016878	0.00033808	0.022878	2	-1.2656
Arfgap2	5	7.6212e-05	0.000344	0.023132	5	-0.82792
Oxa1l	5	7.6325e-05	0.00034508	0.023132	5	-0.6962
Ncapd3	5	7.6375e-05	0.00034561	0.023132	3	-1.1062
Ticrr	5	7.6887e-05	0.00034777	0.023192	4	-0.74946
Dctn4	5	7.7781e-05	0.00035261	0.023297	4	-0.66681
Cdc6	5	7.7905e-05	0.00035315	0.023297	4	-0.73203
Nol6	4	9.2646e-05	0.00035261	0.023297	4	-0.83636
Med6	5	8.0138e-05	0.00036444	0.023957	5	-1.016
Ddx5	5	8.163e-05	0.0003709	0.024294	4	-1.0015
Ccdc167	5	8.3598e-05	0.00038273	0.024892	2	0.15734
Krtap6-5	2	0.00019213	0.00038166	0.024892	2	-1.1094
Ap2s1	5	8.3997e-05	0.00038435	0.024909	5	-0.69309
Cdk1	5	8.4686e-05	0.0003865	0.024961	5	-0.75194
Ndc80	5	8.6879e-05	0.00039618	0.025442	4	-0.96802
Zcchc9	5	8.7055e-05	0.00039672	0.025442	4	-0.96598
Sult2a2	3	0.0001294	0.00039887	0.025492	2	-1.111
Ppp1r15b	5	8.9955e-05	0.00040855	0.02602	4	-0.93825
Rpl31	2	0.00020183	0.0004107	0.026067	2	-1.1537
Psmd8	5	9.2192e-05	0.0004177	0.02642	4	-0.70323
Zbtb41	5	9.3099e-05	0.00042308	0.026521	5	-0.71657
Rps7	2	0.00020853	0.000422	0.026521	2	-1.11
Rpl18a	2	0.00020885	0.00042361	0.026521	2	-1.3367
Fnta	5	9.5655e-05	0.00043599	0.027144	5	-0.72943
Hars	5	9.5844e-05	0.00043652	0.027144	4	-0.8566
Hcfc1r1	5	9.8849e-05	0.00045051	0.027919	5	-0.58266
Pelp1	5	9.9477e-05	0.00045428	0.027998	5	-0.65353
Pgd	5	9.9617e-05	0.00045481	0.027998	5	-0.61087
Samsn1	5	0.00010167	0.00046181	0.028333	5	-0.62799
Bms1	5	0.00010334	0.00046987	0.028733	4	-0.85505
Mrps21	5	0.00010495	0.00047687	0.029033	5	-0.6104
Uba1	5	0.00010521	0.00047794	0.029033	4	-1.0187
Prpf40a	5	0.00010615	0.00048117	0.029102	5	-0.67225
Las1l	5	0.00010642	0.00048225	0.029102	5	-1.1176
Wbp11	5	0.0001084	0.00049032	0.029365	5	-0.72364
Rrp12	5	0.00010848	0.00049085	0.029365	4	-0.72038
Psmd7	5	0.00010873	0.00049139	0.029365	5	-0.80924
Gm21951	2	0.0002479	0.0004957	0.029527	2	-1.3648
Polr2g	5	0.00011375	0.00051129	0.030129	5	-0.81289
Fam50a	5	0.00011387	0.00051183	0.030129	4	-0.69889
Ttll2	5	0.00011444	0.00051398	0.030129	4	-0.78326
Lce1b	2	0.00025636	0.00051398	0.030129	1	-1.0767
Speer4e	1	0.00050718	0.00051076	0.030129	1	-1.9529
Aatf	5	0.00011579	0.00052259	0.030536	5	-0.64544
Vps28	5	0.00011675	0.00052743	0.030687	5	-0.80786
Slc33a1	5	0.00011736	0.00052851	0.030687	4	-1.0704
Tfrc	5	0.00011888	0.00053496	0.03086	4	-0.86085
Psmb2	5	0.00011943	0.00053711	0.03086	5	-1.0668
Cse1l	5	0.00012045	0.00053819	0.03086	5	-0.8739
Rpl3	2	0.00026941	0.00053496	0.03086	2	-1.6418
Zc3h18	5	0.00012255	0.00054518	0.031164	5	-0.48733
Exosc10	5	0.00012419	0.00055298	0.031512	4	-0.81646
Sfpq	5	0.00012519	0.00055809	0.031705	4	-0.82668
Hist2h2ab	3	0.00018391	0.00056401	0.031942	2	-0.98082
Lsm2	12	6.3287e-05	0.00056885	0.032117	8	-0.55261
Rps27l	2	0.00029257	0.00057154	0.032171	2	-1.1726
Osbp	5	0.00012849	0.00058069	0.032586	4	-0.89001
Rps21	5	0.00012903	0.00058391	0.03259	5	-0.96201
Ppil4	5	0.00012922	0.00058499	0.03259	5	-0.78994
Myh9	5	0.00012953	0.00058607	0.03259	4	-0.72784
Haus1	5	0.00013171	0.00059629	0.033058	5	-0.57083
Mcm4	5	0.00013422	0.00061296	0.03388	5	-0.76023
Ssrp1	5	0.00013523	0.00061888	0.034105	5	-0.89496
Dnajc17	5	0.00013583	0.00062103	0.034121	5	-0.67896
Rps18	2	0.00032027	0.00062372	0.034167	2	-1.3428
Mylk3	5	0.00013933	0.00063233	0.034336	2	0.09242
Skiv2l2	5	0.00014048	0.00063717	0.034336	5	-0.85329
Hinfp	5	0.00014048	0.00063717	0.034336	5	-1.0769
Chek1	5	0.00014062	0.00063771	0.034336	4	-0.80569
Napa	5	0.00014094	0.00063824	0.034336	5	-0.76984
Nom1	5	0.0001413	0.00063986	0.034336	4	-0.66547
Eif4e	4	0.0001674	0.00063233	0.034336	4	-1.0238
Dcaf7	5	0.00014478	0.00065761	0.03517	5	-0.61363
Eif3m	5	0.00014509	0.00065922	0.03517	5	-0.8533
Rpl7a	2	0.00034259	0.00066568	0.035412	2	-1.03
Fam60a	3	0.000226	0.0006872	0.036451	3	-1.1413
Cdc20	5	0.00015135	0.00069204	0.036602	5	-0.99887
Vmn1r176	1	0.00071897	0.00071732	0.037831	1	-1.9294
Cbx3	2	0.00036951	0.00072055	0.037893	2	-1.7218
Smg1	5	0.00015889	0.00073668	0.038631	4	-1.0545
Eif2b3	5	0.00016116	0.00074906	0.039168	5	-1.0491
Csnk2b	5	0.0001622	0.00075121	0.039169	4	-0.91329
Ctdsp2	7	0.00012449	0.00075551	0.039172	5	-0.81499
Rbx1	5	0.00016285	0.00075444	0.039172	5	-1.317
Dhfr	5	0.00016386	0.00075874	0.039174	5	-0.68557
Krtap22-2	3	0.00025266	0.00075981	0.039174	3	-0.80937
Ppie	5	0.00017152	0.00079263	0.040666	5	-0.6708
Nob1	5	0.00017189	0.00079317	0.040666	4	-0.76928
Mtor	5	0.00017282	0.00080016	0.04091	5	-0.53334
Csnk1a1	5	0.00017659	0.00082114	0.041663	3	-1.0207
Cct7	5	0.00017664	0.00082114	0.041663	5	-1.1539
Gnl2	5	0.00017716	0.00082168	0.041663	4	-0.73692
Gm14295	2	0.00042594	0.00082867	0.041902	2	-1.5653
Nop9	5	0.00017985	0.00083405	0.042025	5	-0.85962
Sec13	5	0.00018035	0.00083566	0.042025	5	-0.82794
Rictor	5	0.00018411	0.00085234	0.042747	5	-0.61338
Naa25	5	0.00018665	0.0008631	0.043169	5	-0.67528
Banf1	5	0.00018968	0.00087762	0.043776	5	-0.77786
Ldb1	5	0.00019133	0.00088138	0.043845	4	-1.0009
1110004E09Rik	5	0.00019436	0.0008943	0.044209	5	-0.66289
BC003965	5	0.00019505	0.00089591	0.044209	2	-0.11211
Sap18	3	0.00029958	0.00089376	0.044209	3	-1.1938
Actl6a	5	0.00019654	0.00090183	0.044382	4	-0.56145
Sf3b4	5	0.00019815	0.00090989	0.04466	4	-1.2422
Tomm22	4	0.00025016	0.00091635	0.044857	4	-0.62551
Anapc4	5	0.00020159	0.00092173	0.044904	4	-0.61565
Ddb1	5	0.00020223	0.00092765	0.044904	5	-0.76777
Qars	5	0.00020239	0.00092818	0.044904	5	-0.62461
Eif3c	5	0.00020312	0.00093034	0.044904	4	-0.90652
Ap2m1	5	0.00020338	0.00093141	0.044904	5	-0.65044
Pcf11	5	0.00020356	0.00093195	0.044904	5	-0.84398
Eif2b2	5	0.00020611	0.00094271	0.045304	5	-1.1015
Dkc1	5	0.00020979	0.00096046	0.046037	5	-0.70347
Brix1	5	0.0002134	0.00097714	0.046715	5	-0.83497
Hist1h1e	4	0.00027087	0.00098574	0.047004	3	-1.1957
Ccnd3	5	0.00021649	0.00099112	0.047138	5	-0.66475
Ddx49	5	0.00021765	0.0009965	0.047272	4	-1.1891
Psmd14	5	0.00022056	0.0010089	0.047736	5	-0.77062
Gtf2a2	5	0.00022316	0.0010202	0.048024	5	-0.66976
Stag2	4	0.00027931	0.0010186	0.048024	4	-1.0568
Nrf1	5	0.00022421	0.0010245	0.048103	5	-0.88615
Runx1	5	0.0002294	0.0010444	0.048913	4	-0.62163
Dync1h1	5	0.00023566	0.0010723	0.050095	5	-0.47766
Sap130	5	0.00023736	0.0010788	0.050168	5	-0.72558
Dad1	5	0.00023742	0.0010793	0.050168	4	-0.76039
Vmn1r238	1	0.0011091	0.0010831	0.050216	1	-1.6841
Cox6c	5	0.00023917	0.001089	0.050363	5	-0.67088
Yrdc	5	0.00024076	0.0010949	0.050458	4	-0.5913
Mzt1	5	0.0002409	0.0010966	0.050458	4	-0.85862
Tk1	5	0.00024331	0.00111	0.050949	3	-0.95934
Pdcd7	5	0.00024605	0.0011224	0.051389	5	-0.67941
Hemk1	5	0.00025078	0.0011466	0.052231	2	-0.016565
Atad3a	5	0.00025084	0.0011466	0.052231	5	-0.75041
Ascc3	5	0.00025137	0.0011493	0.052231	5	-0.73597
Psma5	5	0.00025863	0.0011826	0.053614	5	-1.1014
U2af2	5	0.00025942	0.0011875	0.053701	4	-0.71081
Ifnab	2	0.00061816	0.0012084	0.054516	2	-1.1693
Ranbp1	5	0.00026511	0.0012154	0.054698	5	-0.6329
Cct8	5	0.00026563	0.0012192	0.054733	5	-0.84163
Prpf31	5	0.00026771	0.001231	0.055127	5	-0.63907
Zfp706	5	0.0002695	0.001237	0.055127	5	-0.53264
Mcm3	5	0.00026953	0.001237	0.055127	4	-0.71975
Gm9897	5	0.00027445	0.0012585	0.05595	4	-0.50313
Ahi1	10	0.00017331	0.0012714	0.056388	8	-0.47584
Nop58	5	0.00027895	0.0012843	0.05667	5	-0.71003
Iars	5	0.00027927	0.001287	0.05667	4	-0.70894
Krtap4-13	1	0.0013097	0.0012864	0.05667	1	-1.4769
Lsm4	5	0.0002812	0.0012961	0.056937	5	-0.61383
Trappc11	5	0.00028192	0.001301	0.057013	4	-0.71927
Ints7	5	0.00028354	0.001308	0.057184	5	-0.72784
Ttc1	5	0.00028514	0.0013176	0.057339	4	-0.81419
Cops4	5	0.00028573	0.0013193	0.057339	5	-0.43204
Cd2bp2	5	0.00028598	0.0013209	0.057339	5	-0.65878
Nle1	5	0.00028797	0.0013311	0.057647	5	-0.80491
Nip7	5	0.00029044	0.0013418	0.057977	4	-0.80539
Nup93	5	0.00029166	0.0013483	0.058119	4	-1.1369
Atp6v1a	5	0.00029427	0.0013591	0.058446	4	-0.57378
Heatr1	5	0.00029639	0.0013682	0.058612	5	-0.71346
Aqr	5	0.00029656	0.0013693	0.058612	5	-0.66358
Rpa2	5	0.00029892	0.0013773	0.05882	5	-0.51192
Taf1d	5	0.00030053	0.0013886	0.059165	5	-1.0932
Kin	5	0.00030257	0.0013994	0.059486	5	-0.61944
Wdr46	5	0.00030651	0.0014193	0.060193	5	-0.69521
Exosc9	5	0.00030761	0.0014252	0.060301	5	-0.87974
Farsb	5	0.0003085	0.001429	0.060301	5	-0.68559
Nhp2	5	0.00030886	0.0014317	0.060301	4	-0.8911
Mphosph10	5	0.00031241	0.0014441	0.060683	4	-1.0473
Nvl	5	0.00031699	0.001458	0.061131	5	-0.51888
Dpagt1	5	0.0003193	0.0014661	0.06133	5	-0.53903
Rbm25	5	0.00032124	0.0014726	0.061456	4	-0.71626
Xrn2	5	0.00032189	0.0014758	0.061456	5	-0.88966
Rab11b	5	0.00032356	0.0014865	0.061647	5	-0.63347
Mrpl42	5	0.00032386	0.0014871	0.061647	5	-0.78791
Med14	5	0.00032937	0.0015091	0.062421	4	-0.81308
Chmp6	5	0.00033152	0.0015167	0.062592	5	-0.82038
Rfwd3	5	0.00033324	0.0015242	0.062762	5	-0.38539
Bop1	5	0.00033515	0.0015366	0.06313	4	-0.54177
Tomm40	5	0.00034143	0.0015721	0.064411	5	-0.48677
Med28	5	0.00034386	0.0015785	0.064411	5	-0.80789
Mtbp	5	0.00034473	0.0015812	0.064411	5	-0.59108
Wapal	5	0.00034495	0.0015818	0.064411	4	-0.80552
Shc1	5	0.00035323	0.0016124	0.065258	5	-0.64869
Trappc5	5	0.00035346	0.001614	0.065258	5	-0.66637
Metap2	5	0.00035379	0.0016146	0.065258	4	-0.96838
Tsr1	5	0.00035428	0.0016167	0.065258	4	-0.96419
Mrpl41	5	0.00035701	0.0016286	0.065486	5	-0.77363
Eif3g	5	0.00035772	0.0016339	0.065486	5	-0.87257
Eif3e	5	0.00035827	0.001635	0.065486	4	-1.028
Cdan1	5	0.00035894	0.0016366	0.065486	4	-0.55778
Tsr2	5	0.00036061	0.0016425	0.065575	4	-0.80559
Snrpa1	5	0.00036122	0.0016463	0.065575	5	-0.96403
Tstd2	5	0.00036222	0.0016495	0.065575	2	0.20093
Psmd3	5	0.00036513	0.0016657	0.066074	4	-1.1694
Dhx38	5	0.00036585	0.00167	0.066102	5	-0.8612
Kpnb1	5	0.00036834	0.0016791	0.066322	5	-0.88864
Setd8	5	0.00036926	0.0016829	0.066328	4	-0.569
Krtap4-8	1	0.0017445	0.0016996	0.066842	1	-1.3099
Sf3b1	5	0.00037524	0.0017055	0.066932	5	-0.7964
Gins1	5	0.00037691	0.001713	0.066942	5	-0.55534
Wdr74	5	0.00037699	0.001713	0.066942	5	-0.82574
Tmem181a	5	0.00037836	0.00172	0.06706	5	-0.75257
Cwc15	5	0.00038048	0.0017286	0.06706	5	-0.79925
Fancd2	5	0.00038149	0.0017351	0.06706	4	-0.67798
Utp15	5	0.00038173	0.0017361	0.06706	4	-0.92513
Rangap1	5	0.00038233	0.0017388	0.06706	5	-0.6005
Cpsf1	5	0.00038289	0.001741	0.06706	4	-0.71889
Usp36	5	0.00038307	0.0017415	0.06706	4	-0.62899
Wac	5	0.00038594	0.0017593	0.067502	5	-0.79669
Rps3	5	0.00038614	0.0017603	0.067502	4	-0.99555
Hist3h2a	5	0.00039374	0.0017905	0.068335	2	-0.0046381
Haus8	5	0.00039398	0.001791	0.068335	5	-0.71394
Plrg1	5	0.00039483	0.0017959	0.068335	5	-0.70833
Riok2	5	0.00039512	0.0017969	0.068335	4	-1.5515
Psma1	5	0.00039782	0.0018061	0.068541	5	-0.73367
Ubtf	5	0.00039963	0.0018179	0.068749	4	-0.80796
Irf2bp2	5	0.00039995	0.0018195	0.068749	4	-0.58268
Prkcdbp	5	0.00040032	0.0018227	0.068749	3	-0.86561
H2-D1	4	0.00051764	0.0018857	0.070974	3	-0.76784
Hist1h3f	1	0.0019451	0.0018895	0.070974	1	-1.2774
Rpl24	3	0.00064846	0.0019061	0.071454	3	-1.3998
Fbxo42	5	0.00041859	0.0019137	0.071486	5	-0.52456
Vmp1	5	0.00041876	0.0019147	0.071486	4	-1.0822
Capn3	5	0.00042192	0.0019282	0.071817	5	-0.45355
Nup155	5	0.00042262	0.0019314	0.071817	4	-0.83301
Psmg3	5	0.0004246	0.0019454	0.07212	5	-0.59292
Nup160	5	0.00042516	0.0019492	0.07212	4	-0.89906
Sfta2	5	0.00042592	0.0019513	0.07212	4	-0.6892
Rpl35	2	0.001016	0.0019588	0.072253	2	-1.1332
Hoxb8	5	0.00043304	0.0019863	0.073012	5	-0.73201
Ddx23	5	0.00043327	0.0019874	0.073012	4	-0.74007
Slmo2	5	0.00043807	0.0020121	0.073687	5	-0.93734
Med21	5	0.00043864	0.0020137	0.073687	5	-0.44753
Tgif2lx1	5	0.00043966	0.0020186	0.073717	4	-0.78256
Ighmbp2	5	0.0004409	0.0020239	0.073767	5	-0.56974
Rev3l	5	0.00044354	0.0020374	0.074111	2	0.005364
Srbd1	5	0.00044545	0.0020454	0.074257	5	-0.7704
1700010D01Rik	5	0.00045189	0.0020729	0.075105	4	-0.52337
Atp5o	5	0.00046294	0.0021224	0.076718	3	-0.6999
Atp6v1c1	5	0.00046448	0.0021272	0.076718	5	-0.54191
Top2a	5	0.0004651	0.0021299	0.076718	4	-0.95318
Rrm2	5	0.00047076	0.0021546	0.077326	5	-0.7295
Actr10	5	0.00047088	0.0021552	0.077326	5	-0.86034
Nup98	5	0.00047214	0.0021606	0.077368	4	-1.1493
Strbp	5	0.00047365	0.0021708	0.077583	1	-0.0064382
Dhrs1	5	0.00047468	0.0021783	0.077593	4	-0.69943
Tulp4	5	0.00047509	0.0021821	0.077593	4	-0.88918
Atp1b3	5	0.00047563	0.0021837	0.077593	5	-0.89843
Triap1	5	0.00047838	0.0021934	0.077787	4	-0.8397
Cdc37	5	0.00047983	0.0021977	0.077789	5	-0.75668
Edc4	5	0.00048273	0.0022117	0.078134	4	-0.61581
Mars	5	0.00049131	0.0022456	0.079179	5	-0.53051
Wdr82	5	0.00049441	0.0022644	0.079595	5	-0.72329
Mat2a	5	0.00049473	0.002266	0.079595	4	-0.91042
Dhx16	5	0.00049565	0.0022719	0.079651	4	-0.79467
Cir1	5	0.00049695	0.0022784	0.079726	4	-0.86038
Tma16	5	0.00050746	0.0023252	0.081209	4	-1.3688
Impdh2	5	0.00050881	0.0023327	0.081318	4	-0.82981
Rrp36	5	0.00051188	0.002344	0.081422	4	-0.8022
Ruvbl2	5	0.00051196	0.0023445	0.081422	5	-0.70454
Nop2	5	0.000516	0.0023564	0.081544	5	-0.44883
Lsm7	2	0.0012083	0.0023569	0.081544	2	-1.0224
Lce1a1	4	0.00065025	0.0023623	0.081576	3	-0.78765
Med13l	5	0.00052234	0.0023827	0.082033	5	-0.66046
Mis18bp1	5	0.00052283	0.0023849	0.082033	5	-0.57487
Dctn2	5	0.00052375	0.0023897	0.082033	5	-0.73431
Hmgcs1	5	0.00052575	0.0023978	0.082033	4	-0.75143
Hist1h4f	2	0.0012286	0.0023956	0.082033	2	-1.1605
Krr1	5	0.00052734	0.0024042	0.082035	5	-0.74592
Atp5a1	5	0.000528	0.002408	0.082035	5	-0.69081
Fthl17	3	0.00083371	0.0024112	0.082035	3	-0.56419
Cars	5	0.00053067	0.002422	0.082249	5	-0.54434
Wdr33	5	0.00053952	0.0024623	0.083466	4	-0.79416
Clp1	5	0.00054349	0.0024796	0.08385	5	-0.56808
1700018F24Rik	5	0.00054485	0.0024828	0.08385	5	-0.59326
Masp2	5	0.00055794	0.0025382	0.08548	5	-0.44173
Kdm1a	5	0.00055892	0.0025403	0.08548	5	-0.64979
Polr3d	5	0.00057769	0.0026232	0.088106	5	-0.54184
Abce1	5	0.00058286	0.0026463	0.088721	5	-0.82532
Clns1a	5	0.00058546	0.0026592	0.088992	5	-0.54251
Gemin5	5	0.00059193	0.002684	0.089657	4	-0.65054
Kansl3	5	0.00059316	0.0026899	0.089692	5	-0.97131
Suds3	5	0.00059594	0.0027012	0.089741	5	-0.48973
Hgs	5	0.00059682	0.0027055	0.089741	5	-0.62206
Gpn2	5	0.00059741	0.0027076	0.089741	5	-0.4634
U2af1	4	0.00074998	0.0027109	0.089741	3	-0.88094
Med19	5	0.00060435	0.0027388	0.090466	5	-0.67487
Rsl1d1	5	0.00060534	0.0027426	0.090466	3	-0.46057
Top3a	5	0.00061315	0.0027776	0.091359	5	-0.83973
Ddx21	5	0.00061405	0.0027808	0.091359	5	-0.53685
Rps19bp1	5	0.00061513	0.0027846	0.091359	5	-0.60523
Exosc7	5	0.0006262	0.0028357	0.09287	4	-1.1323
Nol11	5	0.0006328	0.0028706	0.093423	5	-0.90399
Hectd1	5	0.00063323	0.0028722	0.093423	4	-0.98082
Wnk1	5	0.00063444	0.002876	0.093423	5	-0.58049
Slc2a1	5	0.00063501	0.0028787	0.093423	5	-0.67185
Vps51	5	0.00063628	0.002883	0.093423	5	-0.52716
Atp5g2	4	0.00079742	0.002876	0.093423	4	-0.49993
Tubgcp4	5	0.00063944	0.0028975	0.093729	3	-0.84127
Sytl3	5	0.00064396	0.002919	0.094259	4	-0.58517
Ranbp3	5	0.00064783	0.0029373	0.094684	4	-0.49311
Cdca5	5	0.00065222	0.0029583	0.095193	5	-0.64513
Wdr36	5	0.00065496	0.0029674	0.095258	5	-0.8695
Vmn2r100	5	0.00065553	0.0029707	0.095258	5	-0.53289
Runx2	5	0.00066878	0.0030352	0.097159	5	-0.52381
Vmn1r158	1	0.0030932	0.003046	0.097334	1	-1.4728
Srpr	5	0.00067334	0.0030562	0.097477	4	-0.72733
Grwd1	5	0.00067475	0.003061	0.097477	5	-0.39354
Krtap4-2	2	0.0015711	0.0030799	0.097907	2	-1.4685
Gm3404	1	0.0031378	0.0030858	0.097926	1	-1.4624
Slc4a7	5	0.00068289	0.0030939	0.098013	5	-0.36119
Polr3e	5	0.00068419	0.0031009	0.098066	5	-0.51779
Prpf19	5	0.00068962	0.0031197	0.098492	5	-0.89497
Nmd3	5	0.00069315	0.0031326	0.098697	4	-0.72391
Mcm3ap	5	0.0006942	0.0031369	0.098697	4	-0.85165
Eef1e1	5	0.00069707	0.0031476	0.098866	5	-0.46337
Spcs3	5	0.00071554	0.0032316	0.101329	5	-0.80469
Nfyc	5	0.00071941	0.0032461	0.101431	4	-0.97793
Nsl1	5	0.00071996	0.0032488	0.101431	4	-0.81069
Eif3b	5	0.00072107	0.0032515	0.101431	4	-0.7001
Ncapd2	5	0.00072236	0.0032568	0.101431	5	-0.57693
Angptl6	5	0.00072795	0.0032832	0.102079	4	-0.54335
Psma7	5	0.00073216	0.0033074	0.102658	5	-0.65506
Cenpi	5	0.00074327	0.0033553	0.103969	4	-0.73088
Ddx20	5	0.00075447	0.0033999	0.105175	4	-0.43894
Tmed2	5	0.00075592	0.0034075	0.105231	5	-0.64843
Usp7	4	0.00095828	0.0034446	0.106199	3	-0.70004
Rbm28	5	0.00077353	0.0034833	0.107214	5	-0.72902
Cdc123	5	0.00078289	0.0035269	0.108326	4	-0.74296
Zfp207	5	0.0007837	0.0035341	0.108326	5	-0.53253
Fbl	4	0.0009851	0.0035371	0.108326	3	-0.74886
Dctn5	5	0.0007918	0.0035678	0.108575	4	-1.0655
Sgol1	5	0.00079199	0.0035688	0.108575	5	-0.84769
Gm10142	2	0.0018136	0.0035651	0.108575	2	-1.1458
Tuba1b	1	0.0036171	0.0035565	0.108575	1	-1.6266
Vmn1r12	2	0.0018298	0.0035968	0.109246	2	-1.1794
Smarcb1	5	0.00081844	0.003684	0.111504	5	-0.60372
Rrn3	5	0.0008193	0.0036877	0.111504	4	-0.80556
Pafah1b1	5	0.00082005	0.0036893	0.111504	4	-0.651
Ruvbl1	5	0.00082498	0.0037082	0.111889	5	-0.76309
Lyl1	5	0.00083463	0.003756	0.113148	5	-0.42098
Zmat2	5	0.00083964	0.0037802	0.113692	5	-0.55964
Polr2d	5	0.00084544	0.0037996	0.114088	5	-0.36679
Nol10	5	0.00084758	0.0038088	0.114176	5	-0.54493
Emg1	5	0.00085981	0.0038545	0.115205	3	-0.75903
Sdad1	5	0.00086354	0.0038728	0.115205	4	-0.71987
Ugt1a10	5	0.00086358	0.0038728	0.115205	3	-0.71542
Oxsr1	5	0.00086358	0.0038728	0.115205	4	-0.77026
Vmn2r42	1	0.0039515	0.0038744	0.115205	1	-2.0416
Aamp	5	0.0008687	0.0038894	0.115466	4	-0.7668
Crnkl1	5	0.00087057	0.0038986	0.115551	5	-0.97674
Cct3	5	0.00087295	0.0039093	0.115684	5	-0.70965
Pabpn1	5	0.0008786	0.0039319	0.116075	4	-0.82779
Clec2d	4	0.0010919	0.0039352	0.116075	3	-0.35349
Bud13	5	0.00088778	0.0039701	0.116874	5	-0.51886
Gm9992	2	0.0020165	0.003975	0.116874	1	-0.78324
Osbpl9	5	0.00089381	0.0039976	0.117164	3	-0.79106
Eif4enif1	5	0.00089385	0.0039976	0.117164	5	-0.3729
Mcm6	5	0.00089637	0.0040094	0.117324	4	-0.70439
Tpx2	5	0.00091535	0.004082	0.118867	5	-0.65233
Snrnp40	5	0.00091632	0.0040874	0.118867	5	-0.70094
Il22	5	0.0009171	0.0040928	0.118867	4	-0.64272
Naa20	4	0.0011391	0.0040944	0.118867	4	-0.95813
Vmn2r30	1	0.004141	0.0040702	0.118867	1	-1.6206
Vbp1	5	0.00092151	0.0041138	0.119241	5	-1.4524
Tyms	4	0.0011458	0.0041213	0.119271	4	-0.89688
Mad2l1	5	0.0009249	0.004131	0.119346	5	-0.83849
Arf1	5	0.00092615	0.0041396	0.119346	5	-0.65544
Rpl37a	1	0.0042079	0.0041433	0.119346	1	-1.4564
Rrp9	5	0.00093932	0.0041971	0.120707	4	-0.81133
1700001J03Rik	5	0.00095018	0.0042482	0.121796	5	-0.85276
Rpl7	4	0.0011795	0.0042434	0.121796	4	-1.127
Ascc2	5	0.00095298	0.0042622	0.122007	4	-0.55869
Cd209f	5	0.00095723	0.0042805	0.122053	5	-0.49613
Haus3	5	0.00095814	0.0042832	0.122053	4	-0.45005
Cyth3	5	0.0009583	0.0042837	0.122053	5	-0.50286
Armcx3	5	0.0009654	0.0043171	0.122655	5	-0.4904
Ttc14	5	0.00096562	0.0043182	0.122655	5	-0.46581
Krtap19-1	2	0.0021947	0.0043289	0.122771	2	-1.1359
Dnajb14	5	0.00097047	0.0043408	0.122917	4	-1.1111
Exosc1	5	0.00097298	0.0043542	0.123108	5	-0.32852
H2-Q4	5	0.00097496	0.0043655	0.123238	3	-0.22757
Igbp1	5	0.00097881	0.0043859	0.123482	5	-0.61162
Gm12887	5	0.00097907	0.0043876	0.123482	5	-0.36125
Dnm1	5	0.0009881	0.0044317	0.124533	4	-0.49245
Ppp2r2a	5	0.00099223	0.0044457	0.124667	5	-0.56745
Usp1	5	0.00099333	0.00445	0.124667	5	-0.46216
Abcf1	5	0.00099693	0.0044634	0.124853	4	-0.7013
Polr2a	5	0.0010062	0.0045	0.125685	5	-0.63704
Lrg1	5	0.0010098	0.0045177	0.12599	5	-0.59969
1700013D24Rik	5	0.0010128	0.0045323	0.126204	3	-1.1625
Med17	5	0.0010197	0.0045613	0.126821	5	-0.88296
Mnt	5	0.0010247	0.0045839	0.127083	4	-0.7385
Tex10	5	0.0010267	0.0045914	0.127083	3	-0.75363
Ssu72	5	0.0010267	0.0045914	0.127083	5	-0.49581
Gspt1	5	0.0010311	0.0046173	0.127357	4	-0.51537
Ttk	5	0.0010321	0.0046216	0.127357	5	-0.52437
Ubap2l	5	0.0010323	0.0046221	0.127357	5	-0.36543
Rsl24d1	5	0.0010379	0.0046485	0.127891	4	-0.77942
Samt2	5	0.0010438	0.0046823	0.128632	5	-0.6506
Klk1b26	3	0.0016517	0.0047055	0.129074	3	-0.77796
Flt1	5	0.0010501	0.0047157	0.129162	4	-0.60291
Serbp1	5	0.0010532	0.0047318	0.129412	5	-0.32467
BC027231	5	0.0010555	0.0047426	0.129513	3	-0.84064
Srsf3	2	0.0024203	0.0047646	0.129923	2	-1.3002
Taf1	5	0.0010655	0.0047819	0.130199	4	-0.63662
Upf2	5	0.0010739	0.0048157	0.130929	3	-0.63934
Hnrnpc	5	0.0010852	0.0048738	0.13204	5	-0.66002
Abcc2	5	0.0010855	0.0048744	0.13204	5	-0.39559
Slc38a2	5	0.0010863	0.0048781	0.13204	4	-0.42274
Cct2	5	0.0010929	0.0049115	0.132747	4	-0.73483
Psmd13	5	0.0011022	0.0049489	0.133562	5	-0.70836
Phf20	5	0.001106	0.0049664	0.133837	5	-0.34599
Haus7	5	0.001107	0.0049744	0.133859	5	-0.84082
Grpel1	5	0.0011111	0.0049943	0.13419	5	-0.78219
Ltv1	5	0.001113	0.0050013	0.13419	4	-0.96115
Ppcs	5	0.0011259	0.005053	0.13534	3	-0.67697
Prpf4	5	0.0011274	0.0050589	0.13534	3	-0.90383
Cab39	5	0.0011335	0.0050869	0.135891	5	-0.68847
Med12	5	0.001139	0.0051121	0.136368	4	-0.64483
Eef1a1	4	0.0014391	0.0051353	0.136764	3	-0.78632
Apol7b	4	0.0014418	0.005145	0.136764	4	-0.43475
Max	4	0.0014443	0.0051493	0.136764	4	-0.91198
Traip	5	0.0011537	0.0051735	0.137209	5	-0.32556
Taar7a	2	0.00264	0.0052095	0.137966	2	-0.71029
Hist4h4	5	0.0011686	0.005238	0.138408	2	0.166
2810408M09Rik	5	0.0011694	0.0052412	0.138408	4	-0.51094
Pomp	5	0.001174	0.0052525	0.138507	5	-0.56059
Atp6v0e	5	0.0011758	0.0052622	0.138564	5	-0.49018
Fpgs	5	0.0011786	0.0052778	0.138777	5	-0.81043
Clspn	5	0.0011915	0.0053268	0.139864	5	-0.4281
Smg5	5	0.0011951	0.0053483	0.140229	4	-0.60299
Nol9	5	0.0012008	0.0053763	0.140762	5	-0.62458
Akirin2	5	0.0012037	0.005387	0.140843	5	-0.91173
Vkorc1l1	5	0.0012114	0.0054236	0.141598	4	-0.36018
Tbca	4	0.0015319	0.0054661	0.142506	4	-0.47026
Gm14151	2	0.0027875	0.0054908	0.142948	2	-1.0618
Preb	5	0.0012332	0.0055134	0.143334	5	-0.46993
Tprkb	5	0.0012408	0.0055403	0.14383	5	-0.57939
Anapc2	5	0.0012438	0.0055527	0.143948	4	-0.74125
Mrpl12	5	0.0012525	0.0056065	0.144934	4	-0.69902
Timm23	3	0.0019686	0.005599	0.144934	3	-0.71048
Rfc2	5	0.0012617	0.0056398	0.14541	5	-0.76512
Gsdmcl1	5	0.0012644	0.0056511	0.14541	4	-0.5975
Pnn	5	0.0012659	0.0056565	0.14541	5	-0.59884
Rpl10	1	0.0057016	0.0056468	0.14541	1	-1.3272
Mob4	5	0.0012732	0.0056899	0.146064	4	-0.87467
Cactin	5	0.0012771	0.0057044	0.146233	2	0.017252
Ints9	5	0.0012845	0.0057356	0.146638	3	-0.79387
Sars	5	0.0012846	0.0057361	0.146638	4	-0.63955
Cdc16	5	0.0013076	0.0058389	0.148851	5	-0.55903
Zfp738	4	0.0016341	0.0058324	0.148851	3	-0.71256
Med4	5	0.0013129	0.0058658	0.149026	5	-0.50625
Smpx	5	0.0013137	0.0058695	0.149026	5	-0.46778
Sec61g	3	0.0020815	0.0058862	0.149026	3	-0.70953
Vmn1r175	2	0.0029962	0.0058862	0.149026	2	-0.75248
Rps28	1	0.005958	0.0058862	0.149026	1	-1.2199
Tsg101	5	0.001322	0.0059034	0.149256	5	-1.0428
Adam6b	5	0.0013239	0.0059131	0.149296	5	-0.38335
Sap30bp	5	0.0013257	0.0059217	0.149308	5	-0.69823
Snw1	5	0.0013345	0.0059559	0.149759	5	-0.85922
Hist1h2ba	4	0.001671	0.0059486	0.149759	2	-0.23771
Oser1	5	0.001341	0.0059836	0.150251	4	-0.83767
Ppil2	5	0.0013474	0.0060072	0.150639	5	-0.79301
Nup133	5	0.0013511	0.0060218	0.150798	5	-0.4515
Ttc27	5	0.0013585	0.0060497	0.151293	4	-0.75068
Utp3	5	0.0013681	0.0060869	0.152014	5	-0.55296
Cdc5l	3	0.0021675	0.0061143	0.152493	3	-0.91734
Lce1k	5	0.001382	0.0061369	0.152669	4	-0.74245
Cdc45	5	0.0013826	0.006138	0.152669	4	-0.6207
Rbm22	5	0.0013922	0.0061762	0.153405	5	-0.50632
Prim1	5	0.0013946	0.0061842	0.153405	5	-0.40733
Vps29	5	0.0013984	0.0062004	0.153525	4	-0.6368
Dgcr8	5	0.0013998	0.0062057	0.153525	5	-0.32238
Hist2h2aa1	1	0.0062924	0.0062353	0.15405	1	-1.0058
Rnf40	5	0.0014186	0.006281	0.154972	4	-0.50497
Prl3d2	3	0.0022555	0.0063553	0.156593	3	-1.1758
Snapc5	5	0.0014412	0.0063849	0.157112	4	-0.66408
Cryge	4	0.0018031	0.0064026	0.157338	4	-0.5356
Copa	5	0.001456	0.0064403	0.158053	5	-0.71937
Hist1h2aa	5	0.0014585	0.0064548	0.158198	5	-0.4212
Mbtd1	5	0.001473	0.0065134	0.159423	5	-0.55905
Siva1	6	0.0012768	0.006571	0.160219	5	-0.41368
Nfat5	5	0.0014873	0.006571	0.160219	5	-0.60155
Rpl35a	2	0.0033604	0.0065721	0.160219	2	-1.1453
Apex2	5	0.0014913	0.0065898	0.160439	4	-0.64416
Cope	5	0.0014976	0.0066156	0.160855	5	-0.61359
Trappc3	5	0.001504	0.0066468	0.161401	4	-0.65877
Chmp5	5	0.0015229	0.0067251	0.163086	5	-0.51722
Gins2	5	0.0015264	0.0067412	0.163262	5	-0.32336
Haus5	5	0.0015298	0.0067566	0.163418	5	-0.80119
Gm11563	2	0.003458	0.0067716	0.163568	2	-0.90417
Oraov1	5	0.0015471	0.0068286	0.164298	4	-0.47995
Hist1h1d	4	0.001913	0.0068168	0.164298	4	-0.66113
Gm11569	1	0.0068831	0.0068265	0.164298	1	-0.95731
Kif26a	5	0.0015755	0.0069395	0.166746	3	-0.43597
Cd302	5	0.0015807	0.0069588	0.166765	5	-0.49914
Psmb4	5	0.0015809	0.0069594	0.166765	4	-0.82312
Spi1	5	0.0015832	0.0069674	0.166765	4	-0.84462
Tbc1d17	5	0.0015874	0.0069873	0.167025	2	0.17815
Ddx39b	5	0.0015992	0.0070422	0.167481	5	-0.75923
Thoc2	5	0.0016016	0.0070513	0.167481	5	-0.7682
Zfp619	5	0.0016023	0.007054	0.167481	3	-0.71863
Gosr2	5	0.0016041	0.007061	0.167481	5	-0.69576
Tra2b	3	0.0025041	0.0070304	0.167481	3	-0.59976
Hist1h2ak	2	0.0035972	0.0070395	0.167481	1	-0.64778
Arid1a	5	0.0016069	0.0070723	0.167533	4	-0.7717
Eif2s3x	5	0.0016103	0.0070863	0.167573	4	-0.92682
Krt6a	3	0.0025252	0.0070922	0.167573	3	-0.44587
Hspe1	3	0.0025345	0.0071094	0.167727	3	-0.78578
AA792892	1	0.0071841	0.007117	0.167727	1	-1.4328
Mbtps2	5	0.0016371	0.0071998	0.169463	5	-0.68282
Cyp2c50	5	0.0016431	0.0072229	0.16979	4	-0.5297
Gpr137b	5	0.0016603	0.0073058	0.171132	5	-0.29874
Eif4g2	5	0.0016608	0.0073079	0.171132	5	-0.55315
H2afb1	4	0.0020492	0.0073058	0.171132	4	-0.55213
Ccdc12	5	0.0016893	0.0074252	0.173657	4	-0.50479
Nat10	5	0.0017078	0.0075005	0.174679	4	-0.7736
Dmxl1	5	0.0017108	0.0075123	0.174679	5	-0.60818
Ttc30a1	5	0.001713	0.0075204	0.174679	4	-0.50437
Pglyrp4	5	0.0017151	0.0075279	0.174679	4	-0.53455
Baiap2l1	5	0.001716	0.0075328	0.174679	5	-0.45659
Snrnp35	5	0.0017214	0.0075543	0.174679	4	-0.58236
LOC100038947	3	0.0026932	0.0075382	0.174679	3	-1.0423
Zbed4	1	0.0075631	0.0074817	0.174679	1	-1.0562
Rpl19	1	0.00763	0.0075479	0.174679	1	-1.1636
Eif2s2	5	0.0017317	0.0075973	0.175039	5	-0.42127
Npat	5	0.0017321	0.0075984	0.175039	5	-0.66063
Tomm20	3	0.0027125	0.0075922	0.175039	3	-0.90842
Atp6ap1	5	0.0017438	0.0076538	0.175913	4	-0.78227
Gm10024	3	0.0027334	0.0076554	0.175913	3	-0.87272
Slbp	5	0.001749	0.007678	0.175992	2	0.16658
Hspa8	2	0.0039307	0.007671	0.175992	2	-0.89733
Ccnk	5	0.0017889	0.0078448	0.179591	5	-0.59519
Foxk1	5	0.0018052	0.0079147	0.180967	5	-0.35533
Vars	5	0.0018167	0.0079707	0.181394	5	-0.48446
Nr1h5	5	0.001817	0.0079728	0.181394	5	-0.39855
Vmn1r47	3	0.002841	0.0079459	0.181394	3	-0.95713
Vmn1r167	2	0.004076	0.007954	0.181394	2	-0.91924
Brdt	5	0.0018411	0.0080793	0.18359	5	-0.39917
Nus1	5	0.0018461	0.0081	0.183834	5	-0.63149
Ncapg2	5	0.0018657	0.0081864	0.185564	4	-0.39671
Rpain	8	0.0014706	0.0082342	0.18642	5	-0.44372
Notch2	5	0.001879	0.0082498	0.186544	4	-0.61545
Gm5938	5	0.0018956	0.0083144	0.187542	5	-0.66759
Ifna6	2	0.0042647	0.0083069	0.187542	2	-0.66763
l7Rn6	5	0.0018997	0.0083284	0.187628	5	-0.36832
Isy1	5	0.0019038	0.0083451	0.187774	4	-0.81329
Mastl	5	0.0019313	0.0084575	0.190071	3	-1.1568
Cypt14	4	0.0023784	0.0084688	0.190093	3	-0.60863
Ddx52	5	0.0019418	0.0084994	0.190549	4	-0.68493
Pprc1	5	0.0019476	0.0085215	0.190663	5	-0.68287
Txnl4b	5	0.0019494	0.0085253	0.190663	4	-0.47516
Eif3d	5	0.0019581	0.0085586	0.191177	4	-0.62878
Pdia3	5	0.0019773	0.0086371	0.192697	5	-0.45018
Mbtps1	5	0.0019956	0.0087178	0.194147	5	-0.59963
Gak	5	0.0019967	0.0087232	0.194147	3	-0.57935
Slco3a1	5	0.0019992	0.008734	0.194151	5	-0.33443
Slc5a6	5	0.0020068	0.0087684	0.194682	4	-0.64524
Rhebl1	5	0.0020163	0.0088093	0.195354	4	-0.6584
Hist1h2ac	1	0.0089341	0.0088728	0.196525	1	-3.3715
Cnot2	10	0.0014972	0.0089513	0.198026	8	-0.53441
Mthfd1	5	0.0020629	0.0089959	0.198775	4	-0.62067
Ccdc130	5	0.0020713	0.0090293	0.199272	5	-0.47876
Cox7b	5	0.002077	0.0090492	0.199472	5	-0.9236
Polr2b	5	0.0020843	0.0090885	0.200098	4	-0.67509
Ifna11	5	0.0020978	0.0091433	0.201066	4	-0.51713
Mak16	5	0.002107	0.0091912	0.201397	4	-0.65263
Aurkb	4	0.0025937	0.0091874	0.201397	4	-0.81326
Gpr31b	3	0.0032979	0.0091826	0.201397	3	-0.78502
Krtap19-5	4	0.0026058	0.009238	0.202182	1	0.28394
Gm14345	1	0.0093354	0.0092601	0.202424	1	-1.4188
Vmn1r121	1	0.0093577	0.0092789	0.202594	1	-1.3186
Hist3h2ba	3	0.0033419	0.0092966	0.202742	3	-0.81773
Ppp1r14b	5	0.0021349	0.0093171	0.202947	4	-0.67975
Ndufab1	4	0.002639	0.0093504	0.203433	2	-0.45257
Gtf3c1	5	0.0021528	0.0093886	0.204022	5	-0.36049
Calcoco2	5	0.002169	0.0094516	0.205148	5	-0.57885
Rsl1	4	0.0026872	0.0094957	0.205862	3	-0.64485
Pdpk1	5	0.0021833	0.0095145	0.206028	5	-0.62746
Dnajc10	5	0.0021937	0.0095548	0.206658	4	-0.77439
Polr1d	10	0.0016151	0.0095683	0.206706	6	-0.33206
Tceb1	5	0.0022054	0.0096113	0.207393	5	-0.64586
Nedd1	5	0.0022276	0.0097081	0.209237	5	-0.43835
Rnpc3	5	0.0022356	0.0097447	0.209779	5	-0.43147
Mocs2	13	0.001407	0.0097625	0.209916	9	-0.47608
Mybl2	5	0.0022535	0.0098195	0.210896	3	-0.60929
Ddx3x	5	0.0022575	0.0098367	0.211019	5	-0.66381
Pold2	5	0.0022633	0.0098582	0.211235	4	-0.55414
Trim43b	3	0.003586	0.0099464	0.21263	2	-0.84846
Vmn1r205	2	0.0051098	0.0099405	0.21263	2	-1.0042
Elavl1	5	0.0022889	0.009969	0.212866	5	-0.52894
Rabgap1	5	0.0022966	0.010002	0.21333	3	-0.65803
Rfc5	5	0.002307	0.010042	0.213931	5	-0.43106
Dnmt1	5	0.0023196	0.010092	0.214592	5	-0.48463
Mrpl27	5	0.0023208	0.010097	0.214592	4	-0.57009
Tfip11	5	0.0023261	0.010121	0.214785	3	-0.55376
Syt11	5	0.0023307	0.010137	0.214785	4	-0.67773
Taar7e	3	0.0036569	0.010141	0.214785	3	-0.41734
Polr3b	5	0.0023546	0.010245	0.216455	5	-0.7865
Tut1	5	0.0023599	0.010265	0.216455	4	-0.71294
Dctn3	5	0.0023606	0.010267	0.216455	5	-0.66853
Vmn1r27	3	0.0036935	0.010235	0.216455	3	-1.3782
Krtap4-6	2	0.0053544	0.010397	0.21896	1	-0.59326
Thada	5	0.0024076	0.010456	0.219902	4	-0.56154
Mphosph6	5	0.002412	0.010475	0.219902	5	-0.77985
Ep400	5	0.0024173	0.01049	0.219902	5	-0.29143
Wdr12	4	0.0029703	0.010483	0.219902	3	-0.77136
Hist2h4	2	0.0054211	0.010527	0.220429	1	-0.63783
Smndc1	5	0.0024489	0.010621	0.222148	3	-0.336
Ppp4c	5	0.0024709	0.010714	0.223829	3	-0.65054
Rnasek	5	0.0024777	0.010743	0.224192	2	0.2426
Ear10	3	0.0038886	0.01076	0.224297	3	-1.0677
Ifitm2	4	0.0030573	0.010778	0.224402	3	-0.59884
Tdpoz4	5	0.0024919	0.010806	0.224521	5	-0.60473
Dmap1	5	0.0024938	0.010808	0.224521	5	-0.37252
1810037I17Rik	4	0.0030819	0.010857	0.225284	4	-0.42509
Prl6a1	5	0.0025135	0.010894	0.225799	4	-0.39885
Tbc1d5	5	0.002529	0.010957	0.226849	5	-0.63352
Ppwd1	5	0.0025351	0.010983	0.227139	5	-0.67791
Rpa3	5	0.0025479	0.011036	0.227984	4	-0.63908
Topbp1	5	0.0025536	0.01107	0.228417	4	-0.76606
Plk4	5	0.0025719	0.011151	0.229835	5	-0.75932
Smc2	5	0.0025789	0.01118	0.22993	3	-0.68503
Actb	4	0.0031665	0.011176	0.22993	3	-0.7645
Rrp15	5	0.002585	0.011207	0.230226	5	-0.62848
Med20	5	0.0025893	0.01123	0.230433	4	-0.54595
Nuf2	5	0.0025962	0.011249	0.230562	4	-0.76464
Snrpd1	5	0.0026077	0.011292	0.230882	4	-1.0613
Ahctf1	5	0.0026084	0.011294	0.230882	5	-0.65137
Exoc4	5	0.0026099	0.011302	0.230882	4	-0.66296
Sprtn	5	0.0026264	0.011377	0.232109	4	-0.78912
Gm5072	5	0.0026322	0.0114	0.232109	4	-0.71597
Lce1d	2	0.0058822	0.011392	0.232109	2	-0.72082
Pitrm1	5	0.0026473	0.011455	0.23298	5	-0.52568
Nipbl	5	0.0026539	0.011482	0.233258	4	-0.72146
Polr2h	5	0.0026651	0.011536	0.233817	3	-0.97064
Utp6	5	0.0026662	0.011539	0.233817	4	-0.46843
AF067063	4	0.0032743	0.011547	0.233817	3	-0.65573
Pds5a	5	0.0027041	0.011696	0.236563	4	-1.0133
Gfpt1	5	0.0027122	0.011725	0.236707	3	-0.22777
Cops6	5	0.0027161	0.011741	0.236707	5	-0.49185
Slu7	5	0.002717	0.011741	0.236707	4	-0.60017
Bccip	5	0.0027355	0.011824	0.238106	4	-1.2146
Sp100	4	0.0033621	0.01184	0.23817	2	-0.12444
Ccna2	5	0.0027646	0.01194	0.239713	4	-0.75223
Grb2	5	0.0027653	0.011943	0.239713	4	-0.66457
Zfp959	5	0.0027781	0.011995	0.240498	4	-1.2204
Hmgcr	5	0.0027945	0.01206	0.24154	5	-0.5346
Ssx9	2	0.0063086	0.01214	0.24287	2	-0.84444
D10Wsu102e	5	0.0028183	0.012164	0.24309	5	-0.32281
Rps26	1	0.0123	0.01219	0.243353	1	-0.95516
Brca2	5	0.002831	0.012215	0.243448	5	-0.5425
Cwc22	3	0.0044212	0.012221	0.243448	3	-0.93456
Polr1e	5	0.0028402	0.012257	0.243902	5	-0.56312
Etv6	5	0.0028494	0.012294	0.244184	5	-0.43859
Trmt10a	5	0.0028526	0.012306	0.244184	3	-1.4419
Vmn1r203	5	0.0028559	0.012322	0.244184	3	-0.627
Heatr5b	5	0.0028566	0.012325	0.244184	5	-0.20466
Srsf7	5	0.0028607	0.012342	0.244244	4	-1.242
Slc46a3	5	0.0028633	0.012354	0.244244	5	-0.324
Pold3	5	0.0028788	0.012418	0.244502	5	-0.39357
Pus7	5	0.0028794	0.01242	0.244502	4	-0.63045
Tatdn1	5	0.0028798	0.01242	0.244502	5	-0.46292
Tex24	4	0.0035343	0.01241	0.244502	3	-0.65666
Gtf3a	5	0.0028848	0.01244	0.244621	4	-0.51955
D2hgdh	5	0.0028979	0.01249	0.245092	4	-0.44668
Rps4x	1	0.012601	0.01248	0.245092	1	-1.3215
Blm	5	0.0029094	0.012532	0.245643	5	-0.33124
Nup188	5	0.0029126	0.012548	0.245708	5	-0.29575
Cdca8	5	0.0029288	0.012601	0.2463	4	-0.60757
Dnajc8	5	0.0029303	0.012605	0.2463	5	-0.64379
Snapc1	5	0.0029482	0.012683	0.24731	5	-0.35251
Uvrag	5	0.0029503	0.01269	0.24731	5	-0.56941
Cep192	5	0.0029517	0.012697	0.24731	4	-0.55387
Taf6	5	0.0029746	0.01279	0.248229	4	-0.56242
Atp5c1	5	0.0029747	0.01279	0.248229	5	-0.60396
Eif3j1	5	0.0029772	0.012799	0.248229	4	-0.53061
Vmn1r123	1	0.01288	0.012758	0.248229	1	-1.6772
Lgalsl	5	0.0030024	0.012898	0.249891	5	-0.31959
Lamtor2	5	0.0030141	0.012942	0.250328	5	-0.55342
Pabpc1	5	0.0030159	0.012948	0.250328	4	-0.47453
Sacm1l	5	0.0030327	0.013013	0.251204	4	-0.63083
Ftsj3	5	0.0030338	0.01302	0.251204	4	-0.78754
2810004N23Rik	5	0.0030371	0.013037	0.251262	3	-0.53751
Guk1	5	0.0030443	0.013072	0.251683	5	-0.4032
Narfl	5	0.0030519	0.013102	0.251788	5	-0.45049
Tmod1	5	0.003053	0.013105	0.251788	5	-0.59531
Eif3i	5	0.0030649	0.013154	0.252455	5	-0.62249
Nop10	4	0.0037623	0.013173	0.252573	4	-0.47982
Catsperg2	5	0.0030894	0.013249	0.253654	3	-0.8281
Cep120	5	0.0030907	0.013257	0.253654	4	-0.43009
Mdn1	5	0.0031009	0.013296	0.253887	5	-0.46979
Gabpb1	5	0.0031013	0.013297	0.253887	4	-0.58085
Polr2i	5	0.0031279	0.013405	0.255687	4	-0.57857
Utp23	5	0.0031401	0.013459	0.256244	5	-0.42125
Nop16	5	0.003145	0.013476	0.256244	4	-0.47488
Esd	4	0.0038512	0.013468	0.256244	2	-0.43514
Gm14781	5	0.0031512	0.013496	0.256358	5	-0.33629
Crxos1	9	0.002461	0.013567	0.257156	6	-0.27717
Med24	5	0.0031727	0.01359	0.257156	4	-0.68252
Zfp408	5	0.0031729	0.013591	0.257156	5	-0.42182
H3f3a	3	0.0049218	0.013594	0.257156	3	-0.87459
Got2	5	0.0032051	0.013723	0.259188	4	-0.49745
Pcbd1	5	0.0032068	0.01373	0.259188	4	-0.70176
Rpp40	5	0.0032291	0.013825	0.260728	4	-1.2418
Sos1	5	0.0032423	0.013879	0.261464	3	-0.59903
Pirb	4	0.0039846	0.013918	0.261936	2	-0.098584
Gm4841	5	0.0032639	0.013969	0.26213	5	-0.55687
Fam26e	5	0.0032687	0.013988	0.26213	4	-0.72038
Snrnp70	5	0.0032697	0.013992	0.26213	3	-0.42222
Atp5f1	5	0.0032731	0.014007	0.26213	5	-0.61208
Pole	5	0.0032746	0.014013	0.26213	4	-0.62742
Sin3a	5	0.0032748	0.014014	0.26213	5	-0.31638
Nono	5	0.0032923	0.01407	0.262652	3	-0.7338
Vmn1r37	2	0.007362	0.014059	0.262652	2	-0.70847
Bcas2	5	0.0033056	0.014125	0.263409	3	-0.66939
Wdr59	5	0.0033126	0.014161	0.263497	4	-0.53501
Mrps18b	5	0.0033238	0.014204	0.263497	5	-0.27311
Anapc11	5	0.0033282	0.01422	0.263497	4	-0.8852
Xrn1	5	0.0033294	0.014222	0.263497	4	-0.5815
Timm13	5	0.003332	0.01423	0.263497	4	-0.53191
Lce1l	2	0.0074211	0.014158	0.263497	1	-0.56638
Gbp10	2	0.0074433	0.014197	0.263497	2	-0.80941
Ska2	5	0.0033355	0.014245	0.263511	4	-0.7968
Rrp1	5	0.0033415	0.014266	0.263644	4	-0.62238
Trappc4	5	0.0033473	0.014283	0.263682	4	-0.63173
Pdcd10	4	0.004107	0.014336	0.264405	3	-0.67308
Mid1	5	0.0033674	0.014362	0.264606	3	-0.1995
Polr3a	5	0.0033763	0.014399	0.264928	5	-0.42005
Sfswap	5	0.0033793	0.014408	0.264928	5	-0.40809
Eri1	5	0.0034046	0.014504	0.265336	5	-0.31515
Lsm5	4	0.0041548	0.014491	0.265336	4	-0.88877
Kpna2	4	0.0041624	0.014517	0.265336	3	-0.55218
Eif3j2	3	0.0052464	0.014475	0.265336	3	-0.73605
Trp53rk	3	0.0052576	0.014505	0.265336	1	0.084722
Zfp947	2	0.0076031	0.014474	0.265336	2	-1.3217
Cnot1	5	0.0034268	0.014587	0.266349	3	-0.18684
Depdc1a	5	0.0034302	0.014602	0.26637	3	-1.3017
Fus	5	0.003448	0.014671	0.267195	5	-0.68797
Alg2	5	0.0034498	0.014676	0.267195	5	-0.26204
Nol12	5	0.0034547	0.014701	0.267332	4	-0.5436
Urm1	5	0.0034582	0.014713	0.267332	5	-0.30521
Reg1	5	0.0034744	0.014787	0.268415	5	-0.35865
Tcp1	5	0.0034897	0.014846	0.269214	4	-0.9161
Umps	5	0.0035024	0.014889	0.269729	4	-0.45475
Tmem97	5	0.0035185	0.014963	0.270807	5	-0.7174
Tbc1d15	5	0.0035372	0.015042	0.271971	4	-0.52837
Pfdn2	5	0.0035417	0.015062	0.272054	5	-0.77883
Rpp14	5	0.0035794	0.015202	0.27433	4	-0.70986
Hist1h2bb	1	0.01541	0.015279	0.275439	1	-1.77
Vmn2r35	3	0.0055988	0.015382	0.277029	2	-0.91527
Lce1m	5	0.0036438	0.015453	0.277658	3	-0.58197
Casc5	5	0.0036446	0.015455	0.277658	4	-0.5387
Ska3	5	0.0036465	0.015462	0.277658	5	-0.51237
Smg7	5	0.0036548	0.015494	0.277792	3	-0.78452
Oog2	2	0.0081672	0.0155	0.277792	2	-0.75377
Gpank1	5	0.0036689	0.015555	0.278378	4	-0.47212
Eif3h	5	0.0036703	0.015563	0.278378	5	-0.34433
Ctdp1	5	0.0036785	0.015593	0.278646	5	-0.29298
Haus2	5	0.0037113	0.015725	0.28053	5	-0.76194
Anapc5	5	0.0037133	0.015735	0.28053	4	-0.47113
Cstf1	5	0.003717	0.015744	0.28053	4	-0.41769
Mcrs1	5	0.0037323	0.015807	0.281136	5	-0.371
Aurka	5	0.0037328	0.015809	0.281136	4	-0.54332
Cnot4	5	0.0037399	0.015833	0.281233	5	-0.56512
Trim30b	5	0.0037431	0.015845	0.281233	5	-0.30309
Bhlha9	5	0.0037558	0.01589	0.281773	3	-0.37455
Ifna5	3	0.005811	0.015951	0.282569	2	-0.81414
Scfd1	5	0.003786	0.01601	0.283354	5	-0.6465
Gtf2f2	5	0.0037941	0.016047	0.283729	3	-0.70481
Kif11	5	0.003806	0.016098	0.284349	5	-0.55913
Lce1a2	1	0.016258	0.016136	0.28476	1	-0.92075
Eif2a	5	0.0038248	0.016168	0.284928	5	-0.29983
E130309D02Rik	5	0.0038306	0.016192	0.284928	4	-0.4566
Gm13283	2	0.0085313	0.016179	0.284928	2	-0.81444
Cpm	5	0.0038508	0.01628	0.285924	5	-0.38625
Rps19	2	0.0085757	0.016266	0.285924	2	-1.024
Lyn	5	0.003862	0.016321	0.286258	5	-0.78272
Son	5	0.0038674	0.016344	0.286258	4	-0.50784
Ddx56	5	0.0038697	0.016355	0.286258	4	-0.84286
Cd300ld	5	0.0038711	0.016361	0.286258	5	-0.60928
Stil	5	0.0038869	0.016429	0.286908	4	-0.47754
Mageb1	4	0.0047282	0.016416	0.286908	3	-0.50905
Mettl16	5	0.0038917	0.016447	0.286946	4	-0.71774
Uqcrc2	5	0.0038982	0.016473	0.287115	4	-0.53576
Pgc	5	0.0039106	0.016531	0.287817	5	-0.38747
Cwf19l2	5	0.0039151	0.016544	0.287817	3	-0.79735
Selenbp1	2	0.0087577	0.016605	0.288611	2	-0.77145
Zfp773	5	0.0039417	0.016645	0.28903	5	-0.29232
Vmn1r41	4	0.0048155	0.016715	0.28997	3	-0.73384
Syf2	5	0.0039798	0.016791	0.291012	5	-0.4602
Etnk1	5	0.0039999	0.016876	0.291944	4	-0.48781
Gm5591	3	0.0061579	0.016863	0.291944	3	-0.49114
Nup88	5	0.0040073	0.016906	0.292088	4	-0.4287
2310036O22Rik	5	0.0040112	0.016922	0.292088	4	-0.38887
Yeats4	5	0.0040134	0.016932	0.292088	5	-0.35989
Thap11	5	0.0040476	0.017066	0.294114	4	-0.38592
Apol11a	5	0.0040565	0.017106	0.294524	4	-0.74441
Ctdnep1	5	0.0040733	0.017172	0.294582	3	-0.20378
Zfp830	5	0.0040744	0.017178	0.294582	5	-0.41204
Mtr	5	0.0040774	0.017189	0.294582	4	-0.44063
Dppa3	4	0.0049439	0.017129	0.294582	4	-0.43535
Chi3l3	4	0.004948	0.017141	0.294582	3	-0.61378
Dcaf13	5	0.0040913	0.01724	0.294892	4	-0.69498
Vmn2r98	5	0.0040949	0.017255	0.294892	3	-0.62446
Ubl5	3	0.006296	0.017223	0.294892	3	-0.6389
Gm9112	5	0.0041073	0.017298	0.295344	5	-0.30477
Ncl	5	0.0041473	0.017462	0.297869	4	-0.90862
Pydc3	5	0.0041514	0.01748	0.297896	4	-0.40103
Palb2	5	0.0041556	0.0175	0.297969	5	-0.59342
B3galnt1	5	0.004164	0.01754	0.298379	5	-0.65219
Nat6	5	0.0041726	0.017578	0.298624	4	-0.47226
Defa24	1	0.017651	0.017587	0.298624	1	-1.2978
Dennd4c	5	0.0041867	0.017633	0.299124	4	-0.56247
Rbm19	5	0.0041903	0.017649	0.299131	4	-0.65015
Ier2	5	0.0041955	0.017675	0.299293	4	-0.51154
Prkcsh	5	0.0042009	0.0177	0.299428	5	-0.60894
Rplp1	3	0.0064964	0.017744	0.299898	3	-0.77871
Haus6	5	0.0042283	0.017812	0.300501	3	-0.66693
Ssxb10	2	0.0093969	0.017798	0.300501	1	-0.72278
Srp9	3	0.0065368	0.01785	0.30086	2	-0.61192
Gins4	5	0.004248	0.017891	0.301283	5	-0.55348
Nsmce1	5	0.0042848	0.018037	0.303469	5	-0.74004
Wdr77	5	0.0042889	0.018055	0.30349	4	-0.86418
Ppp1r10	5	0.004314	0.018144	0.304704	5	-0.36253
Zfp93	5	0.0043315	0.018205	0.305455	3	-0.55007
Cct5	5	0.004354	0.01829	0.306418	4	-0.92483
Thoc1	5	0.0043584	0.018312	0.306418	4	-0.77076
Tnnt2	5	0.0043584	0.018312	0.306418	3	-0.19411
Rbm4b	4	0.0053205	0.018368	0.30707	4	-0.9382
Exoc5	5	0.0044347	0.018605	0.310754	5	-0.46903
Galp	4	0.0054154	0.01867	0.311348	4	-0.35323
H2-Q7	3	0.0068424	0.018675	0.311348	3	-0.63913
Gm10408	1	0.018799	0.018747	0.312275	1	-1.3274
Ifitm1	4	0.0054509	0.018805	0.312951	3	-0.69144
Herc4	5	0.004488	0.01884	0.312994	4	-0.69678
Srp19	5	0.0044883	0.018842	0.312994	4	-0.7228
Zfp335	5	0.0044971	0.01888	0.313345	5	-0.58487
6030498E09Rik	5	0.0045093	0.018922	0.313402	4	-0.56091
Zfp593	5	0.0045147	0.018946	0.313402	4	-0.34669
Prmt1	5	0.0045158	0.018951	0.313402	4	-0.42022
Apol9b	3	0.0069291	0.018917	0.313402	2	-0.63459
Pmpcb	5	0.004529	0.018998	0.313894	5	-0.43406
Rere	5	0.0045453	0.01907	0.314794	5	-0.42328
Gbf1	5	0.0045535	0.019096	0.314955	3	-0.64716
Rif1	5	0.004563	0.019131	0.315241	4	-0.72848
Gpr82	5	0.0045673	0.019148	0.315242	4	-1.2099
Rhox3f	1	0.019211	0.01917	0.315323	1	-0.77846
Tlcd2	5	0.004582	0.019201	0.315545	5	-0.19836
Srsf10	5	0.0045931	0.019262	0.316271	4	-0.47473
Ahcy	3	0.0071407	0.019453	0.319113	3	-0.37918
Hsd17b11	5	0.0046616	0.019539	0.319791	4	-0.5967
Acly	5	0.0046634	0.019547	0.319791	3	-0.70508
Nufip1	5	0.0046666	0.01956	0.319791	4	-0.44004
Gm9268	4	0.005685	0.019563	0.319791	2	-0.35602
H2-Ke2	5	0.0046782	0.019618	0.320251	4	-0.60011
Extl1	5	0.0046806	0.019626	0.320251	4	-0.36486
Zswim8	5	0.0046986	0.019702	0.321203	5	-0.20962
Dock3	5	0.0047424	0.01987	0.323653	5	-0.23036
Atp6v1g1	3	0.007317	0.019916	0.324111	3	-1.023
Rab6a	5	0.0047764	0.020002	0.325224	5	-0.67294
Bbs9	5	0.0047824	0.020031	0.32535	3	-0.52412
Wdr43	5	0.0047913	0.020063	0.32535	4	-0.67892
Ifna2	4	0.0058398	0.020061	0.32535	4	-0.64802
Ces2c	4	0.0058598	0.020128	0.326127	2	-0.51444
Ckap5	5	0.0048137	0.020152	0.326232	4	-0.50224
Vdac2	5	0.0048384	0.020264	0.327746	3	-0.39938
Ppm1d	5	0.0048553	0.020332	0.328396	4	-0.39968
Zfp781	4	0.005917	0.02034	0.328396	4	-0.49956
Klk1b11	5	0.0048688	0.020384	0.328828	4	-0.47765
Ugt2b34	5	0.0048801	0.020428	0.329046	4	-0.63503
Gab1	5	0.0048847	0.020452	0.329046	4	-0.58143
Anapc1	5	0.0048883	0.020466	0.329046	5	-0.48061
Cyp2c40	1	0.020516	0.020469	0.329046	1	-1.8256
Cdk13	5	0.0049001	0.02051	0.329407	5	-0.26397
Vps53	5	0.0049169	0.020564	0.329908	4	-0.64398
Wbp5	5	0.0049227	0.020586	0.329908	1	0.089403
Med10	5	0.0049244	0.020595	0.329908	4	-0.47671
Uso1	5	0.0049475	0.020658	0.330637	3	-0.55917
Cnga4	5	0.0049937	0.020795	0.332543	3	-0.76033
Ebna1bp2	5	0.0050754	0.021048	0.336294	3	-0.59272
H2-K1	4	0.0061496	0.021124	0.337222	4	-0.32361
Mprip	5	0.0051282	0.021205	0.338104	3	-0.57073
Nup205	5	0.0051318	0.021216	0.338104	4	-0.73387
Tfg	5	0.0051869	0.021379	0.339226	4	-0.99631
Zfp407	5	0.0051904	0.021389	0.339226	4	-0.45709
Atp6ap2	5	0.005191	0.02139	0.339226	4	-0.83652
Stx4a	5	0.0051987	0.021412	0.339226	4	-0.41221
F13a1	5	0.0051999	0.021414	0.339226	4	-0.5198
Fry	5	0.0052023	0.021422	0.339226	4	-0.45887
Nupl1	5	0.0052058	0.021432	0.339226	4	-0.55572
Deb1	4	0.0062471	0.021434	0.339226	4	-0.50598
Slc7a6os	5	0.0052298	0.021507	0.339791	4	-0.27351
Uqcrb	4	0.006271	0.021504	0.339791	4	-0.70729
Hebp1	5	0.0052654	0.02162	0.341291	4	-0.54914
Rhox7	5	0.0052738	0.021648	0.34144	4	-0.56338
Gm5168	2	0.011526	0.021758	0.342877	1	-1.0035
BC107364	8	0.0044445	0.02189	0.344667	6	-0.42453
4833420G17Rik	5	0.005386	0.022002	0.346124	4	-0.4017
Rbbp5	5	0.0054128	0.022076	0.346986	4	-0.48003
Gm8994	5	0.0054223	0.022101	0.346986	2	-0.065736
Rfc3	5	0.0054254	0.022113	0.346986	4	-0.54328
Lsg1	5	0.0054409	0.022158	0.347103	3	-0.65749
Capzb	5	0.0054421	0.022164	0.347103	4	-0.51971
Cds2	5	0.0054482	0.022177	0.347103	4	-0.62645
Gm14459	2	0.011784	0.022243	0.347808	2	-0.72298
Obox3	2	0.011792	0.02226	0.347808	2	-1.1174
Sos2	5	0.0054937	0.022318	0.348412	4	-0.75282
Gm15023	1	0.022422	0.022359	0.348762	1	-1.4438
Ccdc8	5	0.0055209	0.02239	0.348945	4	-0.47953
Zscan4f	1	0.022489	0.022424	0.349186	1	-1.1148
Sbno1	5	0.0055606	0.022525	0.350464	4	-0.77204
Nutf2	1	0.02279	0.022731	0.353371	1	-2.6844
Gm8909	5	0.0056559	0.022819	0.354253	2	-0.10103
Slc30a9	5	0.0056581	0.022826	0.354253	4	-0.62569
Tmem30a	5	0.0056861	0.02291	0.355255	4	-0.46271
Nrbp1	5	0.0057369	0.023052	0.357157	4	-0.32673
Gm14743	5	0.0057445	0.023074	0.357189	4	-0.64105
Rpl17	2	0.012258	0.023114	0.357513	2	-1.6488
Dynll1	4	0.0067804	0.023175	0.358152	3	-0.63895
Dnajb11	5	0.0057905	0.023234	0.358757	4	-0.40548
Sfmbt1	5	0.0057956	0.023256	0.358805	4	-0.62206
Hnrnpk	5	0.0058123	0.023303	0.358874	4	-0.51542
Cirh1a	5	0.0058136	0.023307	0.358874	4	-0.55984
Med23	5	0.0058184	0.023319	0.358874	4	-0.57243
Luc7l3	5	0.0058437	0.023397	0.359465	4	-0.65008
Rhox4f	1	0.023458	0.023389	0.359465	1	-0.83063
Rpl23	3	0.0087402	0.023557	0.361626	3	-1.0928
Bcl2a1d	3	0.0087771	0.023656	0.362851	3	-0.60206
Nhp2l1	1	0.023759	0.023684	0.362977	1	-1.5467
Pdap1	5	0.005947	0.023719	0.362994	4	-0.5745
A930009A15Rik	5	0.0059522	0.023731	0.362994	4	-0.43768
Rpp21	5	0.0059573	0.023745	0.362994	2	0.11806
Usp17lc	4	0.0070111	0.023903	0.365116	4	-0.44563
5430402E10Rik	5	0.0060218	0.023932	0.365257	4	-0.40284
Ncapg	5	0.0060734	0.024078	0.367029	4	-0.57227
Rtel1	5	0.0060766	0.024088	0.367029	4	-0.44825
Taf1c	5	0.0061146	0.024212	0.368601	4	-0.31713
Ero1l	5	0.0061413	0.024297	0.369292	4	-0.56069
Vmn2r97	2	0.0129	0.024285	0.369292	2	-1.0001
Tmem68	5	0.0061776	0.024394	0.37027	4	-0.49552
Mtss1	5	0.0061974	0.024455	0.37027	3	-0.64701
Dtd1	5	0.0061989	0.024458	0.37027	4	-0.49753
Diexf	5	0.0062016	0.024465	0.37027	4	-0.49043
Taf13	5	0.006207	0.024482	0.37027	4	-0.56097
Scgb2b7	2	0.01301	0.024475	0.37027	2	-0.81994
Atp6v1e1	5	0.0062557	0.024615	0.371113	4	-0.4293
Mrgpra1	5	0.0062584	0.02462	0.371113	4	-0.58975
Fam96b	5	0.0062597	0.024621	0.371113	4	-0.44139
Mrpl21	5	0.0062665	0.024639	0.371113	4	-0.32361
Smok2a	4	0.0072335	0.024627	0.371113	4	-0.90136
Tcp10b	2	0.013155	0.024755	0.372566	2	-0.787
Med8	5	0.0063669	0.024945	0.375109	4	-0.65654
Tas2r119	5	0.0063782	0.024973	0.375223	3	-0.50399
Rnf8	5	0.006403	0.025048	0.37604	4	-0.63456
Med11	5	0.006442	0.025152	0.377307	3	-0.37186
Ncln	5	0.0064738	0.025249	0.378451	4	-0.47336
Esco2	5	0.0064959	0.025325	0.379271	4	-0.68332
Acd	5	0.006512	0.025376	0.379515	4	-0.4971
Eftud1	5	0.0065142	0.025382	0.379515	3	-0.53489
Gins3	5	0.0065673	0.025548	0.38169	4	-0.60178
Prpf39	5	0.0065985	0.025634	0.382548	4	-0.3013
Pa2g4	5	0.0066025	0.025647	0.382548	4	-0.5721
Emc3	5	0.0066148	0.025682	0.382759	4	-0.45043
Ddx1	5	0.0066279	0.025718	0.382978	4	-0.54581
Psma6	5	0.0066705	0.025842	0.384518	3	-0.73864
Gpr15	5	0.0066845	0.025881	0.384791	4	-0.45031
Prmt5	5	0.0067116	0.025957	0.385607	4	-0.51111
Kansl2	5	0.0067259	0.025994	0.385776	4	-0.63914
Dimt1	5	0.0067332	0.02601	0.385776	4	-0.76329
Smgc	5	0.0067416	0.026034	0.385816	4	-0.4929
Ak4	5	0.0068321	0.0263	0.389448	4	-0.32512
Defa21	2	0.014051	0.026356	0.389955	1	-0.59904
Selk	5	0.0068947	0.026482	0.391511	4	-0.38468
G3bp1	5	0.0069104	0.026536	0.391991	4	-0.48436
Bora	5	0.0069473	0.026638	0.393185	4	-0.53987
Nploc4	5	0.0069952	0.026774	0.394869	4	-0.43801
Ndufa7	5	0.0070331	0.026882	0.396147	4	-0.47785
Clca2	5	0.0070438	0.026915	0.396321	4	-0.75271
Nkap	5	0.0070971	0.02707	0.397877	4	-0.51575
Scd3	5	0.007103	0.027086	0.397877	4	-0.47637
Rpl10a	2	0.014454	0.027078	0.397877	2	-1.3136
Ms4a2	5	0.007118	0.027128	0.398183	4	-0.89065
Slc22a30	2	0.014507	0.027177	0.398576	2	-0.85784
Zfp618	5	0.007212	0.027376	0.401183	4	-0.32593
Coq2	5	0.0072263	0.027418	0.40123	3	-0.50711
Znhit2	5	0.0072286	0.027423	0.40123	4	-0.52576
Cpsf3l	4	0.0081457	0.02746	0.401446	4	-0.34509
Akt1	5	0.0072654	0.02752	0.401779	4	-0.58027
Mgea5	5	0.0072727	0.027545	0.401779	4	-0.58089
Smc4	5	0.0072738	0.027548	0.401779	4	-0.98882
Exoc3	5	0.0072965	0.027613	0.402091	4	-0.39176
Ugt1a6b	3	0.010311	0.027599	0.402091	3	-0.50541
Mcm5	5	0.0073207	0.027688	0.402725	4	-0.40156
Leng1	5	0.0073283	0.027709	0.402725	4	-0.36272
Gm1140	5	0.0073333	0.027722	0.402725	4	-0.47215
Fam76a	5	0.007342	0.027748	0.402782	4	-0.46521
Ctdsp1	5	0.0074184	0.027972	0.405571	3	-0.52622
Suclg1	5	0.0074367	0.028028	0.405571	4	-0.3444
Cdk2ap1	4	0.0083205	0.028002	0.405571	3	-0.64349
Nop14	4	0.0083224	0.028006	0.405571	4	-0.32726
Cers2	5	0.0074582	0.028094	0.406209	4	-0.51393
Caps2	5	0.0074799	0.028163	0.406768	3	-0.52425
Bnip3l	5	0.0074874	0.028177	0.406768	4	-0.55837
Ncaph	5	0.0075045	0.028226	0.407147	4	-0.5408
Rmnd5a	5	0.0075284	0.028302	0.407929	3	-0.21599
Lsm6	2	0.01518	0.02837	0.408275	1	-0.21503
Amd2	1	0.02843	0.028356	0.408275	1	-1.7595
Was	5	0.007582	0.028459	0.408483	4	-0.37721
Eno1	4	0.0084497	0.028409	0.408483	4	-0.26633
Gbp6	2	0.015239	0.028474	0.408483	2	-0.5327
Rpl5	1	0.028508	0.028433	0.408483	1	-1.5122
Patl1	5	0.0076069	0.028523	0.408875	4	-0.60493
Rsbn1	5	0.00764	0.028617	0.409905	3	-0.23752
Tmprss11d	5	0.0076579	0.028669	0.410325	3	-0.53958
Ptk7	5	0.007679	0.028735	0.410953	4	-0.44552
Dctn1	5	0.0077435	0.028933	0.41347	3	-0.30232
Cenpn	5	0.0077721	0.02901	0.414248	3	-0.76918
Banp	5	0.0077943	0.029081	0.414657	4	-0.61584
Adamts18	5	0.0077958	0.029084	0.414657	4	-0.36882
Rimklb	5	0.0078038	0.029108	0.414673	4	-0.52528
Rpl29	1	0.029244	0.029171	0.415248	1	-0.86617
Cd3e	5	0.007854	0.029242	0.415937	4	-0.74053
Nsun7	5	0.0078669	0.029281	0.416174	3	-0.21127
Gps1	5	0.0078899	0.029353	0.416616	4	-0.43668
Rars	5	0.0078915	0.029357	0.416616	4	-0.74803
Tomm6	5	0.0079092	0.029413	0.417089	4	-0.8238
Wdr61	5	0.0079169	0.029444	0.417202	1	0.29198
Kifc5b	4	0.0087806	0.029525	0.418031	4	-0.59923
Naa50	5	0.0079542	0.029552	0.418083	4	-1.0013
Pramef6	3	0.011092	0.029598	0.418416	2	-0.72767
Naca	10	0.0057198	0.029634	0.418604	6	-0.34565
1810011H11Rik	5	0.0080156	0.029719	0.419287	4	-0.39204
Zfp574	5	0.0080193	0.029732	0.419287	4	-0.51514
Yif1a	5	0.0080253	0.029751	0.419287	4	-0.3605
Tmem229b	5	0.0080416	0.0298	0.419663	4	-0.45123
Ntsr1	5	0.0080594	0.029855	0.420115	4	-0.44702
Bola2	4	0.0089513	0.030053	0.422585	4	-0.28534
Nubpl	5	0.0081605	0.030146	0.42357	4	-0.59201
Krt18	5	0.0081883	0.030243	0.424606	3	-0.45525
Clmp	5	0.0082795	0.030498	0.427526	4	-0.51003
Gm11595	2	0.016396	0.030483	0.427526	2	-0.58226
Mapkapk5	5	0.0083672	0.030763	0.430915	4	-0.74128
Vmn1r55	2	0.016643	0.030905	0.432575	2	-0.75603
Rbm15	5	0.0084381	0.030969	0.433142	4	-0.43268
Samd1	5	0.0084475	0.031001	0.433264	4	-0.53049
Arglu1	5	0.0084971	0.031138	0.434851	4	-0.37252
Xlr5c	1	0.031339	0.031227	0.435752	1	-0.87585
Cdk12	5	0.0085734	0.031361	0.437297	4	-0.51577
Eif4g1	5	0.0085887	0.031408	0.437626	4	-0.40092
Gm13084	5	0.0085989	0.031449	0.437653	4	-0.31002
Psmb7	5	0.0086016	0.031458	0.437653	3	-0.41208
Abhd17b	5	0.0086139	0.031504	0.437966	4	-0.48601
Tatdn2	5	0.0086587	0.03162	0.438774	3	-0.68271
Gabbr2	5	0.0086631	0.031632	0.438774	3	-0.27573
Exoc6	5	0.0086641	0.031634	0.438774	4	-0.71578
V1rd19	5	0.0086755	0.031661	0.438816	2	0.059455
Mrto4	4	0.0094842	0.031775	0.440065	2	-0.50361
Tsks	5	0.0087373	0.03184	0.440635	2	-0.065066
Krtap12-1	1	0.031986	0.031897	0.441092	1	-0.84532
Atp5k	4	0.0095461	0.031973	0.441817	4	-0.5761
Ccdc86	5	0.0088052	0.032017	0.442087	4	-0.36753
Lamtor1	5	0.0088233	0.032069	0.442448	4	-0.54423
Rqcd1	5	0.0088295	0.032091	0.442448	4	-0.71662
H2-T22	5	0.0088676	0.032194	0.443284	4	-0.50509
Gla	5	0.008873	0.032212	0.443284	4	-0.40733
Cad	5	0.0088782	0.032224	0.443284	4	-0.51173
Eif3f	5	0.0089177	0.032325	0.443917	3	-0.23016
BC018507	5	0.0089184	0.032328	0.443917	4	-0.41824
Tars	5	0.0089231	0.032342	0.443917	3	-0.54186
1110037F02Rik	5	0.0090132	0.032602	0.446867	4	-0.30899
Nsfl1c	5	0.009022	0.032625	0.446867	4	-0.53445
Ap1s1	5	0.009024	0.03263	0.446867	2	-0.11474
Rhox2d	2	0.017656	0.032749	0.448162	2	-0.70412
Prl7c1	5	0.009088	0.03281	0.44866	3	-0.66489
Ptbp1	5	0.0091275	0.032921	0.449514	3	-0.51067
Krt86	2	0.017744	0.03291	0.449514	2	-0.643
Supt4a	5	0.0091505	0.032987	0.449743	4	-0.3526
AY761184	1	0.033033	0.032971	0.449743	1	-0.86488
Zranb1	5	0.0092104	0.033168	0.45188	4	-0.35549
Ift88	5	0.0092378	0.03325	0.452332	3	-0.80115
Mup20	3	0.012563	0.033228	0.452332	3	-1.1849
Ddx19a	5	0.0092517	0.033296	0.452446	4	-0.51202
Zfp384	5	0.0092571	0.033308	0.452446	4	-0.44145
Ybx3	5	0.0093075	0.03346	0.454048	4	-0.49475
Gtf2h3	5	0.0093119	0.033475	0.454048	3	-0.41561
Dbf4	5	0.0093291	0.033529	0.45445	4	-0.40529
Ccdc7	5	0.0093671	0.033634	0.455529	4	-0.81128
Esf1	5	0.0093798	0.033666	0.455624	4	-0.53155
Tpm3	5	0.0094035	0.033734	0.45622	3	-0.58666
Wbp1l	5	0.0094179	0.033781	0.456415	4	-0.62363
Cited2	5	0.0094244	0.033798	0.456415	3	-0.41556
Kat5	5	0.0094471	0.033874	0.457104	4	-0.44289
Uba52	2	0.018307	0.0339	0.45711	2	-1.0359
Vmn1r212	4	0.010195	0.03399	0.458001	3	-0.59919
Acp1	6	0.0085686	0.034035	0.458259	5	-0.46222
Vmn1r168	5	0.0095653	0.034232	0.460581	4	-0.59471
2610507B11Rik	5	0.0095856	0.034293	0.460923	3	-0.50955
Iscu	5	0.0095975	0.034333	0.460923	4	-0.43308
Chi3l4	3	0.012999	0.034328	0.460923	3	-0.9827
Arid5b	5	0.0096437	0.034463	0.462334	4	-0.2488
Mef2a	5	0.009676	0.034555	0.462851	3	-0.58862
Taf4a	5	0.0096827	0.034577	0.462851	3	-0.20068
Pin4	2	0.018674	0.034559	0.462851	2	-0.97225
Smek1	5	0.0097123	0.034664	0.463688	4	-0.47643
Ubac1	5	0.0097328	0.034733	0.464264	4	-0.45969
Grn	5	0.0097431	0.034763	0.46433	3	-0.19448
Calm1	5	0.0097795	0.034865	0.46535	4	-0.31191
Rfc1	5	0.0097905	0.0349	0.465479	3	-0.56211
Usp12	5	0.0098131	0.03496	0.465945	4	-0.41034
Ncaph2	5	0.0098294	0.035003	0.466181	4	-0.29165
Dhx33	5	0.0099028	0.035227	0.468639	3	-0.51487
Smarcd2	5	0.0099109	0.035245	0.468639	4	-0.42524
Ddx18	5	0.0099179	0.035264	0.468639	4	-0.35002
Wfdc15b	5	0.0099298	0.035291	0.468658	4	-0.51651
Btnl10	5	0.0099771	0.035421	0.470054	2	-0.031004
Aagab	5	0.010004	0.035505	0.470828	4	-0.46801
Osgep	5	0.010031	0.035577	0.471438	4	-0.54762
Gemin2	5	0.010049	0.035624	0.471614	4	-0.61725
Gnai2	5	0.010055	0.035641	0.471614	4	-0.65991
Noc3l	5	0.010068	0.035676	0.47173	4	-0.41503
Cdc73	5	0.010079	0.035711	0.471854	4	-0.77621
Pkmyt1	5	0.010109	0.0358	0.472694	4	-0.32412
Dync1i2	5	0.01013	0.035852	0.472967	4	-0.56649
Rngtt	5	0.010136	0.035872	0.472967	3	-0.75468
Mrps27	5	0.010172	0.035995	0.474252	3	-0.56832
Phgdh	5	0.010272	0.03629	0.477787	3	-0.48656
Rpl13	1	0.036467	0.036388	0.47874	1	-0.63203
Rhox3h	1	0.036678	0.036582	0.480951	1	-0.73277
Vmn1r169	5	0.010424	0.03672	0.482417	4	-0.52644
Nanog	5	0.01044	0.036758	0.482567	4	-0.42034
Matr3	5	0.010461	0.036824	0.483098	3	-0.66621
Gtf2b	5	0.010475	0.036871	0.483361	4	-0.61657
Krtap1-3	4	0.011167	0.03703	0.485103	2	-0.15171
Mitd1	5	0.010544	0.037078	0.485194	4	-0.36646
Rpl27	1	0.03718	0.037089	0.485194	1	-1.2586
Tm7sf3	5	0.010568	0.037148	0.485616	4	-0.47359
Pcp2	5	0.010583	0.037192	0.485763	4	-0.42489
Mrfap1	5	0.010592	0.037212	0.485763	3	-0.32362
Ccdc41	5	0.010612	0.03727	0.485825	4	-0.74123
Ssxb8	2	0.020151	0.037262	0.485825	1	-0.62822
Pfdn1	5	0.010623	0.037299	0.485867	4	-0.39126
Gm6377	5	0.010696	0.037491	0.488016	3	-1.1712
Fam133b	5	0.010724	0.03757	0.488707	4	-0.55143
Tsen34	5	0.010759	0.037663	0.489365	4	-0.38972
Orc6	5	0.010762	0.037674	0.489365	4	-0.80043
Ccnl1	5	0.010784	0.037739	0.489848	3	-0.37527
Mark4	4	0.011394	0.037765	0.489848	3	-0.47236
Smg6	5	0.010817	0.037831	0.490367	4	-0.46148
Msrb1	4	0.011475	0.038011	0.492357	4	-0.29754
Taf5	5	0.010897	0.03806	0.492637	3	-0.51774
Rnf208	5	0.010938	0.03819	0.493338	4	-0.35478
Ggps1	5	0.010941	0.038202	0.493338	4	-0.71136
Vmn1r34	4	0.011533	0.038191	0.493338	3	-0.49324
Cfhr2	2	0.020662	0.038221	0.493338	2	-0.73711
Epn2	5	0.010988	0.038359	0.494422	3	-0.64891
Vmn1r171	2	0.020723	0.038336	0.494422	2	-0.82429
Psmd4	5	0.011056	0.038564	0.496716	3	-0.69621
Skp1a	5	0.011098	0.038696	0.498072	4	-0.42832
Pole2	5	0.011147	0.038844	0.499044	4	-0.5599
Dnd1	5	0.011152	0.038859	0.499044	4	-0.33246
Btaf1	5	0.01116	0.03888	0.499044	3	-0.51569
Hpcal1	4	0.011741	0.038833	0.499044	3	-0.33585
Vmn2r121	3	0.01489	0.039067	0.50109	2	-0.26865
Pias1	5	0.011317	0.039312	0.503721	4	-0.32754
Prpf18	5	0.011323	0.039327	0.503721	4	-0.44495
Numa1	5	0.011335	0.039359	0.503783	4	-0.36225
Pno1	5	0.011346	0.039392	0.50382	4	-0.81597
Gnl3	5	0.011363	0.039443	0.50382	4	-0.55336
Fbxl5	5	0.011363	0.039444	0.50382	2	-0.12026
Atf1	5	0.011401	0.039554	0.504817	3	-0.66946
Nlrp9c	5	0.011409	0.039577	0.504817	4	-0.46003
Lrguk	5	0.01144	0.039671	0.505536	2	0.024099
Cenpe	4	0.012027	0.03971	0.505536	3	-0.89657
Ddx41	4	0.012029	0.039716	0.505536	3	-0.4432
Cops8	5	0.011486	0.039798	0.50624	4	-0.43503
Hyou1	4	0.012088	0.039895	0.507121	4	-0.21538
Rbms1	5	0.011526	0.039924	0.50714	4	-0.55288
Bcdin3d	5	0.011538	0.039954	0.507173	3	-0.7366
Pcgf1	5	0.011558	0.040005	0.507465	4	-0.56395
Klk7	5	0.011623	0.040193	0.509495	3	-0.47881
9130011E15Rik	5	0.01168	0.040364	0.511312	4	-0.39024
Csrp2bp	5	0.011705	0.040438	0.5119	3	-0.65395
Ccdc137	5	0.011776	0.040628	0.513604	4	-0.39951
Krtap21-1	2	0.021982	0.040616	0.513604	1	-0.5473
Cherp	5	0.011857	0.040883	0.516472	2	0.049653
Xrcc2	5	0.011887	0.040962	0.517116	4	-0.60996
Bex6	5	0.011923	0.041072	0.518139	3	-0.46064
Gpx4	5	0.011957	0.041167	0.518792	3	-0.49258
Rfc4	5	0.011961	0.04118	0.518792	4	-0.3829
Zfp68	5	0.011977	0.041219	0.518925	3	-0.52139
Polr3f	5	0.012	0.041291	0.51919	4	-0.68065
Atp5g1	5	0.012001	0.041296	0.51919	3	-0.27428
Mrps23	5	0.012032	0.041385	0.519951	4	-0.51218
Ap1s3	4	0.012604	0.041507	0.520774	3	-0.61677
Tcte3	1	0.041594	0.041491	0.520774	1	-0.97508
Pop4	5	0.012108	0.041607	0.521674	4	-0.40551
Ppp1r27	5	0.012174	0.041789	0.523517	2	-0.033602
Bub1	5	0.012181	0.041811	0.523517	3	-0.27387
Fam43a	5	0.012215	0.041906	0.524352	4	-0.44565
Myo19	5	0.012229	0.041953	0.524581	3	-0.40842
Gm14374	1	0.042107	0.042005	0.524877	1	-0.74325
Gfral	5	0.012323	0.042231	0.527092	4	-0.45977
Cep57	5	0.012327	0.04224	0.527092	3	-0.52474
Olig2	5	0.012352	0.042319	0.527623	4	-0.36843
Cyp51	5	0.012372	0.042363	0.527623	4	-0.33893
Sod1	5	0.012374	0.042368	0.527623	4	-0.36753
Zfp455	4	0.012929	0.042496	0.528859	3	-0.89028
Lipo1	3	0.016293	0.042534	0.52897	2	-1.1974
Chchd2	2	0.023102	0.042644	0.529984	2	-0.92526
Alg8	5	0.0125	0.042735	0.530477	4	-0.51326
Vmn1r206	3	0.016377	0.042741	0.530477	2	-0.86808
Vmn2r84	1	0.042943	0.042861	0.531601	1	-0.68591
Ppil1	5	0.01256	0.042895	0.531663	4	-0.42661
Gpbp1	5	0.012591	0.042994	0.532246	3	-0.75468
Cnn3	5	0.012592	0.043	0.532246	4	-0.32129
E030030I06Rik	5	0.01267	0.043224	0.534484	2	0.3149
2810428I15Rik	5	0.012677	0.043247	0.534484	4	-0.39606
Cdc25a	5	0.012686	0.043278	0.534484	4	-0.31932
2410131K14Rik	5	0.012691	0.043297	0.534484	3	-0.70543
Nup62	5	0.012736	0.043412	0.535191	4	-0.51648
Cdk11b	5	0.012749	0.04344	0.535191	4	-0.39461
Gas2l3	5	0.012763	0.043483	0.535191	4	-0.36745
Idi1	5	0.012774	0.043519	0.535191	4	-0.61328
Puf60	5	0.012777	0.04353	0.535191	4	-0.63026
Rab11a	5	0.012806	0.043614	0.535191	4	-0.51924
Vmn1r183	4	0.013243	0.043442	0.535191	3	-0.22051
Il33	4	0.013291	0.043597	0.535191	4	-0.45335
Gm5868	4	0.013296	0.043616	0.535191	4	-0.64777
Slx4	5	0.012817	0.043646	0.535204	4	-0.33968
Alg1	5	0.012854	0.043748	0.536107	4	-0.27596
Hormad2	5	0.012898	0.04388	0.537358	2	0.012405
Birc7	5	0.01292	0.04394	0.53763	4	-0.57094
Mybbp1a	5	0.012929	0.04396	0.53763	4	-0.39342
Rcc1	5	0.012959	0.044056	0.538437	4	-0.39969
St6galnac6	5	0.012975	0.044097	0.538592	4	-0.35711
Api5	5	0.013008	0.044184	0.539286	4	-0.55555
G6pdx	5	0.013027	0.044235	0.539551	4	-0.42053
Vmn1r200	3	0.017007	0.044265	0.539568	3	-0.39433
Krt81	3	0.017049	0.044368	0.540462	3	-0.61153
Elovl1	5	0.013156	0.044607	0.5427	4	-0.42519
Rap1a	5	0.013166	0.044639	0.5427	4	-0.91002
Arl14ep	5	0.013167	0.04464	0.5427	1	-0.1151
Atp1b2	5	0.013181	0.044688	0.542924	3	-0.1946
Psmg1	5	0.013219	0.0448	0.543332	2	-0.02452
Ppp1r3c	5	0.013227	0.044824	0.543332	4	-0.4365
Supt16	5	0.013231	0.044834	0.543332	4	-0.8205
Rgp1	5	0.013235	0.04484	0.543332	4	-0.40642
Cyp7a1	5	0.01327	0.04494	0.543732	4	-0.4492
Apol9a	5	0.013273	0.044949	0.543732	3	-0.45514
Bex4	4	0.01374	0.044991	0.543732	3	-0.65027
Gm1993	1	0.044983	0.044977	0.543732	1	-0.79256
Ube2h	4	0.013793	0.045147	0.545259	3	-0.48538
Cdh7	5	0.013502	0.045582	0.549159	3	-0.52823
Map4k2	5	0.01351	0.045597	0.549159	3	-0.51645
Fcf1	5	0.013517	0.045616	0.549159	3	-0.55298
Sptssa	5	0.013525	0.045645	0.549159	4	-0.67107
Spidr	5	0.013527	0.045649	0.549159	4	-0.62768
Gm11938	2	0.024767	0.045602	0.549159	2	-0.64808
Zeb2	5	0.013543	0.04569	0.549298	3	-0.16773
Fam102a	5	0.013558	0.045735	0.549476	4	-0.29599
Mad2l2	5	0.013581	0.045809	0.550002	4	-0.33447
Adsl	5	0.013693	0.046119	0.553126	4	-0.36652
Aebp2	5	0.013718	0.046193	0.553126	1	-0.052032
Thoc7	5	0.013718	0.046193	0.553126	2	-0.1585
Snip1	5	0.013724	0.046212	0.553126	4	-0.34704
Synrg	5	0.013726	0.046219	0.553126	4	-0.29208
Hdac1	4	0.014152	0.046292	0.553645	4	-0.3814
Oas1c	5	0.013779	0.046384	0.554375	4	-0.3745
Cinp	5	0.013814	0.046486	0.555243	4	-0.63308
Rpn1	5	0.013896	0.046726	0.55774	4	-0.36732
Mmgt1	5	0.014007	0.047024	0.560207	4	-0.57441
Gm6086	2	0.02555	0.047018	0.560207	2	-0.64973
Smim6	1	0.047	0.047	0.560207	1	-3.253
Tmem189	5	0.014148	0.047403	0.56436	3	-0.44128
Rnps1	5	0.014188	0.047527	0.565473	4	-0.49326
Cpsf2	5	0.014211	0.047591	0.565869	4	-0.55195
Nudt10	5	0.014243	0.047678	0.566533	4	-0.30577
Gabpa	5	0.014258	0.047719	0.566659	4	-0.40784
Nars	5	0.014278	0.047769	0.566888	4	-0.45574
Npff	5	0.014319	0.04789	0.567586	4	-0.60441
Rassf10	5	0.014319	0.04789	0.567586	3	-0.37733
Vmn1r13	5	0.014335	0.047938	0.567787	4	-0.25062
Eprs	5	0.014379	0.048063	0.568559	4	-0.60436
Mxra8	5	0.01438	0.048065	0.568559	2	-0.051875
Shoc2	5	0.014403	0.048121	0.568862	4	-0.38523
Rara	5	0.014435	0.048207	0.569507	4	-0.2921
Tnp1	2	0.026266	0.048262	0.569796	2	-0.99165
Sphkap	5	0.014482	0.048331	0.570243	4	-0.36172
Krtap4-1	3	0.018689	0.04839	0.570575	2	-0.70194
Diap3	5	0.014546	0.048514	0.571668	2	0.34642
Ect2	5	0.014571	0.04859	0.572178	4	-0.29853
Taf11	5	0.014583	0.048619	0.572178	4	-0.40801
Mettl6	5	0.014624	0.04874	0.573119	3	-0.23352
Usp37	5	0.014646	0.048796	0.573119	4	-0.48491
Rabggtb	5	0.014663	0.04884	0.573119	4	-0.52912
Sec63	5	0.014666	0.048846	0.573119	4	-0.36729
Larp7	5	0.014676	0.048872	0.573119	4	-0.54881
Gpr12	5	0.01468	0.048886	0.573119	3	-0.58704
Cox6b2	5	0.014695	0.048924	0.573195	3	-0.39027
2310009B15Rik	5	0.014728	0.049014	0.573833	4	-0.28042
Rpa1	5	0.014765	0.049121	0.573833	4	-0.3518
Crct1	5	0.014766	0.049127	0.573833	2	-0.099944
Scn2a1	5	0.014767	0.049129	0.573833	3	-0.5058
Gm11127	2	0.026749	0.049134	0.573833	2	-0.4659
Gtf2h1	5	0.014781	0.049169	0.573878	4	-0.41868
Btf3	1	0.049274	0.049338	0.57549	1	-0.7104
Rad23b	5	0.014914	0.04955	0.577596	4	-0.33946
Fkbp3	5	0.014931	0.049599	0.577636	3	-0.63046
Usmg5	3	0.019186	0.049617	0.577636	2	-0.57742
Eif2b1	5	0.01498	0.04973	0.578015	4	-0.33779
1700031F05Rik	5	0.014985	0.049747	0.578015	3	-0.66276
Map3k5	5	0.014996	0.049775	0.578015	3	-0.59702
Klra4	4	0.015678	0.049772	0.578015	3	-0.55899
Ipo13	5	0.015013	0.049824	0.578218	4	-0.35485
Zfp512	5	0.015115	0.050106	0.580778	3	-0.19861
Cxx1c	5	0.015123	0.050131	0.580778	4	-0.61905
Apol7a	4	0.015845	0.050139	0.580778	1	0.078946
Zfp259	5	0.015154	0.050208	0.581138	4	-0.50226
Sart3	5	0.015199	0.050343	0.581138	4	-0.32032
Tmem259	5	0.015217	0.050395	0.581138	4	-0.4317
Coro1b	5	0.015228	0.050423	0.581138	4	-0.38037
Tubg1	5	0.015235	0.050447	0.581138	3	-0.3678
Snx15	5	0.015238	0.050454	0.581138	4	-0.42703
2700062C07Rik	4	0.015943	0.050359	0.581138	3	-0.41891
Gm5936	4	0.01595	0.050383	0.581138	3	-0.45937
Ssxb1	1	0.050333	0.050368	0.581138	1	-0.57763
Urb2	5	0.015274	0.050557	0.581957	4	-0.43526
Cops5	5	0.015344	0.050758	0.583908	3	-0.54796
Haus4	5	0.015411	0.050945	0.585695	4	-0.34307
Atp13a1	5	0.015428	0.051004	0.586009	2	-0.17487
Trim59	5	0.01546	0.051089	0.586377	4	-0.55777
Lrfn4	5	0.015465	0.0511	0.586377	4	-0.36715
Agl	5	0.015519	0.051252	0.587752	4	-0.31335
Pkm	4	0.016373	0.05132	0.587797	2	-0.3129
Rhox3c	1	0.05127	0.051307	0.587797	1	-1.3762
Clec4b2	5	0.015598	0.051472	0.589158	4	-0.32595
Riok1	5	0.015608	0.051503	0.589158	4	-0.69287
Rnf219	5	0.01565	0.051618	0.590114	4	-0.41567
Gmps	5	0.01572	0.051825	0.592108	3	-0.54013
Smurf2	5	0.015756	0.051929	0.592932	1	0.11544
Nqo2	5	0.015778	0.051989	0.593252	4	-0.52915
Fam178a	5	0.015811	0.052071	0.593811	3	-0.52329
Srek1	5	0.015843	0.052164	0.594179	3	-0.7741
BC048507	4	0.01677	0.052167	0.594179	3	-0.44179
Tcstv1	2	0.028497	0.052225	0.594467	2	-0.85133
Taf9	8	0.012516	0.052619	0.59564	5	-0.33776
Mtfr1	5	0.015927	0.052406	0.59564	4	-0.63432
Ndc1	5	0.01593	0.052419	0.59564	4	-0.34618
Ccdc94	5	0.015939	0.052442	0.59564	4	-0.41633
Tbcd	5	0.015946	0.052463	0.59564	3	-0.40535
Mmp12	5	0.015977	0.052547	0.59564	4	-0.48175
Srfbp1	5	0.015988	0.052574	0.59564	3	-0.36298
Acad11	5	0.015996	0.052593	0.59564	2	-0.046094
Synj2bp	4	0.016947	0.052544	0.59564	2	-0.29853
Toe1	5	0.016048	0.052756	0.596726	4	-0.28803
1700109H08Rik	5	0.016056	0.05278	0.596726	4	-0.31061
1700020N15Rik	5	0.016096	0.052897	0.597685	4	-0.77646
Ero1lb	5	0.016154	0.053062	0.599177	3	-0.59143
Spink10	5	0.016235	0.053295	0.601308	3	-0.80177
Hmha1	5	0.016251	0.05334	0.601308	3	-0.24392
Frmd5	5	0.016254	0.053349	0.601308	4	-0.40464
BC030500	5	0.016284	0.053433	0.601891	4	-0.36972
Emc1	5	0.016336	0.053572	0.603031	4	-0.54863
6030458C11Rik	5	0.016346	0.0536	0.603031	4	-0.25301
Taf2	5	0.01636	0.05364	0.603111	3	-0.53698
Naa38	5	0.016376	0.053684	0.603238	4	-0.64484
Cyp2d34	5	0.016389	0.053725	0.603329	4	-0.37869
Vmn1r35	3	0.02087	0.053773	0.603505	1	0.58012
Dcaf10	5	0.016425	0.053823	0.603698	3	-0.43891
Tob2	5	0.016437	0.053866	0.603813	4	-0.4701
Rab25	5	0.016449	0.053904	0.603873	3	-0.53917
Ccm2	5	0.016476	0.053976	0.604307	4	-0.45811
Ntan1	5	0.016495	0.05403	0.604541	4	-0.56879
Prkcz	5	0.016522	0.054103	0.604998	4	-0.2501
2310057N15Rik	2	0.029661	0.054289	0.606705	2	-0.69945
Vps52	5	0.01662	0.054378	0.607328	4	-0.41063
Tom1	5	0.016634	0.054421	0.60744	4	-0.28204
Snupn	5	0.016653	0.054473	0.60766	4	-0.54375
Coq10b	5	0.016698	0.054597	0.608671	3	-0.35488
Pot1a	5	0.016801	0.054888	0.611539	4	-0.35163
Tal2	5	0.016824	0.05495	0.611864	3	-0.34024
Serpinb9g	1	0.055026	0.054984	0.611877	1	-0.90757
Slc38a4	5	0.016858	0.055052	0.612261	3	-0.57043
Serpinb3d	5	0.016883	0.055108	0.61251	4	-0.47587
Psenen	5	0.016897	0.055148	0.61258	4	-0.36125
Gemin8	5	0.016908	0.055181	0.61258	3	-0.53289
Cebpz	5	0.016955	0.055309	0.613429	4	-0.43825
Gab3	5	0.016961	0.055324	0.613429	4	-0.49975
F830016B08Rik	5	0.016975	0.055366	0.613531	4	-1.1492
Sugt1	5	0.017017	0.055484	0.614466	3	-0.49394
Gstm2	5	0.017061	0.0556	0.615377	3	-0.58912
Chrm4	5	0.017076	0.055647	0.61553	3	-0.12499
Recql5	5	0.017152	0.055846	0.616904	3	-0.32119
Usp39	5	0.017155	0.055866	0.616904	4	-0.32214
Spin1	5	0.017169	0.055904	0.616904	3	-0.75827
Bpifa3	5	0.017169	0.055905	0.616904	3	-0.42879
Rps6ka1	5	0.017202	0.056003	0.617262	4	-0.35729
Galnt3	5	0.017203	0.056005	0.617262	4	-0.28379
Xab2	5	0.017256	0.056152	0.618291	4	-0.52967
Pdzd4	5	0.01727	0.056189	0.618291	3	-0.47353
Sh3tc2	5	0.017276	0.056199	0.618291	4	-0.304
Exoc7	5	0.017298	0.056264	0.618325	4	-0.34064
N4bp1	5	0.01731	0.056295	0.618325	4	-0.36358
Zfp474	5	0.017311	0.056303	0.618325	3	-0.55149
Pcnxl3	5	0.017343	0.056402	0.619042	4	-0.31736
Msc	5	0.017363	0.056463	0.619346	4	-0.30864
Zfp106	5	0.017398	0.056553	0.619962	3	-0.36773
Copz1	5	0.017446	0.056679	0.620978	3	-0.42714
D19Bwg1357e	5	0.017465	0.056741	0.62128	4	-0.49562
Acadm	5	0.017507	0.056851	0.622111	4	-0.31403
Dlx3	5	0.017542	0.056957	0.622349	2	0.094716
Ints3	5	0.017547	0.056974	0.622349	4	-0.4791
Shfm1	2	0.031193	0.056941	0.622349	2	-0.77483
Gm13157	5	0.017739	0.057481	0.627518	2	-0.19051
Urb1	5	0.01781	0.057689	0.629411	4	-0.49161
Ovol1	5	0.017845	0.057777	0.63	2	0.28226
Rsph3b	4	0.019451	0.057909	0.631069	2	-0.35355
2610301B20Rik	5	0.017904	0.057955	0.631194	3	-0.53723
Set	3	0.022687	0.058144	0.632882	3	-0.82715
Ces2b	5	0.01801	0.058245	0.633608	3	-0.4196
Svs3b	3	0.022748	0.058309	0.633929	3	-0.43065
Snx27	5	0.01808	0.058447	0.635004	3	-0.4523
Lsm3	4	0.019725	0.058477	0.635004	3	-0.64875
Psors1c2	5	0.01812	0.058554	0.635102	1	0.11122
Tead2	5	0.018121	0.058555	0.635102	4	-0.39921
Ifi35	5	0.018158	0.058654	0.635694	4	-0.40272
Erbb4	5	0.018166	0.058679	0.635694	3	-0.4839
Klk1b5	2	0.032225	0.058724	0.63581	2	-0.43429
Nup54	5	0.018208	0.058788	0.636128	4	-0.3895
Rhox9	5	0.018266	0.058953	0.637541	3	-0.71247
Uqcrh	5	0.018295	0.059034	0.638038	4	-0.40181
Txlng	5	0.018319	0.059098	0.63815	4	-0.28516
Mrps10	5	0.018336	0.059139	0.63815	4	-0.41832
Brca1	5	0.018351	0.059178	0.63815	4	-0.53758
Pcyt2	5	0.018354	0.059183	0.63815	4	-0.43213
Sec61b	4	0.020127	0.059362	0.639707	3	-0.37069
Psmc3	5	0.018513	0.059617	0.641802	4	-0.45745
E330034G19Rik	5	0.018522	0.059644	0.641802	4	-0.44226
Krtap4-7	3	0.023308	0.059661	0.641802	2	-0.3963
Zdhhc24	5	0.018561	0.059762	0.642509	3	-0.44694
Adrm1	5	0.018588	0.059833	0.642903	4	-0.48624
Tfb2m	5	0.018684	0.060097	0.644772	4	-0.39073
Irx2	5	0.018699	0.060138	0.644772	4	-0.26347
Ugt3a2	5	0.018703	0.060147	0.644772	2	-0.20419
Klra3	3	0.023489	0.060078	0.644772	3	-0.47512
Ube2r2	5	0.018746	0.06026	0.645602	3	-0.44956
Shcbp1l	5	0.018859	0.060556	0.647698	4	-0.34765
Srrm1	5	0.018861	0.060561	0.647698	3	-0.49296
Vmn1r24	4	0.020682	0.060527	0.647698	1	0.15518
Ces1d	5	0.01888	0.06061	0.647839	4	-0.28754
Crbn	5	0.018918	0.060714	0.647906	3	-0.62401
Tbx1	5	0.018922	0.060721	0.647906	4	-0.25614
Gapdh	2	0.033325	0.06071	0.647906	1	-0.62908
Gabrp	5	0.018958	0.060819	0.648458	2	-0.028854
Raf1	5	0.018967	0.060844	0.648458	4	-0.42086
Ubr5	5	0.019028	0.061023	0.649166	4	-0.48202
Pdcd11	5	0.019042	0.061065	0.649166	4	-0.26279
Cyp2c37	5	0.019053	0.061097	0.649166	2	0.048445
Usp28	5	0.019066	0.061129	0.649166	4	-0.31859
Smg8	5	0.019069	0.061136	0.649166	4	-0.22547
Zwint	5	0.019084	0.061169	0.649166	4	-0.33619
Ins1	5	0.019109	0.061241	0.649166	3	-0.37342
Stk32a	5	0.019135	0.061309	0.649166	3	-0.19373
Gnl3l	5	0.01914	0.061323	0.649166	4	-0.52212
Ykt6	5	0.019145	0.061335	0.649166	4	-0.33994
Pak1ip1	5	0.019171	0.061402	0.649166	3	-0.40308
Doc2a	5	0.019172	0.061404	0.649166	4	-0.2587
Tas2r131	5	0.019187	0.061439	0.649166	4	-0.52354
Calm2	4	0.020942	0.061057	0.649166	2	-0.39452
Nol7	4	0.021015	0.061214	0.649166	3	-0.53797
Phlda2	5	0.019328	0.061852	0.652781	1	0.12161
Gm8300	2	0.033983	0.061834	0.652781	1	-0.63904
Acbd7	5	0.019354	0.061926	0.653184	4	-0.42282
Rad17	5	0.01943	0.062118	0.654777	4	-0.59958
Tsnax	5	0.019454	0.062184	0.654777	4	-0.89898
9930111J21Rik2	2	0.034175	0.062177	0.654777	2	-0.81298
Opa1	5	0.019515	0.062358	0.655583	4	-0.35101
Mrgpra2a	1	0.062316	0.062308	0.655583	1	-0.86006
Ssxb9	1	0.062372	0.062367	0.655583	1	-0.55676
Krtap13	3	0.02446	0.062414	0.6557	2	-0.20389
Sptlc1	5	0.019561	0.06248	0.655753	3	-0.53676
Ablim1	5	0.019573	0.062512	0.655753	4	-0.41202
Smarce1	2	0.034389	0.062526	0.655753	2	-0.45759
1700001P01Rik	5	0.01962	0.062633	0.6565	3	-0.43618
Mbnl3	5	0.019635	0.062668	0.6565	4	-0.29329
Zfp273	5	0.01967	0.06276	0.656969	3	-0.37752
Tubb4b	5	0.01968	0.062784	0.656969	3	-0.83664
Nap1l4	5	0.019746	0.062969	0.65832	4	-0.63383
Gm4791	2	0.034662	0.062985	0.65832	1	-0.48821
Rxfp2	5	0.019786	0.063087	0.658727	4	-0.29174
Mepce	5	0.019789	0.063098	0.658727	4	-0.44077
Mios	5	0.019814	0.063169	0.658727	4	-0.3973
Dazap2	5	0.019815	0.063174	0.658727	3	-0.47349
Vps72	5	0.019824	0.063203	0.658727	2	0.0036542
Gart	5	0.019851	0.063271	0.658822	4	-0.26898
Rabggta	5	0.019854	0.063284	0.658822	4	-0.29358
Fstl5	5	0.019924	0.063473	0.660425	3	-0.4794
Appbp2	5	0.019959	0.063567	0.660937	2	-0.057859
Vmn1r213	5	0.019972	0.063594	0.660937	4	-0.47455
Qser1	5	0.019997	0.063668	0.661324	3	-0.65056
Agps	5	0.020018	0.063724	0.661532	4	-0.40118
Nudt6	5	0.020057	0.063831	0.66227	3	-0.44726
Taz	5	0.020098	0.063948	0.663113	4	-0.46861
Atp6v1d	5	0.020143	0.06406	0.663904	4	-0.51884
Noc2l	5	0.020176	0.064151	0.664438	4	-0.44239
Itsn2	5	0.020187	0.064184	0.664438	4	-0.33044
C2cd4c	5	0.020272	0.064391	0.666208	4	-0.33897
Ccdc64	5	0.020291	0.064444	0.666384	4	-0.2768
Pds5b	5	0.020341	0.064579	0.667376	2	0.19631
Hnrnpul2	5	0.020377	0.064685	0.667376	2	0.036333
Rpl22	4	0.022664	0.064673	0.667376	3	-0.57361
Tubb2b	2	0.035599	0.064632	0.667376	2	-0.57131
Exosc8	5	0.020414	0.064791	0.668095	4	-0.54899
Slc22a1	5	0.020435	0.064838	0.668203	3	-0.4854
Mageb4	5	0.020463	0.064907	0.668538	3	-0.48109
Trappc1	5	0.02048	0.064952	0.66863	4	-0.25939
Med30	5	0.020551	0.065146	0.670254	4	-0.44043
Mboat7	5	0.020606	0.065296	0.67131	4	-0.32291
Edc3	5	0.020621	0.065337	0.67131	3	-0.45185
Dok2	5	0.020634	0.065371	0.67131	2	-0.030409
Ddr1	5	0.020643	0.065395	0.67131	3	-0.33062
Zbtb7a	5	0.020705	0.065557	0.672602	4	-0.41396
BC061237	2	0.036348	0.06593	0.67605	2	-0.92929
Fbxl20	5	0.020873	0.066012	0.676517	3	-0.41739
Wtap	4	0.023336	0.066095	0.676989	3	-0.52997
H2afb2-ps	5	0.020973	0.066292	0.677677	2	0.02265
Rab14	5	0.020993	0.066343	0.677677	4	-0.60597
Met	5	0.020994	0.066346	0.677677	4	-0.32357
Gm3750	1	0.066162	0.066231	0.677677	1	-0.70605
Try10	1	0.066217	0.066293	0.677677	1	-0.59623
Amhr2	5	0.021028	0.066444	0.678295	1	0.065229
Dst	5	0.021048	0.0665	0.678489	3	-0.50052
Gm10354	1	0.066474	0.066543	0.678552	1	-0.87578
Fert2	5	0.021082	0.066593	0.678692	1	0.13511
Phax	5	0.021147	0.066795	0.680371	4	-0.51877
Gm5483	1	0.066853	0.066926	0.681331	1	-1.0226
Cma2	5	0.021261	0.067107	0.682788	4	-0.32358
Slc5a7	5	0.02129	0.067175	0.683111	3	-0.20858
Cxxc1	5	0.021336	0.067292	0.683646	4	-0.41126
Ndufb3	5	0.021346	0.067309	0.683646	3	-0.43918
Dnaic2	5	0.021357	0.067343	0.683646	4	-0.26091
Yars2	5	0.02137	0.067377	0.683646	4	-0.37987
Usp19	5	0.021432	0.067554	0.684872	4	-0.49627
Tada2a	5	0.021437	0.067572	0.684872	3	-0.38316
Vsig10	5	0.021467	0.067654	0.685181	2	-0.11514
Atp1b4	5	0.021475	0.067677	0.685181	3	-0.52146
Uxt	5	0.021543	0.067871	0.686479	4	-0.33319
Tardbp	5	0.021547	0.06788	0.686479	4	-0.52665
Surf4	5	0.021635	0.068125	0.688173	4	-0.36618
Farsa	5	0.021652	0.068161	0.688173	4	-0.48425
Atf2	5	0.021662	0.068186	0.688173	3	-0.55072
Scn4b	5	0.021673	0.068216	0.688173	2	0.032466
Twf1	5	0.021681	0.068234	0.688173	4	-0.42395
Hils1	5	0.02171	0.068322	0.688414	3	-0.44926
Tacc3	5	0.021729	0.06837	0.688414	4	-0.43922
Myl12b	2	0.037748	0.068358	0.688414	2	-0.63652
Arl1	5	0.021757	0.068444	0.688468	4	-0.54094
Vmn2r50	2	0.037806	0.06845	0.688468	2	-0.65801
Gm11565	4	0.024539	0.068601	0.689611	1	0.093832
1700018B08Rik	5	0.021849	0.068696	0.690112	1	0.10934
Mbip	5	0.021861	0.068726	0.690112	2	-0.21882
Taf7	5	0.021893	0.068815	0.690501	4	-0.43549
Eif5	5	0.021918	0.068883	0.690501	4	-0.30898
Cacng1	5	0.021919	0.068887	0.690501	4	-0.42044
Spata20	5	0.021929	0.068915	0.690501	4	-0.34088
Pbx4	5	0.021996	0.06909	0.691882	4	-0.47106
Hsf5	5	0.022072	0.069313	0.693352	4	-0.41949
Ubb	2	0.038294	0.069301	0.693352	1	-0.080331
Cdca4	5	0.022101	0.06938	0.69362	3	-0.47185
Gm16432	5	0.022116	0.069415	0.69362	3	-0.45374
Crybb2	5	0.022149	0.069494	0.694034	4	-0.26922
Hnrnpa2b1	5	0.02218	0.069573	0.694447	4	-0.40808
Zfp324	5	0.022287	0.069856	0.696898	2	-0.067385
Nr5a1	5	0.02232	0.069947	0.697427	4	-0.47516
BC049730	5	0.022424	0.070217	0.699741	3	-0.42557
Gm11744	2	0.038928	0.07038	0.70098	1	-0.38419
Nod1	5	0.022515	0.070467	0.701201	3	-0.30532
Sufu	5	0.022519	0.070478	0.701201	4	-0.28562
Vps4b	5	0.022605	0.070701	0.702632	4	-0.62295
Rnase9	5	0.022628	0.070769	0.702632	4	-0.83418
Med7	5	0.02263	0.070777	0.702632	4	-0.92483
Ctcf	5	0.022645	0.070817	0.702632	4	-0.50304
Zfp217	5	0.022655	0.070845	0.702632	3	-0.46956
Ash2l	5	0.02266	0.070851	0.702632	3	-0.3872
D3Ertd751e	7	0.019355	0.07098	0.703479	5	-0.37775
H2bfm	5	0.022726	0.071013	0.703479	4	-0.56168
Casp8ap2	5	0.022778	0.071155	0.703941	4	-0.30873
Fxyd3	5	0.02278	0.071162	0.703941	3	-0.26598
Nfx1	5	0.022785	0.071174	0.703941	4	-0.47303
Srprb	5	0.022832	0.071314	0.704567	4	-0.37555
Tpt1	3	0.028237	0.071291	0.704567	2	-0.57713
Fam25c	5	0.02286	0.071394	0.704981	4	-0.33844
Ralgapa1	5	0.022921	0.071573	0.706093	4	-0.35614
Ppp1r17	5	0.022925	0.071584	0.706093	4	-0.56958
Gripap1	5	0.022966	0.071712	0.706236	3	-0.32272
Usp27x	5	0.022967	0.071713	0.706236	3	-0.44138
Mt2	3	0.028402	0.071684	0.706236	1	-0.047017
Rtfdc1	5	0.023017	0.071852	0.706704	3	-0.39282
Tacr1	5	0.023053	0.071956	0.706704	2	0.1006
Pga5	5	0.023077	0.072016	0.706704	3	-0.53217
Tceal3	5	0.023101	0.072082	0.706704	4	-0.33954
Rock2	5	0.023136	0.072172	0.706704	3	-0.45126
Pdhb	5	0.023163	0.07223	0.706704	2	-0.1312
Mcts1	5	0.023166	0.072238	0.706704	3	-0.61382
Zfp35	5	0.023172	0.072254	0.706704	4	-0.7819
Rnf20	5	0.023178	0.072267	0.706704	4	-0.3033
Hsp90ab1	5	0.023183	0.072277	0.706704	4	-0.30766
Ano6	5	0.023207	0.072337	0.706704	2	-0.014999
Erh	4	0.026319	0.072319	0.706704	3	-0.64752
Sirpb1b	3	0.028567	0.072076	0.706704	3	-0.68601
Lce3a	3	0.028631	0.07224	0.706704	3	-0.16374
Rps15a	1	0.072159	0.072162	0.706704	1	-1.2093
Tfdp1	5	0.023245	0.072447	0.707401	4	-0.32299
Rsrc2	5	0.023283	0.072549	0.707984	4	-0.3582
Dnajc13	5	0.023297	0.072583	0.707984	4	-0.42361
Trim39	4	0.026496	0.072668	0.708437	3	-0.43097
Ercc1	5	0.023352	0.072735	0.708717	4	-0.66822
Vmn1r91	1	0.072827	0.072842	0.709385	1	-0.94262
Spata13	5	0.023471	0.07303	0.710832	4	-0.29322
Qk	5	0.023506	0.073123	0.711362	4	-0.29006
Map1lc3b	3	0.029058	0.073229	0.712021	1	0.073967
Utp11l	5	0.023576	0.073328	0.712278	3	-0.30168
Wdr45b	5	0.023579	0.073333	0.712278	4	-0.47831
Vmn1r15	5	0.0236	0.073379	0.712352	3	-0.21696
Manf	5	0.023656	0.073518	0.713323	4	-0.49452
Vmn1r74	5	0.02371	0.073648	0.714204	2	-0.049981
1700015E13Rik	5	0.023732	0.073699	0.714329	2	0.25602
Zbtb8os	5	0.023849	0.073998	0.71685	2	-0.057116
Gm5415	4	0.027213	0.074185	0.718275	3	-0.60131
Myh3	5	0.023937	0.074245	0.71848	2	-0.050271
Vmn1r6	4	0.027262	0.074289	0.718535	2	-0.18971
Golt1b	5	0.024012	0.074423	0.719235	4	-0.33512
Zscan4d	2	0.041309	0.07444	0.719235	1	-0.50545
Romo1	5	0.024041	0.074505	0.719481	4	-0.3877
Mapk1	5	0.024077	0.074604	0.719545	3	-0.5162
Iqub	5	0.024103	0.07467	0.719545	3	-0.51303
Ccdc84	5	0.024107	0.074683	0.719545	4	-0.44924
Lgals1	5	0.024124	0.07472	0.719545	4	-0.91158
Tmem184b	5	0.024128	0.074727	0.719545	3	-0.43884
Zmat5	5	0.024147	0.074785	0.719545	3	-0.20366
Usp17ld	1	0.074734	0.07475	0.719545	1	-0.62496
Chmp3	5	0.024186	0.074896	0.719617	4	-0.4617
AF067061	2	0.041571	0.074878	0.719617	1	-0.28354
Mif	2	0.041593	0.07491	0.719617	1	-0.08952
Ube2t	5	0.024203	0.074956	0.719686	3	-0.34154
Sde2	5	0.024235	0.075031	0.720029	4	-0.40062
Lrrc8a	5	0.024288	0.075168	0.72044	4	-0.36019
Vmn1r220	3	0.029915	0.075191	0.72044	2	-0.61612
Rps6	1	0.075146	0.075133	0.72044	1	-1.6515
C1d	5	0.024351	0.075322	0.721322	3	-0.28242
Ly6g6f	5	0.024368	0.075375	0.721452	4	-0.29669
Cd163	5	0.024439	0.075568	0.722919	4	-0.23493
Atp5j2	5	0.024504	0.075743	0.724114	3	-0.41541
Obox6	5	0.024515	0.075776	0.724114	3	-0.2882
Gm129	5	0.024551	0.075868	0.724114	3	-0.6592
Klk8	5	0.024558	0.075885	0.724114	4	-0.34517
Thrap3	5	0.024558	0.075889	0.724114	4	-0.42713
Tmem41b	5	0.024626	0.076065	0.725417	4	-0.55777
Rsph3a	5	0.024737	0.076352	0.727774	3	-0.33917
Npr3	5	0.024821	0.076576	0.729529	3	-0.46881
Btg3	5	0.024917	0.076829	0.731564	3	-0.22652
Tnpo3	5	0.024967	0.076955	0.73221	3	-0.51008
Ndufs3	5	0.024976	0.076976	0.73221	3	-0.35909
Slc20a1	5	0.025004	0.077052	0.732339	4	-0.47185
Ugdh	5	0.025016	0.077091	0.732339	3	-0.27071
Gimap9	5	0.025021	0.077109	0.732339	4	-0.31974
Klhl15	5	0.025054	0.07719	0.732732	4	-0.34103
Vmn1r30	5	0.025076	0.077246	0.73288	4	-0.38343
Zfp513	5	0.02513	0.077388	0.733481	4	-0.44468
Defb21	5	0.02513	0.077389	0.733481	2	0.083221
Cenpk	5	0.025157	0.077457	0.733746	2	-0.19698
Cdnf	5	0.025185	0.077531	0.734071	1	0.097904
Anapc10	5	0.025217	0.077614	0.734478	4	-0.81053
Def8	5	0.025256	0.077714	0.734508	3	-0.43389
Pamr1	5	0.025257	0.077715	0.734508	4	-0.46972
Zmynd11	5	0.025288	0.077796	0.734508	3	-0.64726
Anxa1	5	0.025288	0.077797	0.734508	4	-0.37953
Timeless	5	0.025294	0.077818	0.734508	3	-0.35866
Ephx4	5	0.025329	0.077918	0.734508	4	-0.25703
Pdcl	5	0.025336	0.077934	0.734508	4	-0.31465
Yae1d1	5	0.025347	0.077965	0.734508	3	-0.35615
Serpinb6a	5	0.025351	0.077976	0.734508	3	-0.40077
Ptprb	5	0.025376	0.078052	0.734508	4	-0.43248
Gpd1	5	0.025377	0.078056	0.734508	2	0.0020547
Clec2e	5	0.025403	0.078138	0.734907	1	0.065803
Lyz1	4	0.029165	0.078257	0.735644	3	-0.47297
Apoo	5	0.025505	0.078426	0.736798	3	-0.55575
Lrrc47	5	0.025515	0.078459	0.736798	3	-0.3645
Klk1	4	0.029389	0.078706	0.73874	3	-0.50371
Oxr1	10	0.018324	0.078924	0.739167	4	-0.13491
Top1	5	0.025669	0.078861	0.739167	4	-0.47448
Sult1a1	5	0.02568	0.078896	0.739167	3	-0.36082
Sectm1a	5	0.025691	0.078919	0.739167	4	-0.40386
Top3b	5	0.0257	0.078953	0.739167	2	0.23092
Skint9	5	0.025721	0.079014	0.739337	4	-0.65155
Dyx1c1	5	0.025828	0.079261	0.739337	4	-0.39941
Anapc15	5	0.025842	0.079294	0.739337	3	-0.43542
Pdcd2	5	0.025854	0.079317	0.739337	4	-0.37479
Sc4mol	5	0.025869	0.079363	0.739337	4	-0.35869
Rprd1b	5	0.025873	0.079373	0.739337	4	-0.29308
Stxbp3a	4	0.029641	0.079242	0.739337	3	-0.41176
Lce1h	2	0.044151	0.079306	0.739337	2	-0.34354
Scgb2b19	1	0.079036	0.079098	0.739337	1	-0.61271
Hist1h3e	1	0.079137	0.079204	0.739337	1	-0.56929
Ubl7	5	0.025903	0.07945	0.739682	4	-0.29354
Slc3a2	5	0.025933	0.07954	0.740149	4	-0.42411
Rbmx2	5	0.025959	0.079604	0.740365	4	-0.32882
Rnf26	5	0.026043	0.079829	0.741745	3	-0.53846
Sim1	5	0.026075	0.079921	0.741745	4	-0.35348
Slc44a4	5	0.026081	0.079937	0.741745	4	-0.4802
Iigp1	5	0.026086	0.079949	0.741745	3	-0.50521
Chrng	5	0.026146	0.080111	0.741745	4	-0.33052
Mrps5	5	0.026167	0.080174	0.741745	2	-0.24989
Pggt1b	5	0.026183	0.08022	0.741745	3	-0.41874
Robo2	5	0.02621	0.080288	0.741745	3	-0.45414
Gmip	5	0.02621	0.080289	0.741745	4	-0.33728
Ddx50	5	0.026221	0.080322	0.741745	3	-0.39983
Timm44	5	0.026222	0.080327	0.741745	3	-0.35919
Sarnp	5	0.026274	0.080462	0.741745	3	-0.5031
Cenpm	5	0.026277	0.08047	0.741745	3	-0.16323
Chd4	5	0.026285	0.080494	0.741745	3	-0.40089
Ankib1	5	0.026289	0.080501	0.741745	4	-0.53179
Ubtfl1	5	0.02629	0.080503	0.741745	3	-0.32493
Ogdh	5	0.026293	0.080513	0.741745	4	-0.2576
Cpeb1	5	0.026301	0.080535	0.741745	4	-0.47236
Mau2	5	0.026312	0.080558	0.741745	4	-0.23984
Prss3	1	0.080017	0.080087	0.741745	1	-0.90723
[truncated: 16,407 more rows]

## Sheet: Hoxb8-FL Day 10
ID	No. guides	Negat. score	Negat. p-value	Negat. FDR	Negat. good guides	Negat. LFC
Snrpa1	5	6.5648e-09	2.6896e-07	0.000495	5	-1.865
Rps10	4	1.8027e-08	2.6896e-07	0.000495	4	-2.2603
Eif2s1	4	3.0806e-08	2.6896e-07	0.000495	4	-2.2038
Xpo1	5	4.751e-08	2.6896e-07	0.000495	5	-1.8209
Gnb2l1	5	5.5397e-08	2.6896e-07	0.000495	5	-1.8787
Farsb	5	5.7975e-08	2.6896e-07	0.000495	5	-1.7538
Emg1	5	9.0976e-08	2.6896e-07	0.000495	5	-1.5448
Eif4a1	5	9.2281e-08	2.6896e-07	0.000495	5	-1.6349
Rplp2	5	9.4134e-08	2.6896e-07	0.000495	5	-2.1732
Polr1b	5	1.3098e-07	2.6896e-07	0.000495	5	-1.7548
Srsf2	5	1.536e-07	8.0688e-07	0.000874	5	-1.4735
Pcna	5	1.6919e-07	8.0688e-07	0.000874	5	-1.4285
Vcp	5	1.735e-07	8.0688e-07	0.000874	5	-2.1162
Rrs1	5	2.256e-07	8.0688e-07	0.000874	5	-1.7693
Flt3	5	2.3196e-07	8.0688e-07	0.000874	5	-2.0223
Rbm8a	5	2.594e-07	8.0688e-07	0.000874	5	-1.5932
Terf1	5	2.9116e-07	8.0688e-07	0.000874	5	-1.4954
Espl1	5	4.2034e-07	1.3448e-06	0.001238	5	-1.6693
Eif4a3	5	4.306e-07	1.3448e-06	0.001238	5	-1.4609
Mdm4	5	4.8294e-07	1.3448e-06	0.001238	5	-1.8381
Ranbp1	5	4.9793e-07	1.8827e-06	0.001444	5	-1.4074
Nop56	5	5.071e-07	1.8827e-06	0.001444	5	-1.4706
Rps5	5	6.3049e-07	1.8827e-06	0.001444	5	-1.3676
Sfi1	5	6.3128e-07	1.8827e-06	0.001444	4	-1.9393
Dtl	5	6.3847e-07	2.4206e-06	0.001485	5	-2.1631
Tinf2	5	6.6863e-07	2.4206e-06	0.001485	5	-1.4757
Trmt112	5	7.2416e-07	2.4206e-06	0.001485	5	-1.911
Cdk9	5	7.3584e-07	2.4206e-06	0.001485	5	-1.4017
Psmd6	5	7.3822e-07	2.4206e-06	0.001485	4	-2.1408
Rps11	4	7.4715e-07	2.4206e-06	0.001485	4	-2.0983
Snrpd3	5	7.8249e-07	3.4965e-06	0.00165	5	-1.9633
Pbx2	5	7.9062e-07	3.4965e-06	0.00165	5	-1.7581
Hnrnpk	5	8.1788e-07	3.4965e-06	0.00165	4	-1.8419
Rpl4	5	8.8456e-07	3.4965e-06	0.00165	4	-1.8473
Umps	5	9.3145e-07	4.0344e-06	0.00165	5	-1.1846
Ncbp1	5	9.3815e-07	4.0344e-06	0.00165	5	-1.5555
Polr1a	5	9.7221e-07	4.0344e-06	0.00165	5	-2.0397
Psmb2	5	1.0005e-06	4.0344e-06	0.00165	4	-1.9136
Snapc4	5	1.0729e-06	4.0344e-06	0.00165	5	-1.2119
Cct3	5	1.0841e-06	4.0344e-06	0.00165	5	-1.4492
Srsf1	5	1.0993e-06	4.0344e-06	0.00165	5	-1.7409
Sf3a1	5	1.1243e-06	4.0344e-06	0.00165	5	-1.7134
Snw1	5	1.1411e-06	4.0344e-06	0.00165	5	-1.9137
Psmc6	5	1.2082e-06	4.0344e-06	0.00165	5	-1.4907
Gins2	5	1.2362e-06	4.0344e-06	0.00165	5	-1.214
Xrn2	5	1.2498e-06	4.5723e-06	0.00183	5	-1.5756
Smu1	5	1.4329e-06	4.8413e-06	0.001896	5	-1.35
Scd2	5	1.5216e-06	5.6482e-06	0.002166	5	-1.3016
Imp4	5	1.6088e-06	6.1861e-06	0.002191	5	-1.4391
Tubb5	5	1.6263e-06	6.1861e-06	0.002191	5	-1.2515
Gtpbp4	5	1.7678e-06	6.724e-06	0.002191	5	-1.8586
Sf3a3	5	1.7906e-06	6.724e-06	0.002191	5	-1.7201
Atp6v0d1	5	1.9535e-06	6.724e-06	0.002191	5	-1.3316
Cltc	5	2.0023e-06	6.724e-06	0.002191	5	-1.6523
Ngdn	5	2.0178e-06	6.724e-06	0.002191	5	-1.2306
Aatf	5	2.0521e-06	6.724e-06	0.002191	5	-1.4828
Prelid1	5	2.1529e-06	7.2619e-06	0.002191	5	-1.5804
Cct4	5	2.1733e-06	7.2619e-06	0.002191	4	-1.6522
Cebpa	5	2.2039e-06	7.2619e-06	0.002191	5	-1.4449
Exoc6	5	2.2627e-06	7.2619e-06	0.002191	5	-1.3384
Tyms	4	2.2997e-06	7.2619e-06	0.002191	4	-1.8188
Runx2	5	2.3159e-06	8.3378e-06	0.002475	5	-1.1873
Mars	5	2.4269e-06	1.0489e-05	0.003065	5	-1.2241
Fau	5	2.4776e-06	1.1027e-05	0.003123	5	-1.4899
Cbfb	5	2.4849e-06	1.1027e-05	0.003123	5	-1.3176
Ap1m1	5	2.7123e-06	1.1565e-05	0.003225	5	-1.3974
Ddx49	5	2.7618e-06	1.2103e-05	0.003325	5	-1.3791
Gm7120	5	3.0134e-06	1.3179e-05	0.003556	5	-1.4775
Twistnb	5	3.0649e-06	1.3717e-05	0.003556	5	-2.0409
Psma4	5	3.1304e-06	1.3717e-05	0.003556	5	-1.4769
Rps20	4	3.8184e-06	1.3717e-05	0.003556	4	-2.2537
Polr2j	5	3.5156e-06	1.4255e-05	0.003644	5	-1.2354
Ggps1	5	3.9365e-06	1.7214e-05	0.00434	4	-1.7406
Cd2bp2	5	3.9884e-06	1.7482e-05	0.004348	5	-1.0886
Ssrp1	5	4.2789e-06	1.8558e-05	0.004436	4	-1.6421
Pdcd2l	5	4.3337e-06	1.8558e-05	0.004436	5	-1.2109
Las1l	5	4.4114e-06	1.8558e-05	0.004436	5	-1.3482
Atp5d	5	4.4462e-06	1.8827e-05	0.004443	5	-1.2997
Rfc3	5	4.8226e-06	1.9903e-05	0.004637	5	-1.0437
Dnm2	5	4.9257e-06	2.071e-05	0.004765	5	-1.8881
Rab6a	5	5.0637e-06	2.1248e-05	0.004828	5	-1.3406
Exosc4	5	5.3152e-06	2.34e-05	0.005116	4	-1.5322
Osbp	5	5.4569e-06	2.4475e-05	0.005116	5	-1.5639
Ran	5	5.4847e-06	2.4475e-05	0.005116	4	-2.0364
Nudt21	5	5.5146e-06	2.4475e-05	0.005116	4	-1.8547
Sf3b3	5	5.6343e-06	2.4475e-05	0.005116	5	-1.897
Wdr55	5	5.6449e-06	2.5013e-05	0.005116	5	-1.1212
Srsf7	5	5.7581e-06	2.5013e-05	0.005116	4	-1.5693
Nup85	5	5.773e-06	2.5013e-05	0.005116	5	-1.3367
Alg2	5	5.8234e-06	2.5013e-05	0.005116	5	-1.0977
Lmo2	5	5.9618e-06	2.5551e-05	0.005168	5	-1.6146
Mzt1	5	6.327e-06	2.8241e-05	0.005589	4	-1.8807
Eef2	5	6.3399e-06	2.8241e-05	0.005589	5	-1.2922
Nop9	5	6.8429e-06	3.1468e-05	0.006011	5	-1.1465
Cox7b	5	6.9007e-06	3.1468e-05	0.006011	5	-1.4714
Taz	5	6.9714e-06	3.2006e-05	0.006011	5	-1.3513
Nxt1	5	7.0171e-06	3.2006e-05	0.006011	4	-1.7598
Eif4e	4	8.2199e-06	3.2006e-05	0.006011	4	-1.6633
Supt16	5	7.1889e-06	3.3082e-05	0.006151	4	-1.5259
Utp23	5	7.2514e-06	3.362e-05	0.006188	5	-1.5995
Rps14	4	9.3409e-06	3.4696e-05	0.006323	4	-1.6347
Ap1g1	5	7.6657e-06	3.631e-05	0.006463	5	-1.9207
Sbds	5	7.8103e-06	3.6848e-05	0.006463	5	-1.5508
Smc1a	5	7.8614e-06	3.7386e-05	0.006463	5	-1.4925
Lsm4	5	8.1506e-06	3.7923e-05	0.006463	5	-1.6504
Myc	5	8.2792e-06	3.7923e-05	0.006463	5	-1.3765
Hinfp	5	8.3948e-06	3.7923e-05	0.006463	5	-1.3333
Rps16	3	9.314e-06	3.6848e-05	0.006463	3	-1.9694
Spc25	5	8.502e-06	3.8461e-05	0.006495	5	-1.0416
Meis1	5	8.8098e-06	3.9537e-05	0.006616	5	-1.7045
Pcid2	5	8.9415e-06	4.0075e-05	0.006645	5	-1.142
March5	5	9.0742e-06	4.0613e-05	0.006674	4	-1.6423
Dtymk	7	9.0962e-06	4.8413e-05	0.007121	6	-1.3449
Rps21	5	1.0068e-05	4.4916e-05	0.007121	4	-1.4586
Psmd2	5	1.0211e-05	4.5454e-05	0.007121	5	-1.353
Hspa9	5	1.0221e-05	4.5454e-05	0.007121	5	-1.4594
Psmc5	5	1.0755e-05	4.8144e-05	0.007121	5	-0.96901
Brf1	5	1.0921e-05	4.8682e-05	0.007121	5	-1.4574
Tmx2	5	1.1002e-05	4.8682e-05	0.007121	5	-1.4587
Mki67ip	5	1.1108e-05	4.8682e-05	0.007121	5	-1.0821
Dut	5	1.1383e-05	4.922e-05	0.007121	5	-1.6315
Sf3b5	5	1.1486e-05	4.9758e-05	0.007121	5	-2.0373
Bcl2	5	1.1551e-05	5.0027e-05	0.007121	5	-1.5034
Tbl3	5	1.1557e-05	5.0296e-05	0.007121	5	-1.4031
Eif3a	5	1.157e-05	5.0296e-05	0.007121	5	-1.179
Pdpk1	5	1.1633e-05	5.0296e-05	0.007121	5	-1.0098
Guk1	5	1.1708e-05	5.0296e-05	0.007121	5	-0.96967
Slc25a5	5	1.174e-05	5.0296e-05	0.007121	5	-1.1233
Rpl32	3	1.217e-05	4.5992e-05	0.007121	3	-2.1236
Hist1h2bj	2	2.9895e-05	4.7068e-05	0.007121	2	-2.8517
Pgd	5	1.1944e-05	5.0834e-05	0.007142	5	-1.0159
Prpf3	5	1.2256e-05	5.1372e-05	0.007147	5	-0.98327
Vbp1	5	1.2315e-05	5.1641e-05	0.007147	5	-1.1563
Dpagt1	5	1.279e-05	5.2985e-05	0.007278	5	-1.2918
Rpl14	5	1.2885e-05	5.3792e-05	0.007334	5	-1.9643
Cct7	5	1.3265e-05	5.5137e-05	0.007408	5	-1.975
Brf2	5	1.3497e-05	5.5675e-05	0.007408	5	-1.2473
Rpl8	5	1.3627e-05	5.6213e-05	0.007408	4	-1.399
Sf1	5	1.3775e-05	5.6213e-05	0.007408	5	-1.4883
Cct8	5	1.3819e-05	5.6751e-05	0.007408	5	-1.7742
Tsr1	5	1.3849e-05	5.6751e-05	0.007408	4	-1.4744
Eif3m	5	1.4161e-05	5.944e-05	0.007705	5	-1.2314
Psmd1	5	1.4436e-05	6.0516e-05	0.007789	5	-0.94387
Gm12185	5	1.4592e-05	6.1592e-05	0.007873	2	-0.52692
Ppp1r15b	5	1.5221e-05	6.3206e-05	0.008023	4	-1.4182
Cnot3	5	1.5442e-05	6.482e-05	0.008172	5	-1.194
Kpnb1	5	1.6076e-05	6.6971e-05	0.008386	5	-1.2734
Psmc4	5	1.6679e-05	7.2888e-05	0.008944	5	-1.2979
Nup93	5	1.671e-05	7.2888e-05	0.008944	4	-1.3621
Psma2	4	1.8483e-05	7.235e-05	0.008944	4	-2.3048
Aldoa	5	1.6865e-05	7.3426e-05	0.00895	5	-1.1623
Haus5	5	1.7317e-05	7.5578e-05	0.009101	4	-1.346
Rrm2	5	1.772e-05	7.773e-05	0.009101	5	-0.97622
Taf13	5	1.7995e-05	7.8537e-05	0.009101	4	-1.4366
Polr2l	5	1.8084e-05	7.8806e-05	0.009101	5	-1.4018
Rabggtb	5	1.8183e-05	7.9343e-05	0.009101	5	-1.3775
Pold1	5	1.8282e-05	7.9881e-05	0.009101	5	-1.2369
Wdr75	5	1.8427e-05	8.0419e-05	0.009101	5	-1.475
Aqr	5	1.8545e-05	8.1495e-05	0.009101	5	-1.0398
Ms4a2	5	1.8747e-05	8.2033e-05	0.009101	2	-0.57869
Wdr5	5	1.8756e-05	8.2033e-05	0.009101	5	-1.4503
Rad51	5	1.8839e-05	8.2571e-05	0.009101	5	-1.4019
Mcl1	5	1.8879e-05	8.2571e-05	0.009101	4	-1.6905
Sec61a1	5	1.8932e-05	8.2571e-05	0.009101	5	-1.7092
Chek1	5	1.8954e-05	8.2571e-05	0.009101	5	-1.6909
Tsg101	5	1.896e-05	8.2571e-05	0.009101	5	-1.4155
Rplp0	3	2.3007e-05	7.6654e-05	0.009101	3	-1.5987
Cept1	5	1.9278e-05	8.4185e-05	0.009223	5	-1.5248
Slc35b1	5	1.9354e-05	8.4723e-05	0.009227	5	-0.98024
Slmo2	5	2.0147e-05	8.7412e-05	0.009464	4	-1.4902
Mcrs1	5	2.0347e-05	8.795e-05	0.009467	5	-1.0474
Pabpn1	5	2.0814e-05	8.9026e-05	0.009527	5	-1.5877
Rpl23	3	2.746e-05	9.1178e-05	0.009701	3	-1.933
Banf1	5	2.1248e-05	9.2792e-05	0.009816	5	-1.6476
Mrps21	5	2.1401e-05	9.3867e-05	0.009873	5	-1.0702
Vps51	5	2.1545e-05	9.4405e-05	0.009873	5	-0.91394
Ecd	4	2.3915e-05	9.5481e-05	0.009929	4	-1.1498
Chmp4b	5	2.2202e-05	9.7095e-05	0.01004	5	-1.1207
Cenpi	5	2.3414e-05	0.00010785	0.01109	5	-1.0151
1700001J03Rik	5	2.3541e-05	0.00010947	0.011112	5	-1.2029
Nop2	5	2.3696e-05	0.00011108	0.011112	5	-1.0085
Rcc1	5	2.3705e-05	0.00011108	0.011112	4	-1.4598
Rbm25	5	2.3727e-05	0.00011108	0.011112	4	-1.3382
Eftud2	5	2.3772e-05	0.00011108	0.011112	4	-1.9092
Pam16	5	2.4288e-05	0.00011377	0.011319	4	-1.459
Pes1	5	2.4702e-05	0.000117	0.011516	5	-1.7788
Skp1a	5	2.4721e-05	0.000117	0.011516	4	-1.6265
Tprkb	5	2.491e-05	0.00011807	0.01156	5	-1.3169
Mbtps2	5	2.5462e-05	0.00011915	0.011604	5	-1.3185
Ube2i	5	2.5933e-05	0.0001213	0.011751	5	-1.1947
Vps4b	5	2.6462e-05	0.00012399	0.011807	5	-0.90001
Smarca4	5	2.6633e-05	0.00012507	0.011807	5	-1.2883
Nhp2	5	2.7001e-05	0.0001256	0.011807	5	-1.6166
Snrpf	5	2.7075e-05	0.0001256	0.011807	5	-1.6784
Sf3a2	5	2.7093e-05	0.0001256	0.011807	4	-1.6385
Myh9	5	2.7191e-05	0.00012614	0.011807	4	-1.3183
Etv6	5	2.7587e-05	0.00012776	0.011807	5	-1.2851
Exoc4	5	2.7636e-05	0.00012776	0.011807	5	-0.99503
Atoh1	5	2.7867e-05	0.00012829	0.011807	1	-0.020732
Wtap	4	3.4063e-05	0.00012829	0.011807	4	-1.2688
Prpf38a	5	2.9526e-05	0.00013798	0.012621	5	-1.4308
Psma1	5	2.9667e-05	0.00013851	0.012621	5	-1.5936
Mrpl42	5	3.0001e-05	0.00014067	0.01274	5	-1.2655
Eif3c	5	3.0212e-05	0.0001412	0.01274	4	-1.3167
Eif2b2	5	3.056e-05	0.00014282	0.012747	4	-1.3837
Psmd11	5	3.0614e-05	0.00014282	0.012747	4	-1.3239
Ppil1	5	3.0678e-05	0.00014336	0.012747	5	-0.87449
Nxf1	5	3.1049e-05	0.00014605	0.012924	5	-1.3561
Chaf1b	5	3.1648e-05	0.00015089	0.013288	4	-1.4783
Hcfc1	5	3.2182e-05	0.0001525	0.013366	5	-0.96475
Gtf2a2	5	3.3393e-05	0.00015842	0.013801	5	-1.0881
Dhx8	5	3.3598e-05	0.00015896	0.013801	5	-0.94257
Skiv2l2	5	3.4654e-05	0.00016272	0.013977	5	-1.2895
Sf3b1	5	3.4691e-05	0.00016272	0.013977	4	-1.9984
1110004E09Rik	5	3.473e-05	0.00016326	0.013977	5	-0.95206
Pelp1	5	3.5383e-05	0.00016541	0.01403	5	-1.4244
Ddx21	5	3.5443e-05	0.00016541	0.01403	4	-1.5657
Top3a	5	3.5614e-05	0.00016756	0.014148	5	-1.4245
Mat2a	5	3.5713e-05	0.00016864	0.014154	4	-1.5084
Sdad1	5	3.5743e-05	0.00016918	0.014154	4	-1.5822
Rps3	5	3.6718e-05	0.00017509	0.014499	4	-1.5533
Ptpn11	5	3.6831e-05	0.00017617	0.014499	5	-1.5627
Actr10	5	3.6841e-05	0.00017617	0.014499	4	-1.2815
Ap2s1	5	3.6989e-05	0.00017671	0.014499	5	-0.9086
Scap	5	3.7053e-05	0.00017725	0.014499	5	-1.9861
Zbtb11	5	3.7468e-05	0.00017832	0.014523	5	-0.80724
Uba1	5	3.765e-05	0.00018101	0.014677	4	-1.5685
Mvd	5	3.8391e-05	0.0001837	0.01483	5	-1.0136
Triap1	5	3.9232e-05	0.00018908	0.015197	5	-1.1534
Wars	5	3.986e-05	0.00019284	0.015276	5	-1.818
Naa25	5	4.0054e-05	0.00019338	0.015276	5	-1.2863
Snrpd2	4	5.0048e-05	0.00019177	0.015276	4	-1.2117
Rpl37	3	6.0178e-05	0.00019177	0.015276	3	-1.6153
Exosc2	5	4.101e-05	0.00019876	0.015502	5	-1.3636
Cct2	5	4.1017e-05	0.00019876	0.015502	4	-1.4005
Palb2	5	4.1252e-05	0.00019876	0.015502	5	-0.81787
Dcaf7	5	4.1897e-05	0.00020091	0.015538	5	-0.8108
Mdm2	5	4.1914e-05	0.00020091	0.015538	5	-1.0782
Kars	5	4.3163e-05	0.00020576	0.015846	5	-1.5744
Nsf	5	4.4853e-05	0.00021329	0.016289	4	-1.5409
1700006E09Rik	5	4.4902e-05	0.00021329	0.016289	2	-0.52652
Tpi1	5	4.5103e-05	0.0002149	0.016333	4	-1.2448
Atp6ap1	5	4.5283e-05	0.00021598	0.016333	4	-1.4363
Rab11b	5	4.5504e-05	0.00021651	0.016333	5	-1.0511
Mthfd1	5	4.6107e-05	0.0002192	0.016441	5	-0.95365
Sephs1	5	4.6201e-05	0.00021974	0.016441	5	-1.0777
Gins4	5	4.6611e-05	0.00022189	0.016442	5	-1.1377
Rpp14	5	4.6665e-05	0.00022243	0.016442	4	-1.3196
Atp6v0b	5	4.685e-05	0.00022243	0.016442	5	-1.2537
Abce1	5	4.7553e-05	0.00022566	0.016614	3	-1.9158
Ppat	5	4.8116e-05	0.00022942	0.016824	5	-1.2368
Qars	5	4.9456e-05	0.00023534	0.017189	5	-1.0699
Mtor	5	5.012e-05	0.00023803	0.017317	5	-0.84219
Polr3b	5	5.1594e-05	0.00024449	0.017717	5	-0.87296
Cox6c	5	5.224e-05	0.0002461	0.017764	5	-0.99654
Vps35	5	5.287e-05	0.00024825	0.017849	5	-1.1793
Imp3	5	5.3725e-05	0.00025202	0.018049	4	-1.2317
Cdc37	5	5.5256e-05	0.00026277	0.018747	5	-1.0723
Tceb1	5	5.6381e-05	0.000266	0.018759	5	-0.80209
Vps25	5	5.6493e-05	0.000266	0.018759	5	-1.0544
Napa	5	5.6604e-05	0.000266	0.018759	5	-1.6251
Ubap1	5	5.8001e-05	0.00027084	0.019027	5	-0.87222
Ccnd3	5	5.8411e-05	0.000273	0.019033	5	-0.92685
Rpf1	5	5.8526e-05	0.000273	0.019033	5	-1.1346
Ttc4	5	5.9189e-05	0.00027515	0.019111	4	-1.7906
Polr2e	5	6.016e-05	0.00027891	0.019234	4	-1.4853
Spc24	5	6.0472e-05	0.00027945	0.019234	4	-1.8056
Pafah1b1	5	6.1279e-05	0.0002816	0.019234	5	-1.1939
A630033H20Rik	5	6.1414e-05	0.00028214	0.019234	4	-1.1936
Rpl18	2	0.00014319	0.00028053	0.019234	2	-2.1509
Sgol1	5	6.3238e-05	0.00029021	0.019639	5	-1.2351
Gm4841	5	6.3423e-05	0.00029075	0.019639	4	-1.2232
Trappc8	5	6.3718e-05	0.00029236	0.019639	5	-1.3212
Gars	5	6.3747e-05	0.00029236	0.019639	4	-1.3737
Mau2	5	6.463e-05	0.00029613	0.01982	5	-1.1296
Pfdn2	5	6.5178e-05	0.00029935	0.019927	5	-1.478
Smg1	5	6.5244e-05	0.00029989	0.019927	4	-1.2356
Nrbp1	5	6.636e-05	0.00030419	0.02014	5	-0.77139
Ogdh	5	6.7123e-05	0.00030742	0.020281	5	-1.2275
Oser1	5	6.9088e-05	0.00031603	0.020774	5	-0.88823
Mtbp	5	7.0619e-05	0.00032356	0.021194	5	-0.89656
Rprd1b	5	7.2448e-05	0.00033002	0.021499	5	-0.84975
Atp5o	5	7.2829e-05	0.00033055	0.021499	5	-1.0798
Eif6	5	7.3331e-05	0.00033324	0.021522	4	-1.3603
Supt6	5	7.3459e-05	0.00033324	0.021522	5	-1.2496
Ddx18	5	7.4537e-05	0.00033701	0.021689	5	-0.76352
Ube2k	5	7.4888e-05	0.0003397	0.021786	4	-1.7551
Mfsd7b	5	7.7001e-05	0.00034938	0.022329	4	-1.302
Arcn1	5	7.8344e-05	0.00035637	0.022488	4	-1.1636
Znrd1	5	7.8671e-05	0.00035745	0.022488	5	-0.96857
Eftud1	5	7.8714e-05	0.00035745	0.022488	5	-0.92949
Strap	5	7.8859e-05	0.00035799	0.022488	5	-1.3341
Atp1b3	5	7.8918e-05	0.00035799	0.022488	5	-1.3414
Med6	5	8.0143e-05	0.00036444	0.022796	5	-1.4793
Eif1ad	5	8.0473e-05	0.00036552	0.022796	5	-1.3183
Vamp2	5	8.0654e-05	0.00036659	0.022796	2	-0.28039
Zfp330	5	8.1124e-05	0.00036982	0.022919	5	-0.89268
Ccdc167	5	8.36e-05	0.00038273	0.023639	1	-0.24946
Cops4	5	8.4819e-05	0.00038703	0.023825	5	-0.98384
Pwp2	5	8.5841e-05	0.00039134	0.02401	4	-1.4377
Polr1c	5	8.6685e-05	0.00039457	0.02408	5	-1.0343
Rps25	3	0.00012829	0.0003951	0.02408	3	-1.3722
Dctn5	5	8.8002e-05	0.00039994	0.024233	4	-1.4001
Taf8	5	8.877e-05	0.00040156	0.024233	4	-1.29
Cpsf3	5	8.8775e-05	0.00040156	0.024233	5	-0.78282
Ppp1r7	5	8.9095e-05	0.00040317	0.024251	5	-1.0427
Zfp959	5	8.9707e-05	0.00040748	0.024383	2	-0.53586
Rpl34	4	0.0001074	0.00040801	0.024383	4	-1.4427
Rars2	5	9.1068e-05	0.00041339	0.024624	5	-0.83991
Chmp5	5	9.2877e-05	0.000422	0.025007	5	-0.93691
Thoc7	5	9.2995e-05	0.00042254	0.025007	4	-1.1204
Pcyt2	5	9.411e-05	0.00042738	0.025213	4	-1.776
Hist1h2ac	1	0.00042916	0.00043276	0.025448	1	-5.1059
Gtf2a1	5	9.5661e-05	0.00043599	0.025457	5	-1.369
Med11	5	9.5763e-05	0.00043652	0.025457	5	-0.97411
Snrpb	5	9.5978e-05	0.00043706	0.025457	4	-1.1808
Eif2b3	5	9.7302e-05	0.00044136	0.025627	5	-1.537
Hectd1	5	9.8389e-05	0.00044782	0.02592	4	-1.1779
Gins1	5	9.9209e-05	0.00045266	0.026059	5	-1.1236
Ints7	5	9.9313e-05	0.0004532	0.026059	5	-0.82006
Phb2	5	9.9611e-05	0.00045481	0.026059	4	-1.3095
Fam32a	5	9.9874e-05	0.00045589	0.026059	5	-1.1438
Atp5f1	5	0.00010104	0.00046127	0.026204	5	-1.0381
Myb	5	0.00010129	0.00046127	0.026204	5	-0.87857
Wdr43	5	0.00010381	0.00047256	0.026538	4	-1.4058
Mob4	5	0.00010413	0.00047418	0.026538	5	-1.1043
Sfmbt1	5	0.00010431	0.00047472	0.026538	5	-0.82364
Vps28	5	0.00010453	0.00047525	0.026538	3	-1.7685
Stil	5	0.00010463	0.00047525	0.026538	5	-0.90615
Depdc1a	5	0.00010485	0.00047579	0.026538	3	-1.769
Ckap5	5	0.00010662	0.00048332	0.026876	5	-0.92073
Med21	5	0.00010758	0.00048816	0.027064	5	-0.77533
Abt1	5	0.00010881	0.00049193	0.027146	4	-1.7358
Spcs3	5	0.00010917	0.00049354	0.027146	4	-1.7356
Snrnp200	5	0.00010931	0.00049408	0.027146	5	-1.101
Ik	5	0.00011167	0.00050215	0.027508	5	-1.0764
Lsm3	4	0.00013248	0.00050753	0.02772	4	-1.8156
Cwc15	5	0.00011357	0.00051076	0.027761	5	-1.0082
Psmd12	5	0.00011374	0.00051129	0.027761	4	-1.2989
Birc5	5	0.00011467	0.00051506	0.027883	4	-1.379
Mcm6	5	0.00011626	0.00052528	0.028353	4	-1.4114
Rad21	5	0.00011698	0.00052797	0.02839	4	-1.488
Nmd3	5	0.00011742	0.00052905	0.02839	4	-1.2286
Ppp1cb	5	0.00011941	0.00053496	0.028624	4	-1.7258
Naa38	5	0.00012141	0.00054034	0.028721	4	-1.2414
Atp2a2	5	0.00012164	0.00054088	0.028721	3	-1.7194
Tcp1	5	0.00012268	0.00054249	0.028721	4	-1.7342
Smim6	1	0.00054063	0.00054303	0.028721	1	-4.6657
Haus7	5	0.00012352	0.00054626	0.028727	4	-1.1856
Usp7	4	0.00014099	0.00054572	0.028727	4	-1.6783
Isy1	5	0.00012543	0.00055433	0.029068	4	-1.1971
Tra2b	3	0.00018336	0.00056132	0.029351	3	-1.2302
Hspa5	5	0.00013025	0.00057853	0.030166	4	-1.0778
Akirin2	5	0.00013231	0.0005866	0.0305	4	-1.1226
Zbtb41	5	0.00013391	0.00059629	0.030916	4	-1.2912
Tma16	5	0.00013598	0.00060489	0.031187	3	-1.7012
Cxxc1	5	0.00013618	0.00060489	0.031187	4	-1.1453
Hemk1	5	0.00013933	0.0006135	0.031542	1	0.58098
Cdk6	4	0.00016458	0.00062533	0.032061	3	-1.6116
Rfk	5	0.00014631	0.0006404	0.032742	4	-1.189
D2Wsu81e	5	0.000147	0.00064309	0.032788	4	-1.2098
Med14	5	0.00014812	0.00064846	0.032881	4	-1.0942
Fbl	4	0.00017166	0.00064846	0.032881	4	-1.1019
Zc3h8	5	0.00015349	0.00067321	0.034041	4	-1.1171
Nipbl	5	0.00015411	0.00067644	0.034111	4	-1.1123
Rps15	3	0.00022564	0.00068558	0.034478	3	-1.7288
Rcl1	5	0.00015787	0.00068827	0.034519	4	-1.6821
Hspd1	4	0.00018986	0.00070495	0.035259	4	-1.2085
Hnrnpc	5	0.0001669	0.00072377	0.036102	4	-1.0418
Txnl4a	5	0.00017034	0.00073507	0.036567	4	-1.2511
Cdc45	5	0.00017422	0.00075336	0.037376	4	-1.0983
Arfgap2	5	0.0001756	0.00075659	0.037435	4	-1.4894
Sf3b4	5	0.00017648	0.00075928	0.037467	4	-1.083
Dpy30	4	0.00020562	0.0007625	0.037526	4	-0.95509
Pcgf1	5	0.00018263	0.0007738	0.03798	3	-1.6367
Abcf1	5	0.00018411	0.00077972	0.038169	4	-1.1245
Actr6	5	0.00018879	0.00079424	0.038777	3	-0.65372
Atp6ap2	5	0.00018915	0.00079693	0.038805	4	-1.1228
Ddx56	5	0.00019451	0.00081092	0.039227	4	-1.3155
Mylk3	5	0.00019506	0.00081199	0.039227	1	-0.13165
H2-Q6	4	0.0002182	0.00080877	0.039227	3	-1.5842
Ddx54	5	0.00019836	0.00082275	0.039565	4	-1.1908
Orc6	5	0.00019858	0.00082329	0.039565	4	-1.247
Top2a	5	0.00020107	0.00083082	0.039823	4	-1.0895
Pirb	4	0.0002256	0.00083297	0.039823	4	-0.98618
Rps18	2	0.00042872	0.00083674	0.039899	2	-1.9533
Zcchc9	5	0.00020534	0.00084265	0.040077	4	-1.1204
Mastl	5	0.00020784	0.0008518	0.040408	3	-1.6067
Prpf8	5	0.00021036	0.00086202	0.040787	4	-1.3633
Srpr	5	0.000218	0.0008873	0.041876	4	-1.3064
Cds2	5	0.0002195	0.00089214	0.041997	4	-1.1287
Rpl13a	5	0.00022681	0.00091635	0.043026	4	-1.5825
Ddx47	5	0.0002287	0.00092119	0.043144	4	-1.5735
Dync1i2	5	0.00023352	0.00093572	0.043713	4	-1.1603
Eif3e	5	0.00023929	0.00095885	0.04468	4	-1.3458
Cenpn	5	0.00024091	0.00096422	0.044817	2	-0.51205
Mrpl27	5	0.00024378	0.0009766	0.045278	4	-1.152
Rps9	5	0.00024871	0.00099112	0.045836	4	-1.2101
BC003965	5	0.00025078	0.0010024	0.046242	2	-0.50916
Psmb4	5	0.00025636	0.0010245	0.047024	3	-1.5669
Nol10	5	0.00025643	0.0010245	0.047024	4	-1.1903
Bms1	5	0.00025748	0.0010272	0.04703	4	-1.0283
Rbbp6	7	0.00021724	0.0010385	0.047225	5	-1.1885
Hars	5	0.00026063	0.0010395	0.047225	4	-1.3018
Gtf2b	5	0.00026115	0.0010417	0.047225	4	-1.2526
Klk1b27	3	0.00034444	0.0010358	0.047225	3	-1.8102
Psmc2	5	0.000265	0.0010573	0.047814	4	-1.3955
Crls1	7	0.00022265	0.0010611	0.047867	5	-0.88352
Wdr77	5	0.00026701	0.0010659	0.047968	4	-1.0894
Mcts1	5	0.00026998	0.0010756	0.048285	4	-1.0266
Trmt10a	5	0.00027247	0.0010858	0.048626	3	-1.5666
Smarcb1	5	0.00027379	0.001089	0.048652	4	-1.1187
Nom1	5	0.00027447	0.0010917	0.048654	4	-0.99231
Hist1h1e	4	0.00030107	0.001096	0.048728	3	-1.7965
Aamp	5	0.00027794	0.0011057	0.04904	4	-1.5508
Prpf31	5	0.00028137	0.0011218	0.049636	4	-1.5464
Eif3j2	3	0.00037749	0.0011321	0.049968	3	-1.0933
Ddx3x	5	0.00028447	0.0011369	0.050062	4	-0.97436
Cdc16	5	0.0002871	0.0011471	0.050391	4	-1.5417
Kif23	5	0.0002907	0.0011638	0.051002	4	-1.3453
Oraov1	5	0.00029733	0.0011875	0.051787	4	-1.152
Taf6	5	0.00029748	0.001188	0.051787	4	-1.1611
Ybx3	5	0.00029806	0.0011902	0.051787	4	-1.0016
Pfdn5	5	0.00029996	0.0011988	0.052039	4	-1.3876
Dhx37	5	0.00030319	0.0012149	0.052538	4	-1.2133
[truncated: 17,981 more rows]

## Sheet: Parental Day 6
ID	No. guides	Negat. score	Negat. p-value	Negat. FDR	Negat. good guides	Negat. LFC
[truncated: 18,406 more rows]

[truncated: 4 more sheets: Parental Day 10, ME-Transformed Day 6, ME-Transformed Day 10, ME-Transformed Day 12]
