# Supplementary material for: Dissecting the early steps of MLL induced leukaemogenic transformation using a mouse model of AML
Source: Nat Commun. 2020 Mar 16;11:1407. doi: 10.1038/s41467-020-15220-0 (PMC7075888; doi:10.1038/s41467-020-15220-0)
Supplement: Supplementary file 7 — Supplementary Data 4 [file 41467_2020_15220_MOESM7_ESM.xlsx]

## Sheet: Dropout Summary
Parental					ME-Transformed
Day 6	Day 10	Union			Day 6	Day 10	Day 12	Union
Dnm2	Snrpa1	Dnm2			Imp3	Cct2	Dut	Imp3
Espl1	Rps10	Espl1			Espl1	Fau	Sf3b5	Espl1
Sf3b5	Eif2s1	Sf3b5			Rpl8	Chek1	Eif4a3	Rpl8
Rps5	Xpo1	Rps5			Rplp2	Cdk1	Mcm3	Rplp2
Abt1	Gnb2l1	Abt1			Sf3b3	Nhp2	Rps11	Sf3b3
Imp3	Farsb	Imp3			Twistnb	Sars	Prpf8	Twistnb
Psma4	Emg1	Psma4			Polr1b	Eif5	Nle1	Polr1b
Polr1b	Eif4a1	Polr1b			Hist1h3g	Prpf8	Rpl34	Hist1h3g
Rplp2	Rplp2	Rplp2			Alyref	Psmc5	Atp5a1	Alyref
Rpl8	Polr1b	Rpl8			Cdt1	Ints4	Psmb6	Cdt1
Terf1	Srsf2	Terf1			Wdr74	Exosc4	Kars	Wdr74
Atp6v0d1	Pcna	Atp6v0d1			Rpl34	Brf1	Aars	Rpl34
Rpl4	Vcp	Rpl4			Snapc4	Heatr1	Polr1a	Snapc4
Polr1a	Rrs1	Polr1a			Rpl37	Lsm2	Rae1	Rpl37
Psmd6	Flt3	Psmd6			Dnm2	Rpa3	Pold2	Dnm2
Lmo2	Rbm8a	Lmo2			Rps5	Med6	Gnl2	Rps5
Vcp	Terf1	Vcp			Slc7a6os	Pop5	Rps10	Slc7a6os
Fau	Espl1	Fau			Dut	Smc1a	Hspa9	Dut
Snrpg	Eif4a3	Snrpg			Rps14	Nsf	Rrm2	Rps14
Eif4a1	Mdm4	Eif4a1			Alg2	Sec61a1	Bap1	Alg2
Dut	Ranbp1	Dut			Rpl7l1	Rpl8	Rps14	Rpl7l1
Myc	Nop56	Myc			Wdr75	Pcna	Pfdn2	Wdr75
DXBay18	Rps5	DXBay18			Prpf8	Med14	Tut1	Prpf8
Rbm8a	Sfi1	Rbm8a			Abt1	Psmd12	Rpl8	Abt1
Twistnb	Dtl	Twistnb			Phf5a	Arpc4	Sin3a	Phf5a
Tubb5	Tinf2	Tubb5			Prelid1	Rae1	Emg1	Prelid1
Atp5d	Trmt112	Atp5d			Eif4a1	Supt6	Rcc1	Eif4a1
Ap1m1	Cdk9	Ap1m1			Eef2	Naa38	Polr2l	Eef2
Spc24	Psmd6	Spc24			Xpo1	Ddx5	Aurka	Xpo1
Eif3a	Rps11	Eif3a			Wdr43	Pelp1	Phb	Wdr43
Eef2	Snrpd3	Eef2			Psmd11	Rnf168	Rbbp5	Psmd11
Exosc4	Pbx2	Exosc4			Impdh2	Banf1	Cdk1	Impdh2
Rps20	Hnrnpk	Rps20			Supt5	Rpl7	Eif2s3x	Supt5
Snrpf	Rpl4	Snrpf			Rbbp6	Smg1	Sars	Rbbp6
Rrs1	Umps	Rrs1			Rpl18	Rps21	Polr2a	Rpl18
Sf3b3	Ncbp1	Sf3b3			Srsf2	Polr2c	Gtf2b	Srsf2
Fam32a	Polr1a	Fam32a			Rpl4	Ints3	Nop16	Rpl4
Psmc6	Psmb2	Psmc6			Nxt1	Cdc16	Orc4	Nxt1
Mcl1	Snapc4	Mcl1			Birc5	Cpsf3l	Rpl14	Birc5
Cbfb	Cct3	Cbfb			Nup155	Exosc9	Rpl4	Nup155
Dhx8	Srsf1	Dhx8			Eif4a3	Hspa9	Pes1	Eif4a3
Pdcd2l	Sf3a1	Pdcd2l			Prc1	Rbm8a	Ldha	Prc1
Rps11	Snw1	Rps11			Myc	Sf3b5	Nelfb	Myc
Flt3	Psmc6	Flt3			Rps9	Ube2i	Srsf7	Rps9
Snapc4	Gins2	Snapc4			Exosc4	Alg2	Gtf2h2	Exosc4
Rps10	Xrn2	Rps10			Fdps	Rad51	Cbfb	Fdps
Cebpa	Smu1	Cebpa			Fau	Srsf1	Rfc5	Fau
Hist1h4d	Scd2	Hist1h4d			Wdr46	Dkc1	Rangap1	Wdr46
Rad51	Imp4	Rad51			Smu1	Psmd11	Eif4a1	Smu1
Rpl32	Tubb5	Rpl32			Pes1	Phb	Smc3	Pes1
Polr2l	Gtpbp4	Polr2l			Rrp7a	Gtf2e2	Dctn5	Rrp7a
Nup85	Sf3a3	Nup85			Rrs1	Psma1	Arpc4	Rrs1
Mdm4	Atp6v0d1	Mdm4			Rpa1	Ngdn	Ufd1l	Rpa1
Srsf2	Cltc	Srsf2			Sf3b1	Slmo2	Lsm2	Sf3b1
Tinf2	Ngdn	Tinf2			Wbp11	Trmt112	Polr2g	Wbp11
Pcid2	Aatf	Pcid2			Rpl32	Gtpbp4	Thoc2	Rpl32
Polr1c	Prelid1	Polr1c			Upf1	Nup160	Med14	Upf1
Gab2	Cct4	Gab2			Psmb2	Gnl2	Nol10	Psmb2
Med22	Cebpa	Med22			Pold2	Psmc1	Smc1a	Pold2
Polr2e	Exoc6	Polr2e			Pole	Rnf31	Mcm7	Pole
Ngdn	Tyms	Ngdn			Mdm2	Rpl4	Nhp2	Mdm2
Xpo1	Runx2	Xpo1			Polr2i	Pold2	Sf3b4	Polr2i
Ranbp2	Mars	Ranbp2			Ddx55	Adsl	Rfc2	Ddx55
Mcm7	Fau	Mcm7			Polr2j	Rpa1	Gnb2l1	Polr2j
Eftud2	Cbfb	Eftud2			Zeb2	Mcm7	Sf3b3	Zeb2
Psmb1	Ap1m1	Psmb1			Aars	Sbds	Rpl7l1	Aars
Ppat	Ddx49	Ppat			Cltc	Rrs1	Nup160	Cltc
Eif6	Gm7120	Eif6			Sf3b5	Arl1	Cad	Sf3b5
Ugt1a1	Twistnb	Ugt1a1			Rae1	Rrm2	Nubp1	Rae1
Gm7120	Psma4	Gm7120			Ppan	Atp6v0b	Snrpa1	Ppan
Nop56	Polr2j	Nop56			Pold1	Nxf1	Slmo2	Pold1
Sfi1	Rps20	Sfi1			Spc24	Vps28	Pop5	Spc24
Imp4	Ggps1	Imp4			Myb	Ddb1	Prc1	Myb
Rps14	Cd2bp2	Rps14			Nle1	Pwp2	Dkc1	Nle1
Incenp	Ssrp1	Incenp			Rbm8a	Ruvbl2	Exosc4	Rbm8a
Prpf8	Pdcd2l	Prpf8			Nup93	Rpl7l1	Psma4	Nup93
Chmp4b	Las1l	Chmp4b			Gart	Supt16	Arcn1	Gart
Hist1h3g	Atp5d	Hist1h3g			Arcn1	Lsm11	Atp6v0b	Arcn1
Snrnp200	Rfc3	Snrnp200			Ints2	Iscu	Pnpt1	Ints2
Cct4	Dnm2	Cct4			Psmb7	Ppp1cb	Chmp4b	Psmb7
Hspa5	Rab6a	Hspa5			Eif3c	Pes1	Ddb1	Eif3c
Phb	Exosc4	Phb			Rps11	Mau2	Alg2	Rps11
Myb	Osbp	Myb			Polr2d	Psma5	Zbtb11	Polr2d
Eif4a3	Ran	Eif4a3			Snrpf	Ruvbl1	Ints4	Snrpf
Atp6v0b	Nudt21	Atp6v0b			Eif3g	Pfdn2	Pcna	Eif3g
Uhrf1	Sf3b3	Uhrf1			Tfrc	Psma6	Trmt112	Tfrc
Psmd2	Wdr55	Psmd2			Psmd6	Slu7	Snrpd3	Psmd6
Snrpd3	Srsf7	Snrpd3			Eif2b2	Polr2l	Heatr1	Eif2b2
Psmd11	Nup85	Psmd11			Hist1h4d	Psmb3	Ddx47	Hist1h4d
Dclre1b	Alg2	Dclre1b			Atp6v0d1	Nploc4	Imp3	Atp6v0d1
Magoh	Lmo2	Magoh			Exosc3	Eif4a3	Gtf2a2	Exosc3
Dtl	Mzt1	Dtl			Polr2a	Eif2b3	Smu1	Polr2a
Rpl37	Eef2	Rpl37			Tinf2	Eif2b2	Rrm1	Tinf2
Psmb3	Nop9	Psmb3			Atp6v0b	Psmb1	Ttc4	Atp6v0b
Nsf	Cox7b	Nsf			Polr2c	Chmp4b	Gnl3l	Polr2c
Pcna	Taz	Pcna			Sap130	Cse1l	Ppan	Sap130
Rrp7a	Nxt1	Rrp7a			Polr1a	Pomp	Espl1	Polr1a
Psmc4	Supt16	Psmc4			Psmd7	Espl1	Asun	Psmd7
Trmt112	Utp23	Trmt112			Psma2	Gins1	Mdm2	Psma2
Utp20	Ap1g1	Utp20			Mki67ip	Snrpa1	March5	Mki67ip
0610009D07Rik	Sbds	0610009D07Rik			Snw1	Nup133	Cse1l	Snw1
Ncbp1	Smc1a	Ncbp1			Atp6v0c	Dut	Psmd12	Atp6v0c
Mcm2	Lsm4	Mcm2			Dtl	Mad2l2	Pole	Dtl
Supt6	Eif4e	Supt6			Atoh1	Rpl34	Brf1	Atoh1
Nxt1	Myc	Nxt1			Ptpn23	Ttk	Aldoa	Ptpn23
Dhx37	Hinfp	Dhx37			Psmc6	Timm10	Lsm11	Psmc6
Mdm2	Spc25	Mdm2			Pola1	Gpn2	Rps9	Pola1
Gnb2l1	Meis1	Gnb2l1			Psmd12	Ftsj3	Rbm8a	Psmd12
Snrpd2	Pcid2	Snrpd2			Nol6	Smu1	Slc35b1	Nol6
Arcn1	March5	Arcn1			Psma4	Chaf1b	Rpa1	Psma4
Tonsl	Dtymk	Tonsl			Ecd	Polr2j	Uba5	Ecd
Rae1	Rps16	Rae1			Bhlha9	Wdr55	Smarca4	Bhlha9
Pi4kb	Rps14	Pi4kb			Psmb3	Rps25	Ubtf	Psmb3
Ube2i	Rps21	Ube2i			Brf2	Sdhc	Snapc1	Brf2
Copb1	Psmd2	Copb1			Nob1	Dars	Atp6v1b2	Nob1
Zfp114	Hspa9	Zfp114			Srsf1	Rps11	Tsr2	Srsf1
Wars	Psmc5	Wars			Rrm1	Skiv2l2	Ddx56	Rrm1
Ptpn11	Brf1	Ptpn11			Rad21	Gars	Atad3a	Rad21
Snrpe	Tmx2	Snrpe			Wdr5	Qars	Nsf	Wdr5
Sf3a2	Mki67ip	Sf3a2			Ccnd3	Dr1	Myh9	Ccnd3
Dna2	Dut	Dna2			Nop56	Pola1	Gins2	Nop56
Copb2	Sf3b5	Copb2			Rbm15	Cox7b	Timm10	Rbm15
Rpl13a	Bcl2	Rpl13a			Rnf114	Sf3b4	Rad51	Rnf114
Tango6	Tbl3	Tango6			Ddx3x	Rfc5	Copb2	Ddx3x
Rplp0	Eif3a	Rplp0			Rpl23	Wdr3	Rps3	Rpl23
Slc25a5	Pdpk1	Slc25a5			Chaf1b	Polr1a	Vcp	Chaf1b
Wdr75	Guk1	Wdr75			Atp1b3	Ppan	Ube2i	Atp1b3
Chaf1b	Slc25a5	Chaf1b			Hist2h2ab	Eif2b5	Ufc1	Hist2h2ab
Ipo7	Pgd	Ipo7			Phb	Eif2s3x	Clp1	Phb
Gars	Rpl32	Gars			Smarcb1	Ddx49	Vhl	Smarcb1
Ddx27	Prpf3	Ddx27			Polr3k	Psmb6	Usp8	Polr3k
Rpl14	Vbp1	Rpl14			Cdk9	Prc1	Mau2	Cdk9
Sf1	Dpagt1	Sf1			Nkap	Polr2d	Prpf31	Nkap
Rps25	Rpl14	Rps25			Rpl13a	Hspd1	Ckap5	Rpl13a
Birc5	Cct7	Birc5			Tbl3	Cct4	Psmd11	Tbl3
Meis1	Brf2	Meis1			Ints7	Dnm2	Ddx49	Ints7
Srsf1	Rpl8	Srsf1			Rrp1	Rangap1	Luc7l3	Rrp1
Eif2s1	Sf1	Eif2s1			Mroh1	Ncbp2	BC003331	Mroh1
Psmd12	Cct8	Psmd12			Wdr55	Nol6	Wdr61	Wdr55
Nxf1	Tsr1	Nxf1			Ddb1	Zbtb8os	Lpcat3	Ddb1
Gtpbp4	Eif3m	Gtpbp4			Ccdc167	Arcn1	Cdc73	Ccdc167
Exosc3	Psmd1	Exosc3			Zcchc9	Eif4a1	Trappc3	Zcchc9
Ecd	Gm12185	Ecd			Rps25	Polr2g	Iscu	Rps25
Upf1	Ppp1r15b	Upf1			Smc3	Wdr5	Spc25	Smc3
Ddx47	Cnot3	Ddx47			Gemin5	Ggps1	Arfrp1	Gemin5
Prelid1	Kpnb1	Prelid1			Trmt112	Pold1	Wdr55	Trmt112
Polr2j	Psmc4	Polr2j			Cct8	Gtf2h2	Metap2	Cct8
Polr2c	Nup93	Polr2c			Pwp2	Abce1	Orc5	Pwp2
Rpl34	Aldoa	Rpl34			Wdr3	Dbr1	Naa20	Wdr3
Ran	Haus5	Ran			Psmb1	Mdm2	Skiv2l2	Psmb1
Rprd2	Rrm2	Rprd2			Med6	Tmx2	Pold1	Med6
Eif2b4	Taf13	Eif2b4			Eif3b	Ddx47	Nars2	Eif3b
Mms22l	Polr2l	Mms22l			Uhrf1	Pcyt1a	Cpsf3	Uhrf1
Plk1	Rabggtb	Plk1			Iars	Gins2	Rps21	Iars
Cnot3	Pold1	Cnot3			Rps16	Mbtps1	Tinf2	Rps16
Hcfc1	Wdr75	Hcfc1			Ogdh	Utp20	Rabggtb	Ogdh
Prpf3	Psma2	Prpf3			Med12	Polr1c	Gars	Med12
Phb2	Aqr	Phb2			Rpl14	Psma2	Prmt5	Rpl14
Sf3a3	Ms4a2	Sf3a3			Snrnp200	Ints9	Nup85	Snrnp200
Smc3	Wdr5	Smc3			Wdr36	Myh9	Arl2	Wdr36
March5	Rad51	March5			Sympk	Snrpf	Noc3l	Sympk
Rpl18	Mcl1	Rpl18			Emg1	Smc3	1810026J23Rik	Emg1
Wdr5	Sec61a1	Wdr5			Akirin2	Taf8	Mrpl20	Akirin2
Znrd1	Chek1	Znrd1			Rpa2	Vcp	Cdc37	Rpa2
Smarca4	Tsg101	Smarca4			Nom1	Anapc15	Cct8	Nom1
Alyref	Cept1	Alyref			1110004E09Rik	Rps3	Eif2b2	1110004E09Rik
Bcl2	Slc35b1	Bcl2			Dkc1	Prim1	Hnrnpk	Dkc1
Eif1ad	Slmo2	Eif1ad			Ppat	Riok2	Cdipt	Ppat
Ap1g1	Mcrs1	Ap1g1			Magoh	Pafah1b1	Ddx39b	Magoh
Tnpo1	Pabpn1	Tnpo1			Nmd3	Snapc4	Fam96b	Nmd3
Polr2f	Banf1	Polr2f			Oraov1	Cirh1a	Vars2	Oraov1
Zbtb17	Mrps21	Zbtb17			Hemk1	Sf3b3	Polr1b	Hemk1
Cdk9	Vps51	Cdk9			Slu7	Nxt1	Nol6	Slu7
Bysl	Chmp4b	Bysl			Sfi1	Naa25	Ears2	Sfi1
Lrr1	Rplp0	Lrr1			Scgb1b24	Supt5	Bysl	Scgb1b24
H2-Q6	Cenpi	H2-Q6			Naa38	Rrn3	Cars	Naa38
Atp5b	1700001J03Rik	Atp5b			Rcl1	Spc24	Grwd1	Rcl1
BC031181	Nop2	BC031181			Eftud2	March5	Mad2l2	Eftud2
Donson	Rcc1	Donson			Taf1	Cad	Snrnp200	Taf1
Kars	Rbm25	Kars			Psmd14	Acsl4	2700060E02Rik	Psmd14
Spc25	Eftud2	Spc25			Pelp1	Ugp2	Pomp	Pelp1
Pwp2	Ecd	Pwp2			Chmp4b	Vps11	Ciapin1	Chmp4b
Cpsf3	Pam16	Cpsf3			Rab27a	Arf4	Napa	Rab27a
Ddx24	Pes1	Ddx24			Ddx5	Rpp25l	Atp1b3	Ddx5
Aars	Skp1a	Aars			H2-Q6	Ufd1l	Zfp259	H2-Q6
Txnl4a	Tprkb	Txnl4a			Atp5d	Psmd2	Ppp1r7	Atp5d
Rps2	Mbtps2	Rps2			Napa	Arfrp1	Seh1l	Napa
Pam16	Ube2i	Pam16			Ggps1	Ttc4	Rrs1	Ggps1
Sec61a1	Vps4b	Sec61a1			Dhx16	Psmd6	Cenpk	Dhx16
Rbbp6	Smarca4	Rbbp6			Gnb2l1	Rbbp5	Lars2	Gnb2l1
Mki67ip	Nhp2	Mki67ip			Scd2	Fadd	Eif2b5	Scd2
Atoh1	Snrpf	Atoh1			Ruvbl2	Polr1b	Polr2h	Ruvbl2
Cdk6	Sf3a2	Cdk6			Psmb6	Lsm5	Telo2	Psmb6
Rrm1	Myh9	Rrm1			Wee1	Wdr74	Cct3	Wee1
Chmp2a	Rpl23	Chmp2a			Rps2	Ppp1r11	Utp15	Rps2
Eif2b5	Etv6	Eif2b5			Mylk3	Txnl4a	Fau	Mylk3
Dtymk	Exoc4	Dtymk			Atp6v1g1	Idi1	Psma5	Atp6v1g1
Pold1	Atoh1	Pold1			Ahi1	Tubgcp4	Vars	Ahi1
Gtf2a1	Prpf38a	Gtf2a1			Aurkb	Luc7l3	Arf4	Aurkb
Psmd1	Psma1	Psmd1			Eif2b3	Cct8	Cpsf1	Eif2b3
Ybx1	Hist1h2bj	Ybx1			Ylpm1	Atp6v0c	Ints3	Ylpm1
Cdt1	Mrpl42	Cdt1			Taf1c	Thoc2	Copb1	Taf1c
Taf8	Eif3c	Taf8			Srsf7	Eef2	Dtymk	Srsf7
Nup107	Eif2b2	Nup107			Prkcz	Rsl24d1	Chaf1b	Prkcz
Racgap1	Psmd11	Racgap1			Ticrr	Ddx27	Itpk1	Ticrr
Atp6v0c	Ppil1	Atp6v0c			Psma7	Eif3i	Snapc4	Psma7
Ppan	Nxf1	Ppan			Ttk	Psma4	Elp5	Ttk
Cltc	Chaf1b	Cltc			Zfp106	Ppp1r7	Polr2d	Zfp106
Rpf1	Hcfc1	Rpf1			Nup85	Birc5	Cmas	Nup85
Dmrtc1c1	Gtf2a2	Dmrtc1c1			Taf6	Mms19	Dad1	Taf6
Trappc8	Dhx8	Trappc8			Gnl3l	Uba1	Ftsj3	Gnl3l
Brf1	Wtap	Brf1			Lin54	Tbl3	Fam50a	Lin54
Nudt21	Skiv2l2	Nudt21			Ykt6	Tcp1	Sec61a1	Ykt6
Tmx2	Sf3b1	Tmx2			Thoc2	Ints1	Kif23	Thoc2
Wee1	1110004E09Rik	Wee1			Plk1	Rrm1	Ppat	Plk1
Hspa9	Pelp1	Hspa9			Eif2b1	Ltv1	Lias	Eif2b1
Psma2	Ddx21	Psma2			Pggt1b	Nup93	Nubp2	Pggt1b
Rps9	Top3a	Rps9			BC003965	Gtf2b	Ercc2	BC003965
Sf3a1	Mat2a	Sf3a1			2810004N23Rik	Ppwd1	Myb	2810004N23Rik
Aldoa	Sdad1	Aldoa			Rpl24	Mybl2	Gpn2	Rpl24
Exosc2	Rps3	Exosc2			Mcm2	Rpl37	Rpf2	Mcm2
Prc1	Ptpn11	Prc1			Smarca4	Nup43	Psma2	Smarca4
Smu1	Actr10	Smu1			Eif3a	Rps20	Ruvbl2	Eif3a
Rps8	Ap2s1	Rps8			Eif6	D2Wsu81e	Top2a	Eif6
Tbl3	Scap	Tbl3			Prpf38a	Sfi1	Sf1	Prpf38a
Atp6v1b2	Zbtb11	Atp6v1b2			Cog3	1110004E09Rik	Qrsl1	Cog3
Wdr3	Uba1	Wdr3			Ddx47	Tinf2	Adsl	Ddx47
Ptpn23	Mvd	Ptpn23			Tubgcp4	Nubp2	Prmt1	Tubgcp4
Psmc5	Triap1	Psmc5			Kif23	Psmd4	Psmg3	Kif23
Wdr55	Wars	Wdr55			Dynll1	Fen1	Dbr1	Dynll1
Prpf6	Naa25	Prpf6			Prmt5	Nubp1	Uba1	Prmt5
Lce1j	Exosc2	Lce1j			Eif2b5	Bysl	Nrf1	Eif2b5
Scap	Cct2	Scap			Tstd2	Pnn	Eftud2	Tstd2
Rcl1	Palb2	Rcl1			Med11	Chmp2a	Wdr5	Med11
Sf3b2	Dcaf7	Sf3b2			Las1l	Rpl14	Dars2	Las1l
Ddx55	Mdm2	Ddx55			Rps21	Ppp1r15b	Utp20	Rps21
Seh1l	Kars	Seh1l			Gtf2h1	Snap23	Armc7	Gtf2h1
Terf2	Nsf	Terf2			E130309D02Rik	Vars2	Psmd13	E130309D02Rik
Ik	1700006E09Rik	Ik			Ncbp1	Srpr	Kdsr	Ncbp1
Psmc2	Tpi1	Psmc2			Tubgcp2	Rab6a	Rnasek	Tubgcp2
Rad21	Atp6ap1	Rad21			Nhp2	Imp3	Tbl3	Nhp2
Psmc1	Rab11b	Psmc1			Paxbp1	Mcl1	Prim1	Paxbp1
Pbx2	Mthfd1	Pbx2			Utp20	Mcm3ap	Nfs1	Utp20
Pes1	Sephs1	Pes1			Dhx37	Thoc3	Eif1ad	Dhx37
Snrpb	Gins4	Snrpb			Bud13	Mrp63	Sdhb	Bud13
Pola2	Rpp14	Pola2			Snrpb	Scap	Pmvk	Snrpb
Kif23	Atp6v0b	Kif23			Ppil1	Polr2f	Ddx21	Ppil1
Ddx54	Abce1	Ddx54			Strbp	Eif2b4	Pafah1b1	Strbp
Brf2	Ppat	Brf2			Ufd1l	Ywhaz	Nploc4	Ufd1l
Lsm2	Qars	Lsm2			Sf3a2	Tyms	Cmpk1	Sf3a2
Ufd1l	Snrpd2	Ufd1l			Ddx56	Map3k7	Cdc16	Ddx56
Paf1	Mtor	Paf1			Polr2e	Smarcd2	Dars	Polr2e
D2Wsu81e	Polr3b	D2Wsu81e			Sprtn	Suds3	Paics	Sprtn
Prpf38a	Cox6c	Prpf38a			Sf1	Sin3a	Crnkl1	Sf1
Scd2	Vps35	Scd2			Polr2l	Atp6v1d	Taf1c	Polr2l
Klk1b27	Imp3	Klk1b27			Klhl11	Umps	Psmg4	Klhl11
Vps35	Cdc37	Vps35			Rplp0	Ipo11	Spc24	Rplp0
Gpkow	Tceb1	Gpkow			Gpn1	Bub3	Ipo11	Gpn1
Saa2	Vps25	Saa2			Usp36	Nfs1	Nxf1	Usp36
Rpl7l1	Napa	Rpl7l1			Polr3c	Taf7	Nmd3	Polr3c
Fdps	Ubap1	Fdps			Plaa	Hus1	Mars2	Plaa
Rpf2	Ccnd3	Rpf2			Pcna	Cdk9	Mvd	Pcna
Supt5	Rpf1	Supt5			Med14	Cdc6	Snrnp35	Med14
Psma3	Ttc4	Psma3			Cdc40	Smarca4	Ints1	Cdc40
Smc1a	Polr2e	Smc1a			Psmd8	Rad17	Gtpbp4	Psmd8
Phf5a	Rpl37	Phf5a			Cdca5	Eftud2	Polr1d	Cdca5
Arfgap2	Spc24	Arfgap2			Metap2	Cdc20	Gtf3c1	Metap2
Oxa1l	Pafah1b1	Oxa1l			Uba1	Nol10	Polr2m	Uba1
Ncapd3	A630033H20Rik	Ncapd3			Hspa5	Ccdc94	Zbtb8os	Hspa5
Ticrr	Sgol1	Ticrr			Banf1	Pabpn1	Gpx4	Banf1
Dctn4	Gm4841	Dctn4			Actl6a	Polr3e	Gpn1	Actl6a
Cdc6	Trappc8	Cdc6			Cpsf3	Cdk5rap3	Ddx27	Cpsf3
Hist1h2bj	Gars	Hist1h2bj			Pcf11	Nop58	Ncbp1	Pcf11
Rps15	Mau2	Rps15			Atp6v1b2	Rabggta	Qars	Atp6v1b2
Med6	Pfdn2	Med6			Cct3	Ipmk	Txn1	Cct3
Ddx5	Smg1	Ddx5			Ciao1	Dtymk	Cenpa	Ciao1
Ccdc167	Nrbp1	Ccdc167			Pgd	Atp5d	Trappc8	Pgd
Ap2s1	Ogdh	Ap2s1			Rdh10	Racgap1	Cirh1a	Rdh10
Cdk1	Oser1	Cdk1			Clec2d	Rbm14	Nampt	Clec2d
Ndc80	Mtbp	Ndc80			Srsf4	Il3ra	Ssrp1	Srsf4
Zcchc9	Rprd1b	Zcchc9			Ints9	Prmt5	Mtbp	Ints9
Ppp1r15b	Atp5o	Ppp1r15b			Thap11	Rpp30	Ggps1	Thap11
Psmd8	Eif6	Psmd8			Rtel1	Zbtb11	Prpf38b	Rtel1
Nol6	Supt6	Nol6			C030046E11Rik	Nup85	Eif3i	C030046E11Rik
Zbtb41	Ddx18	Zbtb41			Smg1	Preb	Exosc8	Smg1
Fnta	Ube2k	Fnta			Tmx2	Med4	Med12	Tmx2
Hars	Mfsd7b	Hars			Nop9	Gnb2l1	Psmd14	Nop9
Rps16	Arcn1	Rps16			Ube2i	Mrps7	Mms19	Ube2i
Hcfc1r1	Znrd1	Hcfc1r1			Polr1c	Mtbp	Rpl13a	Polr1c
Pelp1	Eftud1	Pelp1			Rps20	Hira	Vps45	Rps20
Pgd	Strap	Pgd			Dst	Polr1e	Fbxw11	Dst
Samsn1	Atp1b3	Samsn1			Tmem181a	Kansl1	Txnl4a	Tmem181a
Bms1	Med6	Bms1			Zbtb11	Seh1l	Paf1	Zbtb11
Mrps21	Eif1ad	Mrps21			Qars	Cdc73	Hinfp	Qars
Uba1	Vamp2	Uba1			Rpp14	Nop16	Med6	Rpp14
Prpf40a	Zfp330	Prpf40a			Med19	Snrnp40	Exosc2	Med19
Las1l	Ccdc167	Las1l			Med17	Cpsf3	D10Wsu52e	Med17
Wbp11	Cops4	Wbp11			Eif3d	Tut1	Sdhc	Eif3d
Rrp12	Pwp2	Rrp12			Mcm7	Atp6v1e1	Dhodh	Mcm7
Psmd7	Polr1c	Psmd7			Polr2f	Rplp0	Sart3	Polr2f
Polr2g	Dctn5	Polr2g			Wdr82	Kif23	Xpo5	Wdr82
Fam50a	Taf8	Fam50a			Aurka	Med31	Mrps10	Aurka
Ttll2	Cpsf3	Ttll2			Nol11	Vars	Naa25	Nol11
Aatf	Ppp1r7	Aatf			BC027231	Prmt1	Taf2	BC027231
Vps28	Zfp959	Vps28			Rps15	Adar	Gins1	Rps15
Slc33a1	Rars2	Slc33a1			Ap2m1	Trappc8	Mrpl12	Ap2m1
Tfrc	Chmp5	Tfrc			Mars	Ap2s1	Psmd4	Mars
Psmb2	Thoc7	Psmb2			Gtf2b	Clp1	Fcf1	Gtf2b
Cse1l	Pcyt2	Cse1l			Pdcd7	Eif4e	Atic	Pdcd7
Tuba1c	Gtf2a1	Tuba1c			Rps8	Copb2	Taf6	Rps8
Zc3h18	Med11	Zc3h18			Atp6v1d	Mcm3	Psmc1	Atp6v1d
Exosc10	Snrpb	Exosc10			Gpkow	Rfc3	Pgk1	Gpkow
Ctdsp2	Eif2b3	Ctdsp2			Mcm3	Txn1	Ttc27	Mcm3
Sfpq	Hectd1	Sfpq			Psma3	Tubgcp2	Ddx41	Psma3
Osbp	Gins1	Osbp			Ccna2	Ppil2	Triap1	Ccna2
Rps21	Ints7	Rps21			Ngdn	Mtr	Rplp2	Ngdn
Ppil4	Phb2	Ppil4			Zbtb41	Atp6v1b2	Polr1e	Zbtb41
Sult2a2	Fam32a	Sult2a2			Utp6	Prpf31	Rab6a	Utp6
Myh9	Atp5f1	Myh9			Ctdnep1	Rpf2	Mrps25	Ctdnep1
Haus1	Myb	Haus1			Abcf1	Mthfd1	Bud31	Abcf1
Mcm4	Wdr43	Mcm4			U2af2	Hinfp	Tcp1	U2af2
Ssrp1	Mob4	Ssrp1			Ubtf	Polr1d	Cltc	Ubtf
Dnajc17	Sfmbt1	Dnajc17			Gar1	Ufm1	Usp18	Gar1
Mylk3	Vps28	Mylk3			Utp23	Igbp1	Ccm2	Utp23
Skiv2l2	Stil	Skiv2l2			Snrpa1	Pole	Alg11	Snrpa1
Hinfp	Depdc1a	Hinfp			Ccm2	Emg1	Tprkb	Ccm2
Chek1	Ckap5	Chek1			Nat10	Ddx21	Abt1	Nat10
Napa	Rpl34	Napa			Ap1m1	Gins3	Sfswap	Ap1m1
Nom1	Med21	Nom1			Gnl3	Csnk2b	Banf1	Gnl3
Dcaf7	Abt1	Dcaf7			Sf3b2	Rrp7a	Imp4	Sf3b2
Eif3m	Spcs3	Eif3m			Slmo2	Wdr12	Cdc7	Slmo2
Cdc20	Snrnp200	Cdc20			Gak	Uba5	Elp3	Gak
Smg1	Ik	Smg1			B3gnt5	Pcbp1	Polr3b	B3gnt5
Eif2b3	Cwc15	Eif2b3			Hmgcs1	Nudt21	Irf2bp2	Hmgcs1
Csnk2b	Psmd12	Csnk2b			Eny2	Trappc5	Dpagt1	Eny2
Rbx1	Birc5	Rbx1			Heatr1	Mrpl12	Cebpz	Heatr1
Dhfr	Mcm6	Dhfr			Gsdmcl1	Cmpk1	Dmap1	Gsdmcl1
Eif4e	Rad21	Eif4e			Gtf2a1	Ykt6	Eif2s1	Gtf2a1
Gm15292	Nmd3	Gm15292			Arhgap36	Gpn1	Pop1	Arhgap36
Ppie	Ppp1cb	Ppie			Rbm22	Tsr2	Acsl4	Rbm22
Nob1	Naa38	Nob1			Lsm4	Rad9a	Nip7	Lsm4
Mtor	Atp2a2	Mtor			Hars	Bop1	Ccdc137	Hars
Ahi1	Tcp1	Ahi1			Psmd2	Wdr82	Nfyc	Psmd2
Csnk1a1	Haus7	Csnk1a1			Psma6	Rcl1	Rbx1	Psma6
Cct7	Isy1	Cct7			Atic	Taf1	Ncbp2	Atic
Gnl2	Rps25	Gnl2			Hist1h2aa	Psmc3	Psmb1	Hist1h2aa
Nop9	Hspa5	Nop9			Pop1	1810026J23Rik	Thg1l	Pop1
Sec13	Akirin2	Sec13			Tg	Pfas	Fen1	Tg
Hist2h2ab	Lsm3	Hist2h2ab			Gspt1	Rps5	Ddx5	Gspt1
Rictor	Zbtb41	Rictor			Rab11a	Abt1	Rpp14	Rab11a
Naa25	Tma16	Naa25			Rbm28	Napa	Utp23	Rbm28
Banf1	Cxxc1	Banf1			Ssfa2	Lpcat3	Nelfcd	Ssfa2
Ldb1	Hemk1	Ldb1			0610009D07Rik	0610009D07Rik	Ppp1r11	0610009D07Rik
Krtap6-5	Usp7	Krtap6-5			Cdipt	Nmd3	Wdr82	Cdipt
1110004E09Rik	Rpl18	1110004E09Rik			Ephx3	Mrpl42	Tonsl	Ephx3
BC003965	Rfk	BC003965			Chp2	Rps10	Ngdn	Chp2
Actl6a	D2Wsu81e	Actl6a			Rrm2	Hnrnpk	Eef1e1	Rrm2
Sf3b4	Med14	Sf3b4			Gtpbp4	Atoh1	Ak2	Gtpbp4
Anapc4	Zc3h8	Anapc4			Hspe1	Ercc2	Tbca	Hspe1
Rpl31	Nipbl	Rpl31			Utp15	Itpk1	Smarcc1	Utp15
Ddb1	Rcl1	Ddb1			Furin	Ddx3x	Cops5	Furin
Qars	Cdk6	Qars			Tubgcp5	Uqcrc1	Ogdh	Tubgcp5
Eif3c	Hnrnpc	Eif3c			Cse1l	Nol11	Uxt	Cse1l
Ap2m1	Txnl4a	Ap2m1			Psmd4	Cwf19l2	Max	Psmd4
Pcf11	Fbl	Pcf11			Cklf	Ubtf	Nop10	Cklf
Eif2b2	Cdc45	Eif2b2			1700031F05Rik	Naa20	Cenpm	1700031F05Rik
Rps7	Arfgap2	Rps7			Rps3	Mvd	Nop56	Rps3
Rpl18a	Sf3b4	Rpl18a			Mrpl34	Taf6	Ttk	Mrpl34
Dkc1	Pcgf1	Dkc1			Pnn	Polr2e	Dhx36	Pnn
Brix1	Tra2b	Brix1			Ssrp1	Nat10	Wars2	Ssrp1
Ccnd3	Abcf1	Ccnd3			Pola2	Krr1	Cdc20	Pola2
Ddx49	Actr6	Ddx49			Scap	Polr3c	Slc25a5	Scap
Psmd14	Atp6ap2	Psmd14			Pds5a	Rpp21	BC027231	Pds5a
Gtf2a2	Hspd1	Gtf2a2			Gfpt1	Orc4	Eif2b3	Gfpt1
Nrf1	Ddx56	Nrf1			Sbno1	Smarcc1	Tyms	Sbno1
Fam60a	Mylk3	Fam60a			Gars	Elovl1	Rpain	Gars
Runx1	Ddx54	Runx1			Foxk1	Upf2	Ywhaz	Foxk1
Dync1h1	Orc6	Dync1h1			Adsl	Ap1m1	Ppp1r8	Adsl
Sap130	Top2a	Sap130			Kif4	Grwd1	Cdc42	Kif4
Dad1	Zcchc9	Dad1			Smc4	Psmd1	Fdps	Smc4
Cox6c	Dpy30	Cox6c			Bcas2	Cul2	Ecd	Bcas2
Yrdc	Mastl	Yrdc			Fam203a	Rplp2	Ptcd1	Fam203a
Mzt1	Prpf8	Mzt1			Supt6	Trappc4	Snrnp40	Supt6
Tk1	Rbbp6	Tk1			Kras	Ssrp1	Uba3	Kras
Pdcd7	Srpr	Pdcd7			Mkln1	Nelfb	Ddx11	Mkln1
Gm21951	H2-Q6	Gm21951			Sf3a3	Cdc37	Sacm1l	Sf3a3
Tomm22	Cds2	Tomm22			Skiv2l2	Rtel1	Nxt1	Skiv2l2
Hemk1	Crls1	Hemk1			Ptk7	Rplp1	Mars	Ptk7
Atad3a	Pirb	Atad3a			U2af1	Psmg4	Supt16	U2af1
Ascc3	Rps15	Ascc3			Tsr2	Letm1	Il3ra	Tsr2
Krtap22-2	Rpl13a	Krtap22-2			Rbbp4	Exosc8	Tubgcp2	Rbbp4
Lce1b	Ddx47	Lce1b			Uba52	Las1l	Ss18	Uba52
Psma5	Dync1i2	Psma5			Snrnp40	Snrpb	Mdm4	Snrnp40
U2af2	Eif3e	U2af2			Uqcrc2	Psmd14	Alg1	Uqcrc2
Ranbp1	Cenpn	Ranbp1			Farsb	Thoc1	Rps5	Farsb
Cct8	Mrpl27	Cct8			Ndufs2	Ldha	Sys1	Ndufs2
Prpf31	Rps9	Prpf31			Mtr	Eif3c	Aars2	Mtr
Rpl3	BC003965	Rpl3			Cenpk	Tbcc	Nup188	Cenpk
Zfp706	Psmb4	Zfp706			Pfdn2	Polr3b	Psmc5	Pfdn2
Mcm3	Nol10	Mcm3			Lpcat3	Uxt	Gins4	Lpcat3
Hist1h1e	Bms1	Hist1h1e			Mxra8	Tma16	Snrpf	Mxra8
Gm9897	Hars	Gm9897			Ddx54	Gins4	Dimt1	Ddx54
Nop58	Gtf2b	Nop58			Psmc5	Dad1	Nop58	Psmc5
Iars	Psmc2	Iars			Sdad1	Rbm19	Eif5a	Sdad1
Stag2	Wdr77	Stag2			Pla2g6	Mis18bp1	Nsl1	Pla2g6
Lsm4	Mcts1	Lsm4			Racgap1	Actr10	Pcyt1a	Racgap1
Trappc11	Trmt10a	Trappc11			Brf1	Cltc	Polr2i	Brf1
Ints7	Smarcb1	Ints7			Rsl24d1	Eif3a	0610009D07Rik	Rsl24d1
Rpl26	Nom1	Rpl26			Mrpl10	Ppat	Mrpl44	Mrpl10
Ttc1	Aamp	Ttc1			Rnf40	Copb1	Ruvbl1	Rnf40
Cops4	Dph3	Cops4			Ik	Wdr36	Slu7	Ik
Cd2bp2	Prpf31	Cd2bp2			Hnrnph3	Nle1	Naa50	Hnrnph3
Nle1	Ddx3x	Nle1			Car11	Rps16	Psmc6	Car11
Nip7	Cdc16	Nip7			Calcoco2	Cpsf2	Vps28	Calcoco2
Nup93	Kif23	Nup93			Ss18	Ccnc	Rnf31	Ss18
Rps27l	Oraov1	Rps27l			Atp5b	Triap1	Dnm2	Atp5b
Atp6v1a	Taf6	Atp6v1a			BC035044	Telo2	Psma1	BC035044
Hist1h2ab	Ybx3	Hist1h2ab			Pkmyt1	Alg1	Rbm19	Pkmyt1
Heatr1	Pfdn5	Heatr1			Yme1l1	Gnl3l	Hspa14	Yme1l1
Aqr	Hist1h1e	Aqr			Hinfp	Dhfr	Ino80	Hinfp
Rpa2	Dhx37	Rpa2			Nrf1	Polr2i	Cers2	Nrf1
Sap18	Elp5	Sap18			Smarcd2	Dbf4	H2afx	Smarcd2
Taf1d	Tstd2	Taf1d			Gm608	Arl2	Rcl1	Gm608
Kin	Ccdc7	Kin			Tonsl	Pggt1b	Mre11a	Tonsl
Wdr46	Rpp38	Wdr46			Eif3m	Rbm25	Dnajc8	Eif3m
Exosc9	Tnpo1	Exosc9			Meox2	Kars	Wdr33	Meox2
Farsb	Seh1l	Farsb			Krt76	Dhodh	Polr2e	Krt76
Nhp2	Mettl16	Nhp2			Mcl1	Tfdp1	Cdc45	Mcl1
Mphosph10	Actl6a	Mphosph10			Eif3i	Dhx16	Polr2j	Eif3i
Nvl	Trappc4	Nvl			Pop5	Rfc2	Ufm1	Pop5
Dpagt1	Zmat2	Dpagt1			Agpat5	Rfc1	Cstf3	Agpat5
Rps18	Smc4	Rps18			Gltscr2	Smg5	Eif5	Gltscr2
Rbm25	Zc3h18	Rbm25			Wdr61	Rabggtb	Gart	Wdr61
Xrn2	Ttc27	Xrn2			Hist1h1d	Sdha	Ppa1	Hist1h1d
Rab11b	Wdr33	Rab11b			Vmn2r5	Mrps5	Rnf20	Vmn2r5
Mrpl42	Fcrl6	Mrpl42			Ehd1	Spc25	Med28	Ehd1
Med14	Filip1l	Med14			Zbed4	Usp8	Mrpl48	Zbed4
Chmp6	Ubtf	Chmp6			Atp6v1e1	Ddx56	Hira	Atp6v1e1
Rfwd3	Mcm3	Rfwd3			Gcn1l1	Rrp1	Naca	Gcn1l1
Bop1	Ap2m1	Bop1			Lsm3	Aldoa	Sdha	Lsm3
Tomm40	Clec2d	Tomm40			Gpn2	Ufc1	Scap	Gpn2
Rpl7a	Kansl3	Rpl7a			Naa50	U2af2	Elovl1	Naa50
Med28	Ppan	Med28			Usp7	Cbfb	Mvk	Usp7
Mtbp	Klk1b27	Mtbp			Rabggtb	Snrpd3	Ssbp1	Rabggtb
Wapal	Vmn1r74	Wapal			Gabrq	Nol12	Anapc11	Gabrq
Shc1	Mcm7	Shc1			Hist1h2bj	Cars	Mtif2	Hist1h2bj
Trappc5	Med17	Trappc5			Cdc123	Utp23	Psma3	Cdc123
Metap2	Psmd3	Metap2			Prim1	Mki67ip	Wdr36	Prim1
Tsr1	Atp6v1d	Tsr1			Srp72	Ddx20	Srpr	Srp72
Mrpl41	Strbp	Mrpl41			Mdn1	Smc2	Rpl32	Mdn1
Eif3g	Snrnp35	Eif3g			Eif5a	Xrn2	Pfn1	Eif5a
Eif3e	Ddx52	Eif3e			Ireb2	Ints2	Rrn3	Ireb2
Cdan1	Ctdsp1	Cdan1			Map3k7	Mdn1	Adar	Map3k7
Tsr2	Eif3j2	Tsr2			Ahcy	Sf1	Ccdc84	Ahcy
Snrpa1	Ranbp2	Snrpa1			Hist1h2ab	Cflar	Ap1m1	Hist1h2ab
Tstd2	Exosc9	Tstd2			Lce1b	Ddx39b	Mrpl42	Lce1b
Psmd3	Utp15	Psmd3			Rps10	Lsm4	Gtf2e2	Rps10
Dhx38	Lsm5	Dhx38			Rpl18a	Scd2	Kansl1	Rpl18a
Kpnb1	Pomp	Kpnb1			Tuba1c	Cstf1	Mrp63	Tuba1c
Setd8	Serbp1	Setd8			Rps27l	Sdhb	Polr3h	Rps27l
Cbx3	Cnot4	Cbx3			Speer4e	Foxk1	Bub3	Speer4e
Sf3b1	Donson	Sf3b1			Hist1h3f	Eif5a	Exosc9	Hist1h3f
Gins1	Anapc10	Gins1			Rpl13	Ino80	Vps29	Rpl13
Wdr74	Wdr82	Wdr74			Rps17	Cebpa	Bccip	Rps17
Tmem181a	Utp20	Tmem181a			Rpl5	Nedd8	Atp6v1d	Rpl5
Cwc15	Snrpe	Cwc15				Rbx1	Rbbp4	Cct2
Fancd2	Mphosph10	Fancd2				Trappc1	Atp5b	Chek1
Utp15	Tmed2	Utp15				Gpx4	Txnrd1	Cdk1
Rangap1	Krr1	Rangap1				Vhl	Xrcc3	Sars
Cpsf1	Rps18	Cpsf1				Gak	Nudt21	Eif5
Usp36	Hist1h2ac	Usp36				Myc	Tbcc	Ints4
Wac	Rbx1	Wac				Nfyc	Grb2	Lsm2
Rps3	Stag2	Rps3				Cct3	Rngtt	Rpa3
Hist3h2a	Wapal	Hist3h2a				Gfpt1	Birc5	Smc1a
Haus8	Smc3	Haus8				Slc35b1	Umps	Nsf
Plrg1	Vmn1r47	Plrg1				Azin1	Ran	Sec61a1
Riok2	Chmp2a	Riok2				Dhx37	Atp6v0d1	Arpc4
Psma1	Ugt1a1	Psma1				Pnpt1	Lonp1	Rnf168
Ubtf	Trpm7	Ubtf				Cdt1	Naa38	Rpl7
Irf2bp2	Aagab	Irf2bp2				Ciapin1	Top1	Ints3
Prkcdbp	Tsr2	Prkcdbp				Mak16	Smarcd2	Cdc16
Fbxo42	Preb	Fbxo42				Mrpl49	Tfdp1	Cpsf3l
Vmp1	Spcs2	Vmp1				Dhdds	Rps15	Exosc9
Capn3	Rpl24	Capn3				Srbd1	Farsb	Hspa9
Nup155	Ncapd3	Nup155				Rngtt	Ufl1	Rad51
Psmg3	Haus6	Psmg3				Eef1e1	Dld	Gtf2e2
Nup160	Oxsr1	Nup160				Gpn3	Vdac2	Psma1
Sfta2	Grn	Sfta2				Polr2a	Xrn2	Nup160
Gm14295	Lsm2	Gm14295				Atp6v0d1	Nat10	Gnl2
Hoxb8	Vars	Hoxb8				Cmas	Cct2	Psmc1
Ddx23	Sos1	Ddx23				Rps19bp1	Preb	Rnf31
Slmo2	Pmpcb	Slmo2				Snrpd2	Polr2c	Sbds
Med21	Vps29	Med21				Wdr33	Psmc3	Arl1
Tgif2lx1	Arl2	Tgif2lx1				Sec13	Taf13	Nxf1
Ighmbp2	Dennd4c	Ighmbp2				Uqcrq	Sdad1	Vps28
Rev3l	Tardbp	Rev3l				Uba2	Rpn1	Supt16
Srbd1	Polr2b	Srbd1				Ireb2	Sec63	Lsm11
1700010D01Rik	Shc1	1700010D01Rik				Ssu72	Ccdc94	Iscu
Atp5o	Vmn1r27	Atp5o				Plk1	Ppil2	Ppp1cb
Atp6v1c1	Cdan1	Atp6v1c1				Mars	Ireb2	Mau2
Top2a	Mis18bp1	Top2a				Prpf38b	Nvl	Psma5
Rrm2	Psmb1	Rrm2				Taf1c	Eif2b4	Ruvbl1
Actr10	Bysl	Actr10				Crcp	Trmu	Nploc4
Nup98	Kif11	Nup98				Psmb2	Mettl16	Pomp
Strbp	Cox5b	Strbp				Sap18	Romo1	Gins1
Dhrs1	Cdca5	Dhrs1				Chi3l3	Atp6v1a	Nup133
Tulp4	Trappc1	Tulp4				Ears2	Narfl	Mad2l2
Atp1b3	Taf9	Atp1b3				Rnps1	Eef2	Timm10
Triap1	Utp3	Triap1				Aamp	Supt20	Ftsj3
Cdc37	Smim6	Cdc37				Phb2	Vps25	Sdhc
Edc4	Atp5b	Edc4				Wars2	Hsd17b10	Dars
Mars	Paf1	Mars				Ahcy	Tceb1	Dr1
Wdr82	Racgap1	Wdr82				Tubb5	Cars2	Cox7b
Mat2a	Psmb3	Mat2a				Jak2	Xpo1	Sf3b4
Dhx16	Tfg	Dhx16				Top1	Dclre1b	Rfc5
Cir1	Faf2	Cir1				Psmd13	Mrps5	Eif2s3x
Speer4e	Psmg3	Speer4e				Supt4a	Polrmt	Ddx49
Tma16	Nup35	Tma16				Nup155	Cept1	Hspd1
Impdh2	Heatr5b	Impdh2				Uba3	Mrps17	Cct4
Rrp36	Rprd2	Rrp36				Cwc15	Cdk9	Rangap1
Ruvbl2	Mrgprx2	Ruvbl2				Ecd	Med20	Ncbp2
Nop2	Polr2h	Nop2				Hcfc1	Cenpn	Zbtb8os
H2-D1	Vezf1	H2-D1				Paics	Uso1	Polr2g
Med13l	Vmn2r78	Med13l				Mrps10	Srsf1	Gtf2h2
Mis18bp1	Cpsf2	Mis18bp1				Psma7	Hscb	Abce1
Dctn2	9130011E15Rik	Dctn2				Rtfdc1	Mcm6	Dbr1
Hmgcs1	Rae1	Hmgcs1				Usp5	Fadd	Pcyt1a
Krr1	Hoxb8	Krr1				Eef1a1	D2Wsu81e	Gins2
Atp5a1	Nrf1	Atp5a1				Thap11	Naa35	Mbtps1
Cars	Sfpq	Cars				Osgep	Sfi1	Myh9
Wdr33	Cdipt	Wdr33				Nop10	Sec13	Taf8
Clp1	Vmn1r212	Clp1				Magoh	Xab2	Vcp
1700018F24Rik	Vmn2r7	1700018F24Rik				Dnlz	Twistnb	Anapc15
Masp2	Mcm3ap	Masp2				Cenpn	C1d	Riok2
Kdm1a	Rrm1	Kdm1a				Rbbp4	Vps11	Pafah1b1
Polr3d	Ldb1	Polr3d				Nuf2	Taf9	Cirh1a
Abce1	Taf7	Abce1				Wdr75	Hgs	Naa25
Clns1a	Tpr	Clns1a				Ncl	Igbp1	Rrn3
Gemin5	Hdac3	Gemin5				Iars	Mrps16	March5
Kansl3	Cox4i1	Kansl3				Mrpl15	Noc4l	Cad
Suds3	Polr2f	Suds3				Mis18a	Rpl35	Acsl4
Hgs	Snrnp25	Hgs				Kin	Rabggta	Ugp2
Gpn2	Incenp	Gpn2				Paf1	Mis18bp1	Vps11
Med19	Acsl4	Med19				Hdac1	Rab14	Arf4
Rsl1d1	Impdh2	Rsl1d1				Dync1h1	Deb1	Rpp25l
Top3a	Terf2	Top3a				Usp36	Pwp2	Arfrp1
Ddx21	Vwa9	Ddx21				Fdps	Gpkow	Ttc4
Rps19bp1	Aars	Rps19bp1				Ptcd1	Dr1	Rbbp5
Ifnab	Dars	Ifnab				Sf3a1	Trappc1	Fadd
Exosc7	Gm11563	Exosc7				H2-Q6	Mrpl47	Lsm5
Nol11	Dctn3	Nol11				Gart	Thoc5	Ppp1r11
Hectd1	Cdt1	Hectd1				Clspn	Cdk7	Txnl4a
Wnk1	Gm14295	Wnk1				Mrps18a	Hars	Idi1
Slc2a1	Snrpd1	Slc2a1				Nop9	Trnt1	Luc7l3
Vps51	Tomm20	Vps51				Atp5a1	Copz1	Ddx27
Tubgcp4	Cse1l	Tubgcp4				Gpkow	Znrd1	Ppp1r7
Sytl3	Lipo1	Sytl3				Dicer1	1110004E09Rik	Mms19
Ranbp3	Calm2	Ranbp3				Sf3b2	Hdac1	Tcp1
Rpl24	Kansl2	Rpl24				Cdc23	Wdr74	Ints1
Lce1a1	Phf5a	Lce1a1				Yae1d1	Bard1	Ltv1
Cdca5	Trappc5	Cdca5				Gm20408	Mtr	Ppwd1
Wdr36	Med31	Wdr36				BC018507	Cdc6	Mybl2
Vmn2r100	Taf2	Vmn2r100				Gatc	Siah1b	Nup43
Runx2	Thoc5	Runx2				Polr3a	Wars	D2Wsu81e
Srpr	Gm10024	Srpr				Timm9	Ccdc12	Nubp2
Grwd1	Rhebl1	Grwd1				Dtl	Prpf19	Fen1
Slc4a7	Ppp2r3c	Slc4a7				Mrpl48	Nedd1	Nubp1
Polr3e	Pnpt1	Polr3e				Rps14	Peo1	Bysl
Prpf19	Spin1	Prpf19				Imp4	Cul2	Chmp2a
Nmd3	Nsa2	Nmd3				Ccdc12	Ppp4c	Ppp1r15b
Mcm3ap	Dhfr	Mcm3ap				Eif3j1	Tubg1	Snap23
Eef1e1	Nle1	Eef1e1				Nup188	Atp5d	Vars2
Spcs3	Thap11	Spcs3				H2afx	Brap	Srpr
Vmn1r176	Nup155	Vmn1r176				Qrsl1	Mki67ip	Rab6a
Nfyc	Oxa1l	Nfyc				Mdm4	Tubgcp4	Mcm3ap
Nsl1	Chi3l3	Nsl1				Mcm6	Dnajc13	Thoc3
Eif3b	Psmg4	Eif3b				Xpo1	Taf1	Mrp63
Ncapd2	Svip	Ncapd2				Cenpm	Tma16	Eif2b4
Angptl6	Copb1	Angptl6				Rpusd4	Pkmyt1	Ywhaz
Psma7	Sars	Psma7				Cebpz	Arl1	Tyms
Cenpi	Sfswap	Cenpi				Runx1	Sap18	Suds3
U2af1	Tcp10b	U2af1				Nrf1	Pggt1b	Sin3a
Ddx20	Fnta	Ddx20				Atp5b	Smg5	Umps
Tmed2	Atp6v0c	Tmed2				Med8	Ssu72	Ipo11
Rbm28	Zfp114	Rbm28				Impdh2	Fpgs	Bub3
Cdc123	Clp1	Cdc123				Farsa	Elp6	Nfs1
Zfp207	BC027231	Zfp207				Iars2	Rps20	Taf7
Dctn5	Tonsl	Dctn5				Snrnp27	Zbtb7a	Hus1
Sgol1	Gm5938	Sgol1				Mrto4	Snrpe	Cdc6
Atp5g2	Snrnp27	Atp5g2				Twistnb	Btaf1	Rad17
Smarcb1	Lamtor2	Smarcb1				Lsm10	Dhfr	Cdc20
Rrn3	Eif3j1	Rrn3				Top2a	Mtor	Nol10
Pafah1b1	Taf5	Pafah1b1				Ptpn23	Snrnp25	Ccdc94
Ruvbl1	Lsm7	Ruvbl1				Thoc7	Alg14	Pabpn1
Fthl17	Ift88	Fthl17				Mrpl52	Nfyb	Polr3e
Lyl1	Csnk2b	Lyl1				Rpp14	Rplp0	Cdk5rap3
Zmat2	Dynll1	Zmat2				Psmc4	Snrpb	Nop58
Polr2d	Med12	Polr2d				Naca	Bop1	Rabggta
Nol10	Rpf2	Nol10				Pmpcb	Hspd1	Ipmk
Emg1	Rpl3	Emg1				Med12	Fbl	Dtymk
Sdad1	Prpf4	Sdad1				Aurka	Toe1	Rbm14
Ugt1a10	Drosha	Ugt1a10				Zfp259	Dync1h1	Il3ra
Oxsr1	Haus2	Oxsr1				Ppil1	Wdr73	Rpp30
Aamp	Mcm4	Aamp				Dis3	Ccdc130	Preb
Crnkl1	Csnk1a1	Crnkl1				Supv3l1	Rpusd4	Med4
Cct3	Xrn1	Cct3				Mbtps2	Elp2	Mrps7
Pabpn1	Wdr12	Pabpn1				Srp19	Psmb2	Mtbp
Bud13	Mrpl45	Bud13				Arf1	Isg20l2	Hira
Osbpl9	Mrpl28	Osbpl9				Rpl32	Skp1a	Polr1e
Eif4enif1	Bccip	Eif4enif1				Fli1	Rpl7a	Kansl1
Mcm6	Trappc3	Mcm6				Eif2s1	Atp6v1e1	Seh1l
Tpx2	Srbd1	Tpx2				Nup107	Cox6c	Cdc73
Snrnp40	Fcf1	Snrnp40				Ints7	Rars2	Nop16
Il22	Pdap1	Il22				Bud31	Ddx55	Tut1
Vbp1	Ska2	Vbp1				Utp15	Smg1	Med31
Mad2l1	Slc2a1	Mad2l1				Txnl4b	Pdcd11	Vars
Arf1	Dusp12	Arf1				Vdac2	Mrpl14	Prmt1
Rrp9	Ak2	Rrp9				Pfn1	Pet112	Adar
1700001J03Rik	Cdc73	1700001J03Rik				Hgs	Suds3	Trappc8
Ascc2	Zmym5	Ascc2				Pop7	Ppp1cb	Ap2s1
Cd209f	Prim1	Cd209f				Dhx33	Slc35a1	Clp1
Haus3	Fam60a	Haus3				Wars	Chek1	Eif4e
Usp7	Gpkow	Usp7				Ubl5	Tmem189	Copb2
Cyth3	Med24	Cyth3				Nob1	Pelp1	Rfc3
Armcx3	Lgals1	Armcx3				Trmt61a	Pkm	Txn1
Ttc14	Ascc3	Ttc14				Sc4mol	Ints9	Ppil2
Dnajb14	Mrpl21	Dnajb14				Orc6	Snupn	Prpf31
Exosc1	Med20	Exosc1				Actl6a	Mcl1	Rpf2
H2-Q4	Rab14	H2-Q4				Mre11a	Sympk	Mthfd1
Igbp1	Gpank1	Igbp1				Anapc1	Hus1	Polr1d
Gm12887	Ankrd49	Gm12887				Thoc6	Ccnc	Ufm1
Fbl	Rbm28	Fbl				Topbp1	Cpsf3l	Igbp1
Dnm1	Tfrc	Dnm1				Gtf2h3	Supt4a	Ddx21
Ppp2r2a	Cpsf3l	Ppp2r2a				Spata5	Ikbkg	Gins3
Usp1	Ddx27	Usp1				Noc3l	Cox7b	Csnk2b
Abcf1	Vmn1r189	Abcf1				Eapp	Phf5a	Wdr12
Polr2a	Dctn2	Polr2a				Mms22l	Lsm10	Uba5
Lrg1	Cinp	Lrg1				Rrp12	Nol12	Pcbp1
1700013D24Rik	Fam50a	1700013D24Rik				Erh	Thoc3	Nudt21
Rpl35	Gm20410	Rpl35				Tonsl	Polr1c	Trappc5
Med17	Mgea5	Med17				Ssr3	Polr3e	Mrpl12
Mnt	Eif4g1	Mnt				Dnmt1	Ubl5	Cmpk1
Tex10	Pdcl	Tex10				Fam50a	Sars2	Rad9a
Ssu72	Prpf6	Ssu72				Cdc7	Ndufab1	Bop1
Gspt1	Upf2	Gspt1				Cox6c	Rbm25	Psmc3
Ttk	Lce1j	Ttk				Dnajc8	Ppwd1	1810026J23Rik
Ubap2l	Ankar	Ubap2l				Eif3g	Actr10	Pfas
Rsl24d1	Eif4g2	Rsl24d1				Lrr1	Trappc4	Mrpl42
Samt2	Etf1	Samt2				Cinp	Dna2	Hnrnpk
Flt1	Cab39	Flt1				Narfl	Cebpa	Ercc2
Serbp1	Snapc5	Serbp1				Ranbp2	Yae1d1	Itpk1
BC027231	Mrps22	BC027231				Mrps16	Ndufb10	Uqcrc1
Taf1	Wdr59	Taf1				Cnot1	Brix1	Cwf19l2
Upf2	Nsl1	Upf2				Cct7	Mrps6	Naa20
Hnrnpc	Ruvbl1	Hnrnpc				C030046E11Rik	Fdxr	Mvd
Abcc2	Rnasek	Abcc2				Polr2m	Dicer1	Krr1
Slc38a2	Urod	Slc38a2				Cers2	Mtg1	Rpp21
Clec2d	Atp6v1a	Clec2d				Nop56	Nans	Orc4
Cct2	Psma7	Cct2				Cpsf1	Vps16	Smarcc1
Psmd13	Cad	Psmd13				Hars2	Lars	Elovl1
Phf20	Rangap1	Phf20				Txnrd1	Thoc1	Upf2
Haus7	Ctage5	Haus7				Kif11	Smarca5	Grwd1
Vmn1r238	Mrpl13	Vmn1r238				Ak2	Eif4e	Psmd1
Grpel1	Serpinb1b	Grpel1				Psmg3	Dync1i2	Cul2
Ltv1	Gnl1	Ltv1				Med28	Fis1	Trappc4
Ppcs	Eif3g	Ppcs				Copz1	Stk11	Nelfb
Prpf4	Uba2	Prpf4				Ss18	Gmppb	Cdc37
Cab39	Thoc1	Cab39				Trappc3	Mzt1	Rplp1
Med12	Hspe1	Med12				Srsf2	Wdr77	Psmg4
Naa20	Timm13	Naa20				Exosc2	Ncl	Letm1
Tyms	Xlr	Tyms				Rpain	Tsen15	Exosc8
Traip	Numa1	Traip				Dync1i2	Osgep	Thoc1
Hist4h4	Copb2	Hist4h4				Rars2	Gtf3c5	Ldha
2810408M09Rik	Apex2	2810408M09Rik				Polrmt	Chchd4	Tbcc
Pomp	Wbp11	Pomp				Cox5a	Pisd	Polr3b
Atp6v0e	Atp6v1b2	Atp6v0e				Grb2	Psmd2	Uxt
Fpgs	Nol11	Fpgs				Srsf7	Nup43	Tma16
Rpl7	Eef1e1	Rpl7				Nsl1	Urod	Gins4
Clspn	Gyk	Clspn				Dolk	Las1l	Dad1
Smg5	Snx27	Smg5				Atad3a	Rer1	Rbm19
Nol9	Dkc1	Nol9				Med19	H2-Ke2	Mis18bp1
Akirin2	Kin	Akirin2				Mrps21	U2af1	Actr10
Lsm7	Uso1	Lsm7				Gfi1	Mrpl17	Copb1
Vkorc1l1	Wdr3	Vkorc1l1				Urod	Arf1	Cpsf2
Hist1h4f	Rrp36	Hist1h4f				Haus2	Wdr18	Ccnc
Preb	Cdc20	Preb				Nop2	Dnlz	Triap1
Tprkb	Gatc	Tprkb				Mrpl10	C030046E11Rik	Telo2
Anapc2	Iars	Anapc2				Mtor	Abcf1	Alg1
Mrpl12	Eif3b	Mrpl12				D10Wsu52e	Ykt6	Dhfr
Rfc2	Srfbp1	Rfc2				Atic	Rtel1	Dbf4
Gsdmcl1	Cebpz	Gsdmcl1				Uqcrb	Ints7	Arl2
Pnn	Ufd1l	Pnn				Metap2	Yrdc	Rbm25
Mob4	Eif2b1	Mob4				Nedd1	Polr3c	Kars
Siva1	Snapc3	Siva1				Kras	Srsf2	Dhodh
Cactin	Romo1	Cactin				Pgk1	Tubb5	Tfdp1
Ints9	Orc4	Ints9				Dcaf13	Supt6	Rfc2
Sars	Ppp1r11	Sars				Banp	Srp72	Rfc1
Cdc16	Pop5	Cdc16				Lamtor1	Kif11	Smg5
Krtap4-13	Cep57	Krtap4-13				Dhx38	Eaf1	Sdha
Med4	Coq2	Med4				Haus7	Impdh2	Mrps5
Smpx	Tmem258	Smpx				Farsb	Pmpca	Spc25
Tsg101	Txn1	Tsg101				Gar1	Mak16	Usp8
Adam6b	Huwe1	Adam6b				Nampt	Tsg101	Aldoa
Sap30bp	Vmn1r18	Sap30bp				Pdcd11	Wdr43	Ufc1
Snw1	Gpn2	Snw1				Ppp1r10	Csnk2b	Cbfb
Oser1	Pold2	Oser1				Rcc1	Pcf11	Snrpd3
Ppil2	Mtr	Ppil2				Cars2	Rad51d	Nol12
Nup133	Rabggta	Nup133				Dnttip1	Med10	Cars
Ttc27	Mbtps1	Ttc27				Dclre1b	Nipbl	Ddx20
Utp3	Fpgs	Utp3				Dimt1	Rrp1	Smc2
Lce1k	Cir1	Lce1k				Nup88	Tnpo3	Xrn2
Cdc45	Ccna2	Cdc45				Zbtb7a	D19Bwg1357e	Cflar
Rbm22	Eif2b5	Rbm22				Cenpk	Ippk	Ddx39b
Prim1	Nuf2	Prim1				Rpa2	Mybl2	Cstf1
Vps29	Hist2h2ab	Vps29				Cnot2	Ints5	Sdhb
Dgcr8	Psma3	Dgcr8				Ercc3	Rad17	Ino80
Mocs2	Cdc6	Mocs2				Tubgcp5	Tmx2	Cebpa
Rnf40	Prl3d2	Rnf40				Irf2bp2	Ltv1	Nedd8
Eef1a1	Med13l	Eef1a1				Plrg1	Ddx20	Rbx1
Snapc5	Gfpt1	Snapc5				Orc5	Slc25a3	Trappc1
Apol7b	Brap	Apol7b				Ccna2	Banp	Gpx4
Max	Spop	Max				Snapc3	Iars2	Vhl
Copa	Utp18	Copa				Rpl13a	Mrps18a	Nfyc
Hist1h2aa	Copa	Hist1h2aa				Wdr43	Pak1ip1	Slc35b1
Rpain	Stx4a	Rpain				Gss	Krr1	Azin1
Mbtd1	Pi4kb	Mbtd1				Oraov1	Atg5	Pnpt1
Nfat5	Pikfyve	Nfat5				Edc4	Xrn1	Ciapin1
Apex2	U2af2	Apex2				Kat8	Atp5j2	Mak16
Cnot2	Ikbkap	Cnot2				Uso1	Rpp25l	Mrpl49
Cope	Pno1	Cope				Snapc1	Mrpl49	Dhdds
Trappc3	Zbtb7a	Trappc3				Tsg101	Cct4	Srbd1
Chmp5	Ivns1abp	Chmp5				Cdk7	Nup205	Rngtt
Gins2	Ube2d3	Gins2				Eaf1	Cdk5rap3	Eef1e1
Haus5	Alyref	Haus5				Fdx1l	Scd2	Gpn3
Tbca	Cstf3	Tbca				Naa50	Utp11l	Cmas
Oraov1	Dbf4	Oraov1				Rnaseh2a	Utp6	Rps19bp1
Krtap4-2	Dek	Krtap4-2				Tfrc	Atp6v0c	Snrpd2
Kif26a	Aurkb	Kif26a				Fpgs	Pcid2	Wdr33
Cd302	Ssu72	Cd302				Tmem189	Wdr3	Sec13
Psmb4	Dctn4	Psmb4				Bcl2l1	Rfc1	Uqcrq
Spi1	Rictor	Spi1				Mat2a	Mthfd1	Uba2
Tbc1d17	Nop58	Tbc1d17				Kpnb1	Tiprl	Ssu72
Ddx39b	Mrpl12	Ddx39b				Rrp15	Dhx33	Prpf38b
Thoc2	Capzb	Thoc2				Ppil4	Cox19	Crcp
Zfp619	Sugt1	Zfp619				Ran	Mphosph6	Sap18
Gosr2	Ybx1	Gosr2				Gtl3	Rbm15	Chi3l3
Arid1a	Clns1a	Arid1a				Rbm28	Gclc	Ears2
Eif2s3x	Lars	Eif2s3x				Cnot6l	Anapc10	Rnps1
Polr1d	Mcm2	Polr1d				Orc3	Hmgcs1	Aamp
Zfp738	Atic	Zfp738				Tmem164	Tfrc	Phb2
Mbtps2	Zfp706	Mbtps2				Fam96b	Dcaf13	Wars2
Cyp2c50	Hist1h4f	Cyp2c50				Armc7	Ccdc115	Tubb5
Klk1b26	Emc1	Klk1b26				Nudc	Prpf38a	Jak2
Gpr137b	Cxcl9	Gpr137b				Tbce	Abce1	Top1
Eif4g2	Ddb1	Eif4g2				Lias	Nup107	Psmd13
Hist1h2ba	Rere	Hist1h2ba				Trmt6	Gtf3c4	Supt4a
Ccdc12	Rpa3	Ccdc12				Wdr73	Taf8	Uba3
Nat10	Gps1	Nat10				Cdipt	Nol11	Cwc15
Dmxl1	Mup20	Dmxl1				Pcf11	Slc31a1	Hcfc1
Ttc30a1	Ints9	Ttc30a1				Sptssa	Aamp	Paics
Pglyrp4	Hnrnpa2b1	Pglyrp4				Alg11	Mis18a	Mrps10
Baiap2l1	Gpn3	Baiap2l1				Cherp	Gm20408	Rtfdc1
Snrnp35	Dad1	Snrnp35				Dhx15	Aurkb	Usp5
Eif2s2	Zfp131	Eif2s2				Usp9x	Ppp1r15b	Eef1a1
Npat	Ttc1	Npat				Stag2	Pola2	Osgep
Atp6ap1	Mrpl15	Atp6ap1				Pcm1	Rsl24d1	Nop10
Krtap4-8	Cirh1a	Krtap4-8				Fbl	Ap2s1	Dnlz
Slbp	Rpl17	Slbp				Taf9	Cab39	Cenpn
Ccnk	Skint11	Ccnk				Slc25a5	Txnl4b	Nuf2
Cryge	Pggt1b	Cryge				Cox4i1	Gtf2h4	Ncl
Foxk1	Usp1	Foxk1				Ikbkg	Znhit3	Mrpl15
Gm10142	Casc5	Gm10142				Utp6	Med4	Mis18a
Vars	Tas2r114	Vars				Cdc45	Thoc7	Kin
Nr1h5	Nup62	Nr1h5				Mvk	Idi1	Paf1
Vmn1r12	Med4	Vmn1r12				Golt1b	Haus6	Hdac1
Brdt	Arid1a	Brdt				Top3a	Exosc7	Dync1h1
Nus1	Upf1	Nus1				Snrnp35	Rtfdc1	Ptcd1
Ncapg2	Vmn2r113	Ncapg2				Kcmf1	Smg7	Sf3a1
Notch2	Lsg1	Notch2				Pnkp	Rbm48	Clspn
Gm5938	Pi4ka	Gm5938				Nip7	Sephs2	Mrps18a
l7Rn6	Wnk1	l7Rn6				Tnpo3	Cdca3	Atp5a1
Isy1	Thoc3	Isy1				Ncbp1	Dcps	Dicer1
Hist1h1d	Ddx1	Hist1h1d				Hmgcs1	Hist1h2ab	Cdc23
Mastl	Nupl1	Mastl				Zmynd11	Eftud1	Yae1d1
Ddx52	Yars2	Ddx52				Brd4	Trmt6	Gm20408
Hist1h3f	1700020N15Rik	Hist1h3f				Mrps6	Supt5	BC018507
Pprc1	Sap30bp	Pprc1				Pmpca	Gse1	Gatc
Txnl4b	Heatr1	Txnl4b				Elp5	Rps25	Polr3a
Eif3d	Kcnab2	Eif3d				Sfswap	Cwf19l2	Timm9
Timm23	Rpl27	Timm23				Taf2	Fip1l1	Mrpl48
Pdia3	Uxt	Pdia3				Cdk6	Rb1cc1	Imp4
Mbtps1	Mrps18b	Mbtps1				Slc31a1	Dnaja3	Ccdc12
Gak	Esf1	Gak				Alyref	Lipt1	Eif3j1
Slco3a1	Aida	Slco3a1				Pop1	Tamm41	Nup188
Slc5a6	Atp6v0e	Slc5a6				Smarca5	Opa1	H2afx
Rhebl1	Ifnab	Rhebl1				Lonp1	Cnot3	Qrsl1
Gm9992	Cenpa	Gm9992				Taf1b	Farsa	Mdm4
H2afb1	Crnkl1	H2afb1				Thoc5	Xrcc2	Mcm6
Mthfd1	Supt4a	Mthfd1				Myb	Mcm3ap	Cenpm
Ccdc130	Krtap4-1	Ccdc130				Pcid2	Terf1	Rpusd4
Cox7b	Tango6	Cox7b				Crnkl1	Sae1	Cebpz
Sec61g	Pcf11	Sec61g				Nipbl	Nsmce4a	Runx1
Polr2b	Dhx16	Polr2b				Tsen2	Hist1h2bj	Med8
Ifna11	Exosc7	Ifna11				Gapdh	Pnkp	Farsa
Mak16	Caml	Mak16				Rbm22	Ndufa5	Iars2
Ppp1r14b	Rars	Ppp1r14b				Mrpl36	Polr3a	Snrnp27
Gtf3c1	Surf4	Gtf3c1				Med22	Trappc5	Mrto4
Cdc5l	Lrr1	Cdc5l				Mcm2	Top3a	Lsm10
Calcoco2	Npm1	Calcoco2				Ddx55	Ptpn11	Top2a
Pdpk1	Med7	Pdpk1				Taf5l	Usp5	Thoc7
Dnajc10	Rpp40	Dnajc10				Ciao1	Eif3f	Mrpl52
Krtap19-1	Gm10142	Krtap19-1				Alg8	Adat3	Psmc4
Tceb1	Ccnh	Tceb1				Ndufab1	Upf2	Naca
Nedd1	Arglu1	Nedd1				Brf2	Dhdds	Pmpcb
Rnpc3	Atad3a	Rnpc3				Rnf40	Ndufa8	Zfp259
Mybl2	Gins3	Mybl2				Cenpa	Mrpl23	Dis3
Prl3d2	Psmd14	Prl3d2				Ska2	Ahcy	Supv3l1
Ddx3x	Zbtb17	Ddx3x				Pars2	Trappc11	Mbtps2
Pold2	Gemin6	Pold2				Fbxw11	Mcmbp	Srp19
Elavl1	Igbp1	Elavl1				Atl2	Cdt1	Arf1
Rabgap1	Rpl10a	Rabgap1				U2af1	Phax	Fli1
Rfc5	Traip	Rfc5				Atp1b3	Cenph	Eif2s1
Dnmt1	Arf1	Dnmt1				Dna2	Pop4	Nup107
Mrpl27	Rbbp8	Mrpl27				Ccdc130	Rad1	Bud31
Tfip11	Snupn	Tfip11				Gm1604b	Polr2f	Txnl4b
Syt11	Orc5	Syt11				Acin1	Snrpd2	Vdac2
Polr3b	Adam26a	Polr3b				Psmc6	Gss	Pfn1
Tut1	Gm13109	Tut1				Tsen34	Cdc5l	Hgs
Dctn3	Nup205	Dctn3				Gemin5	Psma7	Pop7
Cypt14	Gnl2	Cypt14				Gmppb	Oraov1	Dhx33
Thada	Ncl	Thada				Aars	Tada1	Wars
Mphosph6	Rfc1	Mphosph6				Vps29	Rpa3	Ubl5
Ep400	Uhrf1	Ep400				Polr3f	Jak2	Trmt61a
Srsf3	Rps2	Srsf3				Tbp	Timm9	Sc4mol
Smndc1	Cxcl13	Smndc1				Srp14	Mtmr6	Orc6
Ppp4c	Gnai2	Ppp4c				Ogdh	Rnf168	Mre11a
Rnasek	Mms22l	Rnasek				Cops6	Wdr12	Anapc1
Tdpoz4	Cope	Tdpoz4				Ddx18	Chmp2a	Thoc6
Dmap1	Ddx23	Dmap1				Zmat2	Anapc5	Topbp1
Tra2b	Ppil4	Tra2b				Asun	Dynlrb1	Gtf2h3
Prl6a1	Pop4	Prl6a1				Nvl	Rbm39	Spata5
Krt6a	Mrpl30	Krt6a				Haus5	Gak	Noc3l
Tbc1d5	Plk1	Tbc1d5				Mrpl51	Brd4	Eapp
Hspe1	Gbf1	Hspe1				Atp5f1	Iars	Mms22l
Ppwd1	Tars	Ppwd1				Oip5	Nop2	Rrp12
Rpa3	Atp5j	Rpa3				Lsg1	Rplp1	Erh
Topbp1	Dctn6	Topbp1				Mrps25	Abcb7	Ssr3
Plk4	Psmc3	Plk4				Smc4	Guk1	Dnmt1
Smc2	Arf4	Smc2				Sf3a3	Dtl	Fam50a
Rrp15	Dnmt1	Rrp15				Psmb4	Trmt10c	Cdc7
Med20	Gm5168	Med20				Phf5a	Hspa5	Cox6c
Aurkb	Polr2c	Aurkb				Stx5a	Runx1	Dnajc8
Nuf2	Asun	Nuf2				Brap	Gfpt1	Lrr1
Krtap19-5	Rpn1	Krtap19-5				Toe1	Gpn3	Cinp
Snrpd1	Pds5a	Snrpd1				Fars2	Ddx18	Narfl
Ahctf1	Ppp4c	Ahctf1				Grpel1	Hspa8	Ranbp2
Exoc4	Pprc1	Exoc4				Psmg1	Dhx37	Mrps16
Sprtn	Srsf3	Sprtn				Ddx54	Nol8	Cnot1
Gm5072	B4galt7	Gm5072				Pgm3	Sf3b2	Cct7
Ndufab1	Zfp574	Ndufab1				Psmg2	Cnot8	Polr2m
Taar7a	Urm1	Taar7a				Dnajc13	Med27	Cers2
Pitrm1	Nxt2	Pitrm1				Vps51	Pnn	Cpsf1
Nipbl	Tomm22	Nipbl				Snrnp70	Tsfm	Hars2
Polr2h	Psma6	Polr2h				Arpc2	Sf3a3	Txnrd1
Utp6	Ncapd2	Utp6				Slc33a1	Dnmt1	Kif11
Rsl1	Tox	Rsl1				Cdc42	Vps41	Ak2
LOC100038947	Spata5	LOC100038947				Gse1	Kras	Psmg3
Pds5a	H2-Ke2	Pds5a				Sf3a2	Eif3j1	Med28
Gfpt1	Anapc11	Gfpt1				Nup205	Etnk1	Copz1
Tomm20	Lcn9	Tomm20				Dpf2	Gins3	Trappc3
Cops6	U2af1	Cops6				Ube4b	Snrnp70	Exosc2
Slu7	Cyc1	Slu7				Uba6	Rad9a	Rpain
Gm10024	Mgam	Gm10024				Etnk1	Ncapg2	Dync1i2
Bccip	Uqcrfs1	Bccip				Ebna1bp2	Rps16	Rars2
Ccna2	Gosr2	Ccna2				Esco2	Fnta	Polrmt
Grb2	Rwdd4a	Grb2				Diexf	Plk1	Cox5a
Zfp959	Exosc3	Zfp959				Wdr77	BC052040	Grb2
Gm14151	Rpl7l1	Gm14151				Copa	Haus2	Nsl1
Hmgcr	0610009D07Rik	Hmgcr				Pelo	Mrps33	Dolk
D10Wsu102e	Fanci	D10Wsu102e				Ddx41	Tufm	Atad3a
Brca2	Ppil2	Brca2				Taf1d	Atp5c1	Mrps21
Polr1e	Plk4	Polr1e				Atg5	Magoh	Gfi1
Vmn1r47	Wac	Vmn1r47				Trmt10a	Clns1a	Urod
Etv6	Vmn1r66	Etv6				S100a2	Lsm5	Haus2
Trmt10a	Sod1	Trmt10a				Elp6	Cnot1	Nop2
Vmn1r203	Etnk1	Vmn1r203				Vps25	Uqcrc1	Mtor
Heatr5b	Prpf19	Heatr5b				Hist4h4	Cenpq	D10Wsu52e
Srsf7	Vps11	Srsf7				Mcm4	Cstf1	Uqcrb
Slc46a3	Pdcd7	Slc46a3				Slc35a1	Nup54	Nedd1
Pold3	Sart3	Pold3				Cdk10	Ipmk	Pgk1
Pus7	Taf1c	Pus7				Fcf1	Mrpl51	Dcaf13
Tatdn1	Bnip1	Tatdn1				Yrdc	Rrp15	Banp
Gtf3a	Cdk11b	Gtf3a				Deb1	Ranbp1	Lamtor1
D2hgdh	Sae1	D2hgdh				Fnta	Urb2	Dhx38
Blm	Chmp3	Blm				Tuba1c	Ints2	Haus7
Nup188	Luc7l3	Nup188				Zcchc9	Mrpl52	Nampt
Cdca8	Pinx1	Cdca8				BC052040	G6pdx	Pdcd11
Dnajc8	Elp4	Dnajc8				Elp2	Ppil4	Ppp1r10
Snapc1	Ticrr	Snapc1				Ddx24	Psmb3	Rcc1
Uvrag	Lin52	Uvrag				Ncapg2	Arid4a	Cars2
Cep192	Saa2	Cep192				Rpl7a	Uqcrq	Dnttip1
Wdr12	Phb	Wdr12				Atp6v1a	Pabpn1	Dclre1b
Taf6	Tubb4b	Taf6				Gm14295	Gm5592	Dimt1
Atp5c1	Lce1a1	Atp5c1				Ttc27	Med17	Nup88
Eif3j1	Ttc14	Eif3j1				Rnmt	Coa6	Zbtb7a
Vmn1r175	Rrp15	Vmn1r175				Dpagt1	Srbd1	Cnot2
Lgalsl	Tmem167	Lgalsl				Snrpe	Rpl7	Ercc3
Ifitm2	Ppwd1	Ifitm2				Tars	Nup93	Irf2bp2
1810037I17Rik	Yae1d1	1810037I17Rik				Zdhhc25	Mrpl3	Plrg1
Vmn1r158	Dnajb14	Vmn1r158				Pcnt	Pelo	Orc5
Gm3404	Cox11	Gm3404				Med11	Trmt61a	Snapc3
Actb	Slc33a1	Actb				Dctn5	Dph6	Gss
AF067063	Wdr74	AF067063				Cnot3	Pgm3	Edc4
Gpr31b	Slc22a26	Gpr31b				Mrpl14	Haus3	Kat8
Hist3h2ba	Snrpg	Hist3h2ba				Nsmce4a	Mocs3	Uso1
Rpl35a	Med28	Rpl35a				2310036O22Rik	Parn	Snapc1
Sp100	Ipo7	Sp100				Aurkb	Cnot4	Tsg101
Gm11563	Prl7a2	Gm11563				Rnasek	Cox4i1	Cdk7
Tex24	Rhoa	Tex24				Atp6v1c1	Cox5a	Eaf1
Trim43b	Ddx5	Trim43b				Mrps22	Phb2	Fdx1l
Hist1h2ak	Sptssa	Hist1h2ak				Eif1ad	Rrp7a	Rnaseh2a
Tuba1b	Rpp30	Tuba1b				Mtmr6	Rab1	Fpgs
Taar7e	Med8	Taar7e				Vwa9	Eed	Tmem189
Vmn1r27	Cdca8	Vmn1r27				Ticrr	Uba2	Bcl2l1
Ear10	Sf3b2	Ear10				Cdc26	Ogt	Mat2a
Hspa8	Zfp7	Hspa8				Opa1	Psmd6	Kpnb1
Vmn2r42	Gas2	Vmn2r42				Terf1	Furin	Rrp15
Vmn1r167	Krtap22-2	Vmn1r167				Pet112	Pgd	Ppil4
Vmn2r30	Gtl3	Vmn2r30				Bap1	Exoc3	Ran
Rpl37a	Dync1h1	Rpl37a				Rbm48	Mcrs1	Gtl3
Ifna6	Arfrp1	Ifna6				Gemin8	Cox20	Cnot6l
Cwc22	Acd	Cwc22				Hars	Eif3e	Orc3
Vmn1r205	Med22	Vmn1r205				Mrpl45	Nelfa	Tmem164
Krtap4-6	Mrp63	Krtap4-6				Ahctf1	Psmb7	Fam96b
Hist2h4	Tex24	Hist2h4				Rad50	Rpl37	Armc7
Rpl10	Hist1h3g	Rpl10				Gclc	Racgap1	Nudc
Lce1d	Rpl31	Lce1d				Med24	Orc6	Tbce
Rps28	Ddx19a	Rps28				Vmp1	Eef1a1	Lias
Hist2h2aa1	Rps6	Hist2h2aa1				Pi4ka	Usp36	Trmt6
Ssx9	Prb1	Ssx9				Itgb1bp1	Pola1	Wdr73
Gm11569	Nup107	Gm11569				Wdr61	Actl6a	Sptssa
AA792892	Slc39a10	AA792892				Rpf1	Haus5	Alg11
Zbed4	Mocs3	Zbed4				BC003331	Dis3	Cherp
Rpl19	Cenpl	Rpl19				Dld	Dolk	Dhx15
Hist1h2ac	Eno1	Hist1h2ac				Cdca3	Dhx30	Usp9x
Gm14345	Txnl4b	Gm14345				Ep400	Cdk6	Stag2
Vmn1r121	Slc1a5	Vmn1r121				Med27	Dlst	Pcm1
Rps26	Nip7	Rps26				Mars2	Rnmt	Fbl
Rps4x	Snap23	Rps4x				Gm13154	Bora	Taf9
Vmn1r123	Sp4	Vmn1r123				Pno1	Rfc4	Slc25a5
Ppil1	Dclre1b	Ppil1				Snrnp25	Pars2	Cox4i1
Bnip3l	Gm15292	Bnip3l				Rad1	Thap11	Ikbkg
Rpl23	Ccdc90b	Rpl23				Pola2	Nup133	Cdc45
Acd	Gnrhr	Acd				Polr2h	Isy1	Mvk
Hnrnpk	Lyn	Hnrnpk				Rab7	Ept1	Golt1b
Luc7l3	Topbp1	Luc7l3				Setd1a	Cpsf2	Top3a
Gtf2b	Uqcrc2	Gtf2b				Ddx11	Kin	Snrnp35
Ppm1d	Yeats4	Ppm1d				N6amt1	Atl2	Kcmf1
Ddx6	Pole2	Ddx6				Pgd	Tars2	Pnkp
Sephs1	1700025G04Rik	Sephs1				Rfc4	Pot1a	Nip7
Tcp1	Arhgap1	Tcp1				Ufsp2	Ttc1	Tnpo3
Gsto2	Mrpl24	Gsto2				Sae1	Eif3c	Zmynd11
Alg1	Gtf2f1	Alg1				Thg1l	Tars	Brd4
Ccdc137	Gnl3l	Ccdc137				Abcb7	Supv3l1	Mrps6
Srp19	Nol9	Srp19				Gtf2a2	Sptlc1	Pmpca
Tmem30a	Bop1	Tmem30a				Sart3	Rptor	Elp5
Farsa	Cypt12	Farsa				Ndufa8	Foxk1	Sfswap
Hsd17b11	1700031F05Rik	Hsd17b11				Tufm	Arnt	Taf2
Polr3a	Vps52	Polr3a				Ddx19a	Mad2l1	Cdk6
Sfswap	Sap18	Sfswap				Tacc3	Fars2	Slc31a1
Rpa1	Grpel1	Rpa1				Cdc5l	Rpp21	Smarca5
Zfp830	Nhp2l1	Zfp830				Gtf2h4	Med8	Lonp1
Mau2	Atp6v1c1	Mau2				Dhx36	Topbp1	Taf1b
Supt16	Polr3k	Supt16				Ccm2	Sbds	Thoc5
Ddx41	Rbmx2	Ddx41				Tsen54	Casp8	Pcid2
Cwf19l2	Nudt7	Cwf19l2				Sap130	N6amt1	Crnkl1
Arglu1	Rab11a	Arglu1				Usp18	Psma6	Nipbl
Cstf3	2610301B20Rik	Cstf3				Senp6	Clspn	Tsen2
Polr2i	Shoc2	Polr2i				Rps15	Grpel1	Gapdh
Taz	Pola2	Taz				Vps45	Ndufb8	Mrpl36
Trip13	Tbcd	Trip13				Rpl35a	Bcas2	Med22
Psmc3	Smndc1	Psmc3				Med21	Tango6	Taf5l
Psma6	Cnot10	Psma6				Ube2d3	Ube2d3	Alg8
Lamtor2	Uqcrc1	Lamtor2				Naf1	Mrps34	Ndufab1
Rpp14	Nkap	Rpp14				Wdr18	Wbscr22	Cenpa
Pola1	Nup133	Pola1				Ubap1	Rad50	Ska2
Anapc11	Slu7	Anapc11				Ptpn11	Mrpl10	Pars2
Zfp330	Rabif	Zfp330				Srp72	Ppp2r3c	Fbxw11
Utp23	Pole	Utp23				Pop4	Rnf8	Atl2
Usp39	Tssc1	Usp39				H2-Ke2	Ccnh	Dna2
Ndufc2	Rpl35a	Ndufc2				Cdc123	Lsm4	Ccdc130
Haus2	Gm14393	Haus2				Rint1	Sgol1	Gm1604b
Nrbp1	Trappc11	Nrbp1				Maf1	Rpp30	Acin1
Smg7	Wdr46	Smg7				Rbm18	Mrps7	Tsen34
Wdr43	Adsl	Wdr43				Rpl35	Oxsr1	Gmppb
Eif2b1	Tdpoz4	Eif2b1				Mageb4	Ppp2r1a	Vps29
Thrap3	Fbxw16	Thrap3				Sec16a	Dbf4	Polr3f
Cdk12	Gtf3a	Cdk12				Guk1	Mrpl27	Tbp
Crxos1	Gnb1	Crxos1				Ccnb2	Urb1	Srp14
Banp	F830016B08Rik	Banp				Cand1	Eif3d	Cops6
Pggt1b	Rpl26	Pggt1b				Nans	Pdcd10	Ddx18
Ss18	Hist1h2bb	Ss18				Gtse1	Dctn3	Zmat2
Alg2	Mrps17	Alg2				Urb2	Rpf1	Asun
Cds2	Opn1mw	Cds2				Ndufb10	Nedd8	Nvl
Atp5j2	Eef1a1	Atp5j2				Caml	Pfdn4	Haus5
6030498E09Rik	Cdk7	6030498E09Rik				Eif2s2	Ndrg3	Mrpl51
Med23	Nedd1	Med23				Dhx35	Atp6v1f	Atp5f1
Vwa5b1	Far1	Vwa5b1				Ect2	Mbtps1	Oip5
Stx4a	Polr3f	Stx4a				Stk11	Zmat2	Lsg1
Gm12789	Ndufab1	Gm12789				Sympk	Smc5	Mrps25
Cd160	Pex1	Cd160				Ccdc137	Mrpl53	Psmb4
BC107364	Hist1h1d	BC107364				Lsm7	Rnaseh2b	Stx5a
Cenph	Klk1b26	Cenph				Mrpl17	Cdc123	Brap
Gins3	Gart	Gins3				Noc4l	Letm1	Toe1
Anapc15	Vmn1r87	Anapc15				Lamtor4	Chmp6	Fars2
Dpy30	Apol7b	Dpy30				Hist3h2ba	Tmem199	Grpel1
Etnk1	Psmc1	Etnk1				Pkmyt1	Atp5f1	Psmg1
Cdc73	Cenpq	Cdc73				Cct5	Fntb	Pgm3
Nol12	Gm10094	Nol12				Ccnk	Psmd8	Psmg2
Sos1	Grb2	Sos1				Smg7	Selrc1	Dnajc13
Ddx18	Snrpb2	Ddx18				Sys1	Pgs1	Vps51
Pabpc1	Pdcd10	Pabpc1				Hist1h4f	Ahctf1	Snrnp70
Cebpz	Rpl18a	Cebpz				Arnt	Mrps21	Arpc2
Tmem97	Rrp1	Tmem97				Pmvk	Pmpcb	Slc33a1
Ppp1cb	Metap2	Ppp1cb				Rpl10a	Fam120a	Cdc42
Yme1l1	Vmn1r219	Yme1l1				Timm23	Ankrd40	Gse1
Ect2	Rab7	Ect2				Romo1	Tfb2m	Nup205
Gm14743	Rif1	Gm14743				Rnf20	Dhx35	Dpf2
Med8	Tada2a	Med8				Ipo13	Sec22b	Ube4b
Xrn1	1700008F21Rik	Xrn1				Rad21	Hcfc1	Uba6
Ubl5	Gm16432	Ubl5				Ccdc167	Hspe1	Etnk1
Klk8	Vmn2r73	Klk8				Rps9	Zcchc9	Ebna1bp2
Puf60	Ddx41	Puf60				Mrpl18	Ccna2	Esco2
Erg	Fam220a	Erg				Mrps18b	Pam16	Diexf
Npm1	Eif5a	Npm1				Lars2	Chka	Wdr77
Mepce	Akap4	Mepce				Cep19	Bcs1l	Copa
Cep57	Vmn1r167	Cep57				Mta2	Hist1h3g	Pelo
Ddx56	Chordc1	Ddx56				Ipo7	Mfsd7b	Ddx41
Atp6v1e1	Atp5c1	Atp6v1e1				Kdsr	Usp16	Taf1d
Nup88	Kdsr	Nup88				Xrcc3	Mrps18b	Atg5
Zfp273	Gfer	Zfp273				Lamtor2	Mrps12	Trmt10a
Mad2l2	Rfwd3	Mad2l2				Hist1h4d	Stag2	S100a2
Uba52	Nol6	Uba52				Xab2	Uba6	Elp6
Ddx19a	1700013D24Rik	Ddx19a				Dgcr8	Pik3c3	Vps25
Kif11	Ints3	Kif11				Slc39a10	Dhx38	Hist4h4
Ptk7	Tomm6	Ptk7				Rbm39	Gosr2	Mcm4
Gpank1	Gpbp1l1	Gpank1				Hscb	Rbbp6	Slc35a1
Xab2	Pithd1	Xab2				Nup62	Rab7	Cdk10
Exoc5	Rnf122	Exoc5				Med10	Polr3f	Fcf1
Atp5f1	Sdhc	Atp5f1				Rpn1	Mrpl16	Yrdc
Rpgrip1l	Cdk2ap1	Rpgrip1l				Sema4d	Snrnp27	Deb1
Trappc4	Med23	Trappc4				Anapc11	Rnps1	Fnta
2810004N23Rik	Cpsf1	2810004N23Rik				Atp6v1f	Sptssa	BC052040
Zscan20	Klhl15	Zscan20				Hyou1	Acin1	Elp2
Coro1b	Rbm17	Coro1b				1700031F05Rik	Pyroxd1	Ddx24
Ppp1r3c	Rev3l	Ppp1r3c				Ufl1	Mrpl4	Ncapg2
Kir3dl1	Hhex	Kir3dl1				Ddx52	Dach1	Rpl7a
Dock3	Ercc2	Dock3				Cep57	Tsen54	Atp6v1a
Fbxo18	Fech	Fbxo18				Ndufs1	Pi4ka	Gm14295
Surf6	Vmn2r98	Surf6				8430410A17Rik	Atpaf2	Ttc27
Opa1	Cul2	Opa1				Brix1	Mta2	Rnmt
1810055G02Rik	Sprtn	1810055G02Rik				2700060E02Rik	Med31	Dpagt1
Npr3	Trim59	Npr3				Dnaja3	Tefm	Snrpe
Taf4a	Fam210a	Taf4a				Dmap1	Ddx3x	Tars
Oog2	Tcstv3	Oog2				Tars2	Timm44	Zdhhc25
Gm5591	Serpinb12	Gm5591				Nsa2	Slc25a26	Pcnt
Gart	Ube2u	Gart				Atp6v0e	Tnpo1	Dctn5
Pdap1	Cpsf6	Pdap1				Pam16	Atg13	Cnot3
Scfd1	Ogdhl	Scfd1				Numa1	Wdr75	Mrpl14
Api5	Vmn1r12	Api5				Mrpl38	Aurkaip1	Nsmce4a
Mrgpra1	Tk1	Mrgpra1				Ctu2	Dph5	2310036O22Rik
Tmprss11d	Rad17	Tmprss11d				Casp8	Smg9	Rnasek
Vmn2r5	Picalm	Vmn2r5				Tubg1	Mrto4	Atp6v1c1
Slc39a10	Hist1h4d	Slc39a10				Ttc1	Ccdc101	Mrps22
Mtmr6	Pola1	Mtmr6				U2surp	Ddx1	Eif1ad
Supt4a	Ralgps2	Supt4a				Sec22b	Irs2	Mtmr6
Pttg1ip	Alkbh7	Pttg1ip				Gtf3c4	Psmb4	Vwa9
Pydc3	Rps8	Pydc3				Osbp	Dhps	Cdc26
Cnot1	Uba52	Cnot1				Rfk	Tmem258	Opa1
Rpp21	Hist4h4	Rpp21				Spdl1	Wdr83	Terf1
BC049762	Scgb1b24	BC049762				Rpap1	Gm13154	Pet112
Dgcr14	Snrnp70	Dgcr14				Rbm42	C1qbp	Bap1
Umps	Gtf3c1	Umps				Mrpl20	Csnk1d	Rbm48
Chmp3	Mrpl33	Chmp3				Xrn1	Mms22l	Gemin8
2310036O22Rik	Sult3a1	2310036O22Rik				Psmb5	Dnttip1	Mrpl45
Dctn1	Aurka	Dctn1				Btaf1	Sf3a2	Ahctf1
Tsnax	Tipin	Tsnax				H2-D1	Cpsf6	Rad50
Gm1604b	Max	Gm1604b				Traip	Ticrr	Gclc
Gm8909	Fam24a	Gm8909				Sap30bp	Ddx54	Med24
Btf3l4	Reg2	Btf3l4				Trim37	Cdc23	Vmp1
Mettl6	Nox1	Mettl6				Bora	Tsen2	Pi4ka
Dst	Bcl10	Dst				Pcyt2	Gatc	Itgb1bp1
Pdcd1	Tfec	Pdcd1				Sod1	Heatr2	Rpf1
Utp18	Dnajc13	Utp18				Noc2l	Chi3l3	BC003331
Ckb	Prc1	Ckb				Ckap5	Rint1	Dld
Eif3i	Glmn	Eif3i				G6pdx	Ints10	Cdca3
Romo1	Ddx42	Romo1				Tpk1	Mbtps2	Ep400
Ska3	Smg7	Ska3				Nelfcd	Fh1	Med27
Fam43a	Rps27l	Fam43a				Atpaf2	Anapc1	Mars2
Trappc10	Rab10	Trappc10				Wsb2	Pmf1	Gm13154
Gmppb	C1d	Gmppb				Mrpl53	Ubp1	Pno1
Cdc23	Tmem189	Cdc23				Skp1a	Mybbp1a	Snrnp25
Ppp1r10	Mbip	Ppp1r10				Hspa5	Pik3r4	Rad1
Prkcsh	Mrpl41	Prkcsh				Smc6	Zwilch	Polr2h
Tgs1	Smpx	Tgs1				Cenpw	Cdca8	Rab7
Eif3j2	Ccni	Eif3j2				Psmb7	Sepsecs	Setd1a
Nup205	Ptp4a2	Nup205				Zc3h11a	Nop9	Ddx11
Gnl3l	Eif2s2	Gnl3l				Rptor	Mrpl22	N6amt1
Taf7	Wee1	Taf7				Peo1	Dnttip2	Rfc4
Rpl10a	Polrmt	Rpl10a				Sephs2	Mrps14	Ufsp2
Ccdc86	1700021F05Rik	Ccdc86				Furin	Gtf3a	Sae1
Xlr	Wdr36	Xlr				Puf60	Riok2	Thg1l
Usp17lc	Manf	Usp17lc				BC027231	Bmi1	Abcb7
Rhox2d	Ddx55	Rhox2d				Gtf3a	Ipo7	Gtf2a2
Gm11595	Ugt1a10	Gm11595				Tmem258	Orc3	Sart3
Rpl17	Stfa3	Rpl17				Dgcr14	Med19	Ndufa8
Vmn2r50	Bet1	Vmn2r50				Rrp36	Ipo9	Tufm
Hist1h2bb	2310036O22Rik	Hist1h2bb				Irs2	Dhx8	Ddx19a
Nhp2l1	Gpx4	Nhp2l1				Hist1h3g	Polr2b	Tacc3
Rhox3h	Actb	Rhox3h				Med20	Gmps	Cdc5l
Rpl13	Gm20767	Rpl13				Cpsf6	Rps7	Gtf2h4
Nutf2	Ncaph2	Nutf2				Urb1	Wdr46	Dhx36
Hmgb1	Vmn1r199	Hmgb1				Mfsd7b	Setdb1	Tsen54
	Cd40lg	Exoc6				Rps2	Drap1	Usp18
	Dna2	Ggps1				Tada2b	Mrpl2	Senp6
	Ccdc12	Rfc3				Crxos1	Cds2	Vps45
	Atp5l	Rab6a				Zfc3h1	Speer4d	Rpl35a
	Vmn1r45	Sbds				Uqcrc2	Pcbp1	Med21
	Vmn2r97	Guk1				Sdad1	Mdn1	Ube2d3
	Speer4e	Gm12185				Dpy30	Gemin8	Naf1
	Naa20	Taf13				Exosc10	Hars2	Wdr18
	Ahcy	Rabggtb				Acd	Rnf40	Ubap1
	Mageb3	Ms4a2				Mrpl44	Kcmf1	Ptpn11
	Sec61b	Cept1				Med29	Rbbp8	Pop4
	Vmn2r30	Slc35b1				Cenpe	Coq2	H2-Ke2
	Uqcrb	Mcrs1				Med17	Eif3a	Rint1
	Rpl7a	Rcc1				Vbp1	Rtn4ip1	Maf1
	1500009L16Rik	Skp1a				Ripk1	Rps2	Rbm18
	Golga7	Vps4b				Dctn4	Rpe	Rpl35
	Rps7	Wtap				Tmem30a	Taf5l	Mageb4
	Hist1h2ab	Zbtb11				Cds2	Maf1	Sec16a
	Vmn1r48	Mvd				1700001J03Rik	Uqcrc2	Guk1
	Vmn1r176	Palb2				Ccdc86	Aasdhppt	Ccnb2
	Rhox3c	1700006E09Rik				Tomm20	Tkt	Cand1
	Vmn1r120	Tpi1				Gtf2a1	Mtrf1l	Nans
	Vmn1r123	Gins4				Utp11l	Bet1	Gtse1
	Rpl10	Vps25				Lars	Vbp1	Urb2
	Rps15a	Ubap1				Cwc22	A230046K03Rik	Ndufb10
	Zbed4	Ttc4				Tbca	Snf8	Caml
	Rpl7	A630033H20Rik				Sbno1	Nup155	Eif2s2
	Polr3e	Gm4841				Polr2b	Dgcr8	Dhx35
	Psmd7	Pfdn2				Ascc3	Nuf2	Ect2
	Taf1d	Ogdh				Vmn1r212	Rpa2	Stk11
	Ahctf1	Rprd1b				Haus4	Cyc1	Ccdc137
	Ctdsp2	Ube2k				Vmn1r203	Map3k7	Lsm7
	Nup50	Mfsd7b				Rpl36al	Ctu1	Mrpl17
	Alg1	Eftud1				C1d	Ascc3	Noc4l
	Idi1	Strap				Scfd1	Ndufs5	Lamtor4
	Nfs1	Vamp2				Mrpl21	Pfas	Hist3h2ba
	Apol11a	Ppp1r7				Rer1	Clasrp	Cct5
	Ccnk	Rars2				Mrpl23	Taf7	Ccnk
	Polr2g	Thoc7				Ctr9	Dctn6	Smg7
	Tbp	Pcyt2				Atg13	Rnaseh2c	Sys1
	Ykt6	Med11				Pabpc1	Gm11563	Hist1h4f
	Cops6	Sfmbt1				Vps16	Bcl2l1	Arnt
	Clint1	Stil				Tpx2	Rbm17	Pmvk
	Edc4	Depdc1a				Anapc5	Srprb	Rpl10a
	Gemin5	Ckap5				Ankrd40	Strap	Timm23
	Timm10	Naa38				Copg1	Med29	Romo1
	Mis18a	Atp2a2				Vmn2r101	Mcm4	Rnf20
	Ntan1	Lsm3				Uba52	Vma21	Ipo13
	Sacm1l	Cxxc1				Adat3	Lage3	Mrpl18
	Vmn1r32	Rfk				Mzt1	Mrpl15	Mrps18b
	Plrg1	Zc3h8				Pold3	Tpk1	Lars2
	Gmps	Pcgf1				Usp39	Timm23	Cep19
	Nol12	Actr6				Wbscr22	Ash2l	Mta2
	Mad2l1	Atp6ap2				Wee1	Uqcrb	Ipo7
	Ptpn23	Hspd1				Gtf3c1	Ercc3	Kdsr
	Ncbp2	Orc6				Mmachc	Myc	Xrcc3
	Ddx39b	Crls1				Ankrd17	Mrpl21	Lamtor2
	Nars	Pirb				Ndufb8	Capza1	Xab2
	Sec22b	Dync1i2				Zfp781	Snap23	Dgcr8
	Rnf8	Cenpn				Casp8ap2	Tsc2	Slc39a10
	Dr1	Wdr77				Eif3e	Mrpl36	Rbm39
	Rfc5	Mcts1				Pacrg	Mettl3	Hscb
	Polr1d	Dph3				Pmf1	Smarcb1	Nup62
	Mrps27	Ybx3				Mcm5	Tomm22	Med10
	Fdps	Pfdn5				Rragc	Lrr1	Rpn1
	Cdc23	Elp5				Aars2	Snapc3	Sema4d
	Rnf40	Ccdc7				Phax	Atoh1	Anapc11
	Nop10	Rpp38				Rbbp8	Adat2	Atp6v1f
	Tubgcp4	Mettl16				Pdap1	Gpi1	Hyou1
	Kras	Smc4				Pak1ip1	Ranbp2	Ufl1
	Pold3	Fcrl6				Strap	Ccnk	Ddx52
	Timeless	Filip1l				Haus6	Uxs1	Cep57
	Thg1l	Vmn1r74				Nae1	Thoc6	Ndufs1
	Timm23	Atp6v1d				Mrpl4	Urm1	8430410A17Rik
	Ercc1	Ctdsp1				Hist1h2bj	Fdx1l	Brix1
	Tpt1	Lsm5				Atp5c1	Slc7a6os	2700060E02Rik
	Psma5	Cnot4				Eny2	Snrpd1	Dnaja3
	Ndufb4	Anapc10				Surf6	Dcp2	Dmap1
	Taf1	Trpm7				Hemt1	Abcg3	Tars2
	Srp19	Aagab				Siva1	Pop7	Nsa2
	Mrpl14	Spcs2				Nars	Rfc3	Atp6v0e
	Riok2	Haus6				Rars	Pgam1	Pam16
	Polr3a	Grn				Drap1	Tsen34	Numa1
	Ddx20	Pmpcb				Eif6	Oip5	Mrpl38
	Rnf20	Arl2				Atad2b	H2-Q6	Ctu2
	Snrnp40	Dennd4c				Eif3d	Aqr	Casp8
	Zfp830	Tardbp				Pkm	Paxip1	Tubg1
	Cnot8	Cox5b				Nars2	Cox11	Ttc1
	Nampt	Trappc1				Snrnp200	Gne	U2surp
	Tuba1c	Taf9				Srsf3	Atp6v1c1	Sec22b
	Ctcf	Smim6				Abcf1	Rpl23	Gtf3c4
	Hist1h2ba	Tfg				Kctd5	Med22	Osbp
	Rgp1	Faf2				Recql5	Taf1b	Rfk
	Nup160	Nup35				Rraga	Asna1	Spdl1
	Toe1	Mrgprx2				Zfp574	Rad23b	Rpap1
	Hmgcs1	Vezf1				Atrip	Sap30bp	Rbm42
	Mrps25	Vmn2r78				Clns1a	Cnot6l	Mrpl20
	Pnn	Cpsf2				Wdr7	Rrp12	Xrn1
	Sin3a	9130011E15Rik				Sacm1l	Kdm2a	Psmb5
	Gmppb	Cdipt				Ndufa5	Mcm2	Btaf1
	Pkmyt1	Vmn1r212				Nop14	1110008L16Rik	H2-D1
	Utp6	Vmn2r7				Hspe1	Tbcd	Traip
	Rbbp5	Tpr				Gnl3	Vmp1	Sap30bp
	Rfc2	Hdac3				Pcnxl3	Kpnb1	Trim37
	Pfas	Cox4i1				Mrpl19	Phf23	Bora
	Gm7361	Snrnp25				Gtf3c3	Srp19	Pcyt2
	Hist1h2ak	Acsl4				Ikbkb	Nudc	Sod1
	Ccdc101	Vwa9				Rbm5	Ikbkap	Noc2l
	Krtap4-2	Dars				Ippk	Mrpl38	Ckap5
	Tmem30a	Lipo1				Ppp4c	Ska2	G6pdx
	Tmprss11d	Calm2				Tomm22	Azin1	Tpk1
	Cstf1	Kansl2				Etf1	Ypel5	Nelfcd
	Tomm40	Med31				Ranbp1	Setd1a	Atpaf2
	Vps16	Taf2				Elp3	Crcp	Wsb2
	Gnpat	Thoc5				Ccng2	Cops6	Mrpl53
	Flt1	Ppp2r3c				Prpf19	Hist1h4f	Skp1a
	4932438A13Rik	Pnpt1				Dynlrb1	Diexf	Smc6
	Exosc1	Spin1				Urm1	Aebp2	Cenpw
	Gimap7	Nsa2				Smarcb1	Lpin1	Zc3h11a
	Ltv1	Thap11				Tsen15	Ddx19a	Rptor
	Psmd13	Chi3l3				Arpc3	Zc3h13	Peo1
	Skint9	Psmg4				Trnt1	Pole2	Sephs2
	Gspt1	Svip				Ppp1r8	Cct7	Puf60
	Grwd1	Tcp10b				Naa30	Ect2	Gtf3a
	Eif3d	Snrnp27				Shc1	Kpna6	Tmem258
	Nedd8	Taf5				Hemk1	Rbm22	Dgcr14
	Cnot2	Ift88				Psmd7	Rpap1	Rrp36
	Mrps6	Dynll1				Sgms2	Lsg1	Irs2
	Uqcrh	Drosha				Sptlc2	Arpc2	Med20
	Ppie	Mrpl45				D19Bwg1357e	Fkbp3	Cpsf6
	Tmem181a	Mrpl28				Tcof1	Dph3	Urb1
	Azin1	Fcf1				Atg9a	Arih1	Mfsd7b
	Gabrr3	Ska2				Wdr46	Mat2a	Tada2b
	Vkorc1l1	Dusp12				Sel1l	Hist1h2ak	Crxos1
	Phax	Ak2				Fis1	Ly6g5c	Zfc3h1
	Gm13157	Zmym5				Cog3	Hhex	Dpy30
	Chchd2	Med24				Pbdc1	Haus1	Exosc10
	Esco2	Lgals1				Gosr2	Tada2b	Acd
	Nat10	Mrpl21				Tti1	Spata5	Mrpl44
	Ndc80	Rab14				Ndc1	Slc33a1	Med29
	Sult2a2	Ankrd49				Smc5	Ppp2r4	Cenpe
	Letm1	Cpsf3l				Ccnd3	Slc25a19	Vbp1
	Hcfc1r1	Vmn1r189				Taz	Psmd1	Ripk1
	Exosc10	Cinp				Pik3r4	Osbp	Dctn4
	Polr2a	Gm20410				Rpp38	Eno1	Tmem30a
	Rrp12	Mgea5				Yeats4	Mcm5	Cds2
	Actr3	Eif4g1				Cenpc1	Ppil1	1700001J03Rik
	Fam169a	Pdcl				Actb	Dhx16	Ccdc86
	Mrpl50	Ankar				Cdc25a	Rfk	Tomm20
	Nanog	Etf1				Hhex	Sc4mol	Utp11l
	Cars	Mrps22				Cdca5	Hmbs	Lars
	Eif5	Wdr59				Exoc3	Sec61b	Cwc22
	Pwp1	Urod				Slc7a6os	Caml	Tbca
	Dnajb11	Cad				Dlst	Ddx28	Polr2b
	Gnl3	Ctage5				Rcor1	Prpf4b	Ascc3
	Elmo1	Mrpl13				Mcm10	Kntc1	Vmn1r212
	Gm5072	Serpinb1b				Srsf10	Kmt2b	Haus4
	Riok1	Gnl1				Ogt	Upf1	Vmn1r203
	Rplp1	Uba2				Vmn2r3	Gnb1l	Rpl36al
	Fbxw11	Thoc1				Otub1	Mrpl45	C1d
	Trmt13	Timm13				Bcs1l	Mmachc	Scfd1
	Mcm5	Numa1				Brd7	Plrg1	Mrpl21
	Mrps5	Gyk				Hectd1	Xrcc4	Rer1
	Vmn1r39	Snx27				Ssb	Scaf8	Mrpl23
	DXBay18	Uso1				Mtpap	Ubap1	Ctr9
	Ears2	Gatc				Csf2rb2	Srp14	Atg13
	Bex4	Srfbp1				Ptcd3	Rpl24	Pabpc1
	Ube2t	Snapc3				Tceb1	Mcm10	Vps16
	Tsen34	Orc4				Gabpb1	Ctu2	Tpx2
	Noc3l	Ppp1r11				Trrap	Sbno1	Anapc5
	Polr2i	Pop5				Snrpd1	Ftsjd2	Ankrd40
	Pmch	Coq2				Ndc80	Mtpap	Copg1
	Mybl2	Tmem258				Tipin	Rpp38	Vmn2r101
	1700010D01Rik	Txn1				Usp7	Csrp2bp	Adat3
	Cenpe	Huwe1				Mrpl30	Pqbp1	Mzt1
	Papd4	Vmn1r18				Vmn1r214	Dhx15	Pold3
	Nqo1	Mtr				Bccip	Nars	Usp39
	Dolk	Rabggta				Yars2	Sco2	Wbscr22
	Chmp6	Brap				Chmp6	Mrpl34	Gtf3c1
	Exoc5	Spop				Exosc7	Taf1d	Mmachc
	Ube2j2	Pikfyve				Bet1	Sugt1	Ankrd17
	Vmn2r28	Ikbkap				Arglu1	Tfam	Ndufb8
	Ndufa7	Pno1				Uri1	Psmb5	Zfp781
	Gab2	Zbtb7a				Dach1	Dgcr14	Casp8ap2
	Vmn2r12	Ivns1abp				Cept1	H2afz	Eif3e
	G6pdx	Ube2d3				Cdc40	Ctbp2	Pacrg
	Hmga2	Dbf4				Rpl23	Vps53	Pmf1
	Mybbp1a	Dek				Psmc2	Csf2rb2	Mcm5
	Brca1	Capzb				Ndor1	Dscc1	Rragc
	Pop7	Sugt1				Rela	Mrpl46	Aars2
	Snip1	Lars				Speer4d	Gtl3	Phax
	St3gal5	Atic				Fth1	Rars	Rbbp8
	Cwc22	Emc1				Zfp706	Gmeb2	Pdap1
	Gm97	Cxcl9				Tbcd	Mipep	Pak1ip1
	Mrpl51	Rere				Prelid1	Vmn1r26	Strap
	Zfp335	Gps1				Ept1	Mrps27	Haus6
	Gpr15	Mup20				Cdca8	Ugp2	Nae1
	Il20	Hnrnpa2b1				Xlr	Ssr3	Mrpl4
	Cramp1l	Gpn3				Ssbp1	Ndufs7	Atp5c1
	Pfn1	Zfp131				Mbd2	Anapc15	Surf6
	2810408M09Rik	Mrpl15				Eif3f	Med24	Hemt1
	Prkcdbp	Cirh1a				Isg20l2	Serinc3	Siva1
	Paxip1	Skint11				Supt20	Palb2	Nars
	Tpx2	Casc5				Timeless	Prmt7	Rars
	Rtel1	Tas2r114				Mybbp1a	Pigs	Drap1
	Sumo3	Nup62				Nom1	Alyref	Atad2b
	Snapc1	Vmn2r113				Tssc1	Hist1h2ba	Pkm
	Pdrg1	Lsg1				Tas2r110	Abcf3	Nars2
	Eif2b4	Pi4ka				Tsr1	Hectd1	Srsf3
	Ranbp3	Thoc3				Trmu	Trrap	Kctd5
	Supv3l1	Ddx1				Rpp40	Uri1	Recql5
	Pgk1	Nupl1				Wbp11	Mrps26	Rraga
	Sycp3	Yars2				Vkorc1l1	Med25	Zfp574
	Supt5	1700020N15Rik				Med1	Uqcrfs1	Atrip
	Alg13	Kcnab2				Ddx6	Mnf1	Clns1a
	Agps	Rpl27				Mrgbp	Erh	Wdr7
	Golt1b	Uxt				Naa35	Ciao1	Sacm1l
	Csta	Mrps18b				Sars2	Sec16a	Ndufa5
	Brdt	Esf1				Rpl17	Cherp	Nop14
	Cdc123	Aida				Cenpq	Uqcc	Pcnxl3
	Cers2	Cenpa				Arid4a	Gar1	Mrpl19
	Dhx36	Krtap4-1				Mettl16	Ndufs1	Gtf3c3
	Ythdc1	Caml				Clasrp	4931406P16Rik	Ikbkb
	9930111J21Rik2	Rars				Mrps17	Psmg1	Rbm5
	Ascc2	Surf4				Tamm41	Nup88	Ippk
	Slc26a4	Med7				Gbf1	Dpy30	Ppp4c
	Rhog	Rpp40				Cpsf4	Rraga	Tomm22
	Vmn1r35	Ccnh				Ces2c	Xrcc6	Etf1
	Ndufs5	Gemin6				Samt2	Ndc1	Ranbp1
	Anapc2	Rbbp8				Abcf3	Spdl1	Elp3
	Elac2	Snupn				Kifc5b	Mrpl30	Ccng2
	Setd8	Orc5				Rnf8	Tfb1m	Prpf19
	Atp6v1g1	Adam26a				Mrpl27	Drosha	Dynlrb1
	Alg11	Gm13109				Atp5j2	Hist1h3f	Urm1
	Med19	Ncl				Srp68	Rcor1	Tsen15
	Tufm	Rfc1				Cab39	Cog3	Arpc3
	Mapre1	Cxcl13				Pgam1	Tbce	Trnt1
	Rtfdc1	Gnai2				Cox11	Ndufa3	Ppp1r8
	Cenph	Pop4				Camsap1	Cnot10	Naa30
	Pcbd1	Mrpl30				Mrps26	Siva1	Shc1
	Arl1	Gbf1				Taf12	Brd2	Sgms2
	Gtf2h4	Tars				Isy1	Tuba1c	Sptlc2
	Sp1	Atp5j				Dph5	Psmd7	D19Bwg1357e
	Sfta2	Dctn6				Psma3	Cep57	Tcof1
	Abhd17b	Arf4				Znrd1	Fli1	Atg9a
	Nutf2	Gm5168				Lsm3	Jtb	Sel1l
	Med26	Asun				Bub1b	Nae1	Fis1
	Matr3	Rpn1				Gkap1	Sod1	Pbdc1
	Sec13	B4galt7				Xpo5	Med30	Gosr2
	Mbd3	Zfp574				Vmn1r205	Sf3b1	Tti1
	Prmt5	Urm1				Upf3b	Mtg2	Ndc1
	Pot1a	Nxt2				Nupl2	Haus7	Smc5
	Plekhh3	Tox				Dctn3	Cenpi	Taz
	Ccdc130	Spata5				Lce1a2	Kat8	Pik3r4
	Opa1	H2-Ke2				Aco2	Nob1	Rpp38
	Rmdn2	Lcn9				Srprb	Gtf3c2	Yeats4
	Ccdc137	Cyc1				Oxsr1	Fxn	Cenpc1
	Bud31	Mgam				Dhx8	Pold3	Actb
	Prkcsh	Uqcrfs1				Cyc1	Usp37	Cdc25a
	Eif3h	Rwdd4a				Haus3	Eif3b	Hhex
	Rrp7a	Fanci				Fbxo5	Zfp830	Exoc3
	Gpr82	Vmn1r66				Ap1s1	Ctr9	Dlst
	Patl1	Sod1				Agfg1	Ddx6	Rcor1
	Rqcd1	Vps11				Ms4a4b	Rragc	Mcm10
	Vps53	Sart3				Wdr83	Gtf3c6	Srsf10
	Qrsl1	Taf1c				Upf1	Scfd1	Ogt
	Vps33a	Bnip1				Ybx1	Zfp131	Vmn2r3
	Ube2r2	Cdk11b				Atp6v1h	Zdhhc25	Otub1
	Pak1ip1	Sae1				Bnip3	Krit1	Bcs1l
	Prpf38b	Pinx1				Pisd	Mrpl43	Brd7
	Nfyc	Elp4				Stt3a	Skint9	Hectd1
	Nob1	Lin52				Sec61b	Rpl18	Ssb
	Utp11l	Tubb4b				Zc3h18	2310036O22Rik	Mtpap
	Tha1	Tmem167				Elovl5	Rpl19	Csf2rb2
	Hist3h2ba	Yae1d1				Zfp207	Etf1	Ptcd3
	Gm14151	Cox11				Mrpl2	Cct5	Tceb1
	Gm14322	Slc22a26				Plac1l	Ctps	Gabpb1
	Vdac2	Prl7a2				Rps12	Tti1	Trrap
	Emc3	Rhoa				Rbmx2	Zfp574	Snrpd1
	Nrbf2	Sptssa				D19Ertd737e	Pcm1	Ndc80
	Rrp9	Rpp30				Sfpq	Mfn2	Tipin
	Rpp21	Zfp7				Mrpl47	Rbck1	Mrpl30
	Ccne2	Gas2				Gm608	Mnat1	Vmn1r214
	Npy6r	Gtl3				Tada2a	Tubgcp5	Bccip
	Zbtb8os	Arfrp1				Vma21	Mrps11	Yars2
	Fam183b	Mrp63				Prpf40a	Cox15	Chmp6
	Defb30	Rps6				Mrps14	Tipin	Exosc7
	Mad2l2	Prb1				Srp9	Zbtb17	Bet1
	Trnt1	Mocs3				Rpl31	Mettl14	Arglu1
	Rdx	Cenpl				Mettl14	Tcerg1	Uri1
	Defa24	Eno1				Ints5	Tpi1	Dach1
	Mfi2	Slc1a5				Smg9	Tomm20	Cept1
	Vmn1r205	Snap23				Eif3b	Taz	Psmc2
	H2-DMb2	Sp4				Gm5800	Snapc2	Ndor1
	Kat8	Ccdc90b				F8a	Mrps22	Rela
	4833424O15Rik	Gnrhr				Rsl1d1	Arpc3	Speer4d
	Cct5	Lyn				Hnrnpc	Ubr5	Fth1
	Elp2	Uqcrc2				Cstf3	Mrpl41	Zfp706
	Gdi2	Yeats4				Cnot4	Nbas	Tbcd
	Zfp781	Pole2				Cul1	Nsa2	Ept1
	Srp9	1700025G04Rik				Paxip1	Mrpl19	Cdca8
	Gm1604b	Arhgap1				Alg5	Elp4	Xlr
	Tmem229b	Mrpl24				Vps53	Brf2	Ssbp1
	Mak16	Gtf2f1				Gabpa	Rela	Mbd2
	Krtap6-5	Cypt12				Haus1	Rsl1d1	Eif3f
	Tbca	1700031F05Rik				Unk	Noc2l	Isg20l2
	Pin4	Vps52				Denr	Cdc26	Supt20
	AF067063	Polr3k				Htatsf1	Gemin4	Timeless
	Cbx3	Rbmx2				Max	Cdc40	Mybbp1a
	H3f3a	Nudt7				Dnajc17	Gps1	Tssc1
	Rpl22	Rab11a				Klre1	Ccni	Tas2r110
	Lce1b	2610301B20Rik				Rps7	Hyou1	Tsr1
	Gm14459	Shoc2				Dctn2	Mrpl55	Trmu
	Rps19	Tbcd				Rpe	Exoc2	Rpp40
	Gm1993	Cnot10				Mrpl41	Sdhaf2	Vkorc1l1
	Krtap4-8	Uqcrc1				Ncapd2	Cenpw	Med1
	Gm11569	Nkap				Trappc11	Nr2c2ap	Ddx6
		Rabif				Rnaseh2b	Ipo13	Mrgbp
		Pole				Rpl24	Ndufa11	Naa35
		Tssc1				Xrcc4	Vmn1r238	Sars2
		Gm14393				Gm12185	Aco2	Rpl17
		Adsl				Taf13	Ccnb1	Cenpq
		Fbxw16				Slc25a19	Polg	Arid4a
		Gnb1				Snf8	Srek1	Mettl16
		F830016B08Rik				Lce1k	Mrpl18	Clasrp
		Mrps17				Nfyb	Incenp	Mrps17
		Opn1mw				Rgp1	Tbcb	Tamm41
		Cdk7				Hist1h3e	Mrpl40	Gbf1
		Far1				Gtf2f2	Sfpq	Cpsf4
		Polr3f				Pdia6	Haus4	Ces2c
		Pex1				Mcmbp	Senp6	Samt2
		Vmn1r87				Ift88	Psmc4	Abcf3
		Cenpq				Cnot8	Ttf1	Kifc5b
		Gm10094				Caap1	Eefsec	Rnf8
		Snrpb2				Nup54	Hdac3	Mrpl27
		Pdcd10				Timm44	Dctd	Atp5j2
		Rrp1				Fntb	Hmgcr	Srp68
		Vmn1r219				Npm1	Nop14	Cab39
		Rab7				Cog1	Hist1h2aa	Pgam1
		Rif1				Mrpl46	Ndor1	Cox11
		Tada2a				Col4a3bp	Lin54	Camsap1
		1700008F21Rik				2700062C07Rik	Vwa9	Mrps26
		Gm16432				Dolpp1	Rpsa	Taf12
		Vmn2r73				Ndufs2	Ube2g2	Isy1
		Fam220a				Snrpc	Mrpl35	Dph5
		Eif5a				Sec61g	Dolpp1	Znrd1
		Akap4				Sfrs18	Ikbkb	Bub1b
		Chordc1				Mrpl22	Gabpb1	Gkap1
		Kdsr				Gnb1l	Hist1h4d	Xpo5
		Gfer				Eno1	Styx	Vmn1r205
		Ints3				Exosc1	Rnf24	Upf3b
		Tomm6				Krtap22-2	Smc2	Nupl2
		Gpbp1l1				Obox3	Gltscr2	Dctn3
		Pithd1				Ddx28	Eif1	Lce1a2
		Rnf122				H2afz	Taf12	Aco2
		Sdhc				Mesp1	Ube4b	Srprb
		Cdk2ap1				Sf3b1	Rpl36al	Oxsr1
		Klhl15				Phf23	Dohh	Dhx8
		Rbm17				Ikbkap	Pdcd2l	Cyc1
		Hhex				Mylk3	Srfbp1	Haus3
		Ercc2				BC003965	Nom1	Fbxo5
		Fech				Vmn2r100	Ndnl2	Ap1s1
		Vmn2r98				Rab11b	Nme6	Agfg1
		Cul2				Coa6	Gfi1	Ms4a4b
		Trim59				Mastl	Bub1b	Wdr83
		Fam210a				Sdhd	Copa	Ybx1
		Tcstv3				Rbbp6	Mastl	Atp6v1h
		Serpinb12				Kat5	Ccng2	Bnip3
		Ube2u				1190007I07Rik	Cpsf4	Pisd
		Cpsf6				Ddx1	Rpl31	Stt3a
		Ogdhl				Ccdc84	Hjurp	Sec61b
		Rad17				Sgcz	Vmn1r124	Zc3h18
		Picalm				Tmod1	Mllt1	Elovl5
		Ralgps2				Sptlc1	Ccnd3	Zfp207
		Alkbh7				Orc1	Vmn1r203	Mrpl2
		Scgb1b24				Mtrf1l	Srebf1	Plac1l
		Snrnp70				Acvr1c	Smc6	Rps12
		Mrpl33				Serbp1	Agfg1	Rbmx2
		Sult3a1				Ipo5	Utp14a	D19Ertd737e
		Aurka				Fxn	Nrbp1	Sfpq
		Tipin				Tfip11	Rab11b	Mrpl47
		Fam24a				S100a1	Sap130	Tada2a
		Reg2				Rev1	Alg8	Vma21
		Nox1				Atp6v1g1	8430410A17Rik	Prpf40a
		Bcl10				Rpl13	Ncapd2	Mrps14
		Tfec				Tfg	Zeb2	Srp9
		Dnajc13				Cope	Rbm14	Rpl31
		Glmn				BC147527	Esco2	Mettl14
		Ddx42				Elac2	Krtap22-2	Ints5
		Rab10				Uqcrfs1	Atpif1	Smg9
		C1d				Trpm7	Bod1l	Gm5800
		Tmem189				Slc4a7	Ndufb9	F8a
		Mbip				Cd3eap	Wdr7	Rsl1d1
		Ccni				Aagab	Gabpa	Hnrnpc
		Ptp4a2				Mphosph6	Ddx52	Cstf3
		Polrmt				Tbc1d20	Aatf	Cnot4
		1700021F05Rik				Vmn2r63	Kat7	Cul1
		Manf				Mtif2	Psmg2	Paxip1
		Stfa3				Sde2	Ikzf1	Alg5
		Bet1				Ccnb1	Snw1	Vps53
		Gpx4				Dcps	Pus3	Gabpa
		Gm20767				Polr3h	Rnaseh2a	Haus1
		Ncaph2				Sugt1	Copg1	Unk
		Vmn1r199				Gm4861	Ap2m1	Denr
		Cd40lg				Alg14	Chordc1	Htatsf1
		Atp5l				Ccne2	Zmynd8	Max
		Vmn1r45				Klrb1a	BC018507	Dnajc17
		Vmn2r97				Atp5o	Snrpg	Klre1
		Ahcy				Snrpg	Chtf8	Rps7
		Mageb3				Rpl18	Wac	Dctn2
		Sec61b				Lce1l	Ppargc1b	Rpe
		Uqcrb				Gemin4	Gm14295	Mrpl41
		1500009L16Rik				Vim	March6	Ncapd2
		Golga7				Ccdc101	Rbm5	Trappc11
		Vmn1r48				Srsf11	2310011J03Rik	Rnaseh2b
		Rhox3c				Cops5	Ang4	Xrcc4
		Vmn1r120				Incenp	Srsf10	Gm12185
		Rps15a				Cops2	Atr	Taf13
		Nup50				Spata1	Zfp236	Slc25a19
		Idi1				Fip1l1	Gtf3c3	Snf8
		Nfs1				Il18	Timmdc1	Lce1k
		Apol11a				Rps18	Rbm18	Nfyb
		Tbp				Fam32a	Gemin5	Rgp1
		Ykt6				Ube2v1	Sdhd	Hist1h3e
		Clint1				Vmn1r42	Zc3h18	Gtf2f2
		Timm10				Med30	Ppa2	Pdia6
		Mis18a				Hnrnpu	Mrps24	Mcmbp
		Ntan1				Tpr	Rad51c	Ift88
		Sacm1l				Pecr	Srrd	Cnot8
		Vmn1r32				Sec63	Ptges3	Caap1
		Gmps				Lage3	Gm1604b	Nup54
		Ncbp2				Trappc10	Paxbp1	Timm44
		Nars				Kif18b	BC147527	Fntb
		Sec22b				Atr	Wee1	Npm1
		Rnf8				Bub1	Vmn1r158	Cog1
		Dr1				Snw1	Tomm40	Mrpl46
		Mrps27				Cdh19	Mepce	Col4a3bp
		Nop10				Dars2	Recql4	2700062C07Rik
		Kras				Rhbg	Polg2	Dolpp1
		Timeless				Vmn1r91	Vps72	Snrpc
		Thg1l				Gmeb2	Rpl17	Sec61g
		Ercc1				Nol9	Ik	Sfrs18
		Tpt1				Ccni	Tpx2	Mrpl22
		Ndufb4				Ap2m1	Bms1	Gnb1l
		Mrpl14				Ccdc79	Bnip1	Eno1
		Rnf20				Utp18	Mrpl32	Exosc1
		Cnot8				Vmn1r33	Ndc80	Krtap22-2
		Nampt				Gtf3c6	Ddx31	Obox3
		Ctcf				Usp37	Rpl35a	Ddx28
		Rgp1				Atxn10	Lce1k	H2afz
		Toe1				Sdhaf1	Ndufv1	Mesp1
		Mrps25				B230118H07Rik	Rcc2	Phf23
		Sin3a				Snupn	D10Wsu102e	Ikbkap
		Pkmyt1				Ubp1	Vps54	Vmn2r100
		Rbbp5				Sult2a2	Zc3h11a	Rab11b
		Pfas				Bcas2	Themis	Coa6
		Gm7361				Chmp5	Yeats4	Mastl
		Ccdc101				Hmgcr	Chd8	Sdhd
		Cstf1				Fxyd7	Rbm10	Kat5
		Vps16				Rpl23a	Vkorc1l1	1190007I07Rik
		Gnpat				Fam60a	Otud5	Ddx1
		4932438A13Rik				Hist1h2ak	Ngrn	Ccdc84
		Gimap7				Xlr5c	Zzz3	Sgcz
		Skint9				Odc1	B230118H07Rik	Tmod1
		Nedd8				Lce1d	Pcyt2	Sptlc1
		Mrps6				Hist1h1e	Surf6	Orc1
		Uqcrh				Gm5087	2410131K14Rik	Mtrf1l
		Azin1				Dnaja1	Actr6	Acvr1c
		Gabrr3				Rpl18a	Trim37	Serbp1
		Phax				Lce1j	Nudcd3	Ipo5
		Gm13157				Cfhr2	Kdm1a	Fxn
		Chchd2				Vmn2r121	Zc3hc1	Tfip11
		Esco2				Ifnab	Rpl10	S100a1
		Letm1				Eif3j2	Trub2	Rev1
		Actr3				Ppp1r2	Dnajc9	Tfg
		Fam169a				4930503E14Rik	Rbm28	Cope
		Mrpl50				Vmn2r26	Ubr4	BC147527
		Nanog				Rpl5	Chmp5	Elac2
		Eif5				Eif1	Dcun1d1	Uqcrfs1
		Pwp1				Trim43b	Hnrnpl	Trpm7
		Dnajb11				Hmgb3	Rps19bp1	Slc4a7
		Gnl3				Gm5168	Elovl5	Cd3eap
		Elmo1				Gm5132	Ska1	Aagab
		Riok1				Rps8	Ndufs8	Mphosph6
		Rplp1				Rpl21	Prpf18	Tbc1d20
		Fbxw11				Rps19	Mcts1	Vmn2r63
		Trmt13				Rpl10	Atg9a	Mtif2
		Mcm5				Gm5934	Rnf111	Sde2
		Mrps5				Rps24	Dnajc17	Ccnb1
		Vmn1r39				Vmn1r238	Exosc3	Dcps
		Ears2				Rhox3c	Actb	Polr3h
		Bex4				Gm15023	Pex1	Sugt1
		Ube2t				Rpl37a	Xrcc5	Gm4861
		Tsen34				Hmgb1	Cstf2	Alg14
		Noc3l				Speer4e	Fdx1	Ccne2
		Pmch				Gm14345	Tspan31	Klrb1a
		Cenpe				Zscan4f	Bnip3	Atp5o
		Papd4				Hist1h2ac	Numa1	Snrpg
		Nqo1				Vmn2r30	Tbp	Lce1l
		Dolk				Rps15a	Runx2	Gemin4
		Ube2j2				Hist1h3f	Fbxo5	Vim
		Vmn2r28					Ddx24	Ccdc101
		Ndufa7					Ep400	Srsf11
		Vmn2r12					Cep85	Cops5
		G6pdx					Sec61g	Incenp
		Hmga2					Alg6	Cops2
		Mybbp1a					Tas2r110	Spata1
		Brca1					Ccdc53	Fip1l1
		Pop7					Bcl7c	Il18
		Snip1					Immt	Rps18
		St3gal5					Ppie	Fam32a
		Gm97					Folh1	Ube2v1
		Mrpl51					Gfm1	Vmn1r42
		Zfp335					Ndufc2	Med30
		Gpr15					Slc4a7	Hnrnpu
		Il20					Prim2	Tpr
		Cramp1l					Naa30	Pecr
		Pfn1					Gmnn	Sec63
		Paxip1					Lclat1	Lage3
		Rtel1					Elac2	Trappc10
		Sumo3					Gtf2h3	Kif18b
		Pdrg1					2810004N23Rik	Atr
		Supv3l1					Atp5o	Bub1
		Pgk1					Thrap3	Cdh19
		Sycp3					Dnaja2	Dars2
		Alg13					Rpl10a	Rhbg
		Agps					Sbp	Vmn1r91
		Golt1b					Cflar	Gmeb2
		Csta					Ddx59	Nol9
		Cers2					Tfip11	Ccni
		Dhx36					Med21	Ccdc79
		Ythdc1					C330027C09Rik	Utp18
		9930111J21Rik2					Ccdc86	Vmn1r33
		Slc26a4					Lyrm4	Gtf3c6
		Rhog					Nme2	Usp37
		Vmn1r35					Rpl37a	Atxn10
		Ndufs5					Cinp	Sdhaf1
		Elac2					Malsu1	B230118H07Rik
		Atp6v1g1					Tmem30a	Snupn
		Alg11					Serbp1	Ubp1
		Tufm					Mxi1	Sult2a2
		Mapre1					Eapp	Chmp5
		Rtfdc1					Zfp335	Hmgcr
		Pcbd1					Rpl23a	Fxyd7
		Arl1					Tacc3	Rpl23a
		Gtf2h4					Rps19	Fam60a
		Sp1					Dnajc2	Hist1h2ak
		Abhd17b					Hypk	Xlr5c
		Med26					Trmt10a	Odc1
		Matr3					Eral1	Lce1d
		Mbd3					Crxos1	Hist1h1e
		Prmt5					Exoc7	Gm5087
		Pot1a					Rbmx2	Dnaja1
		Plekhh3					Atp6v0e	Lce1j
		Rmdn2					Mrpl13	Cfhr2
		Bud31					Sec14l1	Vmn2r121
		Eif3h					Zwint	Ifnab
		Gpr82					Wdr92	Eif3j2
		Patl1					Puf60	Ppp1r2
		Rqcd1					Traip	4930503E14Rik
		Vps53					Adck4	Vmn2r26
		Qrsl1					Sde2	Eif1
		Vps33a					Lamtor3	Trim43b
		Ube2r2					Wrb	Hmgb3
		Pak1ip1					Ddrgk1	Gm5168
		Prpf38b					Ppm1d	Gm5132
		Utp11l					Crls1	Rpl21
		Tha1					Cdc25a	Rps19
		Gm14322					Eif6	Rpl10
		Vdac2					Commd3	Gm5934
		Emc3					Slc39a10	Rps24
		Nrbf2					Golt1b	Vmn1r238
		Ccne2					Ndufa2	Rhox3c
		Npy6r					Itgb1bp1	Gm15023
		Zbtb8os					Ppp1r14b	Rpl37a
		Fam183b					Pinx1	Hmgb1
		Defb30					Ces2c	Gm14345
		Trnt1					Hsd17b13	Zscan4f
		Rdx					Cox10	Hist1h2ac
		Defa24					Trmt5	Vmn2r30
		Mfi2					Lsm7	Rps15a
		H2-DMb2					Cpox	Tprkb
		Kat8					Yars2	Hspa14
		4833424O15Rik					Srp9	Ppa1
		Cct5					Odc1	Hsd17b10
		Elp2					Pdpk1	Rab14
		Gdi2					Gnl3	Bard1
		Zfp781					Vmn1r74	Siah1b
		Srp9					Cul1	Fdxr
		Tmem229b					Hemt1	Mtg1
		Pin4					Srsf3	Gtf3c5
		H3f3a					Pno1	Chchd4
		Rpl22					Ube2k	Rad51d
		Gm14459					Hist1h1e	Slc25a3
		Rps19					Alas1	Tiprl
		Gm1993					Atm	Cox19
							Smc4	Anapc10
							Bub1	Ccdc115
							Fam60a	Znhit3
							Rps18	Eftud1
							Prss44	Rb1cc1
							Irf2	Lipt1
							Fbxw21	Xrcc2
							Atp5h	Cenph
							Ripk1	Tada1
							Adra2b	Trmt10c
							Lsmd1	Hspa8
							Gm4894	Nol8
							Vmn2r87	Tsfm
							Bfar	Vps41
							Pabpc1	Mrps33
							Cops8	Gm5592
							Saa2	Mrpl3
							Dap3	Dph6
							Krtap19-5	Mocs3
							Prelid1	Parn
							Meaf6	Rab1
							Fxyd7	Eed
							Cenpl	Mcrs1
							Med13	Cox20
							Edc4	Nelfa
							Vezt	Dhx30
							Tnp2	Pot1a
							Kat5	Mad2l1
							Ptplb	Tango6
							Gtf2a1	Mrps34
							Psmc2	Ppp2r3c
							Lce1l	Ccnh
							Pfdn5	Sgol1
							Hist2h2bb	Ppp2r1a
							Aagab	Pdcd10
							Pstk	Pfdn4
							Gtf2f2	Ndrg3
							Rad54l2	Tmem199
							Sprr2b	Selrc1
							Uhrf2	Pgs1
							Zfp595	Fam120a
							Plac1l	Tfb2m
							Serpinb9c	Chka
							Klra1	Usp16
							Csnk1a1	Mrps12
							Anapc4	Pik3c3
							Vmn1r42	Mrpl16
							Cpeb4	Pyroxd1
							Timp2	Tefm
							Dctn1	Slc25a26
							Cox17	Tnpo1
							Gbf1	Aurkaip1
							2810408M09Rik	Dhps
							Cd2bp2	C1qbp
							Tuba1b	Csnk1d
							Lsm3	Heatr2
							Alg5	Ints10
							Vmn1r205	Fh1
							Eif3j2	Zwilch
							2610305D13Rik	Sepsecs
							Rpl18a	Dnttip2
							Rpl29	Bmi1
							Chi3l4	Ipo9
							Gm10142	Gmps
							Rps8	Setdb1
							Gm14345	Coq2
							Rps4x	Rtn4ip1
							Gapdh	Aasdhppt
							Dbpht2	Tkt
							Rpl28	A230046K03Rik
							Hist2h4	Ctu1
							Vmn1r12	Ndufs5
							Dnajb6	Dctn6
							Gm5087	Rnaseh2c
							Tcte3	Gm11563
							Vmn2r42	Rbm17
							Defa24	Ash2l
							Gm15023	Capza1
							Rhox3h	Tsc2
								Mettl3
								Adat2
								Gpi1
								Uxs1
								Dcp2
								Abcg3
								Aqr
								Gne
								Asna1
								Rad23b
								Kdm2a
								1110008L16Rik
								Ypel5
								Aebp2
								Lpin1
								Zc3h13
								Pole2
								Kpna6
								Fkbp3
								Dph3
								Arih1
								Ly6g5c
								Ppp2r4
								Hmbs
								Prpf4b
								Kntc1
								Kmt2b
								Scaf8
								Ftsjd2
								Csrp2bp
								Pqbp1
								Sco2
								Tfam
								Ctbp2
								Dscc1
								Mipep
								Vmn1r26
								Mrps27
								Ndufs7
								Serinc3
								Palb2
								Prmt7
								Pigs
								Hist1h2ba
								Med25
								Mnf1
								Uqcc
								4931406P16Rik
								Xrcc6
								Tfb1m
								Drosha
								Ndufa3
								Cnot10
								Brd2
								Jtb
								Mtg2
								Cenpi
								Gtf3c2
								Zfp830
								Zfp131
								Krit1
								Mrpl43
								Skint9
								Rpl19
								Ctps
								Mfn2
								Rbck1
								Mnat1
								Mrps11
								Cox15
								Zbtb17
								Tcerg1
								Tpi1
								Snapc2
								Ubr5
								Nbas
								Elp4
								Gps1
								Mrpl55
								Exoc2
								Sdhaf2
								Nr2c2ap
								Ndufa11
								Polg
								Srek1
								Tbcb
								Mrpl40
								Ttf1
								Eefsec
								Hdac3
								Dctd
								Rpsa
								Ube2g2
								Mrpl35
								Styx
								Rnf24
								Dohh
								Pdcd2l
								Srfbp1
								Ndnl2
								Nme6
								Hjurp
								Vmn1r124
								Mllt1
								Srebf1
								Utp14a
								Nrbp1
								Atpif1
								Bod1l
								Ndufb9
								Aatf
								Kat7
								Ikzf1
								Pus3
								Chordc1
								Zmynd8
								Chtf8
								Wac
								Ppargc1b
								March6
								2310011J03Rik
								Ang4
								Zfp236
								Timmdc1
								Ppa2
								Mrps24
								Rad51c
								Srrd
								Ptges3
								Vmn1r158
								Tomm40
								Mepce
								Recql4
								Polg2
								Vps72
								Bms1
								Bnip1
								Mrpl32
								Ddx31
								Ndufv1
								Rcc2
								D10Wsu102e
								Vps54
								Themis
								Chd8
								Rbm10
								Otud5
								Ngrn
								Zzz3
								2410131K14Rik
								Actr6
								Nudcd3
								Kdm1a
								Zc3hc1
								Trub2
								Dnajc9
								Ubr4
								Dcun1d1
								Hnrnpl
								Ska1
								Ndufs8
								Prpf18
								Mcts1
								Rnf111
								Pex1
								Xrcc5
								Cstf2
								Fdx1
								Tspan31
								Runx2
								Cep85
								Alg6
								Ccdc53
								Bcl7c
								Immt
								Ppie
								Folh1
								Gfm1
								Ndufc2
								Prim2
								Gmnn
								Lclat1
								Thrap3
								Dnaja2
								Sbp
								Ddx59
								C330027C09Rik
								Lyrm4
								Nme2
								Malsu1
								Mxi1
								Zfp335
								Dnajc2
								Hypk
								Eral1
								Exoc7
								Mrpl13
								Sec14l1
								Zwint
								Wdr92
[truncated: 70 more rows]

## Sheet: Dropout_Intersection
Parental	Overlap	ME-Transformed
1500009L16Rik	0610009D07Rik	1110008L16Rik
1700006E09Rik	1110004E09Rik	1190007I07Rik
1700008F21Rik	1700001J03Rik	1810026J23Rik
1700010D01Rik	1700031F05Rik	2310011J03Rik
1700013D24Rik	2310036O22Rik	2410131K14Rik
1700018F24Rik	2810004N23Rik	2610305D13Rik
1700020N15Rik	2810408M09Rik	2700060E02Rik
1700021F05Rik	Aagab	2700062C07Rik
1700025G04Rik	Aamp	4930503E14Rik
1810037I17Rik	Aars	4931406P16Rik
1810055G02Rik	Aatf	8430410A17Rik
2610301B20Rik	Abce1	A230046K03Rik
4833424O15Rik	Abcf1	Aars2
4932438A13Rik	Abt1	Aasdhppt
6030498E09Rik	Acd	Abcb7
9130011E15Rik	Acsl4	Abcf3
9930111J21Rik2	Actb	Abcg3
A630033H20Rik	Actl6a	Acin1
AA792892	Actr10	Aco2
AF067063	Actr6	Acvr1c
Abcc2	Adsl	Adar
Abhd17b	Ahctf1	Adat2
Actr3	Ahcy	Adat3
Adam26a	Ahi1	Adck4
Adam6b	Ak2	Adra2b
Agps	Akirin2	Aebp2
Aida	Aldoa	Agfg1
Akap4	Alg1	Agpat5
Alg13	Alg11	Alas1
Alkbh7	Alg2	Alg14
Anapc2	Alyref	Alg5
Angptl6	Anapc10	Alg6
Ankar	Anapc11	Alg8
Ankrd49	Anapc15	Anapc1
Ap1g1	Anapc4	Anapc5
Apex2	Ap1m1	Ang4
Api5	Ap2m1	Ankrd17
Apol11a	Ap2s1	Ankrd40
Apol7b	Aqr	Ap1s1
Arfgap2	Arcn1	Arhgap36
Arhgap1	Arf1	Arid4a
Arid1a	Arf4	Arih1
Armcx3	Arfrp1	Armc7
Ascc2	Arglu1	Arnt
Atp2a2	Arl1	Arpc2
Atp5g2	Arl2	Arpc3
Atp5j	Ascc3	Arpc4
Atp5l	Asun	Ash2l
Atp6ap1	Atad3a	Asna1
Atp6ap2	Atic	Atad2b
B4galt7	Atoh1	Atg13
BC031181	Atp1b3	Atg5
BC049762	Atp5a1	Atg9a
BC107364	Atp5b	Atl2
Baiap2l1	Atp5c1	Atm
Bcl10	Atp5d	Atp5h
Bcl2	Atp5f1	Atp6v1f
Bex4	Atp5j2	Atp6v1h
Blm	Atp5o	Atpaf2
Bnip3l	Atp6v0b	Atpif1
Brca1	Atp6v0c	Atr
Brca2	Atp6v0d1	Atrip
Brdt	Atp6v0e	Atxn10
Btf3l4	Atp6v1a	Aurkaip1
Cactin	Atp6v1b2	B230118H07Rik
Calm2	Atp6v1c1	B3gnt5
Capn3	Atp6v1d	BC003331
Capzb	Atp6v1e1	BC018507
Casc5	Atp6v1g1	BC035044
Cbx3	Aurka	BC052040
Ccdc7	Aurkb	BC147527
Ccdc90b	Azin1	Bap1
Cd160	BC003965	Bard1
Cd209f	BC027231	Bcas2
Cd302	Banf1	Bcl2l1
Cd40lg	Banp	Bcl7c
Cdan1	Bccip	Bcs1l
Cdk11b	Bet1	Bfar
Cdk12	Birc5	Bhlha9
Cdk2ap1	Bms1	Bmi1
Cep192	Bnip1	Bnip3
Chchd2	Bop1	Bod1l
Chmp3	Brap	Bora
Cir1	Brf1	Brd2
Ckb	Brf2	Brd4
Clint1	Brix1	Brd7
Cops4	Bud13	Btaf1
Coro1b	Bud31	Bub1
Cox5b	Bysl	Bub1b
Cramp1l	C1d	Bub3
Cryge	Cab39	C030046E11Rik
Csta	Cad	C1qbp
Ctage5	Calcoco2	C330027C09Rik
Ctcf	Caml	Caap1
Ctdsp1	Cars	Camsap1
Ctdsp2	Cbfb	Cand1
Cxcl13	Ccdc101	Capza1
Cxcl9	Ccdc12	Car11
Cxxc1	Ccdc130	Cars2
Cyp2c50	Ccdc137	Casp8
Cypt12	Ccdc167	Casp8ap2
Cypt14	Ccdc86	Ccdc115
Cyth3	Ccna2	Ccdc53
D2hgdh	Ccnd3	Ccdc79
DXBay18	Ccne2	Ccdc84
Dcaf7	Ccnh	Ccdc94
Ddx23	Ccni	Ccm2
Ddx42	Ccnk	Ccnb1
Defb30	Cct2	Ccnb2
Dek	Cct3	Ccnc
Dennd4c	Cct4	Ccng2
Depdc1a	Cct5	Cd3eap
Dhrs1	Cct7	Cdc25a
Dmrtc1c1	Cct8	Cdc26
Dmxl1	Cd2bp2	Cdc40
Dnajb11	Cdc123	Cdc42
Dnajb14	Cdc16	Cdc7
Dnajc10	Cdc20	Cdca3
Dnm1	Cdc23	Cdh19
Dock3	Cdc37	Cdk10
Donson	Cdc45	Cdk5rap3
Dusp12	Cdc5l	Cenpc1
Ear10	Cdc6	Cenpk
Eif3h	Cdc73	Cenpm
Eif4enif1	Cdca5	Cenpw
Eif4g1	Cdca8	Cep19
Eif4g2	Cdipt	Cep85
Elavl1	Cdk1	Ces2c
Elmo1	Cdk6	Cfhr2
Emc1	Cdk7	Cflar
Emc3	Cdk9	Chchd4
Ercc1	Cds2	Chd8
Erg	Cdt1	Cherp
Esf1	Cebpa	Chi3l4
Etv6	Cebpz	Chka
Exoc4	Cenpa	Chp2
Exoc5	Cenpe	Chtf8
Exoc6	Cenph	Ciao1
F830016B08Rik	Cenpi	Ciapin1
Faf2	Cenpl	Cklf
Fam169a	Cenpn	Clasrp
Fam183b	Cenpq	Cmas
Fam210a	Cep57	Cmpk1
Fam220a	Cept1	Cnot6l
Fam24a	Cers2	Coa6
Fam43a	Chaf1b	Cog1
Fancd2	Chek1	Cog3
Fanci	Chi3l3	Col4a3bp
Far1	Chmp2a	Commd3
Fbxo18	Chmp4b	Copg1
Fbxo42	Chmp5	Cops2
Fbxw16	Chmp6	Cops5
Fcrl6	Chordc1	Cops8
Fech	Cinp	Copz1
Filip1l	Cirh1a	Cox10
Flt1	Ckap5	Cox15
Flt3	Clec2d	Cox17
Fthl17	Clns1a	Cox19
Gab2	Clp1	Cox20
Gabrr3	Clspn	Cox5a
Gas2	Cltc	Cpeb4
Gdi2	Cnot1	Cpox
Gemin6	Cnot10	Cpsf4
Gfer	Cnot2	Crcp
Gimap7	Cnot3	Csf2rb2
Glmn	Cnot4	Csnk1d
Gm10024	Cnot8	Csrp2bp
Gm10094	Copa	Cstf2
Gm11569	Copb1	Ctbp2
Gm11595	Copb2	Ctdnep1
Gm12789	Cope	Ctps
Gm12887	Cops6	Ctr9
Gm13109	Coq2	Ctu1
Gm13157	Cox11	Ctu2
Gm14151	Cox4i1	Cul1
Gm14322	Cox6c	D10Wsu52e
Gm14393	Cox7b	D19Bwg1357e
Gm14459	Cpsf1	D19Ertd737e
Gm14743	Cpsf2	Dach1
Gm15292	Cpsf3	Dap3
Gm16432	Cpsf3l	Dars2
Gm1993	Cpsf6	Dbpht2
Gm20410	Crls1	Dbr1
Gm20767	Crnkl1	Dcaf13
Gm21951	Crxos1	Dcp2
Gm3404	Cse1l	Dcps
Gm4841	Csnk1a1	Dctd
Gm5072	Csnk2b	Dcun1d1
Gm5591	Cstf1	Ddrgk1
Gm5938	Cstf3	Ddx11
Gm7120	Cul2	Ddx28
Gm7361	Cwc15	Ddx31
Gm8909	Cwc22	Ddx59
Gm97	Cwf19l2	Deb1
Gm9897	Cyc1	Denr
Gm9992	D10Wsu102e	Dhdds
Gnai2	D2Wsu81e	Dhodh
Gnb1	Dad1	Dhps
Gnl1	Dars	Dhx15
Gnpat	Dbf4	Dhx30
Gnrhr	Dclre1b	Dhx33
Golga7	Dctn1	Dhx35
Gpank1	Dctn2	Dicer1
Gpbp1l1	Dctn3	Diexf
Gpr137b	Dctn4	Dimt1
Gpr15	Dctn5	Dis3
Gpr31b	Dctn6	Dld
Gpr82	Ddb1	Dlst
Grn	Ddx1	Dnaja1
Gsto2	Ddx18	Dnaja2
Gtf2f1	Ddx19a	Dnaja3
Gyk	Ddx20	Dnajb6
H2-DMb2	Ddx21	Dnajc2
H2-Q4	Ddx24	Dnajc9
H2afb1	Ddx27	Dnlz
H3f3a	Ddx39b	Dnttip1
Haus8	Ddx3x	Dnttip2
Hcfc1r1	Ddx41	Dohh
Heatr5b	Ddx47	Dolpp1
Hist1h2bb	Ddx49	Dpf2
Hist2h2aa1	Ddx5	Dph5
Hist3h2a	Ddx52	Dph6
Hmga2	Ddx54	Drap1
Hnrnpa2b1	Ddx55	Dscc1
Hoxb8	Ddx56	Dynlrb1
Hsd17b11	Ddx6	E130309D02Rik
Huwe1	Defa24	Eaf1
Ifitm2	Dgcr14	Eapp
Ifna11	Dgcr8	Ebna1bp2
Ifna6	Dhfr	Eed
Ighmbp2	Dhx16	Eefsec
Il20	Dhx36	Ehd1
Il22	Dhx37	Eif1
Ivns1abp	Dhx38	Eif3f
Kansl2	Dhx8	Elovl1
Kansl3	Dkc1	Elovl5
Kcnab2	Dmap1	Elp3
Kif26a	Dna2	Elp6
Kir3dl1	Dnajc13	Eny2
Klhl15	Dnajc17	Ephx3
Klk1b26	Dnajc8	Ept1
Klk1b27	Dnm2	Eral1
Klk8	Dnmt1	Ercc3
Krt6a	Dolk	Erh
Krtap19-1	Dpagt1	Exoc2
Krtap4-1	Dph3	Exoc3
Krtap4-13	Dpy30	Exoc7
Krtap4-2	Dr1	Exosc8
Krtap4-6	Drosha	F8a
Krtap4-8	Dst	Fadd
Krtap6-5	Dtl	Fam120a
LOC100038947	Dtymk	Fam203a
Lce1a1	Dut	Fam96b
Lcn9	Dync1h1	Fars2
Ldb1	Dync1i2	Fbxo5
Lgals1	Dynll1	Fbxw21
Lgalsl	Ears2	Fdx1
Lin52	Ecd	Fdx1l
Lipo1	Ect2	Fdxr
Lmo2	Edc4	Fen1
Lrg1	Eef1a1	Fh1
Lyl1	Eef1e1	Fip1l1
Lyn	Eef2	Fis1
Mageb3	Eftud1	Fkbp3
Manf	Eftud2	Fli1
Mapre1	Eif1ad	Fntb
Masp2	Eif2b1	Folh1
Matr3	Eif2b2	Fth1
Mbd3	Eif2b3	Ftsj3
Mbip	Eif2b4	Ftsjd2
Mbtd1	Eif2b5	Furin
Med13l	Eif2s1	Fxn
Med23	Eif2s2	Fxyd7
Med26	Eif2s3x	Gabpa
Med7	Eif3a	Gabpb1
Meis1	Eif3b	Gabrq
Mettl6	Eif3c	Gapdh
Mfi2	Eif3d	Gar1
Mgam	Eif3e	Gclc
Mgea5	Eif3g	Gcn1l1
Mnt	Eif3i	Gemin4
Mob4	Eif3j1	Gemin8
Mocs2	Eif3j2	Gfi1
Mphosph10	Eif3m	Gfm1
Mrgpra1	Eif4a1	Gkap1
Mrgprx2	Eif4a3	Gltscr2
Mrpl24	Eif4e	Gm13154
Mrpl28	Eif5	Gm15023
Mrpl33	Eif5a	Gm20408
Mrpl50	Eif6	Gm4861
Ms4a2	Elac2	Gm4894
Mup20	Elp2	Gm5087
Nanog	Elp4	Gm5132
Ncapd3	Elp5	Gm5592
Ncaph2	Emg1	Gm5800
Ndufa7	Eno1	Gm5934
Ndufb4	Ep400	Gm608
Nfat5	Ercc2	Gmeb2
Nhp2l1	Esco2	Gmnn
Notch2	Espl1	Gnb1l
Nox1	Etf1	Gne
Npat	Etnk1	Gpi1
Npr3	Exosc1	Gpn1
Npy6r	Exosc10	Gse1
Nqo1	Exosc2	Gss
Nr1h5	Exosc3	Gtf2e2
Nrbf2	Exosc4	Gtf2f2
Ntan1	Exosc7	Gtf2h1
Nudt7	Exosc9	Gtf2h2
Nup35	Fam32a	Gtf2h3
Nup50	Fam50a	Gtf3c2
Nup98	Fam60a	Gtf3c3
Nupl1	Farsa	Gtf3c4
Nus1	Farsb	Gtf3c5
Nutf2	Fau	Gtf3c6
Nxt2	Fbl	Gtse1
Ogdhl	Fbxw11	H2afx
Oog2	Fcf1	H2afz
Opn1mw	Fdps	Hars2
Osbpl9	Fnta	Haus4
Oser1	Foxk1	Hdac1
Oxa1l	Fpgs	Heatr2
Papd4	G6pdx	Hemt1
Patl1	Gak	Hira
Pbx2	Gars	Hist1h3e
Pcbd1	Gart	Hist2h2bb
Pcgf1	Gatc	Hjurp
Pdcd1	Gbf1	Hmbs
Pdcl	Gemin5	Hmgb3
Pdia3	Gfpt1	Hnrnph3
Pdrg1	Ggps1	Hnrnpl
Pglyrp4	Gins1	Hnrnpu
Phf20	Gins2	Hscb
Pi4kb	Gins3	Hsd17b10
Picalm	Gins4	Hsd17b13
Pikfyve	Gm10142	Hspa14
Pin4	Gm11563	Htatsf1
Pirb	Gm12185	Hus1
Pithd1	Gm14295	Hyou1
Pitrm1	Gm14345	Hypk
Plekhh3	Gm1604b	Iars2
Plk4	Gm5168	Ikbkb
Pmch	Gmppb	Ikbkg
Polr3d	Gmps	Ikzf1
Ppcs	Gnb2l1	Il18
Ppp1r3c	Gnl2	Il3ra
Ppp2r2a	Gnl3	Immt
Pprc1	Gnl3l	Ino80
Prb1	Golt1b	Ints1
Prkcdbp	Gosr2	Ints10
Prkcsh	Gpkow	Ints2
Prl3d2	Gpn2	Ints4
Prl6a1	Gpn3	Ints5
Prl7a2	Gps1	Ipmk
Prpf3	Gpx4	Ipo11
Prpf4	Grb2	Ipo13
Prpf6	Grpel1	Ipo5
Psmd3	Grwd1	Ipo9
Ptp4a2	Gsdmcl1	Ippk
Pttg1ip	Gspt1	Ireb2
Pus7	Gtf2a1	Irf2
Pwp1	Gtf2a2	Irs2
Pydc3	Gtf2b	Iscu
Rab10	Gtf2h4	Isg20l2
Rabgap1	Gtf3a	Itgb1bp1
Rabif	Gtf3c1	Itpk1
Ralgps2	Gtl3	Jak2
Ranbp3	Gtpbp4	Jtb
Rdx	Guk1	Kansl1
Reg2	H2-D1	Kat5
Rere	H2-Ke2	Kat7
Rev3l	H2-Q6	Kcmf1
Rfwd3	Hars	Kctd5
Rhebl1	Haus1	Kdm2a
Rhoa	Haus2	Kif18b
Rhog	Haus3	Kif4
Rhox2d	Haus5	Kifc5b
Rictor	Haus6	Klhl11
Rif1	Haus7	Klra1
Riok1	Hcfc1	Klrb1a
Rmdn2	Hdac3	Klre1
Rnf122	Heatr1	Kmt2b
Rnpc3	Hectd1	Kntc1
Rpgrip1l	Hemk1	Kpna6
Rpl22	Hgs	Krit1
Rpl26	Hhex	Krt76
Rpl27	Hinfp	Lage3
Rpl3	Hist1h1d	Lamtor1
Rprd1b	Hist1h1e	Lamtor3
Rprd2	Hist1h2aa	Lamtor4
Rps26	Hist1h2ab	Lars2
Rps28	Hist1h2ac	Lce1a2
Rps6	Hist1h2ak	Lce1l
Rqcd1	Hist1h2ba	Lclat1
Rrp9	Hist1h2bj	Ldha
Rsl1	Hist1h3f	Lias
Rwdd4a	Hist1h3g	Lin54
Samsn1	Hist1h4d	Lipt1
Sephs1	Hist1h4f	Lonp1
Serpinb12	Hist2h2ab	Lpcat3
Serpinb1b	Hist2h4	Lpin1
Setd8	Hist3h2ba	Lsm10
Sfmbt1	Hist4h4	Lsm11
Sfta2	Hmgb1	Lsmd1
Shoc2	Hmgcr	Ly6g5c
Ska3	Hmgcs1	Lyrm4
Skint11	Hnrnpc	Maf1
Slbp	Hnrnpk	Mageb4
Slc1a5	Hspa5	Malsu1
Slc22a26	Hspa8	Map3k7
Slc26a4	Hspa9	Mar-06
Slc2a1	Hspd1	Mars2
Slc38a2	Hspe1	Mbd2
Slc46a3	Iars	Mcm10
Slc5a6	Idi1	Mcmbp
Slco3a1	Ifnab	Mdn1
Smim6	Ift88	Meaf6
Smndc1	Igbp1	Med1
Smpx	Ik	Med10
Snapc5	Ikbkap	Med13
Snip1	Imp3	Med25
Snrpb2	Imp4	Med27
Snx27	Impdh2	Med29
Sos1	Incenp	Med30
Sp1	Ints3	Meox2
Sp100	Ints7	Mesp1
Sp4	Ints9	Mettl14
Spcs2	Ipo7	Mettl3
Spcs3	Irf2bp2	Mfn2
Spi1	Isy1	Mipep
Spin1	Kars	Mkln1
Spop	Kat8	Mllt1
Ssx9	Kdm1a	Mmachc
St3gal5	Kdsr	Mms19
Stfa3	Kif11	Mnat1
Stil	Kif23	Mnf1
Stx4a	Kin	Mre11a
Sult3a1	Kpnb1	Mrgbp
Sumo3	Kras	Mroh1
Surf4	Krr1	Mrpl10
Svip	Krtap19-5	Mrpl16
Sycp3	Krtap22-2	Mrpl17
Syt11	Lamtor2	Mrpl18
Sytl3	Lars	Mrpl19
Taar7a	Las1l	Mrpl2
Taar7e	Lce1b	Mrpl20
Taf4a	Lce1d	Mrpl22
Taf5	Lce1j	Mrpl23
Tardbp	Lce1k	Mrpl3
Tas2r114	Letm1	Mrpl32
Tatdn1	Lrr1	Mrpl34
Tbc1d17	Lsg1	Mrpl35
Tbc1d5	Lsm2	Mrpl36
Tcp10b	Lsm3	Mrpl38
Tcstv3	Lsm4	Mrpl4
Tdpoz4	Lsm5	Mrpl40
Terf2	Lsm7	Mrpl43
Tex10	Ltv1	Mrpl44
Tex24	Luc7l3	Mrpl46
Tfec	Mad2l1	Mrpl47
Tgif2lx1	Mad2l2	Mrpl48
Tgs1	Magoh	Mrpl49
Tha1	Mak16	Mrpl52
Thada	Mar-05	Mrpl53
Timm13	Mars	Mrpl55
Tk1	Mastl	Mrps10
Tmed2	Mat2a	Mrps11
Tmem167	Mau2	Mrps12
Tmem229b	Max	Mrps14
Tmem97	Mbtps1	Mrps16
Tmprss11d	Mbtps2	Mrps18a
Tomm6	Mcl1	Mrps24
Tox	Mcm2	Mrps26
Tpt1	Mcm3	Mrps33
Tra2b	Mcm3ap	Mrps34
Trim59	Mcm4	Mrps7
Trip13	Mcm5	Mrto4
Trmt13	Mcm6	Ms4a4b
Tsnax	Mcm7	Mta2
Ttc14	Mcrs1	Mtg1
Ttc30a1	Mcts1	Mtg2
Ttll2	Mdm2	Mtif2
Tubb4b	Mdm4	Mtpap
Tulp4	Med11	Mtrf1l
Ubap2l	Med12	Mvk
Ube2j2	Med14	Mxi1
Ube2r2	Med17	Mxra8
Ube2t	Med19	N6amt1
Ube2u	Med20	Naa30
Ugt1a1	Med21	Naa35
Ugt1a10	Med22	Naa50
Uqcrh	Med24	Naca
Usp1	Med28	Nae1
Usp17lc	Med31	Naf1
Utp3	Med4	Nans
Uvrag	Med6	Narfl
Vamp2	Med8	Nars2
Vezf1	Mepce	Nbas
Vmn1r120	Metap2	Ndc1
Vmn1r121	Mettl16	Ndnl2
Vmn1r123	Mfsd7b	Ndor1
Vmn1r167	Mis18a	Ndrg3
Vmn1r175	Mis18bp1	Ndufa11
Vmn1r176	Mki67ip	Ndufa2
Vmn1r18	Mms22l	Ndufa3
Vmn1r189	Mocs3	Ndufa5
Vmn1r199	Mphosph6	Ndufa8
Vmn1r219	Mrp63	Ndufb10
Vmn1r27	Mrpl12	Ndufb8
Vmn1r32	Mrpl13	Ndufb9
Vmn1r35	Mrpl14	Ndufs1
Vmn1r39	Mrpl15	Ndufs2
Vmn1r45	Mrpl21	Ndufs7
Vmn1r47	Mrpl27	Ndufs8
Vmn1r48	Mrpl30	Ndufv1
Vmn1r66	Mrpl41	Nelfa
Vmn1r87	Mrpl42	Nelfb
Vmn2r113	Mrpl45	Nelfcd
Vmn2r12	Mrpl51	Nfyb
Vmn2r28	Mrps17	Ngrn
Vmn2r50	Mrps18b	Nme2
Vmn2r7	Mrps21	Nme6
Vmn2r73	Mrps22	Noc2l
Vmn2r78	Mrps25	Noc4l
Vmn2r97	Mrps27	Nol8
Vmn2r98	Mrps5	Nop14
Vps33a	Mrps6	Nop16
Vps35	Mtbp	Nploc4
Vps4b	Mthfd1	Nr2c2ap
Vps52	Mtmr6	Nsmce4a
Vwa5b1	Mtor	Nubp1
Wapal	Mtr	Nubp2
Wdr59	Mvd	Nudc
Wnk1	Myb	Nudcd3
Wtap	Mybbp1a	Nup43
Ybx3	Mybl2	Nup54
Ythdc1	Myc	Nupl2
Zc3h8	Myh9	Obox3
Zfp114	Mylk3	Odc1
Zfp273	Mzt1	Ogt
Zfp330	Naa20	Oip5
Zfp619	Naa25	Orc1
Zfp7	Naa38	Orc3
Zfp738	Nampt	Osgep
Zfp959	Napa	Otub1
Zmym5	Nars	Otud5
Zscan20	Nat10	Pacrg
l7Rn6	Ncapd2	Paics
	Ncapg2	Parn
	Ncbp1	Pars2
	Ncbp2	Paxbp1
	Ncl	Pbdc1
	Ndc80	Pcbp1
	Ndufab1	Pcm1
	Ndufc2	Pcnt
	Ndufs5	Pcnxl3
	Nedd1	Pcyt1a
	Nedd8	Pdcd11
	Nfs1	Pdia6
	Nfyc	Pecr
	Ngdn	Pelo
	Nhp2	Peo1
	Nip7	Pet112
	Nipbl	Pfdn4
	Nkap	Pgam1
	Nle1	Pgm3
	Nmd3	Pgs1
	Nob1	Phf23
	Noc3l	Pigs
	Nol10	Pik3c3
	Nol11	Pik3r4
	Nol12	Pisd
	Nol6	Pkm
	Nol9	Pla2g6
	Nom1	Plaa
	Nop10	Plac1l
	Nop2	Pmf1
	Nop56	Pmpca
	Nop58	Pmvk
	Nop9	Pnkp
	Npm1	Polg
	Nrbp1	Polg2
	Nrf1	Polr2m
	Nsa2	Polr3c
	Nsf	Polr3h
	Nsl1	Pop1
	Nudt21	Ppa1
	Nuf2	Ppa2
	Numa1	Ppargc1b
	Nup107	Ppp1r2
	Nup133	Ppp1r8
	Nup155	Ppp2r1a
	Nup160	Ppp2r4
	Nup188	Pqbp1
	Nup205	Prim2
	Nup62	Prkcz
	Nup85	Prmt1
	Nup88	Prmt7
	Nup93	Prpf18
	Nvl	Prpf4b
	Nxf1	Prss44
	Nxt1	Psmb5
	Ogdh	Psmb6
	Opa1	Psmb7
	Oraov1	Psmd4
	Orc4	Psmg1
	Orc5	Psmg2
	Orc6	Pstk
	Osbp	Ptcd1
	Oxsr1	Ptcd3
	Pabpc1	Ptges3
	Pabpn1	Ptplb
	Paf1	Pus3
	Pafah1b1	Pyroxd1
	Pak1ip1	Rab1
	Palb2	Rab27a
	Pam16	Rad1
	Paxip1	Rad23b
	Pcf11	Rad50
	Pcid2	Rad51c
	Pcna	Rad51d
	Pcyt2	Rad54l2
	Pdap1	Rad9a
	Pdcd10	Rb1cc1
	Pdcd2l	Rbbp4
	Pdcd7	Rbck1
	Pdpk1	Rbm10
	Pds5a	Rbm14
	Pelp1	Rbm15
	Pes1	Rbm18
	Pex1	Rbm19
	Pfas	Rbm39
	Pfdn2	Rbm42
	Pfdn5	Rbm48
	Pfn1	Rbm5
	Pgd	Rcc2
	Pggt1b	Rcor1
	Pgk1	Rdh10
	Phax	Recql4
	Phb	Recql5
	Phb2	Rela
	Phf5a	Rer1
	Pi4ka	Rev1
	Pinx1	Rfc4
	Pkmyt1	Rhbg
	Plk1	Rint1
	Plrg1	Ripk1
	Pmpcb	Rnaseh2a
	Pnn	Rnaseh2b
	Pno1	Rnaseh2c
	Pnpt1	Rnf111
	Pola1	Rnf114
	Pola2	Rnf168
	Pold1	Rnf24
	Pold2	Rnf31
	Pold3	Rngtt
	Pole	Rnmt
	Pole2	Rnps1
	Polr1a	Rpap1
	Polr1b	Rpe
	Polr1c	Rpl21
	Polr1d	Rpl23a
	Polr1e	Rpl28
	Polr2a	Rpl29
	Polr2b	Rpl36al
	Polr2c	Rpl5
	Polr2d	Rpp25l
	Polr2e	Rps12
	Polr2f	Rps17
	Polr2g	Rps24
	Polr2h	Rpsa
	Polr2i	Rptor
	Polr2j	Rpusd4
	Polr2l	Rraga
	Polr3a	Rragc
	Polr3b	Rtn4ip1
	Polr3e	S100a1
	Polr3f	S100a2
	Polr3k	Sars2
	Polrmt	Sbno1
	Pomp	Sbp
	Pop4	Sc4mol
	Pop5	Scaf8
	Pop7	Sco2
	Pot1a	Sde2
	Ppan	Sdha
	Ppat	Sdhaf1
	Ppie	Sdhaf2
	Ppil1	Sdhb
	Ppil2	Sdhd
	Ppil4	Sec14l1
	Ppm1d	Sec16a
	Ppp1cb	Sec63
	Ppp1r10	Sel1l
	Ppp1r11	Selrc1
	Ppp1r14b	Sema4d
	Ppp1r15b	Senp6
	Ppp1r7	Sephs2
	Ppp2r3c	Sepsecs
	Ppp4c	Serinc3
	Ppwd1	Serpinb9c
	Prc1	Setd1a
	Preb	Setdb1
	Prelid1	Sfrs18
	Prim1	Sgcz
	Prmt5	Sgms2
	Prpf19	Siah1b
	Prpf31	Ska1
	Prpf38a	Slc25a19
	Prpf38b	Slc25a26
	Prpf40a	Slc25a3
	Prpf8	Slc31a1
	Psma1	Slc35a1
	Psma2	Slc7a6os
	Psma3	Smarca5
	Psma4	Smarcc1
	Psma5	Smarcd2
	Psma6	Smc5
	Psma7	Smc6
	Psmb1	Smg9
	Psmb2	Snapc2
	Psmb3	Snf8
	Psmb4	Snrpc
	Psmc1	Spata1
	Psmc2	Spdl1
	Psmc3	Speer4d
	Psmc4	Sprr2b
	Psmc5	Sptlc1
	Psmc6	Sptlc2
	Psmd1	Srebf1
	Psmd11	Srek1
	Psmd12	Srp14
	Psmd13	Srp68
	Psmd14	Srp72
	Psmd2	Srprb
	Psmd6	Srrd
	Psmd7	Srsf10
	Psmd8	Srsf11
	Psmg3	Srsf4
	Psmg4	Ssb
	Ptk7	Ssbp1
	Ptpn11	Ssfa2
	Ptpn23	Ssr3
	Puf60	Stk11
	Pwp2	Stt3a
	Qars	Stx5a
	Qrsl1	Styx
	Rab11a	Supt20
	Rab11b	Sympk
	Rab14	Sys1
	Rab6a	Tacc3
	Rab7	Tada1
	Rabggta	Tada2b
	Rabggtb	Taf12
	Racgap1	Taf1b
	Rad17	Taf5l
	Rad21	Tamm41
	Rad51	Tars2
	Rae1	Tas2r110
	Ran	Tbc1d20
	Ranbp1	Tbcb
	Ranbp2	Tbcc
	Rangap1	Tbce
	Rars	Tcerg1
	Rars2	Tcof1
	Rbbp5	Tcte3
	Rbbp6	Tefm
	Rbbp8	Telo2
	Rbm17	Tfam
	Rbm22	Tfb1m
	Rbm25	Tfb2m
	Rbm28	Tfdp1
	Rbm8a	Tg
	Rbmx2	Themis
	Rbx1	Thoc6
	Rcc1	Timm44
	Rcl1	Timm9
	Rfc1	Timmdc1
	Rfc2	Timp2
	Rfc3	Tiprl
	Rfc5	Tkt
	Rfk	Tmem164
	Rgp1	Tmem199
	Rhox3c	Tmod1
	Rhox3h	Tnp2
	Riok2	Tnpo3
	Rnasek	Top1
	Rnf20	Tpk1
	Rnf40	Trim37
	Rnf8	Trmt10c
	Romo1	Trmt5
	Rpa1	Trmt6
	Rpa2	Trmt61a
	Rpa3	Trmu
	Rpain	Trrap
	Rpf1	Trub2
	Rpf2	Tsc2
	Rpl10	Tsen15
	Rpl10a	Tsen2
	Rpl13	Tsen54
	Rpl13a	Tsfm
	Rpl14	Tspan31
	Rpl17	Ttf1
	Rpl18	Tti1
	Rpl18a	Tubg1
	Rpl19	Tubgcp2
	Rpl23	Tubgcp5
	Rpl24	Txnrd1
	Rpl31	U2surp
	Rpl32	Uba3
	Rpl34	Uba5
	Rpl35	Uba6
	Rpl35a	Ube2g2
	Rpl37	Ube2v1
	Rpl37a	Ube4b
	Rpl4	Ubp1
	Rpl7	Ubr4
	Rpl7a	Ubr5
	Rpl7l1	Ufc1
	Rpl8	Ufl1
	Rplp0	Ufm1
	Rplp1	Ufsp2
	Rplp2	Ugp2
	Rpn1	Uhrf2
	Rpp14	Unk
	Rpp21	Upf3b
	Rpp30	Uqcc
	Rpp38	Uqcrq
	Rpp40	Urb1
	Rps10	Urb2
	Rps11	Uri1
	Rps14	Usp16
	Rps15	Usp18
	Rps15a	Usp37
	Rps16	Usp5
	Rps18	Usp8
	Rps19	Usp9x
	Rps19bp1	Utp14a
	Rps2	Uxs1
	Rps20	Vars2
	Rps21	Vezt
	Rps25	Vhl
	Rps27l	Vim
	Rps3	Vma21
	Rps4x	Vmn1r124
	Rps5	Vmn1r214
	Rps7	Vmn1r26
	Rps8	Vmn1r33
	Rps9	Vmn1r42
	Rrm1	Vmn1r91
	Rrm2	Vmn2r101
	Rrn3	Vmn2r121
	Rrp1	Vmn2r26
	Rrp12	Vmn2r3
	Rrp15	Vmn2r63
	Rrp36	Vmn2r87
	Rrp7a	Vps41
	Rrs1	Vps45
	Rsl1d1	Vps54
	Rsl24d1	Vps72
	Rtel1	Wars2
	Rtfdc1	Wbscr22
	Runx1	Wdr18
	Runx2	Wdr61
	Ruvbl1	Wdr7
	Ruvbl2	Wdr73
	Saa2	Wdr83
	Sacm1l	Wdr92
	Sae1	Wrb
	Samt2	Wsb2
	Sap130	Xlr5c
	Sap18	Xpo5
	Sap30bp	Xrcc2
	Sars	Xrcc3
	Sart3	Xrcc4
	Sbds	Xrcc5
	Scap	Xrcc6
	Scd2	Ylpm1
	Scfd1	Ypel5
	Scgb1b24	Ywhaz
	Sdad1	Zc3h11a
	Sdhc	Zc3h13
	Sec13	Zc3hc1
	Sec22b	Zdhhc25
	Sec61a1	Zeb2
	Sec61b	Zfc3h1
	Sec61g	Zfp106
	Seh1l	Zfp236
	Serbp1	Zfp259
	Sf1	Zfp595
	Sf3a1	Zmynd11
	Sf3a2	Zmynd8
	Sf3a3	Znhit3
	Sf3b1	Zscan4f
	Sf3b2	Zwilch
	Sf3b3	Zwint
	Sf3b4	Zzz3
	Sf3b5
	Sfi1
	Sfpq
	Sfswap
	Sgol1
	Shc1
	Sin3a
	Siva1
	Ska2
	Skint9
	Skiv2l2
	Skp1a
	Slc25a5
	Slc33a1
	Slc35b1
	Slc39a10
	Slc4a7
	Slmo2
	Slu7
	Smarca4
	Smarcb1
	Smc1a
	Smc2
	Smc3
	Smc4
	Smg1
	Smg5
	Smg7
	Smu1
	Snap23
	Snapc1
	Snapc3
	Snapc4
	Snrnp200
	Snrnp25
	Snrnp27
	Snrnp35
	Snrnp40
	Snrnp70
	Snrpa1
	Snrpb
	Snrpd1
	Snrpd2
	Snrpd3
	Snrpe
	Snrpf
	Snrpg
	Snupn
	Snw1
	Sod1
	Spata5
	Spc24
	Spc25
	Speer4e
	Sprtn
	Sptssa
	Srbd1
	Srfbp1
	Srp19
	Srp9
	Srpr
	Srsf1
	Srsf2
	Srsf3
	Srsf7
	Ss18
	Ssrp1
	Ssu72
	Stag2
	Strap
	Strbp
	Suds3
	Sugt1
	Sult2a2
	Supt16
	Supt4a
	Supt5
	Supt6
	Supv3l1
	Surf6
	Tada2a
	Taf1
	Taf13
	Taf1c
	Taf1d
	Taf2
	Taf6
	Taf7
	Taf8
	Taf9
	Tango6
	Tars
	Taz
	Tbca
	Tbcd
	Tbl3
	Tbp
	Tceb1
	Tcp1
	Terf1
	Tfg
	Tfip11
	Tfrc
	Thap11
	Thg1l
	Thoc1
	Thoc2
	Thoc3
	Thoc5
	Thoc7
	Thrap3
	Ticrr
	Timeless
	Timm10
	Timm23
	Tinf2
	Tipin
	Tma16
	Tmem181a
	Tmem189
	Tmem258
	Tmem30a
	Tmx2
	Tnpo1
	Toe1
	Tomm20
	Tomm22
	Tomm40
	Tonsl
	Top2a
	Top3a
	Topbp1
	Tpi1
	Tpr
	Tprkb
	Tpx2
	Traip
	Trappc1
	Trappc10
	Trappc11
	Trappc3
	Trappc4
	Trappc5
	Trappc8
	Triap1
	Trim43b
	Trmt10a
	Trmt112
	Trnt1
	Trpm7
	Tsen34
	Tsg101
	Tsr1
	Tsr2
	Tssc1
	Tstd2
	Ttc1
	Ttc27
	Ttc4
	Ttk
	Tuba1b
	Tuba1c
	Tubb5
	Tubgcp4
	Tufm
	Tut1
	Twistnb
	Txn1
	Txnl4a
	Txnl4b
	Tyms
	U2af1
	U2af2
	Uba1
	Uba2
	Uba52
	Ubap1
	Ube2d3
	Ube2i
	Ube2k
	Ubl5
	Ubtf
	Ufd1l
	Uhrf1
	Umps
	Upf1
	Upf2
	Uqcrb
	Uqcrc1
	Uqcrc2
	Uqcrfs1
	Urm1
	Urod
	Uso1
	Usp36
	Usp39
	Usp7
	Utp11l
	Utp15
	Utp18
	Utp20
	Utp23
	Utp6
	Uxt
	Vars
	Vbp1
	Vcp
	Vdac2
	Vkorc1l1
	Vmn1r12
	Vmn1r158
	Vmn1r203
	Vmn1r205
	Vmn1r212
	Vmn1r238
	Vmn1r74
	Vmn2r100
	Vmn2r30
	Vmn2r42
	Vmn2r5
	Vmp1
	Vps11
	Vps16
	Vps25
	Vps28
	Vps29
	Vps51
	Vps53
	Vwa9
	Wac
	Wars
	Wbp11
	Wdr12
	Wdr3
	Wdr33
	Wdr36
	Wdr43
	Wdr46
	Wdr5
	Wdr55
	Wdr74
	Wdr75
	Wdr77
	Wdr82
	Wee1
	Xab2
	Xlr
	Xpo1
	Xrn1
	Xrn2
	Yae1d1
	Yars2
	Ybx1
	Yeats4
	Ykt6
	Yme1l1
	Yrdc
	Zbed4
	Zbtb11
	Zbtb17
	Zbtb41
	Zbtb7a
	Zbtb8os
	Zc3h18
	Zcchc9
	Zfp131
	Zfp207
	Zfp335
	Zfp574
	Zfp706
	Zfp781
	Zfp830
	Zmat2
	Znrd1
