# Supplementary material for: Dissecting the early steps of MLL induced leukaemogenic transformation using a mouse model of AML
Source: Nat Commun. 2020 Mar 16;11:1407. doi: 10.1038/s41467-020-15220-0 (PMC7075888; doi:10.1038/s41467-020-15220-0)
Supplement: Supplementary file 8 — Supplementary Data 5 [file 41467_2020_15220_MOESM8_ESM.xlsx]

## Sheet: Overlap scRNAseq
Dropouts ME-Transformed	Overlap	DE genes UP MLL1 vs Parental
1190007I07Rik	1110008L16Rik	1190002F15Rik
2310011J03Rik	1810026J23Rik	1600002H07Rik
2410131K14Rik	Adat3	1810014B01Rik
2610305D13Rik	Atm	2310057M21Rik
2700060E02Rik	BC035044	2510002D24Rik
2700062C07Rik	Bcs1l	2610035D17Rik
4930503E14Rik	Bora	2610318N02Rik
4931406P16Rik	Bub1	2610507I01Rik
8430410A17Rik	Bub1b	2700038G22Rik
A230046K03Rik	Bub3	2700049A03Rik
Aars2	C1qbp	2810417H13Rik
Aasdhppt	C330027C09Rik	3000002C10Rik
Abcb7	Caap1	3110001I22Rik
Abcf3	Cars2	4930427A07Rik
Abcg3	Ccdc94	4930522L14Rik
Acin1	Ccnb1	4930579G24Rik
Aco2	Ccnb2	4930594C11Rik
Acvr1c	Cdc25a	6330418K02Rik
Adar	Cdc7	8430429K09Rik
Adat2	Cdca3	9030619P08Rik
Adck4	Cenpc1	9430015G10Rik
Adra2b	Cenpk	9430069I07Rik
Aebp2	Cenpw	A830080D01Rik
Agfg1	Cep85	AW209491
Agpat5	Chchd4	Aarsd1
Alas1	Copg1	Aatf
Alg14	Cstf2	Abca13
Alg5	Ctps	Abce1
Alg6	Ddx31	Abcf2
Alg8	Dhodh	Abhd13
Anapc1	Dhx33	Acad9
Anapc5	Dis3	Acap1
Ang4	Dnajc9	Acat3
Ankrd17	Dscc1	Acta2
Ankrd40	Ebna1bp2	Acy1
Ap1s1	Eif3f	Ada
Arhgap36	Elp6	Adal
Arid4a	Erh	Adck3
Arih1	Fbxo5	Adgrg3
Armc7	Fdxr	Adk
Arnt	Fkbp3	Adsl
Arpc2	Ftsj3	Adss
Arpc3	Fxn	Aen
Arpc4	Gar1	Agk
Ash2l	Gne	Aimp2
Asna1	Gpi1	Ak2
Atad2b	Gse1	Akap9
Atg13	Gtf3c4	Akr1c12
Atg5	Gtse1	Aldh18a1
Atg9a	H2afx	Aldh6a1
Atl2	Hjurp	Alg9
Atp5h	Hmgb3	Alkbh4
Atp6v1f	Hnrnpu	Alyref
Atp6v1h	Immt	Angptl4
Atpaf2	Kif18b	Ankle1
Atpif1	Kif4	Ankrd28
Atr	Ldha	Ankrd32
Atrip	Mars2	Anln
Atxn10	Mcm10	Anp32b
Aurkaip1	Mmachc	Anp32b-ps1
B230118H07Rik	Mrpl17	Anp32e
B3gnt5	Mrpl18	Anxa9
BC003331	Mrpl19	Ap3m2
BC018507	Mrps10	Ap3s1
BC052040	Mtg1	Ap3s1-ps1
BC147527	Mtrf1l	Ap3s1-ps2
Bap1	Naca	Apitd1
Bard1	Nars2	Aplf
Bcas2	Nbas	Arhgdib
Bcl2l1	Ndc1	Arhgef39
Bcl7c	Nme6	Arl6ip1
Bfar	Noc4l	Armc5
Bhlha9	Nol8	Armc6
Bmi1	Nudc	Arntl
Bnip3	Nup43	Asf1a
Bod1l	Oip5	Asf1b
Brd2	Orc1	Asns
Brd4	Paics	Aspm
Brd7	Pgam1	Asrgl1
Btaf1	Polr3h	Asun
C030046E11Rik	Pop1	Atad2
Camsap1	Ppa1	Atg16l2
Cand1	Prmt1	Atg9b
Capza1	Prmt7	Atic
Car11	Psmb5	Atp10a
Casp8	Ptges3	Atp5a1
Casp8ap2	Rab27a	Atp5b
Ccdc115	Rcc2	Atp5f1
Ccdc53	Rev1	Aunip
Ccdc79	Rfc4	Aurka
Ccdc84	Rnps1	Aurkb
Ccm2	Rpl28	B3galnt2
Ccnc	Rpl29	B4galnt1
Ccng2	Rpl36al	BC002059
Cd3eap	Rpl5	BC030867
Cdc26	Rps17	BC055324
Cdc40	Rps24	Bag1
Cdc42	Rpsa	Bahcc1
Cdh19	Rtn4ip1	Bambi
Cdk10	Sephs2	Banf1
Cdk5rap3	Sepsecs	Bckdha
Cenpm	Sgms2	Bckdhb
Cep19	Ska1	Bclaf1
Ces2c	Slc25a26	Bcorl1
Cfhr2	Srrd	Bdh1
Cflar	Ssb	Birc5
Chd8	Ssr3	Blm
Cherp	Stt3a	Bop1
Chi3l4	Tacc3	Bpgm
Chka	Taf1b	Brat1
Chp2	Tcerg1	Brd8
Chtf8	Telo2	Brd9
Ciao1	Tfb1m	Brip1
Ciapin1	Tfdp1	Brix1
Cklf	Tmem199	Btbd7
Clasrp	Trim37	Btrc
Cmas	Trmt61a	Bzw2
Cmpk1	Trmu	C230052I12Rik
Cnot6l	Tsen54	C3
Coa6	Tti1	Cacybp
Cog1	Urb2	Cad
Cog3	Usp37	Capn1
Col4a3bp	Vezt	Caprin1
Commd3	Wdr18	Casc5
Cops2	Xpo5	Casd1
Cops5	Xrcc3	Casp2
Cops8	Znhit3	Cbx3
Copz1		Cbx5
Cox10		Ccbl2
Cox15		Ccdc117
Cox17		Ccdc130
Cox19		Ccdc134
Cox20		Ccdc14
Cox5a		Ccdc77
Cpeb4		Ccdc88c
Cpox		Cchcr1
Cpsf4		Ccna2
Crcp		Ccnd2
Csf2rb2		Ccne1
Csnk1d		Ccne2
Csrp2bp		Ccnf
Ctbp2		Ccnh
Ctdnep1		Ccrn4l
Ctr9		Ccser2
Ctu1		Cct5
Ctu2		Cct6a
Cul1		Cct7
D10Wsu52e		Cct8
D19Bwg1357e		Cdc20
D19Ertd737e		Cdc23
Dach1		Cdc25c
Dap3		Cdc45
Dars2		Cdca2
Dbpht2		Cdca4
Dbr1		Cdca7
Dcaf13		Cdca7l
Dcp2		Cdca8
Dcps		Cdk1
Dctd		Cdk2
Dcun1d1		Cdk4
Ddrgk1		Cdk5rap2
Ddx11		Cdk6
Ddx28		Cdkn2c
Ddx59		Cenpa
Deb1		Cenpe
Denr		Cenpf
Dhdds		Cenph
Dhps		Cenpi
Dhx15		Cenpj
Dhx30		Cenpn
Dhx35		Cenpo
Dicer1		Cenpq
Diexf		Cenpv
Dimt1		Cep55
Dld		Cep57l1
Dlst		Cep72
Dnaja1		Cep78
Dnaja2		Cep83
Dnaja3		Cep95
Dnajb6		Ces1d
Dnajc2		Cfap97
Dnlz		Chd1l
Dnttip1		Chek1
Dnttip2		Chil1
Dohh		Chil3
Dolpp1		Chil4
Dpf2		Chil5
Dph5		Chtf18
Dph6		Cit
Drap1		Ckap2
Dynlrb1		Ckap2l
E130309D02Rik		Cks1b
Eaf1		Cks1brt
Eapp		Cks2
Eed		Clasp1
Eefsec		Cldn15
Ehd1		Clec5a
Eif1		Clspn
Elovl1		Cluap1
Elovl5		Cmss1
Elp3		Cmtm7
Eny2		Cnbp
Ephx3		Cnn3
Ept1		Cnot2
Eral1		Cnot3
Ercc3		Cnst
Exoc2		Cntln
Exoc3		Cntrl
Exoc7		Cops3
Exosc8		Cops7b
F8a		Crebzf
Fadd		Crkl
Fam120a		Crtc1
Fam203a		Cry1
Fam96b		Cst7
Fars2		Ctsg
Fbxw21		D030028A08Rik
Fdx1		D16Ertd472e
Fdx1l		D2Wsu81e
Fen1		Dalrd3
Fh1		Dars
Fip1l1		Dcaf5
Fis1		Ddb1
Fli1		Ddost
Fntb		Ddx18
Folh1		Ddx19a
Fth1		Ddx39
Ftsjd2		Ddx39b
Furin		Ddx55
Fxyd7		Dek
Gabpa		Dennd2d
Gabpb1		Depdc1a
Gabrq		Det1
Gapdh		Dgat2
Gclc		Dhdh
Gcn1l1		Dhx9
Gemin4		Diap3
Gemin8		Dkc1
Gfi1		Dmkn
Gfm1		Dnajc10
Gkap1		Dnmt1
Gltscr2		Dnph1
Gm13154		Donson
Gm15023		Dph2
Gm20408		Dsn1
Gm4861		Dstn
Gm4894		Dtd1
Gm5087		Dtl
Gm5132		Dtymk
Gm5592		Dut
Gm5800		Dvl2
Gm5934		Dynll2
Gm608		Dyrk3
Gmeb2		E030030I06Rik
Gmnn		E130012A19Rik
Gnb1l		E130201H02Rik
Gpn1		Ect2
Gss		Edem1
Gtf2e2		Eef1a1
Gtf2f2		Eef1b2
Gtf2h1		Eef2
Gtf2h2		Egln3
Gtf2h3		Eif1ax
Gtf3c2		Eif2ak3
Gtf3c3		Eif2s1
Gtf3c5		Eif3a
Gtf3c6		Eif3e
H2afz		Eif3l
Hars2		Eif4a-ps4
Haus4		Eif4e
Hdac1		Eif4g2
Heatr2		Eif4h
Hemt1		Eif5
Hira		Eif5a
Hist1h3e		Eif5al3-ps
Hist2h2bb		Elac2
Hmbs		Elane
Hnrnph3		Elavl1
Hnrnpl		Elmod3
Hscb		Elp4
Hsd17b10		Emb
Hsd17b13		Eme1
Hspa14		Emg1
Htatsf1		Endov
Hus1		Enkd1
Hyou1		Eno1
Hypk		Eno1b
Iars2		Epha7
Ikbkb		Eprs
Ikbkg		Ercc2
Ikzf1		Ercc6l
Il18		Ercc6l2
Il3ra		Eri2
Ino80		Ermp1
Ints1		Ero1l
Ints10		Esco2
Ints2		Esf1
Ints4		Etfb
Ints5		Ewsr1
Ipmk		Exo1
Ipo11		Exog
Ipo13		Exosc1
Ipo5		Exosc2
Ipo9		Exosc7
Ippk		F13a1
Ireb2		Fahd1
Irf2		Fam107b
Irs2		Fam122a
Iscu		Fam126b
Isg20l2		Fam136a
Itgb1bp1		Fam175a
Itpk1		Fam212a
Jak2		Fam219b
Jtb		Fam64a
Kansl1		Fam65b
Kat5		Fam72a
Kat7		Fam73b
Kcmf1		Fam83d
Kctd5		Fancc
Kdm2a		Fancd2
Kifc5b		Fanci
Klhl11		Farsb
Klra1		Fasn
Klrb1a		Fastkd1
Klre1		Fbxl8
Kmt2b		Fdps
Kntc1		Fgd4
Kpna6		Fgfr1op
Krit1		Fignl1
Krt76		Fiz1
Lage3		Fkbp11
Lamtor1		Fkbp4
Lamtor3		Fkbp5
Lamtor4		Flnb
Lars2		Fmnl3
Lce1a2		Focad
Lce1l		Frat2
Lclat1		Frmd4a
Lias		Ftsj1
Lin54		Fubp1
Lipt1		Fut4
Lonp1		G2e3
Lpcat3		G3bp1
Lpin1		Gab3
Lsm10		Galk1
Lsm11		Galnt10
Lsmd1		Gapt
Ly6g5c		Gart
Lyrm4		Gas5
Maf1		Gatm
Mageb4		Gbe1
Malsu1		Gca
Map3k7		Gcat
March06		Gemin5
Mbd2		Gemin6
Mcmbp		Gins1
Mdn1		Gins2
Meaf6		Gins3
Med1		Glrx5
Med10		Gm10052
Med13		Gm10053
Med25		Gm10069
Med27		Gm10074
Med29		Gm10087
Med30		Gm10110
Meox2		Gm10131
Mesp1		Gm10138
Mettl14		Gm10146
Mettl3		Gm10167
Mfn2		Gm10169
Mipep		Gm10182
Mkln1		Gm10184
Mllt1		Gm10232
Mms19		Gm10254
Mnat1		Gm10275
Mnf1		Gm10282
Mre11a		Gm10819
Mrgbp		Gm11223
Mroh1		Gm11246
Mrpl10		Gm11263
Mrpl16		Gm11298
Mrpl2		Gm11349
Mrpl20		Gm11353
Mrpl22		Gm11361
Mrpl23		Gm11427
Mrpl3		Gm11451
Mrpl32		Gm11478
Mrpl34		Gm11485
Mrpl35		Gm11560
Mrpl36		Gm11585
Mrpl38		Gm11793
Mrpl4		Gm11805
Mrpl40		Gm11914
Mrpl43		Gm12004
Mrpl44		Gm12009
Mrpl46		Gm12020
Mrpl47		Gm12040
Mrpl48		Gm12047
Mrpl49		Gm12057
Mrpl52		Gm12074
Mrpl53		Gm12174
Mrpl55		Gm12180
Mrps11		Gm12201
Mrps12		Gm12231
Mrps14		Gm12244
Mrps16		Gm12267
Mrps18a		Gm12346
Mrps24		Gm12355
Mrps26		Gm12387
Mrps33		Gm12445
Mrps34		Gm12470
Mrps7		Gm12479
Mrto4		Gm12482
Ms4a4b		Gm12486
Mta2		Gm12504
Mtg2		Gm12570
Mtif2		Gm12571
Mtpap		Gm12583
Mvk		Gm12611
Mxi1		Gm12648
Mxra8		Gm12653
N6amt1		Gm12728
Naa30		Gm12856
Naa35		Gm12870
Naa50		Gm12919
Nae1		Gm12955
Naf1		Gm13005
Nans		Gm13050
Narfl		Gm13092
Ndnl2		Gm13140
Ndor1		Gm13176
Ndrg3		Gm13260
Ndufa11		Gm13313
Ndufa2		Gm13315
Ndufa3		Gm13350
Ndufa5		Gm13359
Ndufa8		Gm13368
Ndufb10		Gm13384
Ndufb8		Gm13435
Ndufb9		Gm13436
Ndufs1		Gm13461
Ndufs2		Gm13462
Ndufs7		Gm13493
Ndufs8		Gm13521
Ndufv1		Gm13602
Nelfa		Gm13675
Nelfb		Gm13680
Nelfcd		Gm13776
Nfyb		Gm13835
Ngrn		Gm14005
Nme2		Gm14057
Noc2l		Gm14143
Nop14		Gm14150
Nop16		Gm14165
Nploc4		Gm14277
Nr2c2ap		Gm14335
Nsmce4a		Gm14513
Nubp1		Gm14586
Nubp2		Gm14600
Nudcd3		Gm14639
Nup54		Gm14665
Nupl2		Gm14681
Obox3		Gm14780
Odc1		Gm14848
Ogt		Gm14896
Orc3		Gm14900
Osgep		Gm15033
Otub1		Gm15066
Otud5		Gm15120
Pacrg		Gm15210
Parn		Gm15428
Pars2		Gm15443
Paxbp1		Gm15452
Pbdc1		Gm15453
Pcbp1		Gm15484
Pcm1		Gm15500
Pcnt		Gm15501
Pcnxl3		Gm15528
Pcyt1a		Gm15544
Pdcd11		Gm15654
Pdia6		Gm15697
Pecr		Gm15808
Pelo		Gm16074
Peo1		Gm16184
Pet112		Gm16194
Pfdn4		Gm16210
Pgm3		Gm16302
Pgs1		Gm16379
Phf23		Gm16380
Pigs		Gm16433
Pik3c3		Gm16465
Pik3r4		Gm16550
Pisd		Gm17149
Pkm		Gm17259
Pla2g6		Gm17709
Plaa		Gm17837
Plac1l		Gm1840
Pmf1		Gm1866
Pmpca		Gm18699
Pmvk		Gm18821
Pnkp		Gm19031
Polg		Gm20203
Polg2		Gm20379
Polr2m		Gm2053
Polr3c		Gm20656
Ppa2		Gm21596
Ppargc1b		Gm22455
Ppp1r2		Gm22566
Ppp1r8		Gm23849
Ppp2r1a		Gm26917
Ppp2r4		Gm27037
Pqbp1		Gm27219
Prim2		Gm28438
Prkcz		Gm2862
Prpf18		Gm3142
Prpf4b		Gm3222
Prss44		Gm32460
Psmb6		Gm3531
Psmb7		Gm3571
Psmd4		Gm3695
Psmg1		Gm38062
Psmg2		Gm38345
Pstk		Gm4217
Ptcd1		Gm4353
Ptcd3		Gm4535
Ptplb		Gm4617
Pus3		Gm4707
Pyroxd1		Gm4735
Rab1		Gm4832
Rad1		Gm4854
Rad23b		Gm4857
Rad50		Gm4879
Rad51c		Gm4968
Rad51d		Gm5070
Rad54l2		Gm5121
Rad9a		Gm5256
Rb1cc1		Gm5380
Rbbp4		Gm5385
Rbck1		Gm5391
Rbm10		Gm5393
Rbm14		Gm5406
Rbm15		Gm5446
Rbm18		Gm5513
Rbm19		Gm5525
Rbm39		Gm5560
Rbm42		Gm5593
Rbm48		Gm5611
Rbm5		Gm5648
Rcor1		Gm5687
Rdh10		Gm5703
Recql4		Gm5778
Recql5		Gm5786
Rela		Gm5809
Rer1		Gm5822
Rhbg		Gm5835
Rint1		Gm5837
Ripk1		Gm5841
Rnaseh2a		Gm5844
Rnaseh2b		Gm5846
Rnaseh2c		Gm5847
Rnf111		Gm5850
Rnf114		Gm5873
Rnf168		Gm5913
Rnf24		Gm5920
Rnf31		Gm5960
Rngtt		Gm6091
Rnmt		Gm6104
Rpap1		Gm6123
Rpe		Gm6136
Rpl21		Gm6139
Rpl23a		Gm6368
Rpp25l		Gm6382
Rps12		Gm6489
Rptor		Gm6625
Rpusd4		Gm6640
Rraga		Gm6665
Rragc		Gm6863
S100a1		Gm6877
S100a2		Gm6960
Sars2		Gm7027
Sbno1		Gm7222
Sbp		Gm7251
Sc4mol		Gm7278
Scaf8		Gm7289
Sco2		Gm7324
Sde2		Gm7327
Sdha		Gm7729
Sdhaf1		Gm7781
Sdhaf2		Gm7846
Sdhb		Gm7856
Sdhd		Gm7901
Sec14l1		Gm7964
Sec16a		Gm8141
Sec63		Gm8172
Sel1l		Gm8330
Selrc1		Gm8520
Sema4d		Gm8525
Senp6		Gm8606
Serinc3		Gm8730
Serpinb9c		Gm8741
Setd1a		Gm8844
Setdb1		Gm8855
Sfrs18		Gm9009
Sgcz		Gm9134
Siah1b		Gm9143
Slc25a19		Gm9396
Slc25a3		Gm9430
Slc31a1		Gm9432
Slc35a1		Gm9531
Slc7a6os		Gm9540
Smarca5		Gm9577
Smarcc1		Gm9625
Smarcd2		Gm9761
Smc5		Gm9769
Smc6		Gm9797
Smg9		Gm9800
Snapc2		Gm9825
Snf8		Gmfg
Snrpc		Gmps
Spata1		Gnb2l1
Spdl1		Gnl3
Speer4d		Gnl3l
Sprr2b		Golim4
Sptlc1		Golm1
Sptlc2		Gon4l
Srebf1		Got2
Srek1		Got2-ps1
Srp14		Grb14
Srp68		Gria3
Srp72		Grsf1
Srprb		Gsr
Srsf10		Gstcd
Srsf11		Gstm2
Srsf4		Gstt2
Ssbp1		Gtf2ird1
Ssfa2		Gtf2ird2
Stk11		Gtf3c1
Stx5a		Gtpbp4
Styx		Gypc
Supt20		Gys1
Sympk		H2afv
Sys1		H2afy
Tada1		Hacd1
Tada2b		Haus1
Taf12		Haus3
Taf5l		Haus5
Tamm41		Hbs1l
Tars2		Hcar2
Tas2r110		Hdac2
Tbc1d20		Hdgfrp2
Tbcb		Hells
Tbcc		Herpud1
Tbce		Hirip3
Tcof1		Hist1h2ab
Tcte3		Hist1h2ac
Tefm		Hist1h2ap
Tfam		Hist1h2bj
Tfb2m		Hivep1
Tg		Hmga1
Themis		Hmga1-rs1
Thoc6		Hmgb1
Timm44		Hmgb1-ps1
Timm9		Hmgb1-ps7
Timmdc1		Hmgb2
Timp2		Hmgn2
Tiprl		Hmgn2-ps1
Tkt		Hmgn5
Tmem164		Hmmr
Tmod1		Hnrnpa1
Tnp2		Hnrnpa2b1
Tnpo3		Hnrnpab
Top1		Hnrnpf
Tpk1		Hnrnph1
Trmt10c		Hnrnpk
Trmt5		Hnrnpm
Trmt6		Hoxa10
Trrap		Hoxa7
Trub2		Hoxa9
Tsc2		Hp
Tsen15		Hsd11b1
Tsen2		Hsp90aa1
Tsfm		Hsp90ab1
Tspan31		Hsp90b1
Ttf1		Hspa8
Tubg1		Hspa9
Tubgcp2		Hspa9-ps1
Tubgcp5		Hspd1
Txnrd1		Hspd1-ps3
U2surp		I830127L07Rik
Uba3		Iars
Uba5		Ica1
Uba6		Ice2
Ube2g2		Idh2
Ube2v1		Idh3a
Ube4b		Ifrd2
Ubp1		Ift27
Ubr4		Igfbp4
Ubr5		Ikbkap
Ufc1		Il12a
Ufl1		Il12rb2
Ufm1		Il21r
Ufsp2		Ilf2
Ugp2		Impa2
Uhrf2		Impdh2
Unk		Ino80d
Upf3b		Ipo7
Uqcc		Iqcc
Uqcrq		Iqgap3
Urb1		Irak1bp1
Uri1		Irak3
Usp16		Itfg2
Usp18		Itga1
Usp5		Itgb3bp
Usp8		Jade1
Usp9x		Katnb1
Utp14a		Kcne3
Uxs1		Kcnk12
Vars2		Kctd1
Vhl		Kctd13
Vim		Kctd20
Vma21		Kctd3
Vmn1r124		Kctd9
Vmn1r214		Kdelr2
Vmn1r26		Kdm8
Vmn1r33		Kif11
Vmn1r42		Kif15
Vmn1r91		Kif18a
Vmn2r101		Kif1bp
Vmn2r121		Kif20a
Vmn2r26		Kif22
Vmn2r3		Kif22-ps
Vmn2r63		Kif2c
Vmn2r87		Kit
Vps41		Klhl12
Vps45		Klhl26
Vps54		Klrb1f
Vps72		Knstrn
Wars2		Kpna2
Wbscr22		Kpnb1
Wdr61		Krtcap2
Wdr7		Lamp3
Wdr73		Las1l
Wdr83		Lbp
Wdr92		Lbr
Wrb		Lcn2
Wsb2		Lcor
Xlr5c		Ldha-ps2
Xrcc2		Ldlrad3
Xrcc4		Lig1
Xrcc5		Lin9
Xrcc6		Lipe
Ylpm1		Llph-ps1
Ypel5		Llph-ps2
Ywhaz		Lmnb1
Zc3h11a		Lpcat4
Zc3h13		Lppr3
Zc3hc1		Lrr1
Zdhhc25		Lrrc20
Zeb2		Lrrc59
Zfc3h1		Lsm2
Zfp106		Lsm3
Zfp236		Lsm8
Zfp259		Lta4h
Zfp595		Ly6c1
Zmynd11		Ly6c2
Zmynd8		Lypla1
Zscan4f		Lyrm9
Zwilch		Mad2l1
Zwint		Maff
Zzz3		Map1s
		Map4k5
		Mapk1ip1
		Mapk8
		Mapk8ip3
		Mastl
		Mat2a
		Mb21d1
		Mblac1
		Mcemp1
		Mcm2
		Mcm3
		Mcm3ap
		Mcm4
		Mcm5
		Mcm6
		Mcm7
		Mcm8
		Mcph1
		Mcpt8
		Mctp1
		Mdh2
		Me2
		Med13l
		Med18
		Meis1
		Metap2
		Mettl13
		Mettl22
		Mettl9
		Mfsd3
		Mgat2
		Mgst2
		Mier2
		Mif
		Mif-ps3
		Miip
		Mir17hg
		Mir5099
		Mis18bp1
		Mki67
		Mlec
		Mllt11
		Mms22l
		Mnd1
		Mns1
		Mphosph9
		Mpo
		Mrpl12
		Mrpl57
		Ms4a3
		Msh2
		Msh6
		Mtbp
		Mtfp1
		Mthfd1l
		Mtus1
		Muc13
		Mutyh
		Mvb12b
		Mxd3
		Myb
		Mybbp1a
		Mybl2
		Myc
		Mylpf
		Naa25
		Nadsyn1
		Nasp
		Nat10
		Ncapd2
		Ncapd3
		Ncapg
		Ncapg2
		Ncaph
		Ncbp1
		Ncl
		Ncln
		Ndc80
		Ndst1
		Ndufab1
		Neil3
		Nek2
		Nfe2
		Nfx1
		Ngfrap1
		Ngp
		Nhp2
		Nin
		Nipsnap1
		Nkg7
		Nme4
		Nme7
		Noa1
		Nob1
		Nolc1
		Nom1
		Nop2
		Nop56
		Nop58
		Npm1
		Npm3
		Npm3-ps1
		Nrm
		Nsl1
		Nt5dc2
		Nthl1
		Nubpl
		Nucks1
		Nudcd2
		Nudt5
		Nuf2
		Nup107
		Nup155
		Nup210
		Nup50
		Nup62
		Nup85
		Nup98
		Nusap1
		Nutf2
		Oat
		Oat-rs1
		Ofd1
		Ogfod3
		Orc6
		Oxnad1
		P2rx1
		P3h1
		P4hb
		Pa2g4
		Pabpc1
		Pabpc4
		Pan2
		Pank4
		Panx1
		Papss2
		Paqr4
		Pard6a
		Park7
		Patz1
		Pbk
		Pced1b
		Pcgf6
		Pcyox1l
		Pdap1
		Pdcd4
		Pde2a
		Pdhb
		Pdia5
		Pdik1l
		Pdk1
		Pebp1
		Pecam1
		Pfas
		Pfkfb3
		Pfkl
		Pgam1-ps2
		Pgk1
		Pglyrp1
		Pgp
		Phb
		Phb2
		Phf20l1
		Phf5a
		Phf7
		Phgdh
		Pi16
		Pi4k2b
		Pidd1
		Pigb
		Pigt
		Pih1d1
		Pknox2
		Pla2g4a
		Plac8
		Plcb3
		Plk-ps1
		Plk1
		Plk4
		Pmm1
		Pms2
		Pnn
		Poc1a
		Poc5
		Pola1
		Pola2
		Pold2
		Pole
		Pole2
		Poli
		Polr2b
		Polr2j
		Polr3a
		Pomt1
		Ppapdc1b
		Ppat
		Ppid
		Ppih
		Ppil1
		Ppm1b
		Ppm1d
		Ppp1cb
		Ppp1r14c
		Ppp2r3a
		Ppp5c
		Ppwd1
		Pradc1
		Prc1
		Prdx6
		Prdx6b
		Prim1
		Prkci
		Prmt3
		Prodh
		Prps1
		Prr11
		Prr5
		Prrc2c
		Prss16
		Prtn3
		Psat1
		Psip1
		Psma2
		Psmc5
		Psmc6
		Psme3
		Ptbp1
		Ptgr1
		Ptma
		Ptpn7
		Ptprcap
		Pus7
		Pwwp2a
		Pxylp1
		Pycrl
		Qrsl1
		Qsox1
		R3hcc1
		RP23-106N8.4
		RP23-110C17.2
		RP23-172K2.12
		RP23-187K3.1
		RP23-18G14.1
		RP23-191E1.1
		RP23-245J24.1
		RP23-313F7.2
		RP23-338P12.3
		RP23-349J3.8
		RP23-370D2.4
		RP23-397C5.4
		RP23-397C5.5
		RP23-403P24.1
		RP23-403P6.1
		RP23-404J7.8
		RP23-480E8.1
		RP23-49B23.1
		RP23-59B8.2
		RP24-134A5.1
		RP24-188B2.1
		RP24-207A18.2
		RP24-246N21.1
		RP24-322E13.1
		RP24-418J2.5
		RP24-461L18.3
		RP24-506B15.2
		RP24-544J6.4
		RP24-79O7.3
		Rab44
		Rabl2
		Rabl3
		Racgap1
		Rad18
		Rad51
		Rad51ap1
		Rad54b
		Rad54l
		Raet1d
		Raet1e
		Rai1
		Raly
		Ran
		Ranbp1
		Rasgrp2
		Rasl2-9
		Raver1
		Rbbp7
		Rbm3
		Rbm45
		Rbmxl1
		Rcl1
		Rdx
		Repin1
		Rfc2
		Rfc5
		Rgcc
		Rgs12
		Rhbdd3
		Rif1
		Rnf123
		Rnf157
		Rnf26
		Rpa1
		Rpap2
		Rpgrip1
		Rpia
		Rpl10-ps3
		Rpl10a
		Rpl11
		Rpl12
		Rpl13
		Rpl13a
		Rpl13a-ps1
		Rpl14
		Rpl14-ps1
		Rpl17
		Rpl18
		Rpl18a
		Rpl19-ps1
		Rpl26
		Rpl27
		Rpl3
		Rpl3-ps1
		Rpl35a
		Rpl36a
		Rpl36a-ps1
		Rpl36a-ps2
		Rpl36a-ps3
		Rpl39
		Rpl4
		Rpl5-ps1
		Rpl6
		Rpl7
		Rpl7a
		Rpl8
		Rpl9-ps6
		Rpl9-ps7
		Rplp0
		Rpn1
		Rpn2
		Rpph1
		Rps10-ps1
		Rps11
		Rps11-ps1
		Rps13-ps1
		Rps13-ps2
		Rps13-ps4
		Rps15a
		Rps18
		Rps18-ps1
		Rps2
		Rps28
		Rps29
		Rps3
		Rps3a1
		Rps3a2
		Rps4x
		Rps5
		Rps6
		Rps6-ps1
		Rps6-ps4
		Rps8
		Rpsa-ps10
		Rpsa-ps11
		Rpsa-ps9
		Rrm1
		Rrm2
		Rrp12
		Rrp1b
		Rrs1
		Rsl1d1
		Rtel1
		Runx2
		Ruvbl1
		Ruvbl2
		S100a8
		S100a9
		S1pr3
		S1pr4
		Saa3
		Saal1
		Sae1
		Sapcd2
		Sart3
		Sass6
		Sccpdh
		Scd2
		Sco1
		Scrn2
		Sec11c
		Sec13
		Sec22c
		Sec61g
		Sell
		Sephs1
		Serbp1
		Serpinb1a
		Serpinb9g
		Serpinf1
		Set
		Setdb2
		Sf3b3
		Sfmbt1
		Sft2d3
		Sfxn1
		Sgol1
		Sh2b1
		Sh3d19
		Shcbp1
		Shmt1
		Shmt2
		Shprh
		Siglech
		Sipa1l1
		Sirt6
		Siva1
		Six1
		Ska2
		Ska2l-ps
		Ska3
		Skp2
		Slbp
		Slc17a9
		Slc19a1
		Slc19a2
		Slc1a5
		Slc25a12
		Slc25a5
		Slc36a2
		Slc43a3
		Slc5a6
		Slc7a5
		Slco4a1
		Slpi
		Smad5
		Smarca5-ps
		Smc1a
		Smc2
		Smc3
		Smc4
		Smtn
		Smyd4
		Smyd5
		Snhg4
		Snord16a
		Snord49b
		Snrpa1
		Snrpb
		Snrpd1
		Snrpd3
		Snrpf
		Snrpg
		Sox4
		Spag5
		Spata13
		Spata24
		Spata5
		Spc24
		Spc25
		Spcs2
		Spcs2-ps
		Spint2
		Spns3
		Spry2
		Spsb4
		Sptbn1
		Srgn
		Srm
		Srr
		Srsf1
		Srsf2
		Srsf3
		Srsf6
		Srsf7
		Ssbp2
		Ssr1
		Ssr2
		St14
		Stam
		Stil
		Stip1
		Stk16
		Stk26
		Stmn1
		Strbp
		Stx11
		Surf6
		Susd1
		Suv39h1
		Suv39h2
		Suv420h1
		Syce2
		Syne2
		Tada2a
		Taf9
		Tbc1d10c
		Tbc1d8
		Tcf19
		Tcp1
		Tcp1-ps1
		Tecpr2
		Terf2
		Tespa1
		Tex2
		Tex30
		Tfrc
		Tgfb1
		Thap2
		Thoc1
		Thtpa
		Ticam2
		Ticrr
		Timm23
		Timm8a1
		Tipin
		Tk1
		Tk2
		Tm7sf3
		Tmco4
		Tmem108
		Tmem119
		Tmem156
		Tmem175
		Tmem186
		Tmem2
		Tmem39a
		Tmem39b
		Tmem40
		Tmem87a
		Tmem97
		Tmpo
		Tnfaip8l1
		Tnfrsf18
		Tnfrsf22
		Tomm40
		Tomm5
		Top2a
		Tpi1
		Tpx2
		Traf2
		Traip
		Trappc5
		Trem1
		Trem3
		Trim13
		Trim27
		Trim28
		Trim45
		Trim59
		Trip13
		Trmt11
		Trmt44
		Troap
		Trp53
		Trp53bp1
		Trub1
		Tspan32
		Tst
		Ttc21b
		Ttc27
		Ttc37
		Tti2
		Ttk
		Ttll9
		Tuba1b
		Tuba4a
		Tuba8
		Tubb4b
		Tubb4b-ps1
		Tubb4b-ps2
		Tubb5
		Tubg2
		Txlng
		Txndc5
		Tyms
		U2af1
		Uba2
		Uba52
		Ubash3a
		Ube2a
		Ube2c
		Ube2t
		Ubl4
		Ubr1
		Ubxn2b
		Ubxn7
		Uchl3
		Uchl4
		Uchl5
		Ulbp1
		Umps
		Ung
		Uros
		Usp1
		Usp46
		Vapa
		Vars
		Vdac3
		Vdac3-ps1
		Vkorc1l1
		Wasf2
		Wdr12
		Wdr34
		Wdr4
		Wdr43
		Wdr46
		Wdr55
		Wdr62
		Wdr74
		Wdr77
		Wdsub1
		Wee1
		Wfdc21
		Wrap53
		Xbp1
		Xpc
		Xpnpep3
		Xrcc1
		Yars
		Ybx1
		Yrdc
		Ywhaq
		Zak
		Zbed3
		Zbed4
		Zbtb25
		Zbtb48
		Zcchc4
		Zfp101
		Zfp212
		Zfp280d
		Zfp335
		Zfp346
		Zfp422
		Zfp472
		Zfp523
		Zfp568
		Zfp608
		Zfp62
		Zfp69
		Zfp692
		Zfp758
		Zfp787
		Zfp825
		Zfp953
		Zfp958
		Zgrf1
		Zmynd19
		Znf41-ps
		Znrf1
		Zscan22
		Zswim1
		human_MLLENL
		mt-Atp6
		mt-Cytb
		mt-Nd1
		mt-Tl1

## Sheet: Druggable genes
Atm
Bora
Bub1
Bub1B
Bub3
C1Qbp
Ccnb1
Ccnb2
Cdc25A
Cdc7
Cep85
Ctps
Dhodh
Dhx33
Dis3
Eif3F
Fbxo5
Fkbp3
Gne
Gtf3C4
Gtse1
H2Afx
Hnrnpu
Ldha
Mars2
Nme6
Prmt1
Prmt7
Psmb5
Ptges3
Rcc2
Rev1
Rfc4
Rtn4Ip1
Sephs2
Sgms2
Slc25A26
Tacc3
Taf1B
Tcerg1
Telo2
Tfdp1
Trim37
Usp37
Xpo5
Xrcc3
Znhit3

## Sheet: Druggable Gene Categories_DGIdb
search_term	category
ATM	PHOSPHATIDYLINOSITOL 3 KINASE
ATM	DRUGGABLE GENOME
ATM	CLINICALLY ACTIONABLE
ATM	SERINE THREONINE KINASE
ATM	KINASE
ATM	TUMOR SUPPRESSOR
ATM	HISTONE MODIFICATION
ATM	DNA REPAIR
BORA	TUMOR SUPPRESSOR
BUB1	DRUGGABLE GENOME
BUB1	SERINE THREONINE KINASE
BUB1	KINASE
BUB1	TUMOR SUPPRESSOR
BUB1B	DRUGGABLE GENOME
BUB1B	SERINE THREONINE KINASE
BUB1B	KINASE
BUB1B	TUMOR SUPPRESSOR
BUB3	TUMOR SUPPRESSOR
C1QBP	CELL SURFACE
C1QBP	TRANSCRIPTION FACTOR BINDING
CCNB1	DRUGGABLE GENOME
CCNB1	SERINE THREONINE KINASE
CCNB1	KINASE
CCNB1	TUMOR SUPPRESSOR
CCNB1	DRUG RESISTANCE
CCNB1	HISTONE MODIFICATION
CCNB2	DRUGGABLE GENOME
CCNB2	SERINE THREONINE KINASE
CCNB2	KINASE
CCNB2	TUMOR SUPPRESSOR
CDC25A	DRUGGABLE GENOME
CDC25A	PROTEIN PHOSPHATASE
CDC25A	SERINE THREONINE KINASE
CDC25A	KINASE
CDC25A	TUMOR SUPPRESSOR
CDC7	SERINE THREONINE KINASE
CDC7	KINASE
CDC7	DRUGGABLE GENOME
CDC7	TUMOR SUPPRESSOR
CDC7	DNA REPAIR
CEP85	KINASE
CEP85	TUMOR SUPPRESSOR
CTPS	DRUG RESISTANCE
DHODH	DRUGGABLE GENOME
DHODH	DRUG RESISTANCE
DHX33	TRANSCRIPTION FACTOR BINDING
DIS3	CLINICALLY ACTIONABLE
EIF3F	PROTEASE
EIF3F	DRUGGABLE GENOME
FBXO5	TUMOR SUPPRESSOR
FKBP3	DRUGGABLE GENOME
GNE	KINASE
GTF3C4	TRANSCRIPTION FACTOR COMPLEX
GTF3C4	HISTONE MODIFICATION
GTSE1	TUMOR SUPPRESSOR
H2AFX	TUMOR SUPPRESSOR
H2AFX	DNA REPAIR
HNRNPU	B30_2 SPRY DOMAIN
HNRNPU	DRUGGABLE GENOME
HNRNPU	CELL SURFACE
HNRNPU	KINASE
HNRNPU	TRANSCRIPTION FACTOR COMPLEX
HNRNPU	TRANSCRIPTION FACTOR BINDING
LDHA	DRUGGABLE GENOME
LDHA	DRUG RESISTANCE
MARS2	DRUGGABLE GENOME
NME6	KINASE
NME6	TUMOR SUPPRESSOR
PRMT1	TUMOR SUPPRESSOR
PRMT1	HISTONE MODIFICATION
PRMT1	METHYL TRANSFERASE
PRMT7	METHYL TRANSFERASE
PRMT7	HISTONE MODIFICATION
PSMB5	PROTEASE
PSMB5	DRUGGABLE GENOME
PSMB5	TUMOR SUPPRESSOR
PTGES3	RNA DIRECTED DNA POLYMERASE
RCC2	TUMOR SUPPRESSOR
REV1	DNA REPAIR
RFC4	DNA REPAIR
RTN4IP1	DRUGGABLE GENOME
SEPHS2	KINASE
SGMS2	KINASE
SLC25A26	TRANSPORTER
SLC25A26	DRUGGABLE GENOME
TACC3	TUMOR SUPPRESSOR
TAF1B	TRANSCRIPTION FACTOR COMPLEX
TAF1B	TRANSCRIPTION FACTOR BINDING
TCERG1	TRANSCRIPTION FACTOR BINDING
TELO2	SERINE THREONINE KINASE
TELO2	KINASE
TFDP1	TUMOR SUPPRESSOR
TFDP1	TRANSCRIPTION FACTOR COMPLEX
TFDP1	TRANSCRIPTION FACTOR BINDING
TRIM37	TUMOR SUPPRESSOR
TRIM37	HISTONE MODIFICATION
USP37	PROTEASE
USP37	DRUGGABLE GENOME
XPO5	TRANSPORTER
XRCC3	TUMOR SUPPRESSOR
XRCC3	DNA REPAIR
ZNHIT3	TRANSCRIPTION FACTOR BINDING
