# Supplementary material for: Dissecting the early steps of MLL induced leukaemogenic transformation using a mouse model of AML
Source: Nat Commun. 2020 Mar 16;11:1407. doi: 10.1038/s41467-020-15220-0 (PMC7075888; doi:10.1038/s41467-020-15220-0)
Supplement: Supplementary file 10 — Source Data [file 41467_2020_15220_MOESM10_ESM.xlsx]

## Sheet: Figure 1B
	P0	P1	P2	P3
ME-Parental_Biological Rep 1_ Technical Rep 1	50	6	27	23
ME-Parental_Biological Rep 1_ Technical Rep 2	55	7	25	17
ME-Parental_Biological Rep 1_ Technical Rep 3	56	3	23	29
ME-Parental_Biological Rep 2_ Technical Rep 1	18	2	24	109
ME-Parental_Biological Rep 2_ Technical Rep 2	32	1	32	117
ME-Parental_Biological Rep 2_ Technical Rep 3	28	2	28	120
ME-Parental_Biological Rep 3_ Technical Rep 1	26	9	18	48
ME-Parental_Biological Rep 3_ Technical Rep 2	48	9	22	59
ME-Parental_Biological Rep 3_ Technical Rep 3	47	8	16	43
Parental_Biological Rep 1_ Technical Rep 1	23	0
Parental_Biological Rep 1_ Technical Rep 2	19	0
Parental_Biological Rep 1_ Technical Rep 3	26	0
Parental_Biological Rep 2_ Technical Rep 1	6	0
Parental_Biological Rep 2_ Technical Rep 2	10	0
Parental_Biological Rep 2_ Technical Rep 3	12	0
Parental_Biological Rep 3_ Technical Rep 1	2	0
Parental_Biological Rep 3_ Technical Rep 2	4	0
Parental_Biological Rep 3_ Technical Rep 3	6	0

## Sheet: Figure 1D
	Days in culture	Cell count (x105)
IL3-6-SCF	0	5
	1	5.56
	2	9.9
	3	13.2
IL3-6	4	24
	5	26.8
	6	44
	7	64
	8	82.1333
IL3	9	96
	11	151.68
	12	240.16
	13	308.205
	14	388.259
	15	562.975
	16	703.719
	17	1125.95
	18	1801.52
	19	2942.48
	20	4904.14
	21	8533.2
	22	10849.4
	23	19890.5
	24	35079.6
	27	228017
	28	273621
	29	491114
	30	841910
	31	1178674
	32	3477088
	33	6482706

## Sheet: Figure 1F
	Days post-transplantation	Parental	ME-Transformed
FC1.1	70		1
FC1.2	69		1
FC1.3	70		1
FC1.4	69		1
FC1.5	70		1
FC1.6	104	0
FC1.7	104	0
FC1.8	104	0
FC1.9	104	0
FC1.10	104	0

## Sheet: Figure 1G Spleen weight
Mouse	Parental	ME-Transformed
FC1.1		0.41
FC1.2		0.63
FC1.3		0.516
FC1.4		0.527
FC1.5		0.178
FC1.6	0.131
FC1.7	0.116
FC1.8	0.102
FC1.9	0.143
FC1.10	0.127

## Sheet: Figure 1G Liver weight
Mouse	Parental	ME-Transformed
FC1.1		1.75
FC1.2		2.83
FC1.3		2.231
FC1.4		2.611
FC1.5		1.538
FC1.6	0.973
FC1.7	1.326
FC1.8	1.319
FC1.9	1.056
FC1.10	1.372

## Sheet: Figures 3B, S3A and S3B
		CD11b vs c-Kit					CD11b vs Gr-1					CD11c vs F4/80					MHCII vs B220
		Q1 (TL)	Q2 (TR)	Q3 (BR)	Q4 (BL)		Q1 (TL)	Q2 (TR)	Q3 (BR)	Q4 (BL)		Q1 (TL)	Q2 (TR)	Q3 (BR)	Q4 (BL)		Q1 (TL)	Q2 (TR)	Q3 (BR)	Q4 (BL)
IL-3 Day 0	Parental Biological Repl. 1	91.1	0.05	0.011	8.87		0.17	0.00228	0.08	99.7		0.032	0.00684	0.091	99.9		0.093	0.00684	0.1	99.8
	Parental Biological Repl. 2	94.4	0.1	0.032	5.51		0.022	0.00379	0.016	100		0.014	0.00379	0.00379	100		0.046	0.00506	0.00506	99.9
	Parental Biological Repl. 3	93.8	0.46	0.093	5.66		0.048	0	0.071	99.9		0.11	0.00198	0.00397	99.9		0.12	0.00198	0.014	99.9
	ME-Parental Biological Repl. 1	92.8	0.052	0.017	7.13		0.095	0.0043	0.13	99.8		0.015	0.0043	0.045	99.9		0.14	0.0043	0.047	99.8
	ME-Parental Biological Repl. 2	95.2	0.13	0.04	4.66		0.036	0	0.014	99.9		0.014	0	0.018	100		0.047	0.0081	0.01	99.9
	ME-Parental Biological Repl. 3	94.9	1.11	0.13	3.85		0.059	0.00198	0.19	99.7		0.15	0	0.00397	99.8		0.13	0	0.014	99.9
IL-3 Day 4	Parental Biological Repl. 1	0.079	3.13	91.8	4.99		4.92	89.1	5.35	0.67		52.1	39.5	1.09	7.25		3.19	5.69	22	69.1
	Parental Biological Repl. 2	0.02	0.24	93.6	6.18		6.45	76.8	15.5	1.16		50.3	36.2	2.05	11.4		10.3	3.71	11.3	74.7
	Parental Biological Repl. 3	0	0.95	97.9	1.11		2.17	87.9	9.8	0.12		53	40.3	0.41	6.3		8.07	7.34	9.34	75.2
	ME-Parental Biological Repl. 1	0.92	2.17	72.1	24.8		22.8	70.4	2.41	4.3		48.9	13.6	2.2	35.3		1.47	1.42	6.67	90.4
	ME-Parental Biological Repl. 2	0.11	0.29	74	25.6		21.7	64.2	6.38	7.73		45.7	15.8	1.84	36.7		3.93	0.81	4.85	90.4
	ME-Parental Biological Repl. 3	0.3	1.38	77.8	20.5		25.6	67.8	3.34	3.25		51.8	14.1	0.79	33.3		2.28	1.76	4.5	91.5
IL-3 Day 7	Parental Biological Repl. 1	0.17	2.58	91.9	5.38		1.15	12.6	77.8	8.46		9.28	79.8	2.96	7.94		8.69	56.9	21.9	12.5
	Parental Biological Repl. 2	0.017	1.62	96.5	1.9		0.81	14.4	81.1	3.66		7.54	69.7	11.8	10.9		3.06	49.1	33.9	14
	Parental Biological Repl. 3	0.0057	1.97	97.1	0.94		0.26	23.3	75.5	0.99		3.54	94.1	0.64	1.74		0.8	89.8	7.03	2.39
	ME-Parental Biological Repl. 1	0.046	0.33	92.9	6.69		8.79	65.5	19	6.77		27.9	22.1	1.68	48.4		21.2	14.9	9.11	54.8
	ME-Parental Biological Repl. 2	0.02	0.69	92.4	6.87		9.28	60.4	27.3	3.04		16.2	29.7	8.27	45.9		5.98	21.7	26.3	46
	ME-Parental Biological Repl. 3	0.00392	0.97	90.9	8.11		6.98	62.6	26.9	3.5		21.4	45.5	1.96	31.2		2.39	41.4	10.9	45.3
GM-CSF Day 0	Parental Biological Repl. 1	93.3	0.3	0.073	6.33		0.16	0	0.071	99.8		0.018	0.014	0.11	99.9		0.044	0.00687	0.1	99.8
	Parental Biological Repl. 2	93.9	0.014	0.00745	6.1		0.027	0.00248	0.024	99.9		0.027	0.00994	0.00994	100		0.1	0.00621	0.00745	99.9
	Parental Biological Repl. 3	93.8	0.46	0.093	5.66		0.048	0	0.071	99.9		0.11	0.00198	0.00397	99.9		0.12	0.00198	0.014	99.9
	ME-Parental Biological Repl. 1	94.4	0.47	0.1	5.02		0.091	0.00433	0.084	99.8		0.00433	0.00649	0.071	99.9		0.074	0.00433	0.048	99.9
	ME-Parental Biological Repl. 2	94.7	0.022	0.00594	5.23		0.044	0	0.032	99.9		0.034	0.00989	0.026	99.9		0.11	0.00989	0.014	99.9
	ME-Parental Biological Repl. 3	94.9	1.11	0.13	3.85		0.059	0.00198	0.19	99.7		0.15	0	0.00397	99.8		0.13	0	0.014	99.9
GM-CSF Day 4	Parental Biological Repl. 1	0.072	3.43	93.9	2.56		1.05	96.8	2.14	0.056		70	22.1	0.86	7.08		1.03	1.94	17.5	79.5
	Parental Biological Repl. 2	0.04	3.11	94.9	1.94		1.26	91.8	6.91	0.038		69.1	25.7	1.13	4.1		9.35	5.54	6.55	78.6
	Parental Biological Repl. 3	0.00564	4.37	94.7	0.94		0.77	82.8	16.5	0.038		41.2	49.3	0.94	8.54		8.96	9.43	10.3	71.3
	ME-Parental Biological Repl. 1	1.73	8.71	78	11.6		5.35	90.3	3.44	0.96		63.1	9.75	1.59	25.6		0.5	0.82	6.05	92.6
	ME-Parental Biological Repl. 2	0.52	2.06	84	13.4		9.35	86.6	3.13	0.94		64.8	7.32	0.54	27.4		4.15	0.66	1.88	93.3
	ME-Parental Biological Repl. 3	0.034	6.86	86.6	6.53		5.39	89	5.23	0.35		63.5	18.7	0.28	17.5		2.97	2.82	6.54	87.7
GM-CSF Day 7	Parental Biological Repl. 1	0.5	4.24	90.3	4.95		0.00994	5.89	89.4	4.7		1.34	31	63	4.67		40.2	4.55	12.2	43
	Parental Biological Repl. 2	0.085	3.14	95.1	1.66		0.048	10	88.2	1.72		3.15	26.5	65.5	4.86		42.5	5.19	4.31	48
	Parental Biological Repl. 3	0.083	5.09	93.3	1.52		0.005	2.91	95.1	1.96		2.48	63.6	32.4	1.49		34.8	20.6	10	34.6
	ME-Parental Biological Repl. 1	0.2	5.73	90.9	3.19		0.02	20.8	76.5	2.72		3.42	40.6	48.1	7.86		35.7	5.22	10.4	48.7
	ME-Parental Biological Repl. 2	0.048	2.75	95.7	1.52		0.35	28.4	70	1.24		8.77	32.8	47.2	11.3		25.1	1.67	2.82	70.4
	ME-Parental Biological Repl. 3	0.032	3.95	92.4	3.63		1.56	28.3	66.9	3.23		7.86	39.13	33.6	19.2		18.1	9.46	13.2	59.3
Flt3L Day 0	Parental Biological Repl. 1	89.2	0.048	0.021	10.8		0.17	0.00228	0.078	99.8		0.025	0.00684	0.093	99.9		0.084	0.00684	0.11	99.8
	Parental Biological Repl. 2	92.8	0.018	0.00751	7.18		0.024	0.0025	0.016	100		0.013	0.0025	0.00376	100		0.06	0.00501	0.00501	99.9
	Parental Biological Repl. 3	93.8	0.46	0.093	5.66		0.048	0	0.071	99.9		0.11	0.00198	0.00397	99.9		0.12	0.00198	0.014	99.9
	ME-Parental Biological Repl. 1	91.1	0.06	0.017	8.79		0.093	0.00431	0.13	99.8		0.00647	0.00431	0.045	99.9		0.13	0.00431	0.047	99.8
	ME-Parental Biological Repl. 2	93.8	0.026	0.00597	6.16		0.038	0	0.018	99.9		0.00995	0.00199	0.022	100		0.062	0.00995	0.00995	99.9
	ME-Parental Biological Repl. 3	94.9	1.11	0.13	3.85		0.059	0.00198	0.19	99.7		0.15	0	0.00397	99.8		0.13	0	0.014	99.9
Flt3L Day 4	Parental Biological Repl. 1	0.44	1.02	53.7	44.8		3.02	6.44	44.7	45.9		3.36	0.32	9.03	87.3		0.11	0.035	0.31	99.5
	Parental Biological Repl. 2	0.79	1.08	47	51.2		3.46	4.13	35.6	56.8		3.06	0.25	4.59	92.1		0.39	0.00577	0.058	99.5
	Parental Biological Repl. 3	0.78	0.61	45.9	52.7		6.28	12.7	35.9	45.1		7.73	1.44	7.98	82.9		0.4	0.058	1.06	98.5
	ME-Parental Biological Repl. 1	1.79	1.53	52.2	44.4		8.16	10.4	39.5	41.9		2.34	0.39	14.9	82.3		0.2	0.049	0.47	99.3
	ME-Parental Biological Repl. 2	1.97	1.28	45.7	51		5.84	4.62	34.1	55.5		1.61	0.11	7.65	90.6		0.66	0.00597	0.038	99.3
	ME-Parental Biological Repl. 3	3.66	1.65	44.9	49.8		9.28	11.2	37.6	41.9		3.51	1.25	19.3	75.9		0.4	0.032	0.79	98.8
Flt3L Day 7	Parental Biological Repl. 1	0.07	1.05	94.2	4.65		2.89	55.4	39.4	2.35		18.6	17.7	23.8	39.9		5.04	2.49	12.9	79.6
	Parental Biological Repl. 2	0.035	6.28	89.5	4.15		3.16	54.2	39.1	3.49		7.54	13.5	26.6	52.4		0.25	3.32	57.1	39.4
	Parental Biological Repl. 3	0.027	1	93.3	5.64		1.2	57.7	38.1	3.08		15	14.5	23.7	46.8		1.77	11.7	19.1	67.4
	ME-Parental Biological Repl. 1	0.077	0.3	51.5	48.1		12.1	18.8	30.4	38.7		2.77	2.86	43.4	51		5.33	0.51	2.3	91.9
	ME-Parental Biological Repl. 2	0.25	1.48	72.4	25.9		6.87	19.2	44.6	29.3		0.72	1.55	38.7	59		4.54	0.39	10.7	82.7
	ME-Parental Biological Repl. 3	0.082	0.28	77	22.6		1.59	23	59.2	16.2		1.73	2.6	51.2	44.5		0.61	1.19	5.36	92.8

## Sheet: Figure 3C
	IL-3				GM-CSF				Flt3L
	Day 4		Day 7		Day 4		Day 7		Day 4		Day 7
	Parental	ME-Parental	Parental	ME-Parental	Parental	ME-Parental	Parental	ME-Parental	Parental	ME-Parental	Parental	ME-Parental
Biological Rep 1	16.2	19.5	6	34.5	20.7	22.5	36	62.5	27	30	60	95
Biological Rep 2	19.2	26.7	16	37.2	29.7	33	54	68.8	25.5	30	42	105
Biological Rep 3	20.5	25	8.22	29.5	30	40	20.57	30.6	16.25	26.25	20.12	62.3
Biological Rep 4	14	20	11	32.5	14	16.7	46.5	42.17	11.7	17.8	16	49.95

## Sheet: Figures 3D and S3C
		G1	S	G2
IL-3 Day 7	Parental Biological Repl. 1	92.8	3.12	3.18
	Parental Biological Repl. 2	90.7	4.14	4.13
	Parental Biological Repl. 3	93.8	2.61	1.99
	Parental Biological Repl. 4	92.8	3.62	2.96
	ME-Parental Biological Repl. 1	86	5.66	7.22
	ME-Parental Biological Repl. 2	91.5	3.98	3.86
	ME-Parental Biological Repl. 3	92.1	2.82	4.22
	ME-Parental Biological Repl. 4	85.5	5.52	8.04
GM-CSF Day 7	Parental Biological Repl. 1	95.9	1.96	1.75
	Parental Biological Repl. 2	92.8	4.39	2.4
	Parental Biological Repl. 3	95.7	1.96	1.04
	Parental Biological Repl. 4	90.4	3.95	5.04
	ME-Parental Biological Repl. 1	94.8	3.06	1.68
	ME-Parental Biological Repl. 2	92.9	3.82	2.32
	ME-Parental Biological Repl. 3	96.7	1.4	1.39
	ME-Parental Biological Repl. 4	90.3	4.09	5.13
Flt3L Day 7	Parental Biological Repl. 1	86.7	4.86	7.39
	Parental Biological Repl. 2	88.2	5.42	5.6
	Parental Biological Repl. 3	94.1	2.35	3.17
	Parental Biological Repl. 4	88.8	3.4	6.98
	ME-Parental Biological Repl. 1	78.8	11.5	8.44
	ME-Parental Biological Repl. 2	81.1	13.9	4.09
	ME-Parental Biological Repl. 3	81.6	11	7.23
	ME-Parental Biological Repl. 4	75.2	15	10.6

## Sheet: Figure 6A ATMi 72h
	ATMi nM
	0.1	1	10	20	30	40	50	100	300	1000
ME-Transformed Biological Repl 1 Technical Repl 1	1.388	1.459	0.6638	0.5249	0.499	0.47	0.4543	0.4069	0.3363	0.2669
ME-Transformed Biological Repl 1 Technical Repl 2		1.5171	0.6637	0.5647	0.5161	0.5345	0.5087	0.4227	0.351	0.2595
ME-Transformed Biological Repl 2 Technical Repl 1	1.3682	1.7254	0.7067	0.5379	0.4957	0.4573	0.4409	0.4653	0.351	0.2717
ME-Transformed Biological Repl 2 Technical Repl 2	1.3807	1.435	0.9252	0.61	0.528	0.4902	0.4706	0.4405	0.3689	0.2804
ME-Transformed Biological Repl 3 Technical Repl 1	0.7053	0.7846	0.328	0.3002	0.3006	0.2764	0.2822	0.271	0.2593	0.2353
ME-Transformed Biological Repl 3 Technical Repl 2	0.7026	0.7131	0.3185	0.2912	0.3072	0.3095	0.2863	0.2598	0.2539	0.2353
ME-Transformed Biological Repl 4 Technical Repl 1	0.8877	1.1572	0.3881	0.3173	0.3013	0.2899	0.2881	0.2734	0.2584	0.2428
ME-Transformed Biological Repl 4 Technical Repl 2	0.8983	1.1912	0.4242	0.3363	0.3247	0.3181	0.3095	0.2986	0.2785	0.2514
Parental Biological Repl 1 Technical Repl 1	2.4598	2.5351	2.2682	2.0627	2.1218	1.8362	2.1474	1.5158	1.0414	0.4182
Parental Biological Repl 1 Technical Repl 2	2.407	2.5304	2.1767	1.9437	2.1599	1.9313	1.8161	1.5811	1.0502	0.4341
Parental Biological Repl 2 Technical Repl 1	2.9078	2.8686	2.5463	2.5262	2.1139	2.0379	1.8396	1.5437	0.9988	0.4031
Parental Biological Repl 2 Technical Repl 2	2.7944	2.589	2.6027	2.2804	2.2236	2.0114	1.971	1.2112	1.1222	0.4162
ME-Parental Biological Repl 1 Technical Repl 1	2.5812	2.4499	2.1687	1.9177	1.9021	1.7365	1.6301	1.1645	0.9615	0.376
ME-Parental Biological Repl 1 Technical Repl 2	2.3864	2.4038	2.1109	1.9134	1.595	1.6422	1.5804	1.2388	0.9348	0.3573
ME-Parental Biological Repl 2 Technical Repl 1	2.7233	2.5849	2.513	2.0497	1.8508	1.6604	1.7217	1.4857		0.3851
ME-Parental Biological Repl 2 Technical Repl 2	2.6412	2.7778	2.649	2.3946	2.211	1.9248	1.8087	1.7563	1.0816	0.3938

## Sheet: Figure 6B CDC7i 72h
	CDC7i nM
	0.1	1000	2000	4000	5000	6000	6500	7000	7500	8000
ME-Transformed Biological Repl 1 Technical Repl 1	1.3838	1.1358	0.9349	0.6358	0.4019	0.3057	0.2991	0.2761	0.2677	0.2557
ME-Transformed Biological Repl 1 Technical Repl 2	1.4855	1.0902	0.9108	0.6358	0.3928	0.3176	0.3042	0.2773	0.2603	0.261
ME-Transformed Biological Repl 2 Technical Repl 1	1.3999	1.1843	0.9241	0.6762	0.5353	0.3943	0.3508	0.2902	0.2738	0.2825
ME-Transformed Biological Repl 2 Technical Repl 2	1.4514	1.168	1.1657	0.75	0.4895	0.4452	0.3389	0.3346	0.3134	0.2873
ME-Transformed Biological Repl 3 Technical Repl 1	1.5627	1.1815	0.9575	0.6304	0.4407	0.3693	0.3341	0.3134	0.3148	0.2901
ME-Transformed Biological Repl 4 Technical Repl 1	1.7762	1.764		1.045	0.7398	0.7243	0.4992	0.4541	0.426
ME-Transformed Biological Repl 4 Technical Repl 2	1.7332	1.6402	1.5997	0.8603	0.6122	0.5314	0.4555	0.6201	0.5014
Parental Biological Repl 1 Technical Repl 1	2.3107	2.2917	2.0401	2.0182	1.3929	1.1232	1.3473	1.096	1.0433	0.9083
Parental Biological Repl 1 Technical Repl 2	2.4893	2.1668	2.0575	1.9432	1.3776	1.3285	1.1711	1.1006	1.058	1.0211
Parental Biological Repl 2 Technical Repl 1	2.3084	2.2362	2.3118	1.7553	1.3738	1.0577	0.9797	0.8691	0.8006	0.7864
Parental Biological Repl 2 Technical Repl 2	2.2878	2.1702	1.6023	1.3076	1.0957	0.9852	0.9814	0.7951	0.8171	0.6014
Parental Biological Repl 3 Technical Repl 1	2.4956	2.1539		1.5082	1.2775	1.0972	1.0885	0.8256	0.76	0.7215
ME-Parental Biological Repl 1 Technical Repl 1	2.2902	2.1221	1.9708	1.3587	1.1833	0.9361	0.9616	0.8898	0.9642	0.864
ME-Parental Biological Repl 1 Technical Repl 2	2.334	2.3701	1.9373	1.6441	1.1708	1.1757	0.9806	0.9394	0.8803	0.8864
ME-Parental Biological Repl 2 Technical Repl 1	2.3497	2.106	1.7116	1.3909	1.1754	0.9987	0.9416	0.8276	0.8142	0.7625
ME-Parental Biological Repl 2 Technical Repl 2	2.0343		1.4334	1.0754	0.9495	1.023	0.9081	0.7199	0.7973	0.6846
ME-Parental Biological Repl 3 Technical Repl 1	2.4757	2.0293	1.6805	1.3569		1.171	0.989	0.7404	0.7467	0.6801

[truncated: 9 more sheets: Figure 6C LDHAi 72h, Figure 6D ATRi 72h, Fig S5 i) Atm, Fig S5 ii) Cdc7, Fig S5 iii) Ldha, Figure S6A ATMi 48h, Figure S6B CDC7i 48h, Figure S6C LDHAi 48h, Figure S6D ATRi 48h]
